# Supplementary material for: Single spin exact gradients for the optimization of complex pulses and pulse sequences
Source: J Biomol NMR. 2026 Feb 17;80(1):6. doi: 10.1007/s10858-025-00486-7 (PMC12913341; doi:10.1007/s10858-025-00486-7)
Supplement: Supplementary file 1 — (zip 804 KB) [file 10858_2025_486_MOESM1_ESM.zip]

Archive with 156 entries (147 files):
- SUPPINFO/
- SUPPINFO/01_XACT_examplepulseshapes/
- SUPPINFO/01_XACT_examplepulseshapes/13C_40kHz_BRK/
- SUPPINFO/01_XACT_examplepulseshapes/13C_40kHz_BRK/ppp_40kHz_500u_exc.brk
- SUPPINFO/01_XACT_examplepulseshapes/13C_40kHz_BRK/ppp_40kHz_500u_inv.brk
- SUPPINFO/01_XACT_examplepulseshapes/13C_40kHz_BRK/ppxyz_40kHz_500u_exc_BFGS.brk
- SUPPINFO/01_XACT_examplepulseshapes/13C_40kHz_BRK/ppxyz_40kHz_500u_exc_CG.brk
- SUPPINFO/01_XACT_examplepulseshapes/13C_40kHz_BRK/ppxyz_40kHz_500u_inv_BFGS.brk
- SUPPINFO/01_XACT_examplepulseshapes/13C_40kHz_BRK/ppxyz_40kHz_500u_inv_CG.brk
- SUPPINFO/01_XACT_examplepulseshapes/13C_40kHz_BRK/ppxy_40kHz_500u_exc.brk
- SUPPINFO/01_XACT_examplepulseshapes/13C_40kHz_BRK/ppxy_40kHz_500u_inv.brk
- SUPPINFO/01_XACT_examplepulseshapes/13C_40kHz_BRK/urxy_40kHz_1000u_UR180.brk
- SUPPINFO/01_XACT_examplepulseshapes/13C_40kHz_BRK/urxy_40kHz_1000u_UR90.brk
- SUPPINFO/01_XACT_examplepulseshapes/13C_40kHz_XYZT/
- SUPPINFO/01_XACT_examplepulseshapes/13C_40kHz_XYZT/ppp_40kHz_500u_exc.xyzt
- SUPPINFO/01_XACT_examplepulseshapes/13C_40kHz_XYZT/ppp_40kHz_500u_inv.xyzt
- SUPPINFO/01_XACT_examplepulseshapes/13C_40kHz_XYZT/ppxyz_40kHz_500u_exc_BFGS.xyzt
- SUPPINFO/01_XACT_examplepulseshapes/13C_40kHz_XYZT/ppxyz_40kHz_500u_exc_CG.xyzt
- SUPPINFO/01_XACT_examplepulseshapes/13C_40kHz_XYZT/ppxyz_40kHz_500u_inv_BFGS.xyzt
- SUPPINFO/01_XACT_examplepulseshapes/13C_40kHz_XYZT/ppxyz_40kHz_500u_inv_CG.xyzt
- SUPPINFO/01_XACT_examplepulseshapes/13C_40kHz_XYZT/ppxy_40kHz_500u_exc.xyzt
- SUPPINFO/01_XACT_examplepulseshapes/13C_40kHz_XYZT/ppxy_40kHz_500u_inv.xyzt
- SUPPINFO/01_XACT_examplepulseshapes/13C_40kHz_XYZT/urxy_40kHz_1000u_UR180.xyzt
- SUPPINFO/01_XACT_examplepulseshapes/13C_40kHz_XYZT/urxy_40kHz_1000u_UR90.xyzt
- SUPPINFO/01_XACT_examplepulseshapes/15N_6kHz_BRK/
- SUPPINFO/01_XACT_examplepulseshapes/15N_6kHz_BRK/15N_6kHz_exc_td10_ppap.brk
- SUPPINFO/01_XACT_examplepulseshapes/15N_6kHz_BRK/15N_6kHz_exc_td10_ppaptanha.brk
- SUPPINFO/01_XACT_examplepulseshapes/15N_6kHz_BRK/15N_6kHz_exc_td10_ppapz.brk
- SUPPINFO/01_XACT_examplepulseshapes/15N_6kHz_BRK/15N_6kHz_exc_td10_ppapztanha.brk
- SUPPINFO/01_XACT_examplepulseshapes/15N_6kHz_BRK/15N_6kHz_exc_td10_ppp.brk
- SUPPINFO/01_XACT_examplepulseshapes/15N_6kHz_BRK/15N_6kHz_exc_td10_ppxy.brk
- SUPPINFO/01_XACT_examplepulseshapes/15N_6kHz_BRK/15N_6kHz_exc_td10_ppxyz.brk
- SUPPINFO/01_XACT_examplepulseshapes/15N_6kHz_BRK/15N_6kHz_exc_td1_ppap.brk
- SUPPINFO/01_XACT_examplepulseshapes/15N_6kHz_BRK/15N_6kHz_exc_td1_ppaptanha.brk
- SUPPINFO/01_XACT_examplepulseshapes/15N_6kHz_BRK/15N_6kHz_exc_td1_ppapz.brk
- SUPPINFO/01_XACT_examplepulseshapes/15N_6kHz_BRK/15N_6kHz_exc_td1_ppapztanha.brk
- SUPPINFO/01_XACT_examplepulseshapes/15N_6kHz_BRK/15N_6kHz_exc_td1_ppp.brk
- SUPPINFO/01_XACT_examplepulseshapes/15N_6kHz_BRK/15N_6kHz_exc_td1_ppxy.brk
- SUPPINFO/01_XACT_examplepulseshapes/15N_6kHz_BRK/15N_6kHz_exc_td1_ppxyz.brk
- SUPPINFO/01_XACT_examplepulseshapes/15N_6kHz_BRK/15N_6kHz_exc_td50_ppap.brk
- SUPPINFO/01_XACT_examplepulseshapes/15N_6kHz_BRK/15N_6kHz_exc_td50_ppapz.brk
- SUPPINFO/01_XACT_examplepulseshapes/15N_6kHz_BRK/15N_6kHz_exc_td50_ppapztanha.brk
- SUPPINFO/01_XACT_examplepulseshapes/15N_6kHz_BRK/15N_6kHz_exc_td50_ppp.brk
- SUPPINFO/01_XACT_examplepulseshapes/15N_6kHz_BRK/15N_6kHz_exc_td50_ppxy.brk
- SUPPINFO/01_XACT_examplepulseshapes/15N_6kHz_BRK/15N_6kHz_exc_td50_ppxyz.brk
- SUPPINFO/01_XACT_examplepulseshapes/15N_6kHz_BRK/15N_6kHz_inv_ppap.brk
- SUPPINFO/01_XACT_examplepulseshapes/15N_6kHz_BRK/15N_6kHz_inv_ppaptanha.brk
- SUPPINFO/01_XACT_examplepulseshapes/15N_6kHz_BRK/15N_6kHz_inv_ppapz.brk
- SUPPINFO/01_XACT_examplepulseshapes/15N_6kHz_BRK/15N_6kHz_inv_ppapztanha.brk
- SUPPINFO/01_XACT_examplepulseshapes/15N_6kHz_BRK/15N_6kHz_inv_ppp.brk
- SUPPINFO/01_XACT_examplepulseshapes/15N_6kHz_BRK/15N_6kHz_inv_ppxy.brk
- SUPPINFO/01_XACT_examplepulseshapes/15N_6kHz_BRK/15N_6kHz_inv_ppxyz.brk
- SUPPINFO/01_XACT_examplepulseshapes/15N_6kHz_BRK/15N_6kHz_inv_td10_ppap.brk
- SUPPINFO/01_XACT_examplepulseshapes/15N_6kHz_BRK/15N_6kHz_inv_td10_ppaptanha.brk
- SUPPINFO/01_XACT_examplepulseshapes/15N_6kHz_BRK/15N_6kHz_inv_td10_ppapz.brk
- SUPPINFO/01_XACT_examplepulseshapes/15N_6kHz_BRK/15N_6kHz_inv_td10_ppapztanha.brk
- SUPPINFO/01_XACT_examplepulseshapes/15N_6kHz_BRK/15N_6kHz_inv_td10_ppp.brk
- SUPPINFO/01_XACT_examplepulseshapes/15N_6kHz_BRK/15N_6kHz_inv_td10_ppxy.brk
- SUPPINFO/01_XACT_examplepulseshapes/15N_6kHz_BRK/15N_6kHz_inv_td10_ppxyz.brk
- SUPPINFO/01_XACT_examplepulseshapes/15N_6kHz_BRK/15N_6kHz_inv_td50_ppaptanha.brk
- SUPPINFO/01_XACT_examplepulseshapes/15N_6kHz_BRK/15N_6kHz_inv_td50_ppapztanha.brk
- SUPPINFO/01_XACT_examplepulseshapes/15N_6kHz_BRK/15N_6kHz_inv_td50_ppp.brk
- SUPPINFO/01_XACT_examplepulseshapes/15N_6kHz_XYZT/
- SUPPINFO/01_XACT_examplepulseshapes/15N_6kHz_XYZT/15N_6kHz_exc_td10_ppap.xyzt
- SUPPINFO/01_XACT_examplepulseshapes/15N_6kHz_XYZT/15N_6kHz_exc_td10_ppaptanha.xyzt
- SUPPINFO/01_XACT_examplepulseshapes/15N_6kHz_XYZT/15N_6kHz_exc_td10_ppapz.xyzt
- SUPPINFO/01_XACT_examplepulseshapes/15N_6kHz_XYZT/15N_6kHz_exc_td10_ppapztanha.xyzt
- SUPPINFO/01_XACT_examplepulseshapes/15N_6kHz_XYZT/15N_6kHz_exc_td10_ppp.xyzt
- SUPPINFO/01_XACT_examplepulseshapes/15N_6kHz_XYZT/15N_6kHz_exc_td10_ppxy.xyzt
- SUPPINFO/01_XACT_examplepulseshapes/15N_6kHz_XYZT/15N_6kHz_exc_td10_ppxyz.xyzt
- SUPPINFO/01_XACT_examplepulseshapes/15N_6kHz_XYZT/15N_6kHz_exc_td1_ppap.xyzt
- SUPPINFO/01_XACT_examplepulseshapes/15N_6kHz_XYZT/15N_6kHz_exc_td1_ppaptanha.xyzt
- SUPPINFO/01_XACT_examplepulseshapes/15N_6kHz_XYZT/15N_6kHz_exc_td1_ppapz.xyzt
- SUPPINFO/01_XACT_examplepulseshapes/15N_6kHz_XYZT/15N_6kHz_exc_td1_ppapztanha.xyzt
- SUPPINFO/01_XACT_examplepulseshapes/15N_6kHz_XYZT/15N_6kHz_exc_td1_ppp.xyzt
- SUPPINFO/01_XACT_examplepulseshapes/15N_6kHz_XYZT/15N_6kHz_exc_td1_ppxy.xyzt
- SUPPINFO/01_XACT_examplepulseshapes/15N_6kHz_XYZT/15N_6kHz_exc_td1_ppxyz.xyzt
- SUPPINFO/01_XACT_examplepulseshapes/15N_6kHz_XYZT/15N_6kHz_exc_td50_ppap.xyzt
- SUPPINFO/01_XACT_examplepulseshapes/15N_6kHz_XYZT/15N_6kHz_exc_td50_ppapz.xyzt
- SUPPINFO/01_XACT_examplepulseshapes/15N_6kHz_XYZT/15N_6kHz_exc_td50_ppapztanha.xyzt
- SUPPINFO/01_XACT_examplepulseshapes/15N_6kHz_XYZT/15N_6kHz_exc_td50_ppp.xyzt
- SUPPINFO/01_XACT_examplepulseshapes/15N_6kHz_XYZT/15N_6kHz_exc_td50_ppxy.xyzt
- SUPPINFO/01_XACT_examplepulseshapes/15N_6kHz_XYZT/15N_6kHz_exc_td50_ppxyz.xyzt
- SUPPINFO/01_XACT_examplepulseshapes/15N_6kHz_XYZT/15N_6kHz_inv_ppap.xyzt
- SUPPINFO/01_XACT_examplepulseshapes/15N_6kHz_XYZT/15N_6kHz_inv_ppaptanha.xyzt
- SUPPINFO/01_XACT_examplepulseshapes/15N_6kHz_XYZT/15N_6kHz_inv_ppapz.xyzt
- SUPPINFO/01_XACT_examplepulseshapes/15N_6kHz_XYZT/15N_6kHz_inv_ppapztanha.xyzt
- SUPPINFO/01_XACT_examplepulseshapes/15N_6kHz_XYZT/15N_6kHz_inv_ppp.xyzt
- SUPPINFO/01_XACT_examplepulseshapes/15N_6kHz_XYZT/15N_6kHz_inv_ppxy.xyzt
- SUPPINFO/01_XACT_examplepulseshapes/15N_6kHz_XYZT/15N_6kHz_inv_ppxyz.xyzt
- SUPPINFO/01_XACT_examplepulseshapes/15N_6kHz_XYZT/15N_6kHz_inv_td10_ppap.xyzt
- SUPPINFO/01_XACT_examplepulseshapes/15N_6kHz_XYZT/15N_6kHz_inv_td10_ppaptanha.xyzt
- SUPPINFO/01_XACT_examplepulseshapes/15N_6kHz_XYZT/15N_6kHz_inv_td10_ppapz.xyzt
- SUPPINFO/01_XACT_examplepulseshapes/15N_6kHz_XYZT/15N_6kHz_inv_td10_ppapztanha.xyzt
- SUPPINFO/01_XACT_examplepulseshapes/15N_6kHz_XYZT/15N_6kHz_inv_td10_ppp.xyzt
- SUPPINFO/01_XACT_examplepulseshapes/15N_6kHz_XYZT/15N_6kHz_inv_td10_ppxy.xyzt
- SUPPINFO/01_XACT_examplepulseshapes/15N_6kHz_XYZT/15N_6kHz_inv_td10_ppxyz.xyzt
- SUPPINFO/01_XACT_examplepulseshapes/15N_6kHz_XYZT/15N_6kHz_inv_td50_ppaptanha.xyzt
- SUPPINFO/01_XACT_examplepulseshapes/15N_6kHz_XYZT/15N_6kHz_inv_td50_ppapztanha.xyzt
- SUPPINFO/01_XACT_examplepulseshapes/15N_6kHz_XYZT/15N_6kHz_inv_td50_ppp.xyzt
- SUPPINFO/01_XACT_examplepulseshapes/19F_120kHz_BRK/
- SUPPINFO/01_XACT_examplepulseshapes/19F_120kHz_BRK/19F_120kHz_inv_td2_400u_pm20_ppp.brk
- SUPPINFO/01_XACT_examplepulseshapes/19F_120kHz_BRK/19F_120kHz_inv_td2_pm10_ppp.brk
- SUPPINFO/01_XACT_examplepulseshapes/19F_120kHz_BRK/19F_120kHz_inv_td2_pm10_ppp2.brk
- SUPPINFO/01_XACT_examplepulseshapes/19F_120kHz_BRK/19F_120kHz_sat_td2_120u_10kHzRF_ppp.brk
- SUPPINFO/01_XACT_examplepulseshapes/19F_120kHz_BRK/BEBOP_BW120_pow10_pm10_1400u_ppaptanhap.brk
- SUPPINFO/01_XACT_examplepulseshapes/19F_120kHz_BRK/BEBOP_BW120_pow10_pm10_1400u_ppaptanhp.brk
- SUPPINFO/01_XACT_examplepulseshapes/19F_120kHz_BRK/BEBOP_BW120_RF20_pm10_300u_ppp.brk
- SUPPINFO/01_XACT_examplepulseshapes/19F_120kHz_BRK/BEBOP_BW120_RF20_pm10_350u_ppp.brk
- SUPPINFO/01_XACT_examplepulseshapes/19F_120kHz_BRK/BIBOP_BW120_pow10_pm10_1400u_ppaptanhp.brk
- SUPPINFO/01_XACT_examplepulseshapes/19F_120kHz_BRK/BIBOP_BW120_RF10_pm10_1400u_ppp.brk
- SUPPINFO/01_XACT_examplepulseshapes/19F_120kHz_BRK/BIBOP_BW120_RF10_pm10_1400u_ppp2.brk
- SUPPINFO/01_XACT_examplepulseshapes/19F_120kHz_BRK/BIBOP_BW120_RF20_pm10_300u_ppp.brk
- SUPPINFO/01_XACT_examplepulseshapes/19F_120kHz_BRK/BIBOP_BW120_RF20_pm10_350u_ppp.brk
- SUPPINFO/01_XACT_examplepulseshapes/19F_120kHz_BRK/BIBOP_BW120_RF20_pm10_350u_ppp2.brk
- SUPPINFO/01_XACT_examplepulseshapes/19F_120kHz_BRK/BIBOP_BW120_RF20_pm10_400u_ppp.brk
- SUPPINFO/01_XACT_examplepulseshapes/19F_120kHz_BRK/BIBOP_BW120_RF20_pm10_400u_ppp2.brk
- SUPPINFO/01_XACT_examplepulseshapes/19F_120kHz_BRK/BURBOP180_BW120_RF20_pm10_700u_ppp.brk
- SUPPINFO/01_XACT_examplepulseshapes/19F_120kHz_BRK/BURBOP180_BW120_RF20_pm10_700u_ppp_continued.brk
- SUPPINFO/01_XACT_examplepulseshapes/19F_120kHz_BRK/BURBOP90_BW120_RF20_pm10_600u_ppp.brk
- SUPPINFO/01_XACT_examplepulseshapes/19F_120kHz_BRK/ppaptanha_120kHz_inv.brk
- SUPPINFO/01_XACT_examplepulseshapes/19F_120kHz_BRK/ppp_inv_120kHz_700u.brk
- SUPPINFO/01_XACT_examplepulseshapes/19F_120kHz_BRK/ppp_sat_120kHz.brk
- SUPPINFO/01_XACT_examplepulseshapes/19F_120kHz_XYZT/
- SUPPINFO/01_XACT_examplepulseshapes/19F_120kHz_XYZT/19F_120kHz_inv_td2_400u_pm20_ppp.xyzt
- SUPPINFO/01_XACT_examplepulseshapes/19F_120kHz_XYZT/19F_120kHz_inv_td2_pm10_ppp.xyzt
- SUPPINFO/01_XACT_examplepulseshapes/19F_120kHz_XYZT/19F_120kHz_inv_td2_pm10_ppp2.xyzt
- SUPPINFO/01_XACT_examplepulseshapes/19F_120kHz_XYZT/19F_120kHz_sat_td2_120u_10kHzRF_ppp.xyzt
- SUPPINFO/01_XACT_examplepulseshapes/19F_120kHz_XYZT/BEBOP_BW120_pow10_pm10_1400u_ppaptanhap.xyzt
- SUPPINFO/01_XACT_examplepulseshapes/19F_120kHz_XYZT/BEBOP_BW120_pow10_pm10_1400u_ppaptanhp.xyzt
- SUPPINFO/01_XACT_examplepulseshapes/19F_120kHz_XYZT/BEBOP_BW120_RF20_pm10_300u_ppp.xyzt
- SUPPINFO/01_XACT_examplepulseshapes/19F_120kHz_XYZT/BEBOP_BW120_RF20_pm10_350u_ppp.xyzt
- SUPPINFO/01_XACT_examplepulseshapes/19F_120kHz_XYZT/BIBOP_BW120_pow10_pm10_1400u_ppaptanhp.xyzt
- SUPPINFO/01_XACT_examplepulseshapes/19F_120kHz_XYZT/BIBOP_BW120_RF10_pm10_1400u_ppp.xyzt
- SUPPINFO/01_XACT_examplepulseshapes/19F_120kHz_XYZT/BIBOP_BW120_RF10_pm10_1400u_ppp2.xyzt
- SUPPINFO/01_XACT_examplepulseshapes/19F_120kHz_XYZT/BIBOP_BW120_RF20_pm10_300u_ppp.xyzt
- SUPPINFO/01_XACT_examplepulseshapes/19F_120kHz_XYZT/BIBOP_BW120_RF20_pm10_350u_ppp.xyzt
- SUPPINFO/01_XACT_examplepulseshapes/19F_120kHz_XYZT/BIBOP_BW120_RF20_pm10_350u_ppp2.xyzt
- SUPPINFO/01_XACT_examplepulseshapes/19F_120kHz_XYZT/BIBOP_BW120_RF20_pm10_400u_ppp.xyzt
- SUPPINFO/01_XACT_examplepulseshapes/19F_120kHz_XYZT/BIBOP_BW120_RF20_pm10_400u_ppp2.xyzt
- SUPPINFO/01_XACT_examplepulseshapes/19F_120kHz_XYZT/BURBOP180_BW120_RF20_pm10_700u_ppp.xyzt
- SUPPINFO/01_XACT_examplepulseshapes/19F_120kHz_XYZT/BURBOP180_BW120_RF20_pm10_700u_ppp_continued.xyzt
- SUPPINFO/01_XACT_examplepulseshapes/19F_120kHz_XYZT/BURBOP90_BW120_RF20_pm10_600u_ppp.xyzt
- SUPPINFO/01_XACT_examplepulseshapes/19F_120kHz_XYZT/ppaptanha_120kHz_inv.xyzt
- SUPPINFO/01_XACT_examplepulseshapes/19F_120kHz_XYZT/ppp_inv_120kHz_700u.xyzt
- SUPPINFO/01_XACT_examplepulseshapes/19F_120kHz_XYZT/ppp_sat_120kHz.xyzt
- SUPPINFO/02_XACT_runtimecalculations/
- SUPPINFO/02_XACT_runtimecalculations/basis.jl
- SUPPINFO/02_XACT_runtimecalculations/xact_test_pp_kart.jl
- SUPPINFO/02_XACT_runtimecalculations/xact_test_pp_kart_output.txt
- SUPPINFO/02_XACT_runtimecalculations/xact_test_pp_polar.jl
- SUPPINFO/02_XACT_runtimecalculations/xact_test_pp_polar_output.txt
- SUPPINFO/02_XACT_runtimecalculations/xact_test_q_kart.jl
- SUPPINFO/02_XACT_runtimecalculations/xact_test_q_kart_output.txt
- SUPPINFO/02_XACT_runtimecalculations/xact_test_q_polar.jl
- SUPPINFO/02_XACT_runtimecalculations/xact_test_q_polar_output.txt
