# Supplementary material for: Single spin exact gradients for the optimization of complex pulses and pulse sequences
Source: J Biomol NMR. 2026 Feb 17;80(1):6. doi: 10.1007/s10858-025-00486-7 (PMC12913341; doi:10.1007/s10858-025-00486-7)
Supplement: Supplementary file 1 — (zip 804 KB) [file 10858_2025_486_MOESM1_ESM.zip › SUPPINFO/01_XACT_examplepulseshapes/13C_40kHz_BRK/ppp_40kHz_500u_exc.brk]

##TITLE= ppp_40kHz_500u_exc.brk
##JCAMP-DX=
##DATA TYPE= Shape Data
##OWNER= vm1188
##DATE= 2025-07-21
##Max_Amplitude= 10000.0
##PULSE_LENGTH= 0.0 us
##NPOINTS= 500
##XYPOINTS= (XY..XY)
100.0, -125.185728
100.0, -118.020242
100.0, -109.7646
100.0, -113.98307
100.0, -165.618078
100.0, 114.746627
100.0, 72.56594
100.0, 60.753193
100.0, 59.375945
100.0, 59.647241
100.0, 58.558875
100.0, 55.703554
100.0, 51.421858
100.0, 45.961701
100.0, 39.457149
100.0, 32.324355
100.0, 24.919604
100.0, 17.374339
100.0, 10.141907
100.0, 3.712194
100.0, -1.69345
100.0, -6.13115
100.0, -9.73133
100.0, -12.265295
100.0, -13.550258
100.0, -15.109996
100.0, -17.468295
100.0, -17.985544
100.0, -16.75503
100.0, -16.98417
100.0, -17.813162
100.0, -17.494707
100.0, -16.870309
100.0, -16.969653
100.0, -17.2934
100.0, -17.100744
100.0, -16.407471
100.0, -15.614219
100.0, -14.946461
100.0, -14.399661
100.0, -13.923784
100.0, -13.524024
100.0, -13.238134
100.0, -13.07225
100.0, -12.966767
100.0, -12.820887
100.0, -12.567426
100.0, -12.249576
100.0, -12.022902
100.0, -12.048767
100.0, -12.361935
100.0, -12.853487
100.0, -13.401408
100.0, -14.013837
100.0, -14.833338
100.0, -16.021101
100.0, -17.678272
100.0, -19.850794
100.0, -22.510022
100.0, -25.553675
100.0, -28.984311
100.0, -33.072346
100.0, -38.223214
100.0, -44.745908
100.0, -52.450467
100.0, -60.934857
100.0, -70.565267
100.0, -81.392489
100.0, -86.560806
100.0, -97.183605
100.0, -107.763831
100.0, -116.713187
100.0, -124.639201
100.0, -131.781264
100.0, -138.414815
100.0, -144.811345
100.0, -151.196037
100.0, -157.754753
100.0, -164.626021
100.0, -171.878883
100.0, -179.490478
100.0, 172.664488
100.0, 164.804005
100.0, 157.207576
100.0, 150.171332
100.0, 143.96339
100.0, 138.792817
100.0, 134.798615
100.0, 132.055965
100.0, 130.590771
100.0, 130.392742
100.0, 131.420981
100.0, 133.601651
100.0, 136.822028
100.0, 140.92769
100.0, 145.72874
100.0, 151.016164
100.0, 156.581983
100.0, 162.233092
100.0, 167.800303
100.0, 173.182441
100.0, 178.519696
100.0, -175.394684
100.0, -166.496756
100.0, -151.361777
100.0, -126.933466
100.0, -104.579614
100.0, -69.566195
100.0, -40.104103
100.0, -31.762185
100.0, -23.625424
100.0, -14.856199
100.0, -14.555318
100.0, -13.565087
100.0, -9.802759
100.0, -11.197339
100.0, -11.712559
100.0, -12.334804
100.0, -13.887782
100.0, -15.77053
100.0, -17.470638
100.0, -19.147179
100.0, -21.02155
100.0, -23.140999
100.0, -25.422253
100.0, -27.70385
100.0, -29.841833
100.0, -31.795475
100.0, -33.623031
100.0, -35.417419
100.0, -37.252427
100.0, -39.163151
100.0, -41.143675
100.0, -43.144835
100.0, -45.073738
100.0, -46.812715
100.0, -48.270937
100.0, -49.446768
100.0, -50.437046
100.0, -51.34501
100.0, -52.152866
100.0, -52.736238
100.0, -53.071409
100.0, -53.323659
100.0, -53.464893
100.0, -52.773017
100.0, -50.106081
100.0, -44.887314
100.0, -37.270829
100.0, -26.092313
100.0, -6.815782
100.0, 20.77404
100.0, 44.485268
100.0, 57.449068
100.0, 63.754249
100.0, 67.479751
100.0, 69.964331
100.0, 71.391548
100.0, 71.809117
100.0, 71.357924
100.0, 70.231744
100.0, 68.615889
100.0, 66.658549
100.0, 64.466647
100.0, 62.111131
100.0, 59.633419
100.0, 57.055314
100.0, 54.41333
100.0, 51.854546
100.0, 49.685417
100.0, 47.684271
100.0, 44.472715
100.0, 40.330963
100.0, 36.141587
100.0, 32.749428
100.0, 28.084985
100.0, 21.849145
100.0, 14.345093
100.0, 2.932552
100.0, -20.404163
100.0, -61.868605
100.0, -102.262103
100.0, -120.127482
100.0, -125.706055
100.0, -132.048913
100.0, -140.121568
100.0, -146.024596
100.0, -148.202251
100.0, -148.31732
100.0, -148.572851
100.0, -149.799391
100.0, -151.613536
100.0, -153.36518
100.0, -154.6846
100.0, -155.507825
100.0, -155.907867
100.0, -155.959749
100.0, -155.684677
100.0, -155.04657
100.0, -153.991809
100.0, -152.522104
100.0, -150.664264
100.0, -148.259826
100.0, -144.933884
100.0, -140.6368
100.0, -136.100648
100.0, -131.57902
100.0, -126.506771
100.0, -120.584296
100.0, -114.211065
100.0, -108.107595
100.0, -102.792954
100.0, -98.354535
100.0, -94.731789
100.0, -91.973721
100.0, -90.074412
100.0, -88.877806
100.0, -88.270246
100.0, -88.301885
100.0, -89.102933
100.0, -90.775027
100.0, -93.359447
100.0, -96.849099
100.0, -101.201639
100.0, -106.36163
100.0, -112.295452
100.0, -118.987405
100.0, -126.349269
100.0, -134.121342
100.0, -141.902819
100.0, -149.290139
100.0, -155.960657
100.0, -161.667638
100.0, -166.33838
100.0, -170.240582
100.0, -173.737789
100.0, -176.852847
100.0, -179.38636
100.0, 178.767116
100.0, 177.584389
100.0, 176.986274
100.0, 176.925907
100.0, 177.412591
100.0, 178.446396
100.0, 179.867841
100.0, -178.959291
100.0, -178.158662
100.0, -171.915168
100.0, -169.650728
100.0, -163.388733
100.0, -154.644478
100.0, -146.863178
100.0, -134.787764
100.0, -119.192534
100.0, -103.053497
100.0, -88.218826
100.0, -75.614741
100.0, -66.667849
100.0, -59.015742
100.0, -52.47125
100.0, -49.692345
100.0, -45.815529
100.0, -41.82478
100.0, -40.076246
100.0, -37.764635
100.0, -36.286968
100.0, -35.835839
100.0, -33.856101
100.0, -31.630785
100.0, -30.610003
100.0, -30.269954
100.0, -30.008769
100.0, -29.708621
100.0, -29.250813
100.0, -27.727842
100.0, -25.538787
100.0, -25.513117
100.0, -27.364426
100.0, -27.02261
100.0, -24.756955
100.0, -24.983537
100.0, -25.954774
100.0, -25.414388
100.0, -26.297067
100.0, -27.242163
100.0, -29.306919
100.0, -32.402641
100.0, -39.882755
100.0, -60.816775
100.0, -105.038665
100.0, -139.299638
100.0, -161.313427
100.0, -176.170715
100.0, 178.472212
100.0, 175.222424
100.0, 173.193812
100.0, 172.498213
100.0, 171.922005
100.0, 169.810522
100.0, 162.802614
100.0, 143.097952
100.0, 98.602308
100.0, 36.32757
100.0, 4.807108
100.0, 9.824912
100.0, 15.492898
100.0, 10.840303
100.0, 8.093913
100.0, 10.164067
100.0, 6.207175
100.0, 8.819281
100.0, 6.794424
100.0, 6.024725
100.0, 6.421795
100.0, 5.995843
100.0, 6.122987
100.0, 5.915987
100.0, 4.926834
100.0, 4.052276
100.0, 3.309299
100.0, 2.668568
100.0, 1.702494
100.0, 0.221021
100.0, -1.442942
100.0, -3.085542
100.0, -5.073271
100.0, -7.874944
100.0, -10.924359
100.0, -13.286054
100.0, -16.97002
100.0, -23.195055
100.0, -27.869243
100.0, -34.21418
100.0, -43.477306
100.0, -50.66763
100.0, -59.354505
100.0, -67.974035
100.0, -75.230865
100.0, -81.837523
100.0, -88.054404
100.0, -90.851603
100.0, -93.841848
100.0, -97.472791
100.0, -100.33787
100.0, -102.058715
100.0, -102.890091
100.0, -103.399016
100.0, -103.865405
100.0, -104.194269
100.0, -104.16897
100.0, -103.621476
100.0, -102.475197
100.0, -100.748222
100.0, -98.521431
100.0, -95.858141
100.0, -92.83271
100.0, -89.570344
100.0, -85.761924
100.0, -80.367599
100.0, -72.33673
100.0, -61.559275
100.0, -49.176011
100.0, -36.889047
100.0, -25.989208
100.0, -16.973898
100.0, -9.877082
100.0, -4.561372
100.0, -0.610605
100.0, 2.526233
100.0, 5.215421
100.0, 7.586136
100.0, 9.65389
100.0, 11.417724
100.0, 12.911712
100.0, 14.2667
100.0, 15.756511
100.0, 17.604557
100.0, 19.451262
100.0, 20.521696
100.0, 21.197266
100.0, 22.898392
100.0, 25.345581
100.0, 26.684384
100.0, 27.598115
100.0, 30.986772
100.0, 36.619318
100.0, 41.950811
100.0, 46.195771
100.0, 49.584876
100.0, 52.505326
100.0, 57.766651
100.0, 69.667314
100.0, 88.501785
100.0, 108.500765
100.0, 123.887317
100.0, 133.618686
100.0, 139.760032
100.0, 144.755048
100.0, 150.296016
100.0, 157.20069
100.0, 165.502209
100.0, 174.516978
100.0, -176.96749
100.0, -170.273297
100.0, -166.572476
100.0, -167.228207
100.0, -174.011012
100.0, 169.963121
100.0, 136.856208
100.0, 91.994591
100.0, 64.043623
100.0, 56.916054
100.0, 59.404702
100.0, 74.843242
100.0, 116.445308
100.0, 168.883654
100.0, -161.613414
100.0, -150.739591
100.0, -146.273047
100.0, -142.288009
100.0, -135.267892
100.0, -120.997899
100.0, -93.042024
100.0, -61.719839
100.0, 133.702744
100.0, 115.174054
100.0, 134.20446
100.0, 145.14446
100.0, 151.69437
100.0, 156.286192
100.0, 159.727323
100.0, 162.254136
100.0, 163.994719
100.0, 165.068549
100.0, 165.581813
100.0, 165.626587
100.0, 165.293653
100.0, 164.695663
100.0, 163.99445
100.0, 163.404155
100.0, 163.103779
100.0, 162.956722
100.0, 161.960092
100.0, 157.479181
100.0, 144.211878
100.0, 113.317795
100.0, 63.174302
100.0, 21.497453
100.0, 4.345229
100.0, 4.774892
100.0, 0.85061
100.0, -2.726258
100.0, -6.987891
100.0, -12.123499
100.0, -17.676597
100.0, -23.789951
100.0, -30.69985
100.0, -38.955608
100.0, -48.343627
100.0, -58.137491
100.0, -68.623183
100.0, -79.992329
100.0, -91.699773
100.0, -102.915744
100.0, -112.680468
100.0, -120.290675
100.0, -125.776711
100.0, -129.79622
100.0, -132.928188
100.0, -135.303671
100.0, -136.877251
100.0, -137.71082
100.0, -137.941236
100.0, -137.668327
100.0, -136.95235
100.0, -135.86196
100.0, -134.483335
100.0, -132.894814
100.0, -131.147292
100.0, -129.264223
100.0, -127.251427
100.0, -125.106707
100.0, -122.8281
100.0, -120.425249
100.0, -117.937984
100.0, -115.461448
100.0, -113.161507
100.0, -111.223874
100.0, -109.67494
100.0, -108.18368
100.0, -106.181047
100.0, -103.400624
100.0, -100.280737
100.0, -97.755575
100.0, -96.576999
100.0, -96.24682
100.0, -94.190267
100.0, -87.581861
100.0, -84.422929
100.0, -139.254062
##END= 
