# Supplementary material for: Single spin exact gradients for the optimization of complex pulses and pulse sequences
Source: J Biomol NMR. 2026 Feb 17;80(1):6. doi: 10.1007/s10858-025-00486-7 (PMC12913341; doi:10.1007/s10858-025-00486-7)
Supplement: Supplementary file 1 — (zip 804 KB) [file 10858_2025_486_MOESM1_ESM.zip › SUPPINFO/01_XACT_examplepulseshapes/13C_40kHz_BRK/ppp_40kHz_500u_inv.brk]

##TITLE= ppp_40kHz_500u_inv.brk
##JCAMP-DX=
##DATA TYPE= Shape Data
##OWNER= vm1188
##DATE= 2025-07-21
##Max_Amplitude= 10000.0
##PULSE_LENGTH= 0.0 us
##NPOINTS= 500
##XYPOINTS= (XY..XY)
100.0, -127.491015
100.0, -126.789544
100.0, -126.225189
100.0, -126.078517
100.0, -126.753623
100.0, -128.326415
100.0, -130.674124
100.0, -133.765246
100.0, -137.747041
100.0, -142.720119
100.0, -148.428282
100.0, -154.316571
100.0, -159.888683
100.0, -164.903675
100.0, -169.389598
100.0, -173.544259
100.0, -177.534589
100.0, 178.607268
100.0, 174.88047
100.0, 171.17141
100.0, 167.127318
100.0, 161.976878
100.0, 156.862155
100.0, 157.575256
100.0, 159.086282
100.0, 147.083863
100.0, 132.66617
100.0, 113.520078
100.0, 80.798728
100.0, 38.498176
100.0, 8.448425
100.0, -7.235186
100.0, -15.812864
100.0, -21.284073
100.0, -25.27448
100.0, -28.380861
100.0, -30.851957
100.0, -32.875411
100.0, -34.599489
100.0, -36.106971
100.0, -37.415818
100.0, -38.473724
100.0, -39.120547
100.0, -39.053984
100.0, -37.955363
100.0, -36.163266
100.0, -36.371636
100.0, -44.359174
100.0, -57.521393
100.0, -46.739542
100.0, -4.593201
100.0, 23.329566
100.0, 28.294899
100.0, 24.14145
100.0, 18.470844
100.0, 13.884163
100.0, 10.812653
100.0, 9.007513
100.0, 8.239689
100.0, 8.461702
100.0, 9.772303
100.0, 12.352481
100.0, 16.389555
100.0, 21.974141
100.0, 28.97665
100.0, 36.9472
100.0, 45.116
100.0, 52.560236
100.0, 58.516337
100.0, 62.695569
100.0, 65.408126
100.0, 67.384929
100.0, 69.377738
100.0, 71.781757
100.0, 74.51409
100.0, 77.195642
100.0, 79.471175
100.0, 81.227027
100.0, 82.585752
100.0, 83.751622
100.0, 84.865453
100.0, 85.968223
100.0, 87.064439
100.0, 88.16143
100.0, 89.112737
100.0, 89.556025
100.0, 89.594471
100.0, 89.502584
100.0, 89.365425
100.0, 89.327954
100.0, 89.0734
100.0, 88.444821
100.0, 87.5242
100.0, 86.439039
100.0, 85.203808
100.0, 83.768015
100.0, 82.086957
100.0, 80.155767
100.0, 77.989652
100.0, 75.598764
100.0, 73.025372
100.0, 70.362628
100.0, 67.670523
100.0, 64.890518
100.0, 61.90398
100.0, 58.692289
100.0, 55.404159
100.0, 52.239445
100.0, 49.291958
100.0, 46.520212
100.0, 43.847102
100.0, 41.252965
100.0, 38.784051
100.0, 36.507458
100.0, 34.469214
100.0, 32.680894
100.0, 31.128013
100.0, 29.786309
100.0, 28.640361
100.0, 27.703293
100.0, 27.02157
100.0, 26.62074
100.0, 26.381195
100.0, 26.02611
100.0, 25.482668
100.0, 25.153175
100.0, 25.169335
100.0, 24.999945
100.0, 24.730079
100.0, 24.548418
100.0, 24.714417
100.0, 21.281373
100.0, 16.603094
100.0, 2.056571
100.0, -35.563837
100.0, -103.54221
100.0, -128.051671
100.0, -135.003212
100.0, -139.967573
100.0, -142.551437
100.0, -143.227001
100.0, -142.679221
100.0, -140.993298
100.0, -138.445212
100.0, -135.505831
100.0, -132.453807
100.0, -129.252674
100.0, -125.710717
100.0, -121.757125
100.0, -117.629645
100.0, -113.720781
100.0, -110.103293
100.0, -106.393598
100.0, -102.486268
100.0, -99.019374
100.0, -96.279674
100.0, -93.512777
100.0, -90.303147
100.0, -87.314666
100.0, -85.023851
100.0, -83.036571
100.0, -80.876631
100.0, -78.632861
100.0, -76.614328
100.0, -74.843101
100.0, -73.143915
100.0, -71.734338
100.0, -71.126607
100.0, -70.715372
100.0, -69.141777
100.0, -67.891932
100.0, -68.173149
100.0, -65.869045
100.0, -64.416011
100.0, -63.455065
100.0, -61.828363
100.0, -59.801642
100.0, -58.055266
100.0, -54.374519
100.0, -50.263618
100.0, -43.891194
100.0, -33.71305
100.0, -18.543206
100.0, -1.271006
100.0, 16.049292
100.0, 29.96261
100.0, 39.851451
100.0, 46.566805
100.0, 51.019988
100.0, 53.783682
100.0, 55.36551
100.0, 56.194927
100.0, 56.49132
100.0, 56.183018
100.0, 55.049459
100.0, 52.966899
100.0, 49.827322
100.0, 45.158873
100.0, 37.662987
100.0, 25.333526
100.0, 5.656576
100.0, -20.020642
100.0, -42.045643
100.0, -57.493286
100.0, -66.900944
100.0, -73.738833
100.0, -78.213686
100.0, -81.205283
100.0, -83.755887
100.0, -86.395521
100.0, -87.608418
100.0, -88.828329
100.0, -91.171627
100.0, -92.389005
100.0, -92.568099
100.0, -93.981249
100.0, -96.312034
100.0, -97.744807
100.0, -98.661235
100.0, -100.146874
100.0, -101.787233
100.0, -102.720435
100.0, -102.919424
100.0, -103.569789
100.0, -106.666026
100.0, -110.681078
100.0, -110.80123
100.0, -110.523492
100.0, -113.941104
100.0, -115.976324
100.0, -116.947576
100.0, -120.388984
100.0, -123.347982
100.0, -123.783585
100.0, -130.411469
100.0, -131.148034
100.0, -139.153102
100.0, -143.527793
100.0, -151.804973
100.0, -172.643829
100.0, 168.816372
100.0, 133.886623
100.0, 100.391458
100.0, 79.042669
100.0, 65.719776
100.0, 57.032584
100.0, 50.764116
100.0, 45.051725
100.0, 40.080339
100.0, 36.017175
100.0, 32.432648
100.0, 29.005098
100.0, 25.704992
100.0, 22.562438
100.0, 19.479562
100.0, 16.310593
100.0, 13.038077
100.0, 9.785776
100.0, 6.685061
100.0, 3.77743
100.0, 1.02501
100.0, -1.639531
100.0, -4.288
100.0, -6.993503
100.0, -9.811795
100.0, -12.659456
100.0, -15.173463
100.0, -17.061702
100.0, -18.79572
100.0, -21.281744
100.0, -23.955593
100.0, -24.89632
100.0, -26.005387
100.0, -27.30579
100.0, -29.068588
100.0, -24.063131
100.0, -26.843716
100.0, -22.733213
100.0, -10.423607
100.0, -0.075352
100.0, 20.650112
100.0, 42.591523
100.0, 56.000362
100.0, 62.791917
100.0, 66.409488
100.0, 68.519474
100.0, 70.067918
100.0, 70.720364
100.0, 70.525526
100.0, 70.242126
100.0, 70.051972
100.0, 69.735855
100.0, 69.340697
100.0, 68.968262
100.0, 68.540732
100.0, 68.075904
100.0, 67.840958
100.0, 67.92024
100.0, 68.108321
100.0, 68.328254
100.0, 67.86775
100.0, 67.187111
100.0, 68.131345
100.0, 69.012731
100.0, 69.641273
100.0, 70.779576
100.0, 72.775747
100.0, 76.109368
100.0, 82.888266
100.0, 97.71186
100.0, 120.138199
100.0, 173.977644
100.0, -149.974854
100.0, -134.526223
100.0, -126.380932
100.0, -121.262684
100.0, -118.046345
100.0, -115.824744
100.0, -113.799221
100.0, -111.956302
100.0, -110.665873
100.0, -109.825717
100.0, -108.972978
100.0, -107.86706
100.0, -106.610962
100.0, -105.382042
100.0, -104.24159
100.0, -103.161936
100.0, -102.118948
100.0, -101.109607
100.0, -100.090684
100.0, -98.943658
100.0, -97.565743
100.0, -96.031534
100.0, -94.62441
100.0, -93.634125
100.0, -93.084703
100.0, -92.668361
100.0, -92.000966
100.0, -91.06984
100.0, -90.492088
100.0, -90.960982
100.0, -92.095493
100.0, -92.745985
100.0, -93.75577
100.0, -96.273796
100.0, -97.584248
100.0, -100.821726
100.0, -103.520035
100.0, -107.321667
100.0, -111.512966
100.0, -116.699575
100.0, -121.838126
100.0, -126.940012
100.0, -132.010707
100.0, -137.003533
100.0, -141.831357
100.0, -146.388559
100.0, -150.597527
100.0, -154.427405
100.0, -157.882929
100.0, -160.984943
100.0, -163.753221
100.0, -166.19656
100.0, -168.314193
100.0, -170.108105
100.0, -171.598733
100.0, -172.823387
100.0, -173.799696
100.0, -174.509035
100.0, -174.893595
100.0, -174.540561
100.0, -173.207383
100.0, -171.912535
100.0, -169.082493
100.0, -167.449467
100.0, -160.694019
100.0, -146.291668
100.0, -132.199895
100.0, -111.30795
100.0, -85.433138
100.0, -64.594131
100.0, -51.093141
100.0, -42.316557
100.0, -35.944181
100.0, -31.266165
100.0, -27.873429
100.0, -25.245392
100.0, -23.061617
100.0, -21.206459
100.0, -19.621843
100.0, -18.25157
100.0, -17.043302
100.0, -15.946683
100.0, -14.90648
100.0, -13.881124
100.0, -12.884573
100.0, -11.947427
100.0, -10.999071
100.0, -9.929019
100.0, -8.759408
100.0, -7.505932
100.0, -6.365742
100.0, -5.894359
100.0, -4.9689
100.0, -2.78514
100.0, -1.39809
100.0, 3.983471
100.0, -2.615868
100.0, 7.960785
100.0, -33.883921
100.0, -67.584403
100.0, -94.916543
100.0, -105.688837
100.0, -109.65181
100.0, -110.146676
100.0, -107.853659
100.0, -103.863677
100.0, -99.200268
100.0, -94.201233
100.0, -88.851914
100.0, -83.382122
100.0, -78.257424
100.0, -73.667356
100.0, -69.355284
100.0, -65.09908
100.0, -60.953607
100.0, -57.007943
100.0, -53.274642
100.0, -49.739065
100.0, -46.386055
100.0, -43.195535
100.0, -40.141801
100.0, -37.198471
100.0, -34.34057
100.0, -31.542825
100.0, -28.777603
100.0, -26.014035
100.0, -23.215105
100.0, -20.328877
100.0, -17.282887
100.0, -14.006885
100.0, -10.486599
100.0, -6.785694
100.0, -2.979885
100.0, 0.900717
100.0, 4.793047
100.0, 8.547997
100.0, 12.120642
100.0, 15.827379
100.0, 20.448884
100.0, 27.049837
100.0, 36.204781
100.0, 46.847773
100.0, 55.973234
100.0, 59.98046
100.0, 54.373262
100.0, 19.361293
100.0, -120.521798
100.0, 158.7218
100.0, 147.289988
100.0, 160.2031
100.0, 152.65432
100.0, 176.268868
100.0, -159.49338
100.0, -140.861325
100.0, -123.937432
100.0, -107.368381
100.0, -92.809717
100.0, -82.052824
100.0, -74.903563
100.0, -69.142556
100.0, -64.937089
100.0, -79.079518
100.0, 168.271366
100.0, 12.424635
100.0, -30.732804
100.0, -41.157124
100.0, -42.764363
100.0, -37.312928
100.0, -20.415191
100.0, 13.541432
100.0, 62.30146
100.0, 108.453877
100.0, 135.425725
100.0, 136.741536
100.0, 120.970571
100.0, 115.775616
100.0, 114.386292
100.0, 115.234509
100.0, 124.041954
100.0, 128.449418
100.0, 124.038004
100.0, 121.773363
100.0, 126.249928
100.0, -0.413975
100.0, 0.694989
100.0, -14.563846
100.0, -20.558177
100.0, -26.165658
##END= 
