# Supplementary material for: Single spin exact gradients for the optimization of complex pulses and pulse sequences
Source: J Biomol NMR. 2026 Feb 17;80(1):6. doi: 10.1007/s10858-025-00486-7 (PMC12913341; doi:10.1007/s10858-025-00486-7)
Supplement: Supplementary file 1 — (zip 804 KB) [file 10858_2025_486_MOESM1_ESM.zip › SUPPINFO/01_XACT_examplepulseshapes/13C_40kHz_BRK/ppxyz_40kHz_500u_exc_BFGS.brk]

##TITLE= ppxyz_40kHz_500u_exc_BFGS.brk
##JCAMP-DX=
##DATA TYPE= Shape Data
##OWNER= vm1188
##DATE= 2025-07-21
##Max_Amplitude= 20011.04498
##PULSE_LENGTH= -1.60594545e8 us
##NPOINTS= 50
##XYPOINTS= (XY..XY)
8.74348, -70.760777
11.101157, 161.029818
13.333693, -34.572243
16.207411, -44.969662
11.1848, -39.466809
24.250924, 0.791692
48.184444, 12.772487
51.035063, 12.419781
43.541386, -10.31432
45.094654, -15.522951
39.641723, -10.427791
21.527961, -27.718423
11.289214, -173.801655
19.930612, 142.386678
13.47137, 71.055448
16.228108, 6.241225
17.286733, -28.697966
35.953086, -12.064667
82.684182, -0.118804
77.056557, 4.780079
19.693161, 131.687894
83.943074, 170.969611
67.218597, 168.252327
42.477202, 160.207767
45.850501, 152.679888
38.602345, 106.597344
63.026256, 35.914598
73.410797, 23.746609
28.916194, 59.040442
15.505864, 143.119351
51.318957, 1.439651
97.508924, 2.206526
79.520712, 10.065191
19.220665, 129.720291
46.621243, 153.033582
35.000793, 112.537122
28.745532, 90.426547
9.253445, 111.387021
44.019205, -8.611649
99.677337, -4.710685
81.873289, 5.489523
51.564141, 162.985581
100.0, 178.549391
44.444548, 165.320922
16.587301, 148.097749
37.964396, -177.061442
65.554822, -176.411025
32.353376, 169.466738
47.812099, 4.797763
63.550508, -0.609013
##END= 
