# Supplementary material for: Single spin exact gradients for the optimization of complex pulses and pulse sequences
Source: J Biomol NMR. 2026 Feb 17;80(1):6. doi: 10.1007/s10858-025-00486-7 (PMC12913341; doi:10.1007/s10858-025-00486-7)
Supplement: Supplementary file 1 — (zip 804 KB) [file 10858_2025_486_MOESM1_ESM.zip › SUPPINFO/01_XACT_examplepulseshapes/13C_40kHz_BRK/ppxyz_40kHz_500u_exc_CG.brk]

##TITLE= ppxyz_40kHz_500u_exc_CG.brk
##JCAMP-DX=
##DATA TYPE= Shape Data
##OWNER= vm1188
##DATE= 2025-07-21
##Max_Amplitude= 20009.182871
##PULSE_LENGTH= 5.347020098e9 us
##NPOINTS= 50
##XYPOINTS= (XY..XY)
18.01339, -159.673966
8.862812, 10.851926
23.279142, 166.015612
35.266601, 166.908689
32.956386, 163.699533
50.108231, 169.993188
68.959755, -179.33657
57.903649, -170.048159
39.339246, -172.951865
29.251425, 171.703654
13.005573, 178.539638
13.186494, -35.146952
30.979675, -12.345485
46.084666, 0.763363
59.149144, 0.877744
63.956144, -10.67171
57.71336, -12.062843
41.003426, 5.91265
17.22804, 14.187764
10.616123, -100.93207
19.128308, -84.206806
24.471697, -36.068307
38.004476, -10.99072
55.559806, -3.508532
68.607112, 4.068041
58.150374, 31.634563
41.417182, 85.224242
19.058449, -164.702526
55.019216, -69.576702
69.010186, -39.049109
50.01216, -15.19176
37.84473, 17.37877
39.209152, 30.179867
26.448865, 32.72046
7.027015, 77.249035
11.519992, 85.779449
47.967526, 22.826552
88.468841, 16.504517
53.247964, 40.870153
18.534409, 105.346838
26.281217, 2.643171
66.653575, -4.78951
66.889125, -35.576414
77.672195, -57.300338
84.507403, -20.806674
78.397834, -5.098365
23.234024, 169.330927
71.331082, 162.392733
68.130541, 5.234215
100.0, -4.50362
##END= 
