# Supplementary material for: Single spin exact gradients for the optimization of complex pulses and pulse sequences
Source: J Biomol NMR. 2026 Feb 17;80(1):6. doi: 10.1007/s10858-025-00486-7 (PMC12913341; doi:10.1007/s10858-025-00486-7)
Supplement: Supplementary file 1 — (zip 804 KB) [file 10858_2025_486_MOESM1_ESM.zip › SUPPINFO/01_XACT_examplepulseshapes/13C_40kHz_BRK/ppxyz_40kHz_500u_inv_BFGS.brk]

##TITLE= ppxyz_40kHz_500u_inv_BFGS.brk
##JCAMP-DX=
##DATA TYPE= Shape Data
##OWNER= vm1188
##DATE= 2025-07-21
##Max_Amplitude= 19960.728221
##PULSE_LENGTH= -7.962625991e9 us
##NPOINTS= 50
##XYPOINTS= (XY..XY)
15.862093, -105.677135
5.394317, 56.59223
15.865993, -124.220068
33.506432, -139.026918
30.904719, -165.624831
43.251662, 156.505683
60.884029, 151.6445
60.837989, 144.326887
46.41756, 146.188275
21.727057, 159.311224
8.030265, -145.000479
15.59021, -80.721111
28.282778, -55.227969
33.577674, -62.734563
41.935246, -122.779583
68.170871, -165.549218
60.809996, 170.704349
23.486142, 174.757385
14.754651, -73.478398
19.495178, -41.352415
28.128606, -3.154697
55.548536, 10.708399
54.25451, 4.153611
12.244867, -37.865222
33.106982, 175.6888
46.963956, -179.030534
56.137241, -155.740239
77.892445, -162.403734
83.999739, -179.408763
38.4083, -148.28548
27.187845, -41.004625
18.515158, 101.870227
67.162301, 149.706503
48.98545, 143.081949
49.058448, 42.262961
66.889226, 19.237122
14.325142, 29.592148
13.759594, 168.403675
27.196434, 91.841989
56.640763, 126.747005
94.834248, 170.264609
99.029753, 168.806965
52.504116, 133.177789
69.33066, 41.125281
37.928149, 30.738936
46.772116, -162.943462
100.0, -159.049278
68.903631, -159.585925
28.612992, -11.198602
71.56342, -14.947561
##END= 
