# Supplementary material for: Single spin exact gradients for the optimization of complex pulses and pulse sequences
Source: J Biomol NMR. 2026 Feb 17;80(1):6. doi: 10.1007/s10858-025-00486-7 (PMC12913341; doi:10.1007/s10858-025-00486-7)
Supplement: Supplementary file 1 — (zip 804 KB) [file 10858_2025_486_MOESM1_ESM.zip › SUPPINFO/01_XACT_examplepulseshapes/13C_40kHz_BRK/ppxyz_40kHz_500u_inv_CG.brk]

##TITLE= ppxyz_40kHz_500u_inv_CG.brk
##JCAMP-DX=
##DATA TYPE= Shape Data
##OWNER= vm1188
##DATE= 2025-07-21
##Max_Amplitude= 18840.574912
##PULSE_LENGTH= 4.263913762e9 us
##NPOINTS= 50
##XYPOINTS= (XY..XY)
31.683763, 159.491891
47.200747, -4.526798
37.236393, 45.466736
51.877056, 174.734263
88.188805, -148.912817
41.210504, -108.823417
68.022112, 19.113861
100.0, 31.953658
33.926904, 40.742397
57.086086, -168.215569
67.458653, 174.465345
38.859596, 133.441613
8.737568, -177.530498
46.101572, -99.108532
40.887833, -89.528263
14.217756, 121.029349
54.237166, 114.491083
42.748153, 110.577468
25.45661, 54.924711
44.603507, 11.830134
60.686306, -3.40632
63.749546, -12.587549
50.39333, -6.749706
39.856307, 37.156904
59.884356, 73.0769
70.102852, 79.696321
50.904538, 52.995801
70.345997, 4.053406
82.53514, -1.130712
59.2096, -6.295404
61.275507, -7.360891
77.859492, -23.524438
71.604406, -58.553489
43.073345, -93.053105
12.950166, 12.487031
50.831416, 31.629691
49.929299, 41.324329
40.790428, 77.312757
29.127445, 78.522553
34.865312, -8.37628
64.966998, -31.709836
70.562613, -44.855934
66.730808, -31.530028
63.495077, -16.55115
36.515956, -19.261554
32.012566, 22.578984
44.375723, 29.854052
35.514629, 38.419567
19.004066, 77.162529
16.57836, 141.706609
##END= 
