# Supplementary material for: Single spin exact gradients for the optimization of complex pulses and pulse sequences
Source: J Biomol NMR. 2026 Feb 17;80(1):6. doi: 10.1007/s10858-025-00486-7 (PMC12913341; doi:10.1007/s10858-025-00486-7)
Supplement: Supplementary file 1 — (zip 804 KB) [file 10858_2025_486_MOESM1_ESM.zip › SUPPINFO/01_XACT_examplepulseshapes/13C_40kHz_BRK/ppxy_40kHz_500u_exc.brk]

##TITLE= ppxy_40kHz_500u_exc.brk
##JCAMP-DX=
##DATA TYPE= Shape Data
##OWNER= vm1188
##DATE= 2025-07-21
##Max_Amplitude= 19999.530825
##PULSE_LENGTH= 0.0 us
##NPOINTS= 500
##XYPOINTS= (XY..XY)
30.725802, -90.396145
24.847749, -91.735223
19.234991, -91.398929
14.091199, -89.993263
9.468602, -86.740503
5.445331, -78.710764
2.348514, -48.879271
2.320336, 32.550754
4.362459, 58.270421
6.17791, 65.524251
7.521747, 68.529439
8.373579, 69.911136
8.750619, 70.443753
8.684246, 70.403389
8.214179, 69.858908
7.386392, 68.725516
6.252883, 66.693622
4.874802, 62.917989
3.339278, 54.732219
1.873772, 30.52256
1.594267, -35.835846
3.040511, -71.228296
4.884263, -81.918855
6.771043, -86.358442
8.6021, -88.536627
10.320958, -89.645368
11.885458, -90.151182
13.262172, -90.268535
14.424959, -90.10413
15.354532, -89.710584
16.03836, -89.109452
16.470747, -88.302049
16.653024, -87.274383
16.593791, -85.99861
16.309144, -84.432049
15.805157, -82.799162
15.119692, -81.948628
14.280274, -76.448845
13.342748, -74.034498
12.338649, -69.640284
11.396411, -64.359066
10.691424, -56.310353
10.114421, -47.894671
9.840583, -38.484838
9.872448, -29.088055
10.199511, -20.469931
10.715201, -13.23822
11.38593, -7.440792
12.382666, -3.014418
13.612514, 0.479205
14.451761, 3.160949
15.085176, 4.839726
15.834254, 5.165576
16.288389, 4.827831
17.127011, 3.436867
18.166979, 1.434854
18.941082, -0.769676
19.360045, -2.890291
20.076651, -5.207453
20.632903, -7.890125
21.170583, -10.631672
21.736388, -13.325657
22.340458, -15.890808
22.990006, -18.25079
23.689963, -20.337989
24.468837, -22.090719
25.25546, -23.305977
25.517328, -24.558257
27.049773, -24.559593
28.06836, -24.455038
29.063626, -23.857684
30.03482, -22.843974
31.011833, -21.144407
32.366945, -18.555735
33.905774, -15.716304
34.937303, -13.16803
36.434065, -9.988607
37.591581, -6.924453
40.595415, -2.668187
43.177289, 1.232735
46.788596, 4.551599
49.590476, 7.383143
52.62162, 10.317132
55.962775, 13.054958
59.317296, 15.29316
63.001418, 17.198979
66.08216, 19.140678
67.931158, 21.223247
72.195392, 22.318031
72.926667, 23.538066
75.322086, 24.630048
73.056107, 25.408453
74.679813, 26.230068
73.263643, 26.777768
73.24368, 27.476119
72.288521, 27.259384
70.314711, 27.649212
65.788035, 27.651848
63.034624, 27.997801
59.56079, 27.974993
56.409584, 27.576904
53.37446, 26.885554
49.764928, 26.263293
43.712526, 24.976862
44.175729, 23.471736
41.664799, 21.860898
39.530585, 20.035482
37.708327, 18.083859
36.469047, 15.933586
35.250081, 13.727971
34.317447, 11.558655
33.629518, 9.552289
33.160662, 7.802914
32.862929, 6.367225
32.671522, 5.26318
32.520936, 4.476563
32.357487, 3.974341
32.141768, 3.72049
31.844293, 3.684946
31.440397, 3.840891
30.907515, 4.154497
30.224486, 4.575037
29.371357, 5.030359
28.32902, 5.427972
27.079354, 5.658921
25.607031, 5.600477
23.903655, 5.112887
21.97393, 4.02416
19.842941, 2.094563
17.564556, -1.051059
15.234222, -6.036704
13.015282, -13.880352
11.189646, -25.960671
10.200087, -42.953154
10.502582, -62.272293
12.176739, -78.830109
14.894841, -90.303464
18.280244, -97.486762
22.070593, -101.761821
26.099266, -104.141377
30.255714, -105.261464
34.459575, -105.520072
38.644429, -105.17686
42.750838, -104.406724
46.74137, -103.324934
50.673106, -102.001448
55.009003, -100.287776
57.204554, -99.705383
61.102632, -98.085054
63.244808, -97.479572
66.640835, -96.081222
68.683716, -95.209465
70.163543, -94.114555
71.159669, -93.828644
71.493305, -93.376365
71.221336, -93.020202
70.33422, -92.725316
68.84639, -92.45909
66.787211, -92.187919
64.193668, -91.86534
61.109031, -91.421372
57.592973, -90.760648
53.736489, -89.776375
49.662499, -88.374102
45.503793, -86.483805
41.377596, -84.043774
37.383044, -80.970631
33.620206, -77.154978
30.202488, -72.507263
27.242588, -67.03575
24.821458, -60.91026
22.964037, -54.472906
21.634751, -48.187363
20.749992, -42.547143
20.200174, -37.980034
19.87587, -34.7871
19.692335, -33.132457
19.606498, -33.065944
19.623224, -34.545268
19.790756, -37.436246
20.186552, -41.495297
20.895588, -46.361806
21.985877, -51.592695
23.48919, -56.743053
25.393805, -61.454052
27.649599, -65.500467
30.179738, -68.785028
32.892627, -71.301699
35.690994, -73.095087
38.478021, -74.230099
41.161555, -74.773776
43.657416, -74.786128
45.892305, -74.316328
47.806454, -73.40162
49.355986, -72.067454
50.5149, -70.328116
51.276607, -68.187645
51.654947, -65.641113
51.684552, -62.676626
51.420352, -59.278512
50.935932, -55.432228
50.320379, -51.131375
49.673244, -46.38669
49.097357, -41.235941
48.689574, -35.752275
48.530232, -30.047497
48.67299, -24.267026
49.137396, -18.575858
49.906286, -13.138906
50.928825, -8.102025
52.128228, -3.579577
53.412025, 0.34911
54.682588, 3.635808
55.846359, 6.255297
56.821074, 8.196283
57.540975, 9.45334
57.960285, 10.02088
58.055297, 9.889503
57.825298, 9.044869
57.29243, 7.469081
56.500475, 5.14431
55.512609, 2.058194
54.408287, -1.789502
53.279161, -6.379216
52.223331, -11.663043
51.336527, -17.556474
50.699442, -23.933905
50.362916, -30.632955
50.335569, -37.470083
50.57877, -44.263464
51.010575, -50.854187
51.516366, -57.118777
51.962677, -62.972642
52.212009, -68.368312
52.137368, -73.291668
51.634392, -77.756603
50.628199, -81.797624
49.073584, -85.46118
46.950517, -88.798286
44.258972, -91.861366
41.016165, -94.707185
37.256339, -97.406666
33.031239, -100.063505
28.409905, -102.849338
23.478896, -106.080766
18.348104, -110.421867
13.17969, -117.538147
8.330947, -132.759617
5.195069, -173.747229
6.76989, 133.796424
11.027027, 112.84447
15.704477, 104.781852
20.263654, 101.139843
24.523578, 99.518919
28.390733, 99.072323
31.808594, 99.453975
34.74595, 100.518037
37.194803, 102.21289
39.171462, 104.536617
40.719064, 107.514351
41.910695, 111.182768
42.852044, 115.574627
43.681674, 120.699644
44.566058, 126.521386
45.686414, 132.935339
47.216429, 139.75935
49.294442, 146.748507
51.998347, 153.636092
55.331937, 160.184986
59.226015, 166.225836
63.550352, 171.6685
68.129335, 176.490746
72.756098, -179.282537
77.203953, -175.598389
81.236773, -172.388494
84.620543, -169.576109
87.136833, -167.079778
88.596978, -164.81594
88.854415, -162.701198
87.812697, -160.653883
85.427991, -158.594301
81.706479, -156.443239
76.69831, -154.118283
70.49012, -151.526254
63.197946, -148.546917
54.96255, -144.996174
45.951375, -140.538385
36.379093, -134.454759
26.591003, -124.919864
17.434574, -106.316509
12.045897, -63.821874
15.806011, -15.147714
25.000025, 7.301065
35.561052, 17.923434
46.36163, 24.147884
56.98021, 28.293693
67.157762, 31.216177
76.680354, 33.280384
85.350408, 34.658287
92.98405, 35.438566
99.418232, 35.67445
99.954177, 35.471493
99.948115, 34.954005
99.98829, 34.197711
99.783838, 33.199054
100.0, 31.22689
99.63665, 29.937771
99.748851, 28.285829
99.583293, 26.845616
99.580191, 25.941225
99.051143, 23.84919
94.00273, 23.030442
84.47984, 20.402669
80.227785, 20.728398
79.200257, 20.050771
71.990088, 19.325784
69.774929, 19.584344
66.010756, 20.92122
63.728157, 22.534059
61.285155, 23.515634
65.20326, 25.507385
60.046408, 27.007592
57.68197, 29.432501
53.235405, 32.02044
54.907827, 34.978115
51.476813, 37.693404
53.133443, 40.598817
53.00988, 43.427124
52.991678, 46.107921
53.02845, 48.619236
53.062957, 50.945006
53.038465, 53.069944
52.902226, 54.978759
52.607133, 56.657
52.112878, 58.091882
51.387037, 59.272559
50.406033, 60.189868
49.155765, 60.835716
47.631614, 61.202211
45.83769, 61.280563
43.785368, 61.05966
41.491479, 60.524077
38.976647, 59.651112
36.264233, 58.406171
33.380159, 56.735449
30.353788, 54.554185
27.22003, 51.727488
24.023273, 48.038346
20.824561, 43.133598
17.715184, 36.435828
14.842382, 27.028035
12.451969, 13.658367
10.919719, -4.498598
10.631517, -25.679488
11.639917, -45.276091
13.584616, -60.335249
16.032434, -71.104387
18.679894, -78.844665
21.344807, -84.599226
23.918883, -89.047443
26.335636, -92.613721
28.5519, -95.569372
30.536267, -98.096982
32.261061, -100.327306
33.69687, -102.359158
34.809893, -104.269062
35.562424, -106.115185
35.916154, -107.938756
35.837035, -109.765069
35.299939, -111.604803
34.291589, -113.455015
32.811085, -115.298346
30.868376, -117.098921
28.481781, -118.793632
25.676054, -120.276161
22.482472, -121.365319
18.942329, -121.731297
15.116928, -120.694498
11.11804, -116.57234
7.239684, -104.075622
4.696675, -66.44506
6.165973, -17.490313
10.185082, 1.603806
14.842666, 8.02352
19.651053, 10.200918
24.42899, 10.598789
29.058475, 10.110552
33.438582, 9.120926
37.478122, 7.813426
41.099623, 6.282639
44.245323, 4.585536
46.879021, 2.768758
48.980883, 0.880633
50.538013, -1.03121
51.537891, -2.934186
51.970097, -4.828659
51.834533, -6.756773
51.148062, -8.792379
50.635949, -10.955126
49.554023, -14.006838
47.462476, -16.954557
45.084449, -20.70107
38.743755, -23.675451
37.648488, -29.362494
35.503795, -35.228508
32.592597, -43.435238
30.465326, -52.876957
30.181663, -61.888124
29.792369, -74.057218
31.313501, -85.022296
33.934292, -94.779974
37.380766, -102.689458
41.396758, -108.678594
45.802391, -112.960574
50.435316, -115.832582
55.115269, -117.557975
59.650325, -118.313485
63.865971, -118.190128
67.634494, -117.22477
70.888311, -115.43841
73.610415, -112.864756
75.807451, -109.560151
77.483293, -105.593992
78.633828, -101.028927
79.269278, -95.90719
79.446953, -90.255595
79.286217, -84.107872
78.951816, -77.530055
78.618855, -70.633561
78.443111, -63.571167
78.543205, -56.519842
78.985555, -49.653276
79.777094, -43.11163
80.883769, -36.994922
82.251802, -31.407019
83.729045, -26.525673
82.810569, -22.482868
85.553739, -18.792977
86.372884, -15.511244
84.32651, -13.437881
83.80842, -12.128335
84.878199, -10.566373
81.351865, -9.699368
79.42595, -9.009374
74.049982, -9.409878
70.501825, -9.761977
65.339269, -10.80323
59.669979, -12.508781
53.63377, -15.055287
47.417441, -18.71755
41.266667, -23.927032
35.513134, -31.317801
30.614593, -41.664339
27.16611, -55.440451
25.752993, -71.807827
26.574138, -88.200648
29.226094, -102.120637
32.995755, -112.829152
37.228468, -120.847011
41.438343, -126.978126
45.2773, -131.906736
48.489824, -136.142496
50.886705, -140.057684
52.338442, -143.935023
52.782246, -148.010195
52.229614, -152.500124
52.10446, -157.860772
48.118505, -163.479704
45.416978, -171.05165
41.730531, -179.968526
39.432794, 168.766972
37.975802, 153.859188
37.51885, 138.344189
39.457199, 122.789342
43.286056, 108.07092
48.848936, 93.967839
55.90264, 80.478388
63.445512, 70.526318
71.432684, 61.858706
78.767782, 54.210242
84.700242, 47.195195
94.631636, 40.478343
99.619294, 33.990407
99.594455, 27.821883
99.759188, 22.518337
99.878223, 18.90105
98.315975, 13.859203
95.725521, 10.386168
94.696422, 7.350217
91.130662, 4.29057
84.793566, 1.190937
77.625865, -0.689967
70.011592, -1.811936
62.964012, -2.581916
57.450484, -2.777931
51.768003, -3.866894
47.427079, -3.822205
44.604807, -2.923024
41.600548, -1.889844
39.527978, -0.66841
##END= 
