# Supplementary material for: Single spin exact gradients for the optimization of complex pulses and pulse sequences
Source: J Biomol NMR. 2026 Feb 17;80(1):6. doi: 10.1007/s10858-025-00486-7 (PMC12913341; doi:10.1007/s10858-025-00486-7)
Supplement: Supplementary file 1 — (zip 804 KB) [file 10858_2025_486_MOESM1_ESM.zip › SUPPINFO/01_XACT_examplepulseshapes/13C_40kHz_BRK/ppxy_40kHz_500u_inv.brk]

##TITLE= ppxy_40kHz_500u_inv.brk
##JCAMP-DX=
##DATA TYPE= Shape Data
##OWNER= vm1188
##DATE= 2025-07-21
##Max_Amplitude= 20001.128441
##PULSE_LENGTH= 0.0 us
##NPOINTS= 500
##XYPOINTS= (XY..XY)
7.945797, 31.302929
7.070644, 58.438479
7.597194, 76.723529
8.667806, 71.426857
8.953844, 73.408933
9.204153, 69.664857
9.658416, 60.798549
11.152556, 46.165461
10.052909, 47.468599
11.757646, 35.6301
12.713252, 29.030467
15.666291, 20.230124
11.106127, 24.087514
14.726505, 16.294541
12.958507, 14.603764
12.649514, 11.786515
13.48208, 7.804106
12.481947, 4.991082
11.474887, 1.313762
10.980905, -1.983352
7.94588, -6.865788
6.343453, -13.595261
4.764436, -24.995714
3.479112, -46.250131
3.024519, -80.658165
3.677745, -111.776429
4.896571, -129.296048
6.201998, -138.782537
7.380491, -144.501847
8.326887, -148.372454
8.978639, -151.291125
9.295511, -153.733543
9.252934, -156.00192
8.839825, -158.351471
8.058496, -161.096832
6.927009, -164.787669
5.488463, -170.682352
3.851207, 177.487521
2.424082, 146.268862
2.632354, 89.269555
4.600209, 60.709921
7.131691, 50.032809
9.85505, 44.990054
12.635442, 42.18673
15.385818, 40.46049
18.03418, 39.317291
20.516529, 38.51492
22.775409, 37.92396
24.75999, 37.47188
26.426667, 37.116653
27.739891, 36.832517
28.673072, 36.601559
29.209428, 36.40855
29.342621, 36.237807
29.077047, 36.07126
28.427765, 35.887083
27.420098, 35.658291
26.089043, 35.350804
24.47862, 34.920477
22.641293, 34.308576
20.63753, 33.435036
18.535614, 32.188807
16.411791, 30.415083
14.350931, 27.90221
12.447706, 24.38077
10.807369, 19.571824
9.713747, 13.131723
10.110141, 2.822259
9.154755, -0.9526
9.001663, -5.628789
9.893221, -8.322042
11.290701, -8.502631
13.449111, -6.077648
20.304547, 0.948012
20.48876, 0.978566
25.107772, 4.17327
27.224935, 7.685078
29.014441, 8.267957
31.936575, 11.7448
35.242238, 14.461417
45.471807, 16.067236
50.752925, 17.904122
60.961753, 19.681749
67.892479, 19.979644
72.228047, 21.522398
81.868651, 20.882397
84.850756, 21.450696
86.022801, 20.079831
87.737151, 19.285935
87.879346, 18.238524
87.638938, 17.149811
85.052172, 15.841808
81.053216, 14.247624
75.75748, 12.37806
69.31349, 10.213923
61.892562, 7.694708
53.681949, 4.697123
44.883537, 0.981062
35.722904, -3.954791
26.485673, -11.304763
17.66537, -24.514579
10.736942, -55.144243
10.252056, -110.839985
16.234294, -143.758919
23.725415, -158.168663
31.114809, -166.554404
37.941603, -172.681444
43.995597, -177.849531
49.152581, 177.389594
53.338975, 172.761783
56.524675, 168.110029
58.722656, 163.327071
59.990478, 158.321742
60.432868, 153.001619
60.204305, 147.267824
59.50883, 141.022232
58.593096, 134.18784
57.728865, 126.740391
57.18299, 118.742711
57.177389, 110.364372
57.848244, 101.867201
59.218899, 93.552418
61.197803, 85.692139
63.601067, 78.479874
66.188276, 72.017991
68.698494, 66.334338
70.879209, 61.409478
72.507084, 57.201057
73.402169, 53.660994
73.437018, 50.746762
72.541091, 48.42933
70.700319, 46.699298
67.952363, 45.57145
64.379141, 45.087502
60.098685, 45.317563
55.258029, 46.362009
50.027996, 48.356457
44.600196, 51.482123
39.186485, 55.981116
34.020901, 62.168097
29.361869, 70.409394
25.485107, 81.002687
22.644129, 93.87787
20.975401, 108.227041
20.388231, 122.574555
20.5608, 135.542927
21.073363, 146.512185
21.548017, 155.552168
21.70548, 163.038452
21.361649, 169.395018
20.406994, 175.011009
18.788652, -179.744691
16.499738, -174.445213
13.577206, -168.40919
10.117399, -160.068458
6.377332, -144.044101
3.630435, -95.947285
5.615269, -32.985678
10.170237, -11.948881
14.757461, -4.603367
21.829879, 8.320573
24.492537, 10.680183
29.569765, 10.538553
34.540751, 13.809809
40.276705, 18.094124
43.00261, 22.051087
44.087575, 25.953111
45.356034, 30.282427
47.419536, 34.179667
49.594561, 38.894298
49.07792, 44.737048
49.833241, 50.555488
49.531628, 57.731969
49.441802, 66.06623
49.986134, 75.435437
51.593962, 85.475025
54.611962, 95.607704
59.221679, 105.207735
65.412716, 113.805494
73.016401, 121.190553
83.327577, 127.887275
92.304728, 132.868815
99.915365, 137.472103
99.979757, 141.280979
99.997489, 144.656916
99.980245, 145.351038
99.997552, 149.562249
99.999401, 151.625938
100.0, 152.670464
99.997539, 154.468091
99.999193, 156.06876
99.99559, 157.291245
99.999948, 157.582273
99.996495, 158.497924
99.995252, 158.526233
99.998537, 158.541396
99.996188, 158.313376
99.997406, 156.811941
99.987452, 154.656574
99.966396, 150.546955
93.627966, 147.551025
85.430651, 142.162784
77.660845, 134.909305
71.573581, 126.025112
67.592793, 115.839443
65.898686, 105.020621
66.34928, 94.402046
68.516077, 84.678032
71.819213, 76.215425
75.667741, 69.07938
79.542011, 63.162365
83.020975, 58.297034
85.780954, 54.318231
87.584718, 51.086376
88.268757, 48.490445
87.731241, 46.442426
85.921814, 44.869675
82.834105, 43.708577
78.501131, 42.901115
72.992691, 42.39455
66.412971, 42.143507
58.896656, 42.113583
50.602662, 42.286449
41.705831, 42.669181
32.387961, 43.31899
22.830285, 44.432396
13.211959, 46.826127
3.782241, 59.558537
5.811975, -148.288902
14.691217, -141.104813
23.120499, -139.034594
30.935619, -137.842755
38.013566, -136.953937
44.240797, -136.200713
49.511784, -135.513478
53.731054, -134.854399
56.816432, -134.197223
58.702676, -133.519304
59.344811, -132.797234
58.72058, -132.002878
56.831744, -131.097677
53.704385, -130.022542
49.388995, -128.67837
43.96189, -126.885499
37.531583, -124.290117
30.261225, -120.115199
22.4522, -112.367178
14.927518, -94.865141
10.861992, -52.504991
15.192151, -7.951704
24.417763, 10.808093
35.231924, 18.779174
46.722027, 22.825308
58.524231, 25.161646
70.389494, 26.665486
82.084045, 27.751914
92.772408, 28.689243
99.274935, 29.663919
99.821642, 30.103562
99.996953, 31.195631
99.996911, 32.088427
99.997056, 32.947434
99.997296, 33.276249
99.996639, 34.419951
99.996354, 34.796446
99.998007, 35.810612
99.997949, 36.628706
99.998026, 37.025818
99.997691, 38.851758
99.997341, 40.3368
99.998524, 41.945664
99.995994, 43.591761
99.964727, 45.864703
99.846977, 48.093397
99.992977, 51.499877
95.845952, 55.60103
86.83655, 58.721979
76.699293, 62.075907
66.990109, 65.722359
57.773648, 69.850671
49.150521, 74.74807
41.254283, 80.827836
34.263678, 88.661854
28.422625, 98.954268
24.041798, 112.265666
21.411588, 128.25847
20.573997, 145.035618
21.154645, 160.137394
22.503598, 172.706412
27.575081, -173.857505
27.15965, -170.348777
26.342198, -163.95089
30.712927, -160.205751
29.069649, -153.97819
33.078517, -153.424296
30.588165, -146.616502
28.684404, -139.210306
28.806631, -136.664931
28.320175, -133.063656
26.235417, -122.473797
25.940351, -120.791518
24.459685, -107.270044
23.510194, -98.347111
22.92422, -92.043279
23.598222, -80.63891
23.596972, -73.070763
23.93777, -65.205652
26.748544, -55.431164
27.633348, -50.18956
30.187044, -44.343171
32.141733, -40.249553
34.023395, -37.036586
35.777114, -34.640094
37.365056, -32.988004
38.763591, -32.009448
39.958806, -31.63792
40.942307, -31.811571
41.708575, -32.472653
42.25433, -33.567197
42.579628, -35.045192
42.799756, -36.684796
42.114984, -38.87337
42.005767, -40.871292
42.414387, -42.753661
41.758641, -45.777338
40.711265, -49.312019
40.645632, -51.757379
40.232144, -54.132536
39.168969, -57.24151
38.13124, -60.079482
36.919382, -63.059544
35.621989, -65.703183
34.095982, -68.569181
32.357217, -71.508246
30.360167, -74.658895
28.099292, -78.158987
25.62509, -81.623782
22.98786, -85.510796
20.245066, -90.693332
17.443132, -97.726372
14.724678, -107.75553
12.415071, -122.482151
11.096522, -143.028019
11.395933, -166.376207
13.362511, 173.864072
16.461538, 160.126413
20.158225, 151.050705
24.11741, 144.916295
28.148363, 140.576199
32.161843, 137.357253
36.095422, 134.823962
39.920819, 132.733292
43.588378, 130.894722
47.046231, 129.167379
50.342699, 127.569631
53.449763, 126.014724
56.339891, 124.46593
58.976019, 122.893413
61.314202, 121.265621
63.312116, 119.54516
64.941183, 117.689643
66.198567, 115.657164
68.165906, 113.330561
69.623971, 110.933988
70.396716, 106.282721
67.599713, 104.438781
71.221028, 102.127138
68.752682, 98.643085
68.366545, 95.770611
67.646225, 92.937255
69.328829, 88.610806
69.48567, 83.470833
65.961546, 82.800429
69.788458, 78.432178
69.461626, 75.519941
70.427046, 70.959572
68.742161, 72.311132
69.460025, 68.450893
70.778983, 65.335387
69.211003, 65.796847
68.554199, 65.089726
67.660745, 64.536048
66.557114, 64.320608
65.252318, 64.436698
63.754592, 64.873769
62.074339, 65.618872
60.225939, 66.658309
58.22814, 67.979598
56.103442, 69.573436
53.877095, 71.435107
51.576148, 73.56487
49.228629, 75.967176
46.862734, 78.64899
44.505807, 81.617897
42.183133, 84.880906
39.916769, 88.444836
37.724904, 92.318834
35.622301, 96.518827
33.622173, 101.072752
31.739444, 106.024354
29.994829, 111.43251
28.418643, 117.362768
27.052877, 123.868533
25.949853, 130.962139
25.166169, 138.582158
24.752072, 146.571744
24.739015, 154.68657
25.130535, 162.639614
25.900925, 170.165818
27.002024, 177.074493
28.374013, -176.731641
29.955131, -171.267895
31.687524, -166.493204
33.519192, -162.335653
35.403553, -158.711637
37.298283, -155.538084
39.164606, -152.739328
40.96758, -150.250309
42.677346, -148.017254
44.270939, -145.996561
45.734068, -144.152336
47.062173, -142.453056
48.260209, -140.867897
49.34075, -139.363486
50.320439, -137.902027
51.21523, -136.441685
51.923244, -134.879487
52.464293, -133.216541
52.960983, -131.883159
53.035043, -130.017922
54.382837, -129.177259
53.673206, -126.548747
54.192519, -125.078173
53.117831, -122.031398
52.841402, -119.967594
52.718513, -118.180503
52.417843, -116.09357
51.821265, -113.871654
50.924089, -111.223289
49.854742, -108.328979
48.879746, -105.912387
47.856171, -103.452147
46.781662, -101.040596
45.625726, -98.479235
44.306475, -95.855099
42.870739, -93.225572
41.364674, -90.627172
39.795678, -88.079158
38.168739, -85.602124
36.487411, -83.215094
34.755334, -80.933535
32.977855, -78.768473
31.163299, -76.726545
29.323649, -74.810496
27.474549, -73.019462
25.634687, -71.348313
23.824592, -69.785422
22.064955, -68.308542
20.374614, -66.879015
18.768611, -65.435301
17.256968, -63.887406
16.079554, -61.828225
13.797873, -61.786653
13.58894, -58.051004
12.396224, -56.100508
9.592652, -54.132133
10.333108, -49.780806
6.444214, -46.834132
6.923798, -39.571199
7.870367, -35.099532
8.597451, -30.586963
7.755025, -23.842782
7.06854, -17.858646
6.169554, -8.640989
8.077927, -8.605927
7.869317, -1.525068
7.311734, 8.153741
9.367291, 3.693946
8.37053, 9.303827
7.573627, 15.767381
10.876566, 9.011845
8.849835, 16.438365
10.794714, 11.344894
10.095308, 12.996889
9.711246, 14.437112
8.466986, 18.420626
9.335789, 16.270936
7.794681, 21.31423
10.035285, 14.167027
6.828955, 22.470767
3.345237, 52.53692
6.855821, 21.066905
4.479221, 32.157555
3.423429, 48.334314
2.961777, 97.857869
3.060974, 97.614639
4.145296, 76.003027
5.544794, 103.991934
7.430707, 141.899683
7.845625, 110.554863
##END= 
