# Supplementary material for: Single spin exact gradients for the optimization of complex pulses and pulse sequences
Source: J Biomol NMR. 2026 Feb 17;80(1):6. doi: 10.1007/s10858-025-00486-7 (PMC12913341; doi:10.1007/s10858-025-00486-7)
Supplement: Supplementary file 1 — (zip 804 KB) [file 10858_2025_486_MOESM1_ESM.zip › SUPPINFO/01_XACT_examplepulseshapes/13C_40kHz_BRK/urxy_40kHz_1000u_UR180.brk]

##TITLE= urxy_40kHz_1000u_UR180.brk
##JCAMP-DX=
##DATA TYPE= Shape Data
##OWNER= vm1188
##DATE= 2025-07-21
##Max_Amplitude= 20000.216779
##PULSE_LENGTH= 0.0 us
##NPOINTS= 1000
##XYPOINTS= (XY..XY)
29.101853, -23.602574
17.190914, -10.105224
9.2951, 17.676188
6.655537, 69.869027
8.242752, 110.23589
10.207631, 130.585484
11.385189, 143.741789
11.743556, 154.569731
11.468942, 164.964547
10.790191, 175.947105
9.937736, -171.802637
9.124542, -157.919066
8.520525, -142.55848
8.215842, -126.541371
8.197655, -111.032823
8.372486, -96.8927
8.621118, -84.352584
8.842808, -73.177488
8.972162, -62.944332
8.979139, -53.211028
8.863903, -43.584538
8.650708, -33.752668
8.379859, -23.52115
8.095401, -12.861248
7.828466, -1.932852
7.581631, 8.97339
7.323706, 19.589839
7.000692, 29.854942
6.559246, 40.048538
5.974277, 50.8877
5.276919, 63.649523
4.586526, 80.225717
4.137657, 102.175334
4.206156, 127.336481
4.856725, 149.574118
5.887803, 165.995272
7.065685, 177.833716
8.238247, -173.084642
9.325104, -165.526778
10.291306, -158.791772
11.126998, -152.514121
11.832675, -146.523283
12.409876, -140.752273
12.85748, -135.179654
13.17231, -129.797483
13.351512, -124.598831
13.394332, -119.576568
13.302307, -114.725286
13.078241, -110.041179
12.725003, -105.51852
12.244973, -101.144054
11.640365, -96.891409
10.914151, -92.716745
10.071107, -88.555241
9.118631, -84.316085
8.067199, -79.871001
6.930585, -75.025804
5.726278, -69.447904
4.477241, -62.464738
3.219273, -52.402466
2.036907, -33.875237
1.276674, 11.016043
1.689266, 67.093294
2.772944, 91.70924
3.979452, 103.795262
5.180488, 111.725679
6.332727, 117.885965
7.412591, 123.147527
8.40436, 127.905856
9.297597, 132.376172
10.086423, 136.69599
10.768707, 140.96606
11.344716, 145.269164
11.815463, 149.681124
11.418073, 152.56186
11.991382, 159.157929
11.88394, 164.710926
11.818742, 170.764394
11.72352, 177.097966
11.601219, -176.282572
11.48023, -169.395777
11.212493, -162.092158
11.031645, -154.683616
10.84455, -147.051296
10.652813, -139.263989
10.485749, -131.433304
10.241873, -122.858336
9.65905, -108.953622
9.560554, -98.300986
9.63718, -93.396455
9.670879, -94.220035
9.505542, -91.918521
9.290353, -77.782189
9.171581, -67.69271
9.074401, -57.479442
8.985113, -47.107624
8.897157, -36.469506
8.81818, -25.412472
8.774081, -13.797651
8.807761, -1.580544
8.971212, 11.114304
9.312196, 23.977222
9.86101, 36.595265
10.624699, 48.595121
11.591401, 59.749224
12.740433, 69.988361
14.040362, 79.724106
15.567029, 88.585198
17.297227, 96.629455
19.191369, 104.178175
21.218061, 110.841833
23.323256, 116.60411
25.357563, 120.982747
27.287919, 124.383022
29.138503, 127.51586
30.749191, 130.17216
32.065367, 132.373668
33.043664, 134.129283
33.654989, 135.431941
33.886517, 136.253722
33.892957, 136.770999
33.579466, 136.606708
32.911828, 135.436568
32.143925, 133.420507
31.872158, 131.563673
30.480808, 125.742637
29.208232, 116.718606
30.529144, 113.974583
31.361958, 108.096859
32.540829, 100.191421
34.692512, 92.490117
37.79764, 85.580572
41.717749, 79.773839
46.248049, 75.110903
51.162836, 71.469236
56.24079, 68.665125
61.275312, 66.513878
66.0781, 64.854985
70.481129, 63.558303
74.339026, 62.522475
77.532124, 61.671253
79.969639, 60.949964
81.592242, 60.32279
82.373259, 59.770844
82.318037, 59.29082
81.461316, 58.893905
79.862969, 58.604609
77.602806, 58.459146
74.77532, 58.50308
71.48507, 58.788096
67.842979, 59.367947
63.963292, 60.293746
59.960579, 61.608851
55.946125, 63.343466
52.023366, 65.509073
48.282533, 68.092843
44.795164, 71.052487
41.609408, 74.312408
38.747099, 77.762368
36.203322, 81.259618
33.948852, 84.634586
31.935501, 87.698703
30.104097, 90.251713
28.394703, 92.085609
26.758602, 92.983625
25.171515, 92.715978
23.647217, 91.039749
22.249658, 87.719916
21.09874, 82.599727
20.359619, 75.742082
20.202724, 67.592582
20.736729, 58.98841
21.951406, 50.875961
23.714727, 43.930619
25.819443, 38.40992
28.036058, 34.264184
30.145595, 31.309441
31.953284, 29.34272
33.292661, 28.19313
34.026426, 27.737253
34.046609, 27.901662
33.274708, 28.665487
31.662099, 30.071639
29.191579, 32.258372
25.882636, 35.538637
21.808508, 40.607421
17.15391, 49.143259
12.439007, 65.68105
9.39023, 100.171883
11.229957, 143.491341
17.268403, 167.757889
25.094264, 179.481538
33.746646, -173.975668
42.822019, -169.88116
52.057635, -167.172966
61.226093, -165.383483
73.431266, -164.611901
79.149381, -163.006494
81.274823, -161.033683
92.964191, -161.496412
95.197882, -160.428339
94.735643, -163.419979
97.741264, -164.245069
99.852056, -163.098777
98.089579, -164.130994
99.907128, -164.449678
98.93206, -165.760367
95.261098, -166.712319
86.270246, -167.935778
78.189173, -169.063698
69.377824, -170.219276
60.121472, -171.43092
50.680196, -172.745064
41.284695, -174.248717
32.135473, -176.123104
23.406272, -178.796793
15.260947, 176.483146
7.955528, 164.338416
3.272402, 103.425401
6.784064, 36.975262
11.893832, 24.191976
16.491167, 19.824861
20.392341, 17.879588
23.56204, 17.016776
25.995673, 16.784977
27.701933, 16.992725
28.700713, 17.543049
29.024924, 18.377021
28.722889, 19.45229
27.859686, 20.735517
26.516548, 22.200737
24.788097, 23.829273
22.77773, 25.607951
20.59182, 27.522536
18.333502, 29.542984
16.096818, 31.596372
13.961979, 33.522578
11.99301, 35.008111
10.240339, 35.498503
8.7531, 34.113159
7.606896, 29.681343
6.941936, 21.283728
6.962004, 9.697732
7.823408, -1.931569
9.524019, -10.721149
11.963428, -16.148589
15.045823, -19.016186
18.707981, -20.226982
22.908383, -20.436173
27.612915, -20.071387
32.784255, -19.408347
38.374021, -18.627626
44.316627, -17.848851
50.524668, -17.150067
56.886267, -16.578762
63.264926, -16.158611
69.502341, -15.894258
75.424215, -15.775346
80.848665, -15.780452
85.5964, -15.881187
89.501613, -16.046525
92.422514, -16.247243
94.250505, -16.460233
94.91714, -16.672375
94.398184, -16.883702
92.714347, -17.109726
89.928725, -17.383013
86.141564, -17.754408
81.483446, -18.29455
76.108363, -19.096642
70.188155, -20.281551
63.909693, -22.006401
57.476041, -24.477237
51.112628, -27.964041
45.078737, -32.808886
39.68134, -39.398426
35.278201, -48.036797
32.237495, -58.650815
30.817036, -70.449366
31.006032, -82.020986
32.488142, -92.066639
34.787129, -100.002706
37.443699, -105.88649
40.100425, -110.051616
42.509572, -112.857582
44.513612, -114.595564
46.023962, -115.47346
47.004224, -115.626715
47.457787, -115.1333
47.418719, -114.026685
46.945384, -112.306163
46.116574, -109.945654
45.029768, -106.902838
43.800605, -103.13099
42.561761, -98.596101
41.458689, -93.300641
40.639523, -87.311096
40.238022, -80.778909
40.352161, -73.938451
41.025576, -67.071145
42.240301, -60.445185
43.92433, -54.259382
45.969717, -48.616464
48.2529, -43.529459
50.65071, -38.947254
53.04982, -34.783452
55.350492, -30.939619
57.466617, -27.320679
59.324038, -23.843489
60.858794, -20.440308
62.016524, -17.058712
62.753747, -13.659258
63.04102, -10.212112
62.867077, -6.693751
62.242486, -3.084618
61.201208, 0.631821
59.799077, 4.468589
58.109151, 8.433638
56.214857, 12.527776
54.202335, 16.742614
52.153298, 21.05897
50.139295, 25.445997
48.217644, 29.861213
46.428954, 34.251585
44.796016, 38.555896
43.323983, 42.708422
42.001895, 46.643646
40.805571, 50.301195
39.70168, 53.629886
38.65251, 56.589848
37.620734, 59.152277
36.573518, 61.297009
35.485482, 63.008654
34.340362, 64.272157
33.131457, 65.06854
31.861191, 65.371333
30.540147, 65.143984
29.185972, 64.338416
27.82248, 62.894953
26.479187, 60.744078
25.191382, 57.810915
24.000612, 54.023996
22.955159, 49.330301
22.109585, 43.717949
21.522054, 37.244422
21.248282, 30.060874
21.332279, 22.415479
21.796475, 14.621179
22.635537, 6.99275
23.816995, -0.218477
25.288115, -6.861849
26.985506, -12.887965
28.843899, -18.325627
30.802281, -23.252951
32.807293, -27.77343
34.814631, -31.999778
36.789358, -36.044215
38.70591, -40.012817
40.548334, -44.001893
42.311011, -48.094993
43.999725, -52.3597
45.632581, -56.843781
47.239929, -61.570809
48.862355, -66.535973
50.546059, -71.703512
52.335706, -77.007535
54.265902, -82.357527
56.353431, -87.648376
58.59248, -92.772774
60.954154, -97.632717
63.389881, -102.147307
65.836874, -106.255887
68.22347, -109.917506
70.472889, -113.108669
72.505355, -115.821101
74.239569, -118.060285
75.594913, -119.844626
76.495246, -121.204564
76.874257, -122.18095
76.681504, -122.822291
75.887861, -123.180877
74.48924, -123.308115
72.507857, -123.249681
69.990863, -123.041192
67.00663, -122.705095
63.639282, -122.24923
59.982333, -121.66714
56.132408, -120.939802
52.183944, -120.038139
48.225484, -118.925708
44.337775, -117.561267
40.593369, -115.901639
37.057039, -113.906083
33.786026, -111.544076
30.829046, -108.808322
28.223285, -105.733149
25.989374, -102.414635
24.125696, -99.024
22.604837, -95.804163
21.375512, -93.045983
20.371748, -91.053868
19.528312, -90.118544
18.799214, -90.507723
18.176208, -92.466651
17.705076, -96.200893
17.496292, -101.803272
17.721471, -109.109012
18.58303, -117.55875
20.257234, -126.262344
22.841525, -134.334166
26.342449, -141.231076
30.700319, -146.817392
35.819141, -151.219156
41.583612, -154.661258
47.86436, -157.372094
54.517983, -159.546671
61.386143, -161.339676
68.295295, -162.869303
65.512666, -165.641348
73.628523, -165.356357
78.634849, -165.299936
97.224009, -164.955472
99.117832, -167.80869
94.16701, -168.346775
88.626384, -167.557767
94.55205, -169.535649
99.411083, -170.198907
94.251795, -169.629667
98.311268, -168.524203
89.561378, -168.026661
82.782794, -166.435327
74.893867, -163.797267
66.151495, -159.717454
56.939517, -153.561893
47.865343, -144.282336
39.954838, -130.301658
34.87882, -110.327067
34.519737, -86.512812
46.172616, -46.512989
54.701035, -36.95526
63.266138, -32.252432
75.401635, -25.318326
89.735728, -19.781098
98.988297, -16.543138
98.975869, -17.749435
98.805447, -19.377832
99.515112, -17.682964
99.048381, -16.654063
98.563359, -15.119862
99.856434, -18.238306
98.850326, -17.48752
99.652687, -17.848903
99.729244, -19.746716
94.30634, -21.478093
85.52702, -23.817109
75.735229, -26.696043
65.337056, -30.368378
54.76356, -35.263832
44.496513, -42.127804
35.142357, -52.256366
27.580318, -67.632178
23.057007, -89.572749
22.499028, -114.325335
25.142751, -134.605045
29.188258, -148.348041
33.283671, -157.352419
36.691908, -163.424207
39.021486, -167.66396
40.056595, -170.687652
39.681378, -172.837364
37.847383, -174.294033
34.5588, -175.120525
29.865454, -175.241649
23.862019, -174.298663
16.706026, -170.995833
8.784005, -158.543267
4.313788, -75.660389
12.361594, -26.584572
22.795892, -18.637151
33.864702, -16.168963
45.260243, -15.26669
56.795531, -14.928234
67.300517, -15.023631
77.746006, -14.927517
89.836372, -14.003017
99.772539, -12.59336
99.967638, -11.958675
99.217367, -9.372656
99.306592, -6.455057
99.040068, -4.2862
99.998321, -3.647668
99.979066, -0.809587
100.0, 2.157902
99.534283, 4.565456
99.880616, 7.125793
99.51371, 9.37956
98.380339, 12.347987
99.767752, 10.63232
99.823663, 9.338439
99.997433, 12.412516
98.177484, 12.846413
99.845845, 6.753207
99.448855, 8.491874
99.488811, 0.787611
87.765378, 6.375351
97.699615, -3.023574
97.709273, -4.682497
91.286449, -6.944406
89.760608, -14.932869
96.322941, -14.543997
80.317382, -15.044355
68.257213, -23.507739
64.759289, -27.461215
59.336008, -23.173192
43.379508, -25.632584
26.261145, -30.118829
8.888212, -50.729924
11.891905, -179.060289
30.259085, 167.478887
47.129219, 163.837666
65.715982, 161.858484
86.494616, 163.530353
91.788422, 163.107823
99.632177, 164.06461
99.1426, 165.551222
98.263651, 165.251119
99.747357, 164.693822
98.622873, 165.845257
99.129362, 167.140018
99.379821, 166.197743
99.69239, 166.779258
99.625953, 166.809587
99.30389, 169.826515
99.036726, 168.050472
99.997532, 169.844545
96.355635, 171.540077
83.886568, 173.069767
70.985788, 175.123581
57.989271, 178.055112
45.251471, -177.415139
33.241701, -169.649686
22.856048, -154.563824
16.389906, -124.143455
17.26148, -85.10393
23.544679, -61.452312
31.405915, -49.12228
38.583986, -46.10745
45.62224, -40.337422
51.24938, -37.902892
55.647019, -36.172394
58.755788, -34.839207
60.574358, -33.740585
61.151675, -32.793296
60.581036, -31.961886
58.993217, -31.241172
56.548471, -30.645845
53.428179, -30.204187
49.827026, -29.954338
45.946278, -29.941786
41.988286, -30.216372
38.152012, -30.826126
34.629004, -31.804085
31.59897, -33.144199
29.224123, -34.767109
27.642177, -36.49044
26.959962, -38.036146
27.25139, -39.102426
28.561708, -39.47687
30.914096, -39.114229
34.312065, -38.124532
38.736408, -36.695749
44.142863, -35.01514
50.469109, -33.229901
58.249312, -31.143129
62.590796, -29.635192
71.595945, -27.018742
79.502822, -28.834391
83.194249, -25.433511
90.898909, -25.732627
92.647603, -31.311929
97.526757, -27.924855
98.523398, -33.339095
99.53927, -42.579472
98.125063, -46.448756
99.740935, -40.888255
99.759345, -44.764876
99.173467, -50.084475
99.185784, -51.099488
91.621948, -52.824894
99.482414, -57.223488
95.380158, -60.824596
84.027655, -62.529489
74.96899, -65.371655
70.575216, -66.489108
44.714167, -71.501184
33.775681, -74.741106
23.602578, -80.523272
14.650652, -93.711098
8.822639, -130.254995
10.407681, 178.52396
16.299543, 157.250033
22.556574, 149.853934
28.239409, 147.107823
33.074689, 146.298111
36.941085, 146.424845
39.773476, 147.044529
41.541192, 147.943673
42.243223, 149.027067
41.907017, 150.274174
40.586985, 151.721974
38.362034, 153.462094
35.332907, 155.651568
31.621267, 158.545438
27.37414, 162.574144
22.782136, 168.523106
18.134957, 177.947541
13.980847, -166.052463
11.462826, -139.525591
12.042118, -107.561656
15.500303, -83.962672
20.412598, -69.924281
25.873478, -61.297373
31.456406, -55.508995
36.930958, -51.301234
42.144839, -48.036039
46.982305, -45.359559
51.350018, -43.053623
55.173351, -40.966568
58.396859, -38.97851
60.986177, -36.982709
62.929956, -34.87537
64.241173, -32.550724
64.957699, -29.900191
65.14228, -26.815258
64.881991, -23.193839
64.286698, -18.949728
63.485437, -14.024291
62.619339, -8.398783
61.830418, -2.104662
61.247212, 4.771581
60.970203, 12.092168
61.060867, 19.680929
61.537099, 27.341942
62.374878, 34.877946
63.513485, 42.103583
64.861182, 48.852314
66.300339, 54.979124
67.693652, 60.361581
68.894139, 64.900223
69.760191, 68.51762
70.173914, 71.155205
70.058488, 72.767863
69.389755, 73.317396
68.199202, 72.766779
66.568672, 71.077357
64.619767, 68.210951
62.501457, 64.138289
60.377831, 58.854008
58.415378, 52.396404
56.767853, 44.866871
55.558112, 36.440328
54.860095, 27.357308
54.687495, 17.894522
54.995051, 8.32264
55.69312, -1.131505
56.669943, -10.304418
57.813679, -19.095036
59.028352, -27.450881
60.241814, -35.3507
61.406667, -42.789777
62.496382, -49.770198
63.498828, -56.295879
64.409067, -62.371151
65.222736, -68.001521
65.931012, -73.195287
66.517772, -77.964967
66.95923, -82.327813
67.225942, -86.305196
67.286583, -89.921087
67.112594, -93.200153
66.682608, -96.166018
65.985716, -98.840062
65.022991, -101.240819
63.807168, -103.383845
62.360842, -105.281832
60.713813, -106.944765
58.900286, -108.380002
56.95651, -109.592251
54.91921, -110.583457
52.824905, -111.352647
50.709955, -111.895849
48.611093, -112.206208
46.566103, -112.274558
44.614375, -112.090727
42.797086, -111.645884
41.156831, -110.936135
39.736563, -109.96721
38.577775, -108.759567
37.717968, -107.352501
37.187644, -105.805363
37.007297, -104.194205
37.185017, -102.603474
37.715274, -101.114401
38.579088, -99.793353
39.745372, -98.683549
41.172927, -97.802056
42.812517, -97.141943
44.608686, -96.677976
46.501266, -96.373823
48.42673, -96.189128
50.319594, -96.085453
52.114019, -96.030671
53.745572, -96.001742
55.153009, -95.986001
56.279819, -95.981157
57.075328, -95.9942
57.495273, -96.039482
57.501935, -96.136285
57.064032, -96.306281
56.156626, -96.571417
54.761226, -96.952796
52.866187, -97.471135
50.467419, -98.149365
47.569474, -99.01796
44.187104, -100.123955
40.347531, -101.545679
36.093885, -103.417957
31.490916, -105.979023
26.63598, -109.666312
21.683882, -115.327632
16.911212, -124.693175
12.888695, -141.137633
10.770048, -167.962385
11.68509, 162.51435
14.963145, 142.680849
19.222679, 131.849632
23.678912, 126.086554
27.955232, 123.154153
31.842731, 121.980612
35.206823, 122.04563
37.954447, 123.093838
40.022802, 125.008954
41.376633, 127.757414
42.00986, 131.363917
41.950419, 135.903231
41.268586, 141.500529
40.089577, 148.333299
38.610757, 156.62238
37.120374, 166.586635
36.004914, 178.322371
35.715959, -168.403198
36.666021, -154.317463
39.079663, -140.502591
42.907986, -127.932046
47.876056, -117.110027
53.600015, -108.08789
59.682355, -100.674653
65.761426, -94.611314
71.532469, -89.654076
76.756587, -85.598653
81.263414, -82.279897
84.947465, -79.564642
87.757626, -77.344533
89.681383, -75.530233
90.727872, -74.046561
90.914795, -72.827919
90.26288, -71.814042
88.798346, -70.946786
86.560424, -70.168717
83.609188, -69.42376
80.029516, -68.659341
75.929315, -67.829041
71.43273, -66.894809
66.670683, -65.828206
61.771341, -64.610682
56.852468, -63.233239
52.016498, -61.696026
47.348334, -60.008386
42.91526, -58.189789
38.768242, -56.271906
34.943908, -54.301855
31.466775, -52.346334
28.351518, -50.495882
25.605349, -48.86781
23.230706, -47.605481
21.228375, -46.870699
19.600916, -46.825465
18.355695, -47.600462
17.506196, -49.252484
17.07006, -51.723362
17.063268, -54.824634
17.492131, -58.270396
18.346825, -61.753471
19.599489, -65.025908
21.20678, -67.942533
23.114187, -70.458261
25.259564, -72.598752
27.574995, -74.427569
29.987401, -76.021926
32.418766, -77.458875
34.786693, -78.80936
37.005699, -80.136998
38.989327, -81.499266
40.652956, -82.949792
41.917058, -84.541178
42.710672, -86.328336
42.974942, -88.372725
42.66677, -90.748207
41.762855, -93.549676
40.264734, -96.906136
38.205946, -101.000555
35.663272, -106.099082
32.775321, -112.58943
29.772874, -121.012493
27.021892, -132.014993
25.055164, -146.02799
24.501402, -162.500849
25.810759, -179.39965
28.970532, 165.643961
33.580781, 153.708525
39.14674, 144.60749
45.24617, 137.719876
51.551833, 132.467876
57.807492, 128.431206
63.804625, 125.330239
69.368939, 122.986368
74.355061, 121.288261
78.64621, 120.167257
82.155857, 119.579828
84.828808, 119.49498
86.639887, 119.88535
87.589647, 120.721444
87.69795, 121.96878
86.997382, 123.5876
85.528593, 125.534474
83.338766, 127.764789
80.482915, 130.235057
77.026417, 132.904237
73.046831, 135.733796
68.633575, 138.6866
63.88513, 141.724949
58.904372, 144.807972
53.793154, 147.888299
48.647249, 150.907614
43.5525, 153.790247
38.582694, 156.433529
33.799558, 158.692748
29.255352, 160.357208
24.999045, 161.111745
21.088041, 160.476732
17.608967, 157.729655
14.711223, 151.878884
12.642971, 142.005051
11.719413, 128.536676
12.115377, 114.464552
13.665432, 103.244609
16.00973, 95.924023
18.835666, 91.774929
21.94, 89.783165
25.196353, 89.175653
28.519218, 89.439811
31.84206, 90.245305
35.105718, 91.378026
38.252635, 92.697394
41.224329, 94.110363
43.96077, 95.555601
46.400964, 96.99361
48.484294, 98.400271
50.152327, 99.762391
51.350829, 101.074431
52.031809, 102.335999
52.155496, 103.549911
51.692174, 104.720727
50.623869, 105.85374
48.945846, 106.9544
46.667847, 108.028125
43.814932, 109.080437
40.427728, 110.117384
36.561915, 111.146256
32.286832, 112.176788
27.683252, 113.223459
22.840495, 114.310733
17.853204, 115.487208
12.8182, 116.872809
7.832238, 118.880746
2.997667, 124.514266
1.705877, -76.231643
5.993616, -65.617303
9.934769, -63.403082
13.438238, -62.201497
16.444828, -61.394334
18.905117, -60.83786
20.778947, -60.489721
22.036519, -60.339822
22.660094, -60.392099
22.645904, -60.660612
22.005837, -61.172463
20.768573, -61.977042
18.979998, -63.165613
16.703271, -64.91328
14.019885, -67.578593
11.036199, -71.97726
7.913507, -80.291646
5.021298, -99.666743
3.676054, -146.666277
5.383601, 170.224754
8.401338, 153.265753
11.617487, 145.930951
14.725771, 142.132854
17.592592, 139.947481
20.132833, 138.614443
22.28311, 137.770742
23.994623, 137.214798
25.231214, 136.819323
25.969077, 136.494089
26.196973, 136.167673
25.916495, 135.776786
25.142158, 135.258267
23.901232, 134.540924
22.233347, 133.534603
20.190046, 132.112471
17.834747, 130.078278
15.244141, 127.099506
12.305157, 119.610013
9.283072, 105.507528
6.904059, 109.317557
4.718867, 85.040842
4.49903, 40.405346
7.768269, 8.445761
9.360343, -4.7055
11.095106, -12.99348
12.86596, -18.37291
14.599373, -21.873635
16.236405, -24.137997
16.963514, -26.801225
17.671494, -28.654404
18.106184, -30.175172
18.143483, -31.64039
17.788756, -33.116748
17.059176, -34.65323
15.981313, -36.29139
14.588658, -38.079488
12.920009, -40.095628
11.019352, -42.491728
8.937637, -45.594672
6.737943, -50.19841
4.513918, -58.673328
2.500075, -80.837359
1.831822, -144.512118
3.297535, 174.68057
5.191039, 162.20799
6.99411, 157.053754
8.582802, 154.610376
9.898328, 153.579951
10.904734, 153.504102
11.580275, 154.214186
11.915078, 155.66574
11.910681, 157.877493
11.580393, 160.908625
10.949903, 164.858162
10.057863, 169.887328
8.956787, 176.276439
7.716018, -175.458527
6.431041, -164.351685
5.247419, -148.715168
4.400973, -126.560727
4.189612, -99.128257
4.708258, -73.678952
5.71738, -55.012216
6.929272, -42.131466
8.156823, -32.947823
9.286683, -26.06387
10.244037, -20.680234
10.975739, -16.334155
11.442895, -12.738845
11.616739, -9.697785
11.475516, -7.058934
11.002191, -4.688802
10.183621, -2.454313
9.011971, -0.200161
7.488687, 2.304847
5.630963, 5.553677
3.482917, 11.265739
1.197119, 35.138169
1.712334, 160.987683
4.280062, 176.19148
6.857605, -178.987499
9.275238, -176.076681
11.406666, -173.861387
13.133061, -171.992962
14.336602, -170.34101
14.892593, -168.860052
14.658721, -167.56207
13.462898, -166.542752
11.093144, -166.12607
7.299279, -167.715136
1.983505, 168.056489
6.140141, 34.408862
16.176373, 28.929254
28.973864, 27.857628
##END= 
