# Supplementary material for: Single spin exact gradients for the optimization of complex pulses and pulse sequences
Source: J Biomol NMR. 2026 Feb 17;80(1):6. doi: 10.1007/s10858-025-00486-7 (PMC12913341; doi:10.1007/s10858-025-00486-7)
Supplement: Supplementary file 1 — (zip 804 KB) [file 10858_2025_486_MOESM1_ESM.zip › SUPPINFO/01_XACT_examplepulseshapes/13C_40kHz_BRK/urxy_40kHz_1000u_UR90.brk]

##TITLE= urxy_40kHz_1000u_UR90.brk
##JCAMP-DX=
##DATA TYPE= Shape Data
##OWNER= vm1188
##DATE= 2025-07-21
##Max_Amplitude= 20001.036402
##PULSE_LENGTH= 0.0 us
##NPOINTS= 1000
##XYPOINTS= (XY..XY)
55.352558, -112.470421
55.40272, -115.54343
55.332076, -118.530666
55.040889, -121.276504
54.49785, -123.693894
53.707775, -125.705914
52.690235, -127.236164
51.46808, -128.213325
50.062922, -128.574946
48.495517, -128.265953
46.789799, -127.232699
44.979381, -125.415912
43.114913, -122.746791
41.270391, -119.150504
39.546457, -114.56093
38.068605, -108.9492
36.978043, -102.363915
36.413614, -94.970444
36.486298, -87.063871
37.253661, -79.031458
38.705211, -71.270028
40.765326, -64.100858
43.310196, -57.726367
46.188967, -52.236934
49.241297, -47.645266
52.308939, -43.923113
55.24241, -41.027855
57.904383, -38.917571
60.170837, -37.557921
61.93057, -36.925017
63.084062, -37.007783
63.543563, -37.812349
63.237177, -39.369923
62.119605, -41.748464
60.191021, -45.067512
57.523491, -49.514333
54.292685, -55.356052
50.81117, -62.931675
47.554346, -72.58315
45.152066, -84.457747
44.289568, -98.176739
45.482399, -112.64821
48.844831, -126.452956
54.072706, -138.557518
60.636724, -148.582861
67.974352, -156.565326
75.579435, -162.672105
90.328456, -167.08992
91.573963, -170.231451
92.495626, -174.333533
98.459617, -176.092804
99.195406, -178.624865
95.198765, -179.495017
99.980604, -170.690425
99.30797, -170.595366
99.971891, -178.660174
99.25535, -175.056005
99.128579, -170.284485
99.848294, -165.699812
89.543333, -163.890452
90.198398, -159.850679
79.228088, -156.449052
72.19917, -152.201119
65.315821, -147.36481
58.727788, -141.966026
52.553674, -135.999154
46.881679, -129.423002
41.777398, -122.168172
37.292598, -114.157045
33.470107, -105.336927
30.342213, -95.722889
27.923015, -85.438342
26.198247, -74.731266
25.118182, -63.944054
24.598491, -53.438117
24.529659, -43.508192
24.790764, -34.329733
25.262132, -25.95512
25.834009, -18.342795
26.411348, -11.394781
26.916056, -4.987078
27.287818, 1.011508
27.484188, 6.73052
27.480366, 12.295697
27.269064, 17.830422
26.860782, 23.458189
26.284646, 29.303625
25.589571, 35.489171
24.844942, 42.123703
24.139315, 49.279312
23.574949, 56.955582
23.256159, 65.040497
23.27169, 73.291682
23.675841, 81.36631
24.476909, 88.903066
25.639306, 95.617767
27.097714, 101.362393
28.829566, 110.885901
29.563089, 111.40026
30.747409, 112.101445
32.270492, 115.937327
33.343591, 119.025406
32.662226, 116.462324
33.533519, 118.505554
33.742756, 118.909029
33.57051, 118.299
33.223825, 116.805774
32.558184, 114.880411
31.559671, 112.440209
30.235768, 109.357057
28.619592, 105.440175
26.778536, 100.413883
24.829517, 93.897931
22.962449, 85.42246
21.466331, 74.565248
20.728313, 61.337955
21.146077, 46.697109
22.949605, 32.429152
26.092976, 20.076246
30.335788, 10.163091
35.386745, 2.438602
40.978785, -3.605469
46.881792, -8.454184
52.894305, -12.493528
58.834597, -16.01469
64.535868, -19.236056
69.845255, -22.32303
74.625433, -25.401753
78.757553, -28.567382
82.14409, -31.888741
84.710281, -35.411449
86.403529, -39.161678
87.191743, -43.152281
87.063287, -47.392
86.031615, -51.896693
84.145949, -56.699733
81.505721, -61.857482
78.272881, -67.4457
74.674359, -73.543907
70.98829, -80.207263
67.512026, -87.430427
64.517125, -95.115353
62.204447, -103.061213
60.676363, -110.990372
59.937013, -118.604634
59.916612, -125.644981
60.503562, -131.927309
61.569209, -137.346135
62.981323, -141.856902
64.61241, -145.452158
66.350694, -148.141959
68.116194, -149.942235
69.876419, -150.870419
71.651649, -150.945994
73.502302, -150.193818
75.500031, -148.648498
77.694262, -146.357825
80.089405, -143.383344
82.642087, -139.79772
85.276022, -135.680862
87.902624, -131.117309
90.434288, -126.195592
92.784456, -121.008079
94.858466, -115.649398
96.544803, -110.213
97.715147, -104.787075
98.235835, -99.451684
97.987254, -94.278575
96.883689, -89.334336
94.885263, -84.686371
91.99645, -80.409541
88.252345, -76.589976
83.701509, -73.323353
78.397071, -70.708634
72.402375, -68.842927
65.807173, -67.825163
58.743569, -67.774477
51.392966, -68.866412
43.98416, -71.390719
36.792834, -75.839319
30.159731, -83.027791
24.543706, -94.163006
20.581647, -110.355489
18.9459, -130.620293
19.760285, -150.494733
22.31436, -166.083867
25.682478, -177.05483
29.202208, 175.366783
32.473783, 170.051397
35.252437, 166.252888
37.378344, 163.507917
38.742528, 161.524446
39.271562, 160.112279
38.920918, 159.145492
37.672087, 158.54412
35.531193, 158.267797
32.527955, 158.319334
28.714572, 158.76293
24.164911, 159.777074
18.976367, 161.817259
13.285975, 166.243968
7.390072, 179.047484
3.499182, -116.634688
7.913879, -55.607982
14.619463, -43.269503
21.632881, -38.724407
28.675197, -36.365712
35.607722, -34.888185
42.315492, -33.845454
48.684895, -33.056107
54.596327, -32.445791
59.923074, -31.991804
64.535507, -31.698496
68.309975, -31.583714
71.140365, -31.670266
72.94906, -31.980687
73.694106, -32.534773
73.371013, -33.349436
72.009833, -34.440222
69.669776, -35.823771
66.433684, -37.520689
62.403577, -39.558784
57.697187, -41.977249
52.444739, -44.833263
46.785615, -48.213729
40.865497, -52.257299
34.83594, -57.197028
28.860044, -63.445739
23.131769, -71.771305
17.926419, -83.639527
13.71637, -101.611919
11.307174, -127.870745
11.394294, -157.337411
13.460461, 179.7218
16.361882, 164.62413
19.361324, 154.502578
22.107453, 147.209827
24.435033, 141.567938
26.267857, 136.932464
27.579612, 132.926403
28.376988, 129.309493
28.691035, 125.91402
28.571677, 122.612055
28.083542, 119.298333
27.302435, 115.881929
26.312152, 112.284073
25.201403, 108.441554
24.060478, 104.316019
22.977218, 99.908978
22.031942, 95.279882
21.291478, 90.560263
20.80346, 85.953288
20.592986, 81.710327
20.663746, 78.087181
21.004015, 75.295756
21.595564, 73.469956
22.422216, 72.654594
23.475401, 72.813641
24.755747, 73.848824
26.271249, 75.621349
28.033401, 77.972997
30.052806, 80.744748
32.335433, 83.791539
34.880135, 86.992049
37.677475, 90.2532
40.70952, 93.51004
43.950154, 96.722373
47.365512, 99.869617
50.9143, 102.945113
54.547893, 105.950674
58.210256, 108.89187
61.837803, 111.774281
65.359369, 114.600857
68.696567, 117.370436
71.764791, 120.077388
74.475174, 122.712266
76.737643, 125.263252
78.465099, 127.7181
79.578408, 130.066284
80.011709, 132.301088
79.717332, 134.421488
78.669671, 136.433796
76.86753, 138.353132
74.334746, 140.204885
71.119209, 142.026382
67.290644, 143.869088
62.937696, 145.80179
58.164906, 147.915403
53.090254, 150.33035
47.844, 153.207667
42.569703, 156.76492
37.42851, 161.29622
32.607675, 167.188293
28.332359, 174.902176
24.871938, -175.157911
22.513604, -162.995152
21.465617, -149.475209
21.720491, -136.239795
23.024539, -124.765547
25.008891, -115.625442
27.33458, -108.650421
29.748631, -103.397636
32.077976, -99.42855
34.207451, -96.394478
36.061245, -94.038875
37.590886, -92.177676
38.768256, -90.678821
39.581677, -89.445785
40.033673, -88.405139
40.139484, -87.497277
39.925819, -86.669613
39.406532, -86.056384
38.648273, -84.874025
37.131165, -86.899858
36.442768, -83.950126
35.700626, -79.239826
34.011925, -79.655285
32.474072, -78.948849
31.356748, -75.506766
30.066828, -73.787657
29.325026, -70.050545
28.676219, -65.9143
27.874574, -62.046523
27.396286, -58.84492
25.42983, -62.200919
29.397659, -43.524324
26.608399, -47.252404
27.075377, -43.003848
28.593927, -37.234474
27.639625, -35.593162
29.104663, -30.725862
29.070931, -29.694243
30.078463, -27.698862
31.091831, -26.054662
32.047204, -24.755408
32.875157, -23.778304
33.506899, -23.091289
33.882959, -22.660785
33.961422, -22.457499
33.722519, -22.459534
33.1678, -22.653903
32.314639, -23.038539
31.18924, -23.626578
29.821948, -24.453329
28.247143, -25.584705
26.507355, -27.124841
24.659132, -29.220117
22.777655, -32.055718
24.570313, -23.486236
18.593288, -43.083981
17.489584, -46.92956
16.49506, -53.518702
15.879454, -61.774212
15.527845, -73.045445
16.117179, -80.966319
16.968193, -91.651885
18.099891, -97.701609
19.49401, -104.352605
21.023994, -109.46984
22.572829, -113.30606
24.11358, -116.29399
25.686533, -118.777766
27.203297, -120.51711
28.838824, -122.360274
30.284249, -123.083062
31.804681, -123.880998
32.674187, -123.294956
33.289333, -121.989761
34.4106, -121.893433
35.442869, -121.066641
36.41897, -120.179107
37.131667, -118.51666
37.751443, -116.623183
38.298356, -114.542858
38.790387, -112.321396
39.242934, -110.007138
39.668122, -107.65158
40.074031, -105.308861
40.464147, -103.033951
40.83736, -100.879779
41.188663, -98.893941
41.510363, -97.115862
41.793439, -95.575124
42.028604, -94.291327
42.206822, -93.27541
42.319298, -92.53206
42.357193, -92.062592
42.311458, -91.867694
42.173096, -91.949461
41.934008, -92.312369
41.588252, -92.963013
41.133268, -93.908779
40.570384, -95.155879
39.903854, -96.707591
39.137863, -98.563972
38.492071, -100.568236
37.832007, -103.713227
36.33516, -105.044957
35.225233, -107.427115
34.410261, -110.690319
33.697842, -113.93759
33.052786, -117.043512
32.486498, -119.969065
31.995749, -122.630341
31.655156, -125.080616
31.439404, -127.207105
31.207727, -128.807128
31.228653, -130.260323
31.516401, -131.39998
31.851296, -131.873397
32.175968, -131.546436
32.238682, -130.638119
32.773914, -128.690573
33.670995, -125.944326
35.229463, -124.304017
38.034111, -124.164419
37.780762, -117.695716
40.024845, -115.244998
42.030005, -112.210663
44.147827, -109.270491
46.343117, -106.484838
48.588727, -103.899713
50.869718, -101.539707
52.833304, -97.972285
55.750096, -95.862535
58.512863, -93.490729
60.315054, -90.035534
63.603645, -89.078034
63.765308, -84.943554
65.092281, -78.451634
67.041465, -81.989945
68.223347, -79.623934
68.719125, -76.97177
69.028226, -74.914731
69.16334, -73.013666
69.052752, -71.268969
68.653939, -69.668463
67.942751, -68.189486
66.906734, -66.803943
65.54202, -65.48324
63.852299, -64.201496
61.84837, -62.936542
59.547367, -61.66895
56.971469, -60.37964
54.146409, -59.046715
51.10027, -57.642038
47.86292, -56.127792
44.466173, -54.452851
40.94454, -52.548376
37.336403, -50.321546
33.685595, -47.645814
30.043689, -44.345477
26.473793, -40.172016
23.057188, -34.771232
19.9046, -27.650486
17.172537, -18.194148
15.0762, -5.873389
13.864896, 9.142422
13.711743, 25.302242
14.576246, 40.243016
16.221523, 52.459154
18.368058, 61.816338
20.797125, 68.852441
23.364716, 74.179914
25.981869, 78.28632
28.594489, 81.522709
31.169672, 84.137615
33.687734, 86.310595
36.138507, 88.176726
38.521838, 89.842929
40.855246, 91.396745
43.54909, 93.916638
45.605506, 94.282074
47.098674, 94.354954
49.429041, 95.429968
52.92129, 84.326927
55.73587, 93.647112
58.054998, 94.246188
60.205293, 95.176064
62.878007, 95.709256
64.875886, 96.44277
66.287254, 99.347226
68.84381, 86.309825
68.892899, 89.685278
70.022799, 88.9076
71.15139, 85.932218
72.412667, 82.680329
72.146892, 80.308333
73.403955, 73.334832
71.956896, 73.418838
71.998809, 69.532906
73.449464, 60.830605
68.102965, 59.046853
73.880835, 50.452792
72.746827, 45.561985
71.792814, 41.391989
72.148975, 33.368057
80.694474, 25.305311
77.114617, 24.238612
72.813726, 19.132483
81.55298, 13.002571
82.982165, 11.463498
82.49174, 6.60383
95.774241, 6.364221
83.742457, 1.290614
92.136909, 3.365842
83.016229, 1.588578
73.481981, 2.624149
71.159869, 2.431889
65.875446, -0.940618
63.590922, 6.197639
48.329991, 11.69991
47.328124, 17.65585
40.943559, 25.408638
34.71305, 36.418999
31.191374, 48.627794
28.522652, 66.346947
28.922555, 86.580499
32.569817, 104.861446
38.480842, 118.560145
45.398103, 128.101196
52.471033, 134.850256
59.205525, 139.869961
65.379239, 143.93281
70.845795, 147.501207
75.867699, 150.885674
79.323332, 153.493127
78.548189, 154.020267
81.4202, 156.48478
80.941751, 157.797216
79.304794, 158.835949
76.59798, 159.621878
72.925495, 160.169295
68.396663, 160.487047
63.118622, 160.579017
57.192239, 160.444206
50.710705, 160.076115
43.759938, 159.459882
36.419945, 158.562943
28.766653, 157.306252
20.87449, 155.464169
12.823358, 152.179328
4.766071, 140.538259
3.922539, -2.851161
11.95975, -17.835071
20.059017, -21.438504
28.052392, -23.414611
38.713443, -24.754979
42.75241, -25.872501
42.580261, -28.040215
55.097636, -27.368105
66.094657, -27.261763
79.747689, -26.950718
83.004224, -26.473552
85.469997, -27.567992
99.997145, -22.656849
98.489565, -31.471693
99.951496, -21.100797
99.956368, -21.637372
97.273379, -25.109025
98.698047, -25.757009
96.569717, -22.613278
99.832536, -23.243936
98.595812, -20.99091
99.633142, -19.546376
99.164289, -15.464084
98.729409, -18.352569
96.040543, -18.459611
99.274714, -18.579724
98.300967, -20.141884
86.664601, -19.60604
79.745196, -18.196568
72.556298, -16.599262
65.221054, -14.765503
57.847485, -12.620794
50.54109, -10.05264
43.41295, -6.888933
36.58557, -2.861193
30.200429, 2.456849
24.432434, 9.742031
19.516001, 20.004832
15.77271, 34.388905
13.560207, 52.939841
12.992155, 72.728299
13.547736, 87.893654
14.519972, 98.150219
15.856091, 108.790936
16.697341, 113.793896
17.078515, 116.915293
16.817482, 117.883099
16.093383, 117.74162
14.947494, 116.364597
13.459325, 113.852097
11.67691, 109.784403
9.691705, 102.97927
7.727808, 90.867834
6.288256, 69.457117
6.298307, 39.652822
7.968961, 15.728322
11.291627, 2.340661
13.569756, -6.024824
15.497008, -11.893995
17.999632, -14.241241
19.715916, -16.267411
20.742305, -17.793828
20.968893, -19.073724
20.311253, -20.296947
18.710499, -21.661748
16.134844, -23.480383
12.585609, -26.483779
8.130301, -33.313843
3.31882, -64.775745
4.985899, -165.525153
11.889191, 176.271877
19.836568, 171.242033
28.465554, 168.945211
37.591082, 167.631929
47.028058, 166.757124
56.572352, 166.082964
66.001239, 165.479249
75.082557, 164.864635
83.591371, 164.188158
89.206567, 160.107427
96.452346, 159.160809
99.707625, 160.540496
99.878589, 156.767459
99.667914, 153.483786
99.429044, 154.778007
100.0, 154.819958
98.84375, 148.184476
99.762272, 146.336252
99.950538, 147.695111
94.460336, 145.508076
85.920633, 141.886038
77.814363, 137.870266
69.240204, 133.067848
60.510029, 127.067424
52.043229, 119.239021
44.4469, 108.706614
38.603517, 94.609426
35.591459, 77.157609
36.122393, 58.904666
39.864848, 43.32388
45.710627, 31.895479
52.536515, 24.181155
59.49811, 19.262367
71.513192, 16.21602
68.691691, 13.214633
71.201443, 13.147532
76.510784, 10.922974
83.551043, 12.294382
86.607541, 12.560889
95.30464, 12.906136
91.569424, 11.615609
87.149418, 16.405777
85.734492, 15.367607
81.545664, 20.647024
80.678824, 23.600519
76.505894, 27.397497
73.503286, 31.219125
70.626041, 35.589232
67.988087, 40.480679
65.69719, 45.836113
63.839155, 51.553952
62.459008, 57.487602
61.544826, 63.461071
61.021486, 69.297321
60.758099, 74.847645
60.586513, 80.009081
60.323819, 84.724278
59.792024, 88.967693
58.83164, 92.72661
57.309572, 95.984258
55.123409, 98.708277
52.203868, 100.843568
48.515484, 102.30471
44.0585, 102.60694
38.99631, 102.050944
33.490149, 100.103253
27.744467, 95.289771
22.229213, 86.163813
18.006138, 69.637764
16.537423, 46.067247
18.435378, 23.417266
22.80771, 8.120162
28.265502, -0.516588
34.007275, -5.184376
39.707546, -7.512092
44.584725, -8.574988
45.638592, -9.733149
52.253868, -8.625279
53.412913, -8.027943
54.706202, -7.040093
55.060811, -5.820736
54.525761, -4.398789
53.171258, -2.747808
51.083411, -0.794881
48.363013, 1.577086
45.129223, 4.533952
41.528094, 8.302029
37.745453, 13.183577
34.023521, 19.561028
30.677587, 27.845363
28.09646, 38.279493
26.686411, 50.546075
26.725633, 63.473538
28.210586, 75.454133
30.864013, 85.367788
34.295427, 92.950842
38.141347, 98.477409
42.114222, 102.372265
45.998181, 105.022015
49.6321, 106.726416
52.895502, 107.703691
55.69967, 108.108406
57.982634, 108.04843
59.706362, 107.598271
60.854968, 106.809085
61.43319, 105.716225
61.464691, 104.34493
60.989917, 102.714529
60.063329, 100.841344
58.749849, 98.740569
57.120431, 96.427515
55.246764, 93.918705
53.195389, 91.233165
51.021913, 88.393864
48.766397, 85.428862
46.451046, 82.371665
44.080884, 79.260686
41.647112, 76.138333
39.131927, 73.050616
36.513234, 70.047865
33.768122, 67.186604
30.87501, 64.532394
27.815122, 62.16435
24.574128, 60.184364
21.144421, 58.739117
17.528278, 58.076372
13.743247, 58.7046
9.837439, 61.944817
5.965386, 72.583895
3.06998, 115.545137
4.635049, -178.829742
8.583497, -160.144949
12.897335, -153.735139
17.263348, -150.558115
21.572393, -148.527539
25.75191, -146.942723
29.741003, -145.507779
33.485828, -144.077917
36.939517, -142.57435
40.063292, -140.950223
42.827809, -139.175089
45.214385, -137.227042
47.216038, -135.08835
48.838348, -132.742881
50.100128, -130.174697
51.033815, -127.367708
51.685356, -124.306549
52.113262, -120.978858
52.386503, -117.378975
52.581029, -113.512713
52.774921, -109.402345
53.04246, -105.090467
53.447719, -100.641225
54.03852, -96.137694
54.841717, -91.67518
55.860635, -87.351496
57.075087, -83.256296
58.443827, -79.461808
59.908801, -76.016672
61.400233, -72.94354
62.841674, -70.240163
64.154355, -67.883243
65.260649, -65.834184
66.086801, -64.045917
66.565379, -62.469893
66.637878, -61.062189
66.257673, -59.787741
65.393011, -58.622051
64.029338, -57.550425
62.17009, -56.565585
59.83545, -55.664939
57.059267, -54.848735
53.885086, -54.119756
50.362624, -53.484562
46.545725, -52.95591
42.492047, -52.556043
38.263947, -52.32114
33.92957, -52.308073
29.563353, -52.60584
25.245757, -53.356002
21.06286, -54.790406
17.107458, -57.302494
13.48476, -61.582571
10.328352, -68.850079
7.832903, -81.03655
6.274595, -99.682352
5.842981, -121.589079
6.287234, -139.249253
7.089134, -149.962447
7.884449, -155.361983
8.506755, -157.241141
8.901882, -156.639889
9.075494, -154.049586
9.070863, -149.645103
8.959997, -143.44701
8.838267, -135.472667
8.814998, -125.914038
8.993837, -115.291315
9.444803, -104.427922
10.183531, -94.174671
11.173256, -85.095567
12.345154, -77.375287
13.620033, -70.931502
14.921716, -65.56562
16.18265, -61.060659
17.345411, -57.224046
18.362659, -53.898852
19.196693, -50.961631
19.818951, -48.316112
20.209516, -45.886476
20.356583, -43.611412
20.255868, -41.439107
19.909959, -39.322893
19.327639, -37.2171
18.523253, -35.072489
17.516204, -32.830404
16.330718, -30.414385
14.996015, -27.717309
13.547137, -24.580963
12.026812, -20.763399
10.489129, -15.888688
9.006332, -9.381663
7.680106, -0.439186
6.653748, 11.737685
6.100201, 26.99993
6.139741, 43.048914
6.737104, 56.572675
7.73788, 65.999107
8.990397, 71.6701
10.39987, 74.517074
11.92176, 75.374158
13.542702, 74.863673
15.265099, 73.440344
17.096472, 71.442528
19.042584, 69.124629
21.103769, 66.675376
23.274119, 64.229419
25.542967, 61.876747
27.897819, 59.671559
30.152841, 58.544136
33.647369, 54.034532
32.750671, 59.064343
38.240965, 50.103049
38.375295, 53.659846
40.99401, 50.145817
42.106307, 53.046509
44.490815, 51.018919
55.581666, 42.004341
45.881993, 54.898319
53.009468, 46.895866
55.53051, 48.462291
61.648552, 44.648013
60.921128, 47.416341
60.662598, 49.881034
62.763522, 49.237307
62.430149, 51.476035
62.909115, 52.505357
63.040836, 53.619892
62.834009, 54.826544
62.308834, 56.138239
61.495779, 57.572521
60.433707, 59.149708
59.167464, 60.890726
57.745141, 62.814711
56.215224, 64.936474
54.623841, 67.263959
53.012268, 69.795881
51.414763, 72.519761
49.856797, 75.410646
48.353701, 78.4308
46.90987, 81.530644
45.518687, 84.650975
44.163375, 87.72629
42.818902, 90.688688
41.454891, 93.471632
40.039292, 96.012875
38.54239, 98.256032
36.940648, 100.150594
35.219934, 101.650499
33.377809, 102.711542
31.424708, 103.288054
29.384061, 103.32932
27.291462, 102.776458
25.193116, 101.560843
23.143698, 99.60601
21.203663, 96.836088
19.43568, 93.194743
17.89962, 88.677417
16.645441, 83.373055
15.704227, 77.497832
15.079753, 71.391602
14.744813, 65.458919
14.645541, 60.076224
14.712483, 55.517202
14.873405, 51.930988
15.063244, 49.365496
15.229672, 47.806932
15.335193, 47.213637
15.357235, 47.536998
15.287304, 48.730814
15.129633, 50.752617
14.89938, 53.559664
14.620264, 57.101175
14.321487, 61.30799
14.033935, 66.081522
13.785852, 71.285305
13.598514, 76.743425
13.482743, 82.248994
13.437133, 87.58182
13.4485, 92.529477
13.494421, 96.903715
13.547198, 100.546573
13.578436, 103.325532
13.563748, 105.120992
13.487549, 105.810888
13.348244, 105.257548
13.164198, 103.303553
12.980447, 99.788225
12.874655, 94.602959
12.957897, 87.798956
13.362858, 79.716413
14.215195, 71.019387
15.598456, 62.520406
17.535261, 54.881215
19.995277, 48.434087
22.917295, 43.214583
26.228613, 39.091856
29.855868, 35.879689
33.729358, 33.396408
37.784038, 31.487345
41.959101, 30.028419
46.196772, 28.92232
50.440449, 28.092677
54.632185, 27.478332
58.709806, 27.028443
62.60433, 26.698673
66.238688, 26.448562
69.528812, 26.2402
72.387681, 26.038184
74.732002, 25.810783
76.490082, 25.531984
77.608723, 25.183971
78.057097, 24.759406
77.826622, 24.262838
76.92745, 23.710655
75.383474, 23.129205
73.228157, 22.550986
70.502681, 22.009122
67.256432, 21.530595
63.548312, 21.128983
59.446759, 20.797751
55.026997, 20.505281
50.365757, 20.192506
45.535508, 19.772883
40.600896, 19.132348
35.619316, 18.123969
30.645894, 16.548247
25.742275, 14.103327
20.989899, 10.273559
16.513932, 4.086912
12.538295, -6.375206
9.513101, -24.424919
8.211829, -51.461533
9.037309, -78.115493
11.236431, -95.496707
13.939199, -105.314661
17.110688, -111.717964
20.421525, -115.413934
21.502795, -113.958509
25.694944, -121.186636
26.252785, -116.480531
28.080781, -117.095134
29.66186, -117.675685
31.111998, -117.667771
32.727797, -118.10826
34.223692, -118.72326
35.622306, -119.03487
36.794666, -118.939127
37.873676, -118.760861
38.908107, -118.479953
39.950751, -118.086279
41.057245, -117.575781
42.284763, -116.946604
43.690253, -116.194543
45.327693, -115.307763
47.243582, -114.26164
49.469813, -113.01504
##END= 
