# Supplementary material for: Single spin exact gradients for the optimization of complex pulses and pulse sequences
Source: J Biomol NMR. 2026 Feb 17;80(1):6. doi: 10.1007/s10858-025-00486-7 (PMC12913341; doi:10.1007/s10858-025-00486-7)
Supplement: Supplementary file 1 — (zip 804 KB) [file 10858_2025_486_MOESM1_ESM.zip › SUPPINFO/01_XACT_examplepulseshapes/13C_40kHz_XYZT/ppp_40kHz_500u_exc.xyzt]

# File Format xyzt (x-rf-component, y-rf-component, z-component, time)
# ------------------------------------
# Pulse optimized using PulseOptimizer
# No. iterations :   1248
# using          :   BFGS
# converged      :   true
# max. amplitude :   10000.000000000002  [Hz]
# sqrt rf-power  :   10000.0  [Hz]
# rf-energy      :   50000.0  [Hz]
# pulse length   :   500.0  [µs]
# cost           :   0.00568699069326309
# tr. efficiency :   0.9971565046533669
# ------------------------------------
    -5762.287520059552    -8172.884590899712                   0.0                1.0e-6
    -4697.834736639285    -8827.816762213934                   0.0                1.0e-6
    -3381.565305660875    -9410.898792546368                   0.0                1.0e-6
    -4064.666934714391    -9136.655991654688                   0.0                1.0e-6
     -9686.61578544871   -2483.8427134373596                   0.0                1.0e-6
    -4186.062674653024      9081.67821957356                   0.0                1.0e-6
     2996.079994550608     9540.623913888108                   0.0                1.0e-6
     4885.726168677419     8725.232363937403                   0.0                1.0e-6
     5094.027494452612     8605.282324581853                   0.0                1.0e-6
     5053.224358477643     8629.306089303369                   0.0                1.0e-6
     5216.221428350202     8531.766171808753                   0.0                1.0e-6
    5634.7481259614715      8261.33243230011                   0.0                1.0e-6
     6235.814068628352     7817.584211346669                   0.0                1.0e-6
     6951.390518591371      7188.75301133917                   0.0                1.0e-6
      7721.00085762079     6355.009500907062                   0.0                1.0e-6
     8450.346175959317     5347.115998970825                   0.0                1.0e-6
      9068.99900945121    4213.4613996775815                   0.0                1.0e-6
      9543.74165915667     2986.133812018054                   0.0                1.0e-6
      9843.74651938062    1760.8675311283193                   0.0                1.0e-6
      9979.01861826684     647.4468443692995                   0.0                1.0e-6
     9995.632448829556   -295.51979274768473                   0.0                1.0e-6
     9942.800247401887   -1068.0464597876642                   0.0                1.0e-6
     9856.111899029669   -1690.2834773509953                   0.0                1.0e-6
     9771.744293951631    -2124.385429629878                   0.0                1.0e-6
     9721.647772359021   -2342.9819867397373                   0.0                1.0e-6
     9654.271666741459    -2606.729480547051                   0.0                1.0e-6
     9538.832043807819   -3001.7800119304447                   0.0                1.0e-6
     9511.344533459896    -3087.770257940597                   0.0                1.0e-6
     9575.460547953999   -2882.8033742481457                   0.0                1.0e-6
     9563.854992548553   -2921.0747476749243                   0.0                1.0e-6
     9520.591458146368   -3059.1401221700244                   0.0                1.0e-6
     9537.447252634427    -3006.176958067506                   0.0                1.0e-6
     9569.640989741418    -2902.063287983378                   0.0                1.0e-6
     9564.594784359062   -2918.6515055777763                   0.0                1.0e-6
     9547.950469836358    -2972.648957672544                   0.0                1.0e-6
     9557.891950715162    -2940.527411614166                   0.0                1.0e-6
     9592.771504482733   -2824.6654426292835                   0.0                1.0e-6
     9630.957981250136   -2691.5884461399924                   0.0                1.0e-6
     9661.672523189716   -2579.1634408545865                   0.0                1.0e-6
     9685.846321124909   -2486.8415799063414                   0.0                1.0e-6
     9706.166791171661    -2406.309668757624                   0.0                1.0e-6
     9722.719511975227   -2338.5305838188697                   0.0                1.0e-6
      9734.26704261583   -2289.9880224672133                   0.0                1.0e-6
      9740.85625359057   -2261.7956244730603                   0.0                1.0e-6
     9745.003763223074    -2243.858653027886                   0.0                1.0e-6
     9750.685256674204   -2219.0396628443386                   0.0                1.0e-6
      9760.40625650626   -2175.8836614013735                   0.0                1.0e-6
     9772.326759455686    -2121.704434275971                   0.0                1.0e-6
      9780.64415687311    -2083.026614478052                   0.0                1.0e-6
     9779.702840660608   -2087.4415796315943                   0.0                1.0e-6
     9768.147239834532   -2140.8641948785526                   0.0                1.0e-6
     9749.421079590538   -2224.5872904508924                   0.0                1.0e-6
     9727.701811725703    -2317.718158480119                   0.0                1.0e-6
     9702.372733805667     -2421.56216816838                   0.0                1.0e-6
     9666.745902000152   -2560.0827459602265                   0.0                1.0e-6
     9611.601203615297    -2759.913459270228                   0.0                1.0e-6
      9527.76708183158   -3036.7177073884427                   0.0                1.0e-6
     9405.800997159362   -3395.7190110249035                   0.0                1.0e-6
     9238.125812730437   -3828.4502697780495                   0.0                1.0e-6
     9021.815813099602   -4313.5645856421315                   0.0                1.0e-6
     8747.524249365259    -4845.701136756863                   0.0                1.0e-6
      8379.82197516918    -5456.975688462587                   0.0                1.0e-6
       7856.0627685786    -6187.267391680526                   0.0                1.0e-6
     7102.356499081157    -7039.640058977422                   0.0                1.0e-6
     6094.470670665329     -7928.26760676001                   0.0                1.0e-6
     4858.037191145895    -8740.679301372595                   0.0                1.0e-6
    3327.3285950187374    -9430.211260664875                   0.0                1.0e-6
     1496.649551377327    -9887.367704316557                   0.0                1.0e-6
     599.8921182870623    -9981.990254774699                   0.0                1.0e-6
   -1250.4934541836092    -9921.505234642773                   0.0                1.0e-6
    -3050.941963464543    -9523.221783386709                   0.0                1.0e-6
    -4495.245954065565    -8932.679542693624                   0.0                1.0e-6
    -5684.067955192905    -8227.476616846088                   0.0                1.0e-6
    -6662.886538404028    -7456.939249876882                   0.0                1.0e-6
    -7479.697346103939    -6637.328348867915                   0.0                1.0e-6
    -8172.590200913404    -5762.705042593643                   0.0                1.0e-6
     -8762.73355432612    -4818.142863789651                   0.0                1.0e-6
    -9255.719109423459    -3785.718395160079                   0.0                1.0e-6
    -9642.159096282754   -2651.1823705606785                   0.0                1.0e-6
     -9899.71660644846    -1412.661003924355                   0.0                1.0e-6
    -9999.604590049961    -88.92717611463009                   0.0                1.0e-6
    -9918.154966188496    1276.7936664435856                   0.0                1.0e-6
    -9650.348214360696     2621.217148880517                   0.0                1.0e-6
    -9219.143830619889    3873.9368903407867                   0.0                1.0e-6
    -8675.166857646234     4974.080818804249                   0.0                1.0e-6
    -8086.412538684215     5883.020674297406                   0.0                1.0e-6
    -7523.323236800623     6587.837845197451                   0.0                1.0e-6
    -7046.170599263307     7095.877668483115                   0.0                1.0e-6
    -6698.561704235948     7424.908827355633                   0.0                1.0e-6
    -6506.519100293903     7593.761202296963                   0.0                1.0e-6
    -6480.234258554665     7616.204038381225                   0.0                1.0e-6
   -6615.8649842306395     7498.688586041623                   0.0                1.0e-6
    -6896.404061076478     7241.519938960871                   0.0                1.0e-6
    -7292.317532932866       6842.6679737424                   0.0                1.0e-6
    -7763.511086375504     6303.006870670905                   0.0                1.0e-6
    -8263.808621495447     5631.115969974116                   0.0                1.0e-6
     -8747.56445362269     4845.628558785412                   0.0                1.0e-6
    -9176.296938034871     3974.364666838191                   0.0                1.0e-6
    -9523.057941827095     3051.453331873827                   0.0                1.0e-6
    -9774.170118136262     2113.196276196836                   0.0                1.0e-6
    -9929.291743105701     1187.082760507014                   0.0                1.0e-6
    -9996.662646819343     258.3329744475183                   0.0                1.0e-6
    -9967.714334999917    -802.9140276749248                   0.0                1.0e-6
    -9723.567020865217   -2335.0041521895228                   0.0                1.0e-6
    -8776.634390768953    -4792.774642185013                   0.0                1.0e-6
    -6008.872171516604    -7993.338177906233                   0.0                1.0e-6
   -2517.2502723605753    -9677.987965806768                   0.0                1.0e-6
    3491.2499636035272    -9370.761638823089                   0.0                1.0e-6
     7648.752681589004    -6441.784101930538                   0.0                1.0e-6
     8502.402966127633    -5263.947549281246                   0.0                1.0e-6
      9161.84988985101     -4007.55618748347                   0.0                1.0e-6
      9665.72368901284    -2563.939462556789                   0.0                1.0e-6
     9679.054514638077   -2513.1461761434102                   0.0                1.0e-6
     9721.041048743242   -2345.4980129279347                   0.0                1.0e-6
     9853.997026179595   -1702.5694135757556                   0.0                1.0e-6
     9809.641747835705   -1941.8879419572213                   0.0                1.0e-6
     9791.783368933213   -2030.0193240171266                   0.0                1.0e-6
     9769.159893208029   -2136.2385121834395                   0.0                1.0e-6
     9707.676858665931   -2400.2104090520816                   0.0                1.0e-6
      9623.57911905906   -2717.8530017663647                   0.0                1.0e-6
     9538.709248137537   -3002.1701949582102                   0.0                1.0e-6
     9446.791519283137    -3279.958839863728                   0.0                1.0e-6
     9334.455746534732    -3587.190532434084                   0.0                1.0e-6
     9195.405156425068   -3929.9521637281123                   0.0                1.0e-6
     9031.686322017838    -4292.859441057427                   0.0                1.0e-6
     8853.623892438265    -4649.015376533649                   0.0                1.0e-6
     8674.023683836485    -4976.074068203138                   0.0                1.0e-6
       8499.3430891881    -5268.886699509724                   0.0                1.0e-6
     8326.987242253655    -5537.263174831486                   0.0                1.0e-6
     8149.516502946606    -5795.289532732675                   0.0                1.0e-6
     7959.763657165999    -6053.277006883079                   0.0                1.0e-6
     7753.508060221406    -6315.307811982064                   0.0                1.0e-6
     7530.620715089262    -6579.494786491473                   0.0                1.0e-6
     7296.273838093123   -6838.4492452278855                   0.0                1.0e-6
    7061.9616534936695    -7080.162258351495                   0.0                1.0e-6
     6843.853161932002    -7291.205243162021                   0.0                1.0e-6
     6656.089929665305    -7463.006555551731                   0.0                1.0e-6
      6501.54236395182    -7598.022564440025                   0.0                1.0e-6
     6369.256571775026    -7709.252280403116                   0.0                1.0e-6
     6246.293749813258    -7809.213429727979                   0.0                1.0e-6
    6135.5685756433695    -7896.505445675169                   0.0                1.0e-6
     6054.851649492333    -7958.565919978296                   0.0                1.0e-6
     6008.191974978834    -7993.849460166231                   0.0                1.0e-6
     5972.940264860818    -8020.223475215909                   0.0                1.0e-6
     5953.152247862581    -8034.922421141893                   0.0                1.0e-6
     6049.741699561768    -7962.450964909202                   0.0                1.0e-6
    6413.6820339168835   -7672.3322899762225                   0.0                1.0e-6
     7084.961091117182    -7057.147181216757                   0.0                1.0e-6
     7957.819088368715    -6055.833167846891                   0.0                1.0e-6
     8980.865939114901   -4398.1867836241145                   0.0                1.0e-6
      9929.32855718413   -1186.7747905511449                   0.0                1.0e-6
     9349.864765985092    3546.8336383019905                   0.0                1.0e-6
      7134.30639888906     7007.258537172052                   0.0                1.0e-6
     5380.491201747977     8429.134856431745                   0.0                1.0e-6
     4422.221810588088     8969.055371551622                   0.0                1.0e-6
    3830.0991310186087     9237.442321691135                   0.0                1.0e-6
     3426.050762927223     9394.795163804574                   0.0                1.0e-6
     3190.991082656456     9477.213509803763                   0.0                1.0e-6
    3121.8375256653962     9500.217390320464                   0.0                1.0e-6
    3196.5522414129136     9475.339242893528                   0.0                1.0e-6
    3382.1658140765608     9410.682993603166                   0.0                1.0e-6
     3646.185746382231      9311.56965838086                   0.0                1.0e-6
    3962.0986125179825     9181.599783517198                   0.0                1.0e-6
     4310.364415503339     9023.345200398939                   0.0                1.0e-6
       4677.5811333932     8838.565196938018                   0.0                1.0e-6
     5055.306037148185      8628.08674450907                   0.0                1.0e-6
    5438.2911429771575     8391.959809497195                   0.0                1.0e-6
     5819.337817572977     8132.361733528888                   0.0                1.0e-6
     6176.599682858025     7864.452705542716                   0.0                1.0e-6
     6469.838679641187     7625.036882495637                   0.0                1.0e-6
     6732.155374508932     7394.463064582207                   0.0                1.0e-6
     7135.841473019291     7005.695288259251                   0.0                1.0e-6
     7623.186899410326     6472.018347985332                   0.0                1.0e-6
     8075.620160331829     5897.826635807644                   0.0                1.0e-6
     8410.444089127746     5409.660823347075                   0.0                1.0e-6
     8822.502672856272      4707.80698281524                   0.0                1.0e-6
     9281.669461533627    3721.6410368054107                   0.0                1.0e-6
     9688.210359362722    2477.6157960298906                   0.0                1.0e-6
     9986.904520358083     511.6034609453722                   0.0                1.0e-6
     9372.566578511403    -3486.401544769484                   0.0                1.0e-6
     4714.951662906471    -8818.686456409227                   0.0                1.0e-6
    -2123.840958884124    -9771.862646464397                   0.0                1.0e-6
    -5019.256441391944    -8649.107744475466                   0.0                1.0e-6
    -5836.270338308363    -8120.218503105812                   0.0                1.0e-6
    -6697.647742195653    -7425.733278367965                   0.0                1.0e-6
    -7674.065623698789    -6411.607973290672                   0.0                1.0e-6
    -8292.775490785602   -5588.3695886569285                   0.0                1.0e-6
    -8499.133988118343    -5269.223989546429                   0.0                1.0e-6
    -8509.699166212136    -5252.144333562099                   0.0                1.0e-6
    -8533.038278458038    -5214.140172489602                   0.0                1.0e-6
    -8642.694565741063    -5030.291307996972                   0.0                1.0e-6
    -8797.609168244368    -4754.163745899234                   0.0                1.0e-6
     -8938.81959772639    -4483.024001642489                   0.0                1.0e-6
    -9039.676514352797    -4276.008479395063                   0.0                1.0e-6
     -9100.17895193086    -4145.689694469976                   0.0                1.0e-6
    -9128.902344157017    -4082.051198949434                   0.0                1.0e-6
    -9132.594939162665    -4073.783214308352                   0.0                1.0e-6
    -9112.931877325505    -4117.580915929236                   0.0                1.0e-6
    -9066.509880504565    -4218.814832001174                   0.0                1.0e-6
    -8987.313669158779    -4384.996352581351                   0.0                1.0e-6
     -8871.88900706628    -4614.063875402732                   0.0                1.0e-6
     -8717.63873379984    -4899.262690135396                   0.0                1.0e-6
    -8504.424571136662   -5260.6808222745285                   0.0                1.0e-6
    -8184.896224166412    -5745.213120470503                   0.0                1.0e-6
     -7731.41085563662    -6342.340749387739                   0.0                1.0e-6
     -7205.58956525007    -6933.936761837341                   0.0                1.0e-6
    -6636.523477201244    -7480.411495135592                   0.0                1.0e-6
    -5949.177770743143    -8037.865627894987                   0.0                1.0e-6
    -5088.054805639462    -8608.815150461136                   0.0                1.0e-6
    -4100.991781642647    -9120.409333297463                   0.0                1.0e-6
   -3108.0242702889427    -9504.745400866606                   0.0                1.0e-6
    -2214.285748240815    -9751.765923418057                   0.0                1.0e-6
   -1452.9797446556051    -9893.879414143905                   0.0                1.0e-6
    -824.9144609168762    -9965.917726540301                   0.0                1.0e-6
    -344.4112151385941    -9994.067285889501                   0.0                1.0e-6
   -12.987394592336235     -9999.99156637553                   0.0                1.0e-6
     195.8472527895093    -9998.082008744217                   0.0                1.0e-6
     301.8530976031706    -9995.443197150758                   0.0                1.0e-6
     296.3336589368459    -9995.608353801239                   0.0                1.0e-6
    156.56132860198005    -9998.774352408718                   0.0                1.0e-6
   -135.26358867634033     -9999.08514623105                   0.0                1.0e-6
    -585.9982921774705    -9982.815534786021                   0.0                1.0e-6
   -1192.5484267111692    -9928.636777017715                   0.0                1.0e-6
   -1942.6241129344507    -9809.495988879635                   0.0                1.0e-6
    -2816.989626141159    -9595.028371308399                   0.0                1.0e-6
   -3793.8271304591444    -9252.398375783014                   0.0                1.0e-6
    -4846.173524951923    -8747.262552710708                   0.0                1.0e-6
    -5927.059761901621     -8054.18913229921                   0.0                1.0e-6
    -6961.802396335801    -7178.670308237668                   0.0                1.0e-6
    -7869.653783335244    -6169.971582628016                   0.0                1.0e-6
    -8597.643886749609    -5106.909006105071                   0.0                1.0e-6
      -9132.6594904325   -4073.6385003842925                   0.0                1.0e-6
    -9492.479759714864   -3145.2866342201023                   0.0                1.0e-6
     -9717.07549689322    -2361.872940629405                   0.0                1.0e-6
    -9855.282087310528   -1695.1150343077707                   0.0                1.0e-6
    -9940.331140884142   -1090.7872430354987                   0.0                1.0e-6
    -9984.918267948067    -549.0056305694633                   0.0                1.0e-6
    -9999.426480988843   -107.09832537938415                   0.0                1.0e-6
    -9997.684990853706    215.16231932783535                   0.0                1.0e-6
     -9991.11383615133     421.4787219605045                   0.0                1.0e-6
    -9986.169683303988     525.7518961072374                   0.0                1.0e-6
    -9985.610202181979     536.2731487583433                   0.0                1.0e-6
    -9989.805141905812     451.4346317599071                   0.0                1.0e-6
     -9996.32397237902    271.12181623862034                   0.0                1.0e-6
    -9999.973397897405     23.06602142116139                   0.0                1.0e-6
     -9998.35042787975   -181.62797503910346                   0.0                1.0e-6
     -9994.83637932994   -321.31876761682395                   0.0                1.0e-6
    -9900.609232048364   -1406.3914228544986                   0.0                1.0e-6
     -9837.30910310975    -1796.482565981098                   0.0                1.0e-6
    -9582.663770120082   -2858.7681033669023                   0.0                1.0e-6
    -9036.679991072522    -4282.337532113685                   0.0                1.0e-6
    -8373.675793011516    -5466.402264152626                   0.0                1.0e-6
    -7044.826554382885    -7097.212045490945                   0.0                1.0e-6
    -4877.459108306459    -8729.856393251745                   0.0                1.0e-6
   -2258.6071965120304     -9741.59604643223                   0.0                1.0e-6
    310.82350328987565    -9995.168270209493                   0.0                1.0e-6
    2484.4068134739437     -9686.47112137151                   0.0                1.0e-6
     3960.608185380955     -9182.24279802562                   0.0                1.0e-6
     5148.025426186679    -8573.087787450648                   0.0                1.0e-6
     6091.594412800051    -7930.477760509967                   0.0                1.0e-6
     6468.916635218431    -7625.819140695264                   0.0                1.0e-6
    6969.7076852860355     -7170.99538290639                   0.0                1.0e-6
      7451.87660689308    -6668.548195495005                   0.0                1.0e-6
     7651.883746070575    -6438.064548963527                   0.0                1.0e-6
     7905.331718265514    -6124.192226260147                   0.0                1.0e-6
     8060.629148927569   -5918.2985497065965                   0.0                1.0e-6
    8106.9776383403705    -5854.648885411421                   0.0                1.0e-6
     8304.393753559141    -5571.090053647303                   0.0                1.0e-6
     8514.452735557508   -5244.4346324420185                   0.0                1.0e-6
     8606.531427394133   -5091.9168089509385                   0.0                1.0e-6
     8636.600034572177     -5040.74794478239                   0.0                1.0e-6
     8659.488717990793    -5001.325338646766                   0.0                1.0e-6
     8685.569569709904   -4955.8935874097715                   0.0                1.0e-6
     8724.890733358226    -4886.336223691502                   0.0                1.0e-6
     8851.676408114556    -4652.722296250679                   0.0                1.0e-6
     9022.936353715608    -4311.220193494796                   0.0                1.0e-6
     9024.867001480074    -4307.177220128755                   0.0                1.0e-6
     8881.009428988034    -4596.484691829795                   0.0                1.0e-6
      8908.27298063164    -4543.420793031202                   0.0                1.0e-6
     9080.923457820716    -4187.699744872052                   0.0                1.0e-6
      9064.29185104437     -4223.57825061767                   0.0                1.0e-6
     8991.397921446674    -4376.615520948171                   0.0                1.0e-6
     9032.275510022533    -4291.619637275324                   0.0                1.0e-6
     8965.091141122426    -4430.252908285056                   0.0                1.0e-6
     8890.797623684883    -4577.523087290683                   0.0                1.0e-6
     8720.101711074141    -4894.877541728885                   0.0                1.0e-6
     8443.032262446826   -5358.6571279829095                   0.0                1.0e-6
     7673.581802673714    -6412.187015182481                   0.0                1.0e-6
     4876.040662656825    -8730.648741996049                   0.0                1.0e-6
    -2594.708227117639    -9657.509472743377                   0.0                1.0e-6
    -7581.302151364113    -6521.031949754722                   0.0                1.0e-6
    -9472.853836822613    -3203.910140156104                   0.0                1.0e-6
    -9977.674638607456    -667.8389072894547                   0.0                1.0e-6
     -9996.44511818407    266.61770221397154                   0.0                1.0e-6
    -9965.255321530221     832.8783684990253                   0.0                1.0e-6
    -9929.527142048913    1185.1121193009246                   0.0                1.0e-6
    -9914.407893511154    1305.5711857588365                   0.0                1.0e-6
    -9900.776999904716    1405.2098769072768                   0.0                1.0e-6
    -9842.281120838454     1769.039948216813                   0.0                1.0e-6
    -9552.918510172693     2956.644709463743                   0.0                1.0e-6
    -7996.631964070755     6004.488090686989                   0.0                1.0e-6
   -1495.7517081142373      9887.50356903467                   0.0                1.0e-6
     8056.433203988421      5924.00911795997                   0.0                1.0e-6
     9964.824710551571     838.0146108396859                   0.0                1.0e-6
     9853.337982327777    1706.3793851359028                   0.0                1.0e-6
     9636.635692919865     2671.189345954885                   0.0                1.0e-6
     9821.551986702827     1880.722353909196                   0.0                1.0e-6
     9900.386202632677     1407.960595585165                   0.0                1.0e-6
      9843.06473112582    1764.6746722461312                   0.0                1.0e-6
     9941.374325308205     1081.238421488448                   0.0                1.0e-6
     9881.768439100204    1533.1837841573729                   0.0                1.0e-6
     9929.770253970102     1183.073414193097                   0.0                1.0e-6
     9944.766948008093     1049.576271552372                   0.0                1.0e-6
     9937.254450631317    1118.4694825555464                   0.0                1.0e-6
     9945.294771592971    1044.5630216150194                   0.0                1.0e-6
     9942.952318995372    1066.6298243460824                   0.0                1.0e-6
     9946.740969394687    1030.7007750871385                   0.0                1.0e-6
     9963.051819900382     858.8355104324096                   0.0                1.0e-6
     9974.999898083339     706.6661398690145                   0.0                1.0e-6
      9983.32461150401     577.2605142726563                   0.0                1.0e-6
     9989.155667795798     465.5846266180615                   0.0                1.0e-6
     9995.585678148796     297.0975442285618                   0.0                1.0e-6
     9999.925597055048     38.57529472660432                   0.0                1.0e-6
     9996.828976117173   -251.81426143904235                   0.0                1.0e-6
      9985.50284850838    -538.2683925617649                   0.0                1.0e-6
      9960.82426461106    -884.2963131979869                   0.0                1.0e-6
     9905.694735884254    -1370.113790703166                   0.0                1.0e-6
     9818.782296007232   -1895.1290783519062                   0.0                1.0e-6
     9732.348377741551   -2298.1285982884824                   0.0                1.0e-6
     9564.576100327167     -2918.71273356087                   0.0                1.0e-6
     9191.693368660528    -3938.625777669425                   0.0                1.0e-6
     8840.166966315917    -4674.553241504137                   0.0                1.0e-6
     8269.414385418831     -5622.88055379341                   0.0                1.0e-6
      7256.46958689846   -6880.6721426338645                   0.0                1.0e-6
     6338.179589397825    -7734.822524954326                   0.0                1.0e-6
     5097.247143295623    -8603.375591020342                   0.0                1.0e-6
    3750.2673610830443    -9270.139951499936                   0.0                1.0e-6
    2549.2489918759866    -9669.608553474089                   0.0                1.0e-6
     1419.806932495326    -9898.694271187398                   0.0                1.0e-6
     339.5052986999504    -9994.235145930612                   0.0                1.0e-6
   -148.62722424088795    -9998.895436407687                   0.0                1.0e-6
    -670.0265541944002    -9977.527971229867                   0.0                1.0e-6
   -1300.5535198759922    -9915.067349339497                   0.0                1.0e-6
   -1794.5247361401534    -9837.666439322951                   0.0                1.0e-6
    -2089.139494269518    -9779.340272916334                   0.0                1.0e-6
   -2230.8153877642008    -9747.997881909621                   0.0                1.0e-6
    -2317.311947000761    -9727.798586539893                   0.0                1.0e-6
    -2396.418859819376    -9708.613528630234                   0.0                1.0e-6
   -2452.1042108905312    -9694.698805993557                   0.0                1.0e-6
    -2447.823303687632    -9695.780580949828                   0.0                1.0e-6
   -2355.0641087940144    -9718.727953979895                   0.0                1.0e-6
    -2160.169645488606    -9763.896102617522                   0.0                1.0e-6
   -1864.9354966542185    -9824.561852485793                   0.0                1.0e-6
   -1481.7932846577785    -9889.605081172003                   0.0                1.0e-6
   -1020.6579884808657    -9947.776498823754                   0.0                1.0e-6
     -494.199775807483    -9987.780863715014                   0.0                1.0e-6
     74.98848990556684    -9999.718832366321                   0.0                1.0e-6
     739.0095186011488    -9972.655861475261                   0.0                1.0e-6
    1673.2631175949389     -9859.01569829851                   0.0                1.0e-6
    3034.2229405443445    -9528.561861428745                   0.0                1.0e-6
     4762.493359356519    -8793.102808570196                   0.0                1.0e-6
     6537.374945524774    -7567.214072670666                   0.0                1.0e-6
     7997.994219704226    -6002.673442856756                   0.0                1.0e-6
     8988.765995058142    -4382.018471673345                   0.0                1.0e-6
     9564.378524964402   -2919.3601064616464                   0.0                1.0e-6
      9851.78017315722    -1715.350523883177                   0.0                1.0e-6
      9968.32721204645    -795.2688813063413                   0.0                1.0e-6
     9999.432140146588   -106.56863799190589                   0.0                1.0e-6
     9990.281455181557    440.76801863960964                   0.0                1.0e-6
      9958.59969177121     909.0061490740313                   0.0                1.0e-6
     9912.475126269414    1320.1654711020697                   0.0                1.0e-6
     9858.387455449003    1676.9605774274248                   0.0                1.0e-6
     9802.099843338963    1979.6056832647969                   0.0                1.0e-6
     9747.155381552291     2234.493671478219                   0.0                1.0e-6
     9691.591230564476     2464.357810798935                   0.0                1.0e-6
     9624.243833730881    2715.4982284827743                   0.0                1.0e-6
     9531.666179645668    3024.4569495694504                   0.0                1.0e-6
     9429.251012955045    3330.0488486937065                   0.0                1.0e-6
     9365.395108868088     3505.620409398267                   0.0                1.0e-6
      9323.41058210198      3615.80075744624                   0.0                1.0e-6
     9211.963289087658    3890.9808995292265                   0.0                1.0e-6
     9037.422822940718      4280.76964100969                   0.0                1.0e-6
      8934.93815616806     4490.754963862102                   0.0                1.0e-6
     8862.188175623203     4632.668857132384                   0.0                1.0e-6
     8572.861901308126     5148.401579237931                   0.0                1.0e-6
     8026.164078762903     5964.955170055852                   0.0                1.0e-6
     7437.190075015322     6684.923618717988                   0.0                1.0e-6
     6921.964447527921     7217.091393848321                   0.0                1.0e-6
     6483.208961126426     7613.672015944081                   0.0                1.0e-6
     6086.876749532017     7934.099283220909                   0.0                1.0e-6
     5333.687086319236     8458.828646167944                   0.0                1.0e-6
     3474.706463915759     9376.908605165247                   0.0                1.0e-6
    261.45804626916356     9996.581400160812                   0.0                1.0e-6
   -3173.1732209408597     9483.194172318936                   0.0                1.0e-6
    -5575.613590555661     8301.357304008243                   0.0                1.0e-6
    -6898.556867465998    7239.4691204768405                   0.0                1.0e-6
    -7633.455889668995     6459.903341419105                   0.0                1.0e-6
    -8166.923992631297     5770.732405733547                   0.0                1.0e-6
    -8685.970615854269     4955.190658341638                   0.0                1.0e-6
     -9218.67817767268    3875.0448586437715                   0.0                1.0e-6
    -9681.572925539513    2503.4267889155976                   0.0                1.0e-6
    -9954.245554924017     955.5079446427719                   0.0                1.0e-6
     -9985.99678578933    -529.0257027831319                   0.0                1.0e-6
    -9856.248355815564   -1689.4875993871642                   0.0                1.0e-6
     -9726.64438534615    -2322.151804041721                   0.0                1.0e-6
    -9752.583049370809   -2210.6840265232795                   0.0                1.0e-6
     -9945.41966276487    -1043.373246489428                   0.0                1.0e-6
    -9846.957787967687     1742.820220786557                   0.0                1.0e-6
    -7296.398288743067      6838.31646035976                   0.0                1.0e-6
    -348.0514521521478     9993.941173864032                   0.0                1.0e-6
      4376.86703172667     8991.275492753193                   0.0                1.0e-6
     5458.672155327261     8378.716984160214                   0.0                1.0e-6
     5089.707694664221     8607.838031868154                   0.0                1.0e-6
    2614.6079343894153     9652.140972314273                   0.0                1.0e-6
    -4453.433414061877     8953.598763989661                   0.0                1.0e-6
    -9812.376982947624     1928.019176387958                   0.0                1.0e-6
    -9489.498832259213   -3154.2688396126027                   0.0                1.0e-6
    -8724.072210763054    -4887.797465258951                   0.0                1.0e-6
    -8316.930251706646    -5552.357264103854                   0.0                1.0e-6
    -7910.955348572897    -6116.926145776641                   0.0                1.0e-6
    -7104.051813316907    -7037.929229092089                   0.0                1.0e-6
     -5150.06648297776    -8571.861829317426                   0.0                1.0e-6
    -530.6840141004761     -9985.90879575706                   0.0                1.0e-6
     4737.833134527902    -8806.414547894592                   0.0                1.0e-6
    -6909.170380685086     7229.340540510172                   0.0                1.0e-6
    -4253.695055763864     9050.197697982629                   0.0                1.0e-6
    -6972.209042453184      7168.56338943404                   0.0                1.0e-6
    -8205.956015363672    5715.0928141121885                   0.0                1.0e-6
     -8804.30767930937     4741.747176732862                   0.0                1.0e-6
    -9155.657013840846    4021.6843044807624                   0.0                1.0e-6
    -9380.542729784454     3464.883561490633                   0.0                1.0e-6
    -9524.178033172195     3047.955510246207                   0.0                1.0e-6
     -9612.36287206241    2757.2595118697286                   0.0                1.0e-6
    -9662.347883573017    2576.6321772445626                   0.0                1.0e-6
    -9685.041727497919    2489.9732401421743                   0.0                1.0e-6
    -9686.984557765758    2482.4041124699497                   0.0                1.0e-6
     -9672.39637633259    2538.6508895687466                   0.0                1.0e-6
    -9645.374420764965     2639.460604603318                   0.0                1.0e-6
    -9612.349935780627     2757.304609958458                   0.0                1.0e-6
    -9583.432898950556    2856.1886967271876                   0.0                1.0e-6
    -9568.327560560127    2906.3908363854816                   0.0                1.0e-6
    -9560.836418935949    2930.9396053736814                   0.0                1.0e-6
    -9508.410483598756    3096.7935151361385                   0.0                1.0e-6
     -9237.40421674654     3830.191031323796                   0.0                1.0e-6
    -8111.850647812155      5847.89526817893                   0.0                1.0e-6
    -3958.307312664136     9183.234899451807                   0.0                1.0e-6
    4512.7783616993975     8923.835019663782                   0.0                1.0e-6
     9304.338593735743    3664.5986592148915                   0.0                1.0e-6
     9971.256355474674     757.6586918962372                   0.0                1.0e-6
     9965.294331661533     832.4114867987631                   0.0                1.0e-6
     9998.898010498735    148.45395125907922                   0.0                1.0e-6
     9988.681818704677   -475.64222339761983                   0.0                1.0e-6
       9925.7188607522   -1216.5957000203707                   0.0                1.0e-6
      9776.97182589731   -2100.1956850756105                   0.0                1.0e-6
      9527.85584335622   -3036.4392021284957                   0.0                1.0e-6
     9150.304337919597    -4033.848103666003                   0.0                1.0e-6
     8598.536092811895    -5105.406649877279                   0.0                1.0e-6
     7776.333153108945    -6287.180822265151                   0.0                1.0e-6
     6646.616479423296    -7471.444932237583                   0.0                1.0e-6
     5278.827100639755    -8493.172813592766                   0.0                1.0e-6
     3645.000343733406    -9312.033746404883                   0.0                1.0e-6
    1737.8002668337617    -9847.844953724267                   0.0                1.0e-6
    -296.6227732582424    -9995.599778421732                   0.0                1.0e-6
   -2235.1795064540524    -9746.998131421171                   0.0                1.0e-6
    -3855.915303339171    -9226.695896878513                   0.0                1.0e-6
    -5043.871047545807    -8634.776479778104                   0.0                1.0e-6
    -5846.279550058423    -8113.015186881427                   0.0                1.0e-6
    -6400.590135871426   -7683.2575065908995                   0.0                1.0e-6
    -6810.811825038625    -7322.079095715509                   0.0                1.0e-6
    -7108.445346601376    -7033.491647423864                   0.0                1.0e-6
   -7298.9092726056015    -6835.636285692208                   0.0                1.0e-6
    -7397.581809115432    -6728.728213967662                   0.0                1.0e-6
    -7424.581544802674     -6698.92445729727                   0.0                1.0e-6
    -7392.589408387125    -6734.212785396856                   0.0                1.0e-6
    -7307.862635393234    -6826.063558319938                   0.0                1.0e-6
    -7176.641034769759    -6963.894273900118                   0.0                1.0e-6
    -7007.017848256324   -7134.5427936355745                   0.0                1.0e-6
    -6806.545575919613    -7326.045135196012                   0.0                1.0e-6
    -6579.970180580218   -7530.2053373513745                   0.0                1.0e-6
      -6328.9754785708    -7742.355545417009                   0.0                1.0e-6
    -6053.138104257455    -7959.869288549056                   0.0                1.0e-6
   -5751.0102012849175    -8180.824021131173                   0.0                1.0e-6
    -5421.203966161164    -8403.008244508539                   0.0                1.0e-6
    -5064.137984972926    -8622.905917911568                   0.0                1.0e-6
    -4685.155961432933    -8834.552259002687                   0.0                1.0e-6
   -4299.0368078093425    -9028.747561267866                   0.0                1.0e-6
   -3933.2431841006173    -9193.997936410799                   0.0                1.0e-6
    -3620.130264211918    -9321.730358154378                   0.0                1.0e-6
    -3366.834527968061    -9416.178909795739                   0.0                1.0e-6
     -3120.64321469132    -9500.609766041389                   0.0                1.0e-6
   -2786.7342807306936    -9603.859226821287                   0.0                1.0e-6
   -2317.5849673766725    -9727.733544818631                   0.0                1.0e-6
    -1784.714160024667    -9839.450968779072                   0.0                1.0e-6
   -1349.4734765614164    -9908.527707790761                   0.0                1.0e-6
    -1145.383604221849    -9934.188260707553                   0.0                1.0e-6
   -1088.1169826297298    -9940.623794919149                   0.0                1.0e-6
    -730.6877744720107     -9973.26904160502                   0.0                1.0e-6
    421.91959255053825    -9991.095228122991                   0.0                1.0e-6
     971.8461828326308     -9952.66371364539                   0.0                1.0e-6
   -7576.1125800516675    -6527.060454322672                   0.0                1.0e-6
