# Supplementary material for: Single spin exact gradients for the optimization of complex pulses and pulse sequences
Source: J Biomol NMR. 2026 Feb 17;80(1):6. doi: 10.1007/s10858-025-00486-7 (PMC12913341; doi:10.1007/s10858-025-00486-7)
Supplement: Supplementary file 1 — (zip 804 KB) [file 10858_2025_486_MOESM1_ESM.zip › SUPPINFO/01_XACT_examplepulseshapes/13C_40kHz_XYZT/ppp_40kHz_500u_inv.xyzt]

# File Format xyzt (x-rf-component, y-rf-component, z-component, time)
# ------------------------------------
# Pulse optimized using PulseOptimizer
# No. iterations :   1473
# using          :   BFGS
# converged      :   true
# max. amplitude :   10000.000000000002  [Hz]
# sqrt rf-power  :   10000.0  [Hz]
# rf-energy      :   50000.0  [Hz]
# pulse length   :   500.0  [µs]
# cost           :   0.005105731035679092
# tr. efficiency :   0.9974471344821585
# ------------------------------------
    -6086.370118745591    -7934.487934179545                   0.0                1.0e-6
    -5988.774573236398    -8008.406777315773                   0.0                1.0e-6
    -5909.603695786452    -8067.005898023573                   0.0                1.0e-6
    -5888.933546403476    -8082.107502752224                   0.0                1.0e-6
   -5983.7526256460915    -8012.159790909908                   0.0                1.0e-6
    -6201.407768857517    -7844.905460510892                   0.0                1.0e-6
     -6517.55946061695   -7584.2876183147555                   0.0                1.0e-6
    -6917.052525495877    -7221.799246692692                   0.0                1.0e-6
     -7401.83405227839    -6724.050316775751                   0.0                1.0e-6
    -7956.862231040855    -6057.090344070787                   0.0                1.0e-6
    -8519.854767000921    -5235.654185410997                   0.0                1.0e-6
    -9012.024089256402    -4333.984519430398                   0.0                1.0e-6
     -9390.26354265897    -3438.451773605355                   0.0                1.0e-6
    -9654.893399211303   -2604.4257428204764                   0.0                1.0e-6
    -9829.019378270228   -1841.2979285244317                   0.0                1.0e-6
    -9936.590040465755   -1124.3568684882684                   0.0                1.0e-6
      -9990.7437222484    -430.1626161746248                   0.0                1.0e-6
     -9997.04580922459     243.0536736300013                   0.0                1.0e-6
    -9960.107063568425     892.3380986231566                   0.0                1.0e-6
    -9881.519192686417    1534.7893811757956                   0.0                1.0e-6
    -9748.675250681372     2227.853419045447                   0.0                1.0e-6
    -9509.317351091639     3094.007678760269                   0.0                1.0e-6
    -9195.621485911388    3929.4459517653163                   0.0                1.0e-6
    -9243.813756246718     3814.696218550561                   0.0                1.0e-6
    -9341.190347671252     3569.616630476365                   0.0                1.0e-6
    -8394.668448532128     5434.109093422693                   0.0                1.0e-6
    -6777.256189373924     7353.148886265859                   0.0                1.0e-6
    -3990.704066006748     9169.202858349096                   0.0                1.0e-6
    1599.0310042298574     9871.327157353851                   0.0                1.0e-6
     7826.279729964972     6224.897235162955                   0.0                1.0e-6
     9891.485128212598    1469.1909196387655                   0.0                1.0e-6
     9920.375452603974    -1259.424820849773                   0.0                1.0e-6
     9621.568392966079    -2724.962689556712                   0.0                1.0e-6
     9317.921672354645    -3629.922272978255                   0.0                1.0e-6
     9042.728111722163   -4269.5512993135135                   0.0                1.0e-6
     8798.074017016574    -4753.303439829806                   0.0                1.0e-6
     8584.952091923567    -5128.215828080675                   0.0                1.0e-6
     8398.528984175711    -5428.140648689983                   0.0                1.0e-6
     8231.414357113206    -5678.363996919411                   0.0                1.0e-6
     8079.181908023669    -5892.946605651796                   0.0                1.0e-6
     7942.469031478852    -6075.951422123073                   0.0                1.0e-6
     7828.935654716527    -6221.556598979737                   0.0                1.0e-6
     7758.201917244301    -6309.540633934206                   0.0                1.0e-6
     7765.526728010731    -6300.523362114528                   0.0                1.0e-6
     7884.901565839429    -6150.473745738853                   0.0                1.0e-6
     8073.387992762525    -5900.881825483195                   0.0                1.0e-6
     8051.874668186237    -5930.203565462217                   0.0                1.0e-6
     7149.710481075327    -6991.540605388887                   0.0                1.0e-6
     5369.846637348049    -8435.920050081191                   0.0                1.0e-6
     6853.159217122122    -7282.458976525312                   0.0                1.0e-6
     9967.883886726688    -800.8063565771953                   0.0                1.0e-6
     9182.421491849474    3960.1938773273287                   0.0                1.0e-6
     8805.195592511513     4740.098161179346                   0.0                1.0e-6
      9125.38533217539    4089.9073998463887                   0.0                1.0e-6
     9484.850011347526    3168.2203620077994                   0.0                1.0e-6
     9707.828447608314     2399.597222828609                   0.0                1.0e-6
     9822.458463814623    1875.9823364404235                   0.0                1.0e-6
     9876.678185787903    1565.6398099120247                   0.0                1.0e-6
      9896.77193268208    1433.1452517020666                   0.0                1.0e-6
     9891.144426733079    1471.4829015340733                   0.0                1.0e-6
     9854.900640724607    1697.3312468241809                   0.0                1.0e-6
      9768.50037594536    2139.2523004908458                   0.0                1.0e-6
      9593.65429702716    2821.6656834452087                   0.0                1.0e-6
     9273.528308336829     3741.880905971685                   0.0                1.0e-6
     8748.172106662147     4844.531431647273                   0.0                1.0e-6
     7991.897687942577     6010.787913864378                   0.0                1.0e-6
      7056.73739283396     7085.369247158467                   0.0                1.0e-6
     6079.270339537529     7939.928975678514                   0.0                1.0e-6
     5222.554228606705     8527.891141968348                   0.0                1.0e-6
     4587.182717215702     8885.817616791242                   0.0                1.0e-6
     4161.518405285227     9092.951366991485                   0.0                1.0e-6
    3845.3815413394036     9231.090986526251                   0.0                1.0e-6
    3522.0532047416646      9359.22759756215                   0.0                1.0e-6
    3126.3736687168166     9498.725582074374                   0.0                1.0e-6
      2670.01401933986     9636.961405781836                   0.0                1.0e-6
    2216.2266140307925     9751.325017414896                   0.0                1.0e-6
    1827.3017385683224     9831.631012005342                   0.0                1.0e-6
     1525.196591622908     9883.004368960983                   0.0                1.0e-6
    1290.4219207847145     9916.391040411743                   0.0                1.0e-6
    1088.3874117938765      9940.59418957683                   0.0                1.0e-6
     894.9484704316842     9959.872852364733                   0.0                1.0e-6
     703.0972875324134     9975.252087253964                   0.0                1.0e-6
     512.1279543197629     9986.877638101123                   0.0                1.0e-6
    320.83600009936464     9994.851887899102                   0.0                1.0e-6
    154.85036644954477     9998.800996320031                   0.0                1.0e-6
     77.48748267759646     9999.699779994811                   0.0                1.0e-6
     70.77756697700428      9999.74952366372                   0.0                1.0e-6
      86.8144432489048      9999.62315552158                   0.0                1.0e-6
    110.75199876691256     9999.386680930442                   0.0                1.0e-6
    117.29152704882677     9999.312111224579                   0.0                1.0e-6
    161.71508831044886     9998.692326010074                   0.0                1.0e-6
    271.39662743496064     9996.316515127806                   0.0                1.0e-6
     431.9742256624083       9990.6655568267                   0.0                1.0e-6
      621.104846353892     9980.692800093373                   0.0                1.0e-6
     836.1162244857711     9964.984177566548                   0.0                1.0e-6
    1085.5432571988126      9940.90518196156                   0.0                1.0e-6
    1376.7001866135843     9904.781501687865                   0.0                1.0e-6
    1709.7020245283747     9852.761997903104                   0.0                1.0e-6
     2080.883498289655     9781.100340275925                   0.0                1.0e-6
     2487.107846134973     9685.777953354798                   0.0                1.0e-6
    2919.4819429068702     9564.341335661371                   0.0                1.0e-6
     3360.659727864072     9418.384478959892                   0.0                1.0e-6
     3799.321092288001     9250.143741461292                   0.0                1.0e-6
      4243.49282675113     9054.985843683671                   0.0                1.0e-6
     4709.506027794045     8821.595829223392                   0.0                1.0e-6
     5196.340952416013     8543.889085553736                   0.0                1.0e-6
     5677.839926951663     8231.775857244507                   0.0                1.0e-6
      6123.62929449428    7905.7677845742155                   0.0                1.0e-6
     6522.048126184017     7580.427972069885                   0.0                1.0e-6
     6880.986427512356     7256.171565253316                   0.0                1.0e-6
     7211.909778617818     6927.362943074132                   0.0                1.0e-6
     7518.056860845194     6593.847210627383                   0.0                1.0e-6
      7795.12358788751     6263.868473200865                   0.0                1.0e-6
     8037.794264735709     5949.274187477137                   0.0                1.0e-6
     8244.304076116514     5659.633406902661                   0.0                1.0e-6
     8416.908833672494     5399.596807692768                   0.0                1.0e-6
     8560.144362146042     5169.519174857498                   0.0                1.0e-6
     8678.841829394132     4967.665900637714                   0.0                1.0e-6
     8776.455512937275     4793.102192675733                   0.0                1.0e-6
      8853.66906756779     4648.929343622392                   0.0                1.0e-6
      8908.35545489443      4543.25908233865                   0.0                1.0e-6
      8939.92097788168     4480.827257240682                   0.0                1.0e-6
     8958.576456890969     4443.411737172107                   0.0                1.0e-6
     8985.941866722182     4387.806828916864                   0.0                1.0e-6
     9027.154720421395     4302.380463600789                   0.0                1.0e-6
     9051.747202560033     4250.396755709593                   0.0                1.0e-6
     9050.548050601132     4252.949562804625                   0.0                1.0e-6
     9063.081952665043     4226.173862878477                   0.0                1.0e-6
     9082.886792452637     4183.439675134503                   0.0                1.0e-6
     9096.105075322683     4154.620615494144                   0.0                1.0e-6
     9084.030037510516     4180.956622306276                   0.0                1.0e-6
     9318.092725068147    3629.4831542565466                   0.0                1.0e-6
     9583.071444917134     2857.401211173162                   0.0                1.0e-6
     9993.558817211917     358.8623230793985                   0.0                1.0e-6
     8134.680156756933    -5816.096521488015                   0.0                1.0e-6
     -2341.61643889261    -9721.976777029859                   0.0                1.0e-6
    -6163.718748349728    -7874.552126390558                   0.0                1.0e-6
    -7071.464257577895    -7070.671343924726                   0.0                1.0e-6
     -7656.80530502909    -6432.210546995363                   0.0                1.0e-6
    -7938.995300521373    -6080.489587056256                   0.0                1.0e-6
    -8010.135734071643   -5986.4618533611765                   0.0                1.0e-6
    -7952.536638621053    -6062.768427986489                   0.0                1.0e-6
    -7770.723427221042    -6294.112917452155                   0.0                1.0e-6
    -7483.217618942295    -6633.359184270938                   0.0                1.0e-6
    -7133.217822827386    -7008.366677914173                   0.0                1.0e-6
   -6749.9557474490575    -7378.217766336219                   0.0                1.0e-6
    -6327.414681911502    -7743.631153608155                   0.0                1.0e-6
    -5836.930935591842    -8119.743669176444                   0.0                1.0e-6
    -5263.196608367488     -8502.86783748101                   0.0                1.0e-6
    -4637.544933085813    -8859.637520441234                   0.0                1.0e-6
    -4022.798509689309     -9155.16751077999                   0.0                1.0e-6
     -3437.13669414323    -9390.744983534274                   0.0                1.0e-6
    -2822.342623309075    -9593.455170930483                   0.0                1.0e-6
     -2162.05616797481    -9763.478536183817                   0.0                1.0e-6
    -1567.684396280563    -9876.353863327218                   0.0                1.0e-6
    -1093.816902983925    -9939.998218447861                   0.0                1.0e-6
    -612.7112437210343    -9981.211596385372                   0.0                1.0e-6
   -52.908918817360885    -9999.860031335918                   0.0                1.0e-6
     468.5075759112817    -9989.019003451427                   0.0                1.0e-6
     867.4103566102996    -9962.308932835058                   0.0                1.0e-6
    1212.3578956193091     -9926.23737036998                   0.0                1.0e-6
    1585.6077961977169    -9873.492184462244                   0.0                1.0e-6
    1970.9509080365578    -9803.843762428585                   0.0                1.0e-6
    2315.0463485105647    -9728.338008326391                   0.0                1.0e-6
     2614.631583202603    -9652.134566204486                   0.0                1.0e-6
    2899.6874919805186    -9570.361145163317                   0.0                1.0e-6
     3134.233958498518    -9496.134871272348                   0.0                1.0e-6
     3234.780327344811    -9462.356801232081                   0.0                1.0e-6
    3302.6117335000736    -9438.895896117703                   0.0                1.0e-6
     3560.567394128409    -9344.643376387867                   0.0                1.0e-6
    3763.5472653405927    -9264.756444804545                   0.0                1.0e-6
    3718.0291844606804    -9283.116878694282                   0.0                1.0e-6
     4088.235757114884    -9126.134362053152                   0.0                1.0e-6
     4318.337242358737    -9019.532330517894                   0.0                1.0e-6
     4468.995370037615    -8945.841513383879                   0.0                1.0e-6
     4721.144369574511    -8815.372700098102                   0.0                1.0e-6
     5029.951825962886    -8642.892144906855                   0.0                1.0e-6
      5291.01017111282    -8485.588451556008                   0.0                1.0e-6
     5824.845271998237    -8128.417900014725                   0.0                1.0e-6
    6392.5625107749465    -7689.937876591378                   0.0                1.0e-6
     7206.576717838735   -6932.9107891205895                   0.0                1.0e-6
     8318.277292087088    -5550.338988922054                   0.0                1.0e-6
     9480.841078176649    -3180.196920059861                   0.0                1.0e-6
     9997.539621322408   -221.81415664609256                   0.0                1.0e-6
     9610.242087447654    2764.6422952435905                   0.0                1.0e-6
     8663.515087576763     4994.347437586796                   0.0                1.0e-6
     7677.083976166892     6407.993572318996                   0.0                1.0e-6
     6875.083493849486    7261.7647271581545                   0.0                1.0e-6
     6290.492451842605     7773.654527525082                   0.0                1.0e-6
     5908.354697017694      8067.92072186068                   0.0                1.0e-6
     5683.391413352074     8227.943974203758                   0.0                1.0e-6
     5563.691937113787     8309.352082376523                   0.0                1.0e-6
     5520.633018313208     8338.022012270656                   0.0                1.0e-6
     5565.418827187421      8308.19554885342                   0.0                1.0e-6
     5728.691151130793     8196.468611234704                   0.0                1.0e-6
     6022.763137079112     7982.876937210104                   0.0                1.0e-6
    6450.9338720133965     7641.037375835184                   0.0                1.0e-6
     7051.433606833238     7090.647649433922                   0.0                1.0e-6
     7916.184119521404     6110.157852775748                   0.0                1.0e-6
     9038.323295860697     4278.868074561521                   0.0                1.0e-6
     9951.305576082257     985.6557875009739                   0.0                1.0e-6
     9395.693428843708    -3423.586568378719                   0.0                1.0e-6
      7426.11541127945    -6697.224044210993                   0.0                1.0e-6
     5373.984316447471    -8433.284802885328                   0.0                1.0e-6
     3923.219610735365     -9198.27961555537                   0.0                1.0e-6
    2800.1611591988667    -9599.952993765857                   0.0                1.0e-6
     2042.622198910215    -9789.162096549388                   0.0                1.0e-6
    1528.9470822907963    -9882.424845125535                   0.0                1.0e-6
    1087.6474059640034     -9940.67518432726                   0.0                1.0e-6
     628.6854613900333    -9980.218163479034                   0.0                1.0e-6
     417.2885902331584    -9991.289718172586                   0.0                1.0e-6
    204.48092340508234     -9997.90915901737                   0.0                1.0e-6
    -204.4731610105195     -9997.90931777371                   0.0                1.0e-6
     -416.839213582125    -9991.308476371863                   0.0                1.0e-6
    -448.0678185266208    -9989.956718124498                   0.0                1.0e-6
    -694.3000097626378    -9975.868257773034                   0.0                1.0e-6
   -1099.4307267810314    -9939.378857705833                   0.0                1.0e-6
   -1347.6112491823003    -9908.781152143654                   0.0                1.0e-6
   -1505.9200100816397    -9885.959989967374                   0.0                1.0e-6
   -1761.7208928937036    -9843.593830280779                   0.0                1.0e-6
   -2042.7792266434105    -9789.129329577485                   0.0                1.0e-6
   -2201.9412668761042    -9754.560710622905                   0.0                1.0e-6
    -2235.805534944923     -9746.85454954108                   0.0                1.0e-6
    -2346.295881031566    -9720.848504048106                   0.0                1.0e-6
    -2867.925237301388     -9579.92718308703                   0.0                1.0e-6
    -3531.658991683573    -9355.607129762375                   0.0                1.0e-6
    -3551.270353146897    -9348.180511674982                   0.0                1.0e-6
    -3505.914007604673    -9365.285205015454                   0.0                1.0e-6
    -4057.973757157622     -9139.63068106256                   0.0                1.0e-6
    -4379.996994626996     -8989.75118271126                   0.0                1.0e-6
    -4531.750637983976     -8914.21539761811                   0.0                1.0e-6
   -5058.6792279201145    -8626.109463078332                   0.0                1.0e-6
    -5497.225722823592    -8353.472891697598                   0.0                1.0e-6
    -5560.575167655486     -8311.43813096465                   0.0                1.0e-6
    -6482.723209028571    -7614.085617795634                   0.0                1.0e-6
     -6580.06759459941    -7530.120214877232                   0.0                1.0e-6
    -7564.599640860236    -6540.400008676625                   0.0                1.0e-6
    -8041.452979644436     -5944.32788262623                   0.0                1.0e-6
     -8813.44462974855    -4724.742718747385                   0.0                1.0e-6
    -9917.693965003835   -1280.3696405829578                   0.0                1.0e-6
    -9810.106175888584    1939.5403625067108                   0.0                1.0e-6
   -6932.3358557164875     7207.129774296253                   0.0                1.0e-6
   -1803.7251206948142      9835.98371740084                   0.0                1.0e-6
    1900.7791230587222     9817.690091123477                   0.0                1.0e-6
     4111.997585900735     9115.452586325406                   0.0                1.0e-6
     5441.619915009881      8389.80170806008                   0.0                1.0e-6
     6325.145227737991     7745.484997598492                   0.0                1.0e-6
     7064.681411834228     7077.448449072867                   0.0                1.0e-6
     7651.423878973703     6438.611078817466                   0.0                1.0e-6
     8088.407655197884     5880.277340681837                   0.0                1.0e-6
     8440.224624511917     5363.078247404439                   0.0                1.0e-6
     8745.765653713572     4848.874418906314                   0.0                1.0e-6
     9010.392363415927     4337.375872263778                   0.0                1.0e-6
     9234.619556244568     3836.900005398285                   0.0                1.0e-6
     9427.605060549533     3334.705807459011                   0.0                1.0e-6
     9597.533839115802      2808.44159758167                   0.0                1.0e-6
     9742.203552823874     2255.985357963542                   0.0                1.0e-6
     9854.501238775432    1699.6485916134216                   0.0                1.0e-6
     9932.010363117262    1164.1177547530606                   0.0                1.0e-6
     9978.274973142947     658.8084397980492                   0.0                1.0e-6
     9998.399817719328      178.888470925644                   0.0                1.0e-6
     9995.906128954184    -286.1130216124169                   0.0                1.0e-6
     9972.008154729132    -747.6987107222441                   0.0                1.0e-6
     9925.599639544667    -1217.567983921536                   0.0                1.0e-6
     9853.728380768433   -1704.1235278109218                   0.0                1.0e-6
     9756.898679354534    -2191.558386356555                   0.0                1.0e-6
     9651.378269336135   -2617.4219190237986                   0.0                1.0e-6
     9559.893475789484   -2934.0137579019015                   0.0                1.0e-6
     9466.733321265216   -3221.9497550469146                   0.0                1.0e-6
     9318.069224760045    -3629.543486801023                   0.0                1.0e-6
     9138.604252072226   -4060.2847589802677                   0.0                1.0e-6
       9070.7105310323    -4209.775583355926                   0.0                1.0e-6
     8987.528260232757     -4384.55650796264                   0.0                1.0e-6
     8885.708788017258    -4587.393522966269                   0.0                1.0e-6
      8740.38718351191    -4858.562738331239                   0.0                1.0e-6
     9130.967455729153   -4077.4297446326523                   0.0                1.0e-6
      8922.41544369091    -4515.584419561432                   0.0                1.0e-6
     9223.142369990062   -3864.4074348978884                   0.0                1.0e-6
     9834.970112501745   -1809.2437332204295                   0.0                1.0e-6
     9999.991351984032   -13.151435076634174                   0.0                1.0e-6
     9357.514496865379     3526.602109815382                   0.0                1.0e-6
     7361.972295766311     6767.670494074702                   0.0                1.0e-6
    5591.8766294775805     8290.411073083316                   0.0                1.0e-6
    4572.2340225003045     8893.518766129113                   0.0                1.0e-6
    4001.9727648002813     9164.290151986503                   0.0                1.0e-6
     3661.849683074483     9305.420834039012                   0.0                1.0e-6
    3409.0600367551206     9400.973867945766                   0.0                1.0e-6
     3301.789325863655     9439.183611288257                   0.0                1.0e-6
    3333.8686194715606     9427.901146496117                   0.0                1.0e-6
    3380.4605344336424     9411.295690559116                   0.0                1.0e-6
     3411.676255443114     9400.024740820932                   0.0                1.0e-6
    3463.4866017596964     9381.058605478971                   0.0                1.0e-6
     3528.103162580285     9356.948651894536                   0.0                1.0e-6
    3588.8503765944774     9333.817706298836                   0.0                1.0e-6
     3658.396920975158     9306.778818076611                   0.0                1.0e-6
     3733.779630556343     9276.793070368798                   0.0                1.0e-6
     3771.788364455395     9261.404457951228                   0.0                1.0e-6
     3758.969415843967     9266.614750314684                   0.0                1.0e-6
    3728.5303102462312     9278.904123094233                   0.0                1.0e-6
     3692.885263544587     9293.147929000981                   0.0                1.0e-6
     3767.457143557835     9263.167205197962                   0.0                1.0e-6
    3877.2296270845923     9217.759511880176                   0.0                1.0e-6
     3724.801336045487     9280.401661942966                   0.0                1.0e-6
    3581.6050350286428     9336.600311304832                   0.0                1.0e-6
     3478.967793785484     9375.328425703461                   0.0                1.0e-6
    3292.0325903869257     9442.590821582304                   0.0                1.0e-6
      2961.12392159724     9551.531035438486                   0.0                1.0e-6
    2400.6932189059603     9707.557471820546                   0.0                1.0e-6
    1238.0469846170279     9923.066041495475                   0.0                1.0e-6
   -1341.9131927225699      9909.55442909504                   0.0                1.0e-6
    -5020.874167506748     8648.168742228809                   0.0                1.0e-6
    -9944.810338189143    1049.1650668252028                   0.0                1.0e-6
    -8658.058834597958    -5003.800277453152                   0.0                1.0e-6
    -7012.356324855191    -7129.295811878154                   0.0                1.0e-6
    -5931.509908234584    -8050.912383606901                   0.0                1.0e-6
    -5189.625033726477    -8547.970051966693                   0.0                1.0e-6
    -4701.855997448757    -8825.675621687846                   0.0                1.0e-6
    -4356.198795743238    -9001.307241282522                   0.0                1.0e-6
   -4035.3285123401606    -9149.651566999399                   0.0                1.0e-6
     -3738.99350289027    -9274.692856658077                   0.0                1.0e-6
   -3529.1760448329014    -9356.544043853884                   0.0                1.0e-6
   -3391.6018998631675    -9407.286354355572                   0.0                1.0e-6
    -3251.221928105008    -9456.720148878741                   0.0                1.0e-6
    -3068.094797117792    -9517.709509955572                   0.0                1.0e-6
   -2858.7170524862036    -9582.678999832176                   0.0                1.0e-6
   -2652.5393838277323    -9641.785872816446                   0.0                1.0e-6
    -2460.110162889457    -9692.670322797945                   0.0                1.0e-6
    -2277.040287867868    -9737.303914709995                   0.0                1.0e-6
    -2099.419145559616    -9777.138602436693                   0.0                1.0e-6
    -1926.865016732279     -9812.60369154351                   0.0                1.0e-6
    -1752.066459322615    -9845.316811668212                   0.0                1.0e-6
   -1554.6314860996195    -9878.416924914016                   0.0                1.0e-6
   -1316.6372222797754    -9912.944387259891                   0.0                1.0e-6
   -1050.7580659888658      -9944.6421497588                   0.0                1.0e-6
     -806.235862677451    -9967.446199189277                   0.0                1.0e-6
    -633.8492831991931     -9979.89153679477                   0.0                1.0e-6
    -538.1222621751548    -9985.510724592483                   0.0                1.0e-6
     -465.548545953306    -9989.157349414452                   0.0                1.0e-6
     -349.163408782233    -9993.902386653952                   0.0                1.0e-6
    -186.7113867423331    -9998.256790964151                   0.0                1.0e-6
     -85.8845493288611     -9999.63118540812                   0.0                1.0e-6
   -167.71505463074868    -9998.593484108162                   0.0                1.0e-6
   -365.65096223679586    -9993.312732713577                   0.0                1.0e-6
    -479.0812728774456    -9988.517464267565                   0.0                1.0e-6
    -655.0362494210508    -9978.523313193411                   0.0                1.0e-6
   -1092.7972149781506    -9940.110373981568                   0.0                1.0e-6
    -1319.838797523796     -9912.51862790436                   0.0                1.0e-6
    -1877.537735109571    -9822.161272003204                   0.0                1.0e-6
   -2337.8536078926177    -9722.882314831517                   0.0                1.0e-6
   -2977.3591201397853    -9546.482738146047                   0.0                1.0e-6
    -3667.117629098911    -9303.346080542848                   0.0                1.0e-6
    -4493.123711492634    -8933.747215654954                   0.0                1.0e-6
    -5275.212251836237    -8495.418512238044                   0.0                1.0e-6
     -6009.78537898334    -7992.651606229192                   0.0                1.0e-6
    -6692.694673205928    -7430.197710104422                   0.0                1.0e-6
   -7313.9575402479795   -6819.5326159092265                   0.0                1.0e-6
    -7861.952244065531    -6179.782108782879                   0.0                1.0e-6
     -8328.10717852264    -5535.578634889011                   0.0                1.0e-6
     -8711.92618628958    -4909.413623299822                   0.0                1.0e-6
    -9020.390964049975    -4316.543392077223                   0.0                1.0e-6
    -9264.164978208635   -3765.0029557136604                   0.0                1.0e-6
    -9454.329880895482   -3258.1661257840765                   0.0                1.0e-6
    -9600.655862288237    -2797.750348746383                   0.0                1.0e-6
     -9711.19955760055    -2385.917675121857                   0.0                1.0e-6
    -9792.730126415048   -2025.4472768263101                   0.0                1.0e-6
    -9851.336374624672   -1717.8974457157783                   0.0                1.0e-6
    -9892.691018278772    -1461.049080923185                   0.0                1.0e-6
    -9921.657766190545   -1249.2826624070537                   0.0                1.0e-6
    -9941.503901652004   -1080.0463755959609                   0.0                1.0e-6
    -9954.113004856636    -956.8878129352377                   0.0                1.0e-6
    -9960.311220988717    -890.0563920596552                   0.0                1.0e-6
    -9954.638007653875    -951.4106035634071                   0.0                1.0e-6
    -9929.807573481788   -1182.7601420506633                   0.0                1.0e-6
     -9900.54459721347   -1406.8463592685584                   0.0                1.0e-6
     -9819.00887812431    -1893.954764854743                   0.0                1.0e-6
    -9761.047349148328   -2173.0059014380035                   0.0                1.0e-6
    -9437.664454383832    -3306.129103114383                   0.0                1.0e-6
    -8318.734319092306    -5549.653982759274                   0.0                1.0e-6
    -6717.192300838811    -7408.058287672405                   0.0                1.0e-6
   -3633.8049748855406    -9316.408181509496                   0.0                1.0e-6
     796.2241151253141    -9968.250957840744                   0.0                1.0e-6
     4290.276652385389    -9032.913497094767                   0.0                1.0e-6
     6280.562229777711     -7781.67964374592                   0.0                1.0e-6
     7394.365755069023    -6732.262255754934                   0.0                1.0e-6
     8095.892433163475    -5869.968118367117                   0.0                1.0e-6
     8547.654761044814    -5190.144322269654                   0.0                1.0e-6
     8839.825392181932   -4675.1991439654785                   0.0                1.0e-6
     9044.894473575465    -4264.960018790797                   0.0                1.0e-6
     9200.841205423141   -3917.2083315273962                   0.0                1.0e-6
     9322.830264886945    -3617.296760304302                   0.0                1.0e-6
       9419.2950041694   -3358.1068512525603                   0.0                1.0e-6
     9496.905433081296    -3131.898337288581                   0.0                1.0e-6
     9560.835202776496   -2930.9435725291128                   0.0                1.0e-6
     9615.177754835468    -2747.427295292302                   0.0                1.0e-6
     9663.469903249948   -2572.4209276443166                   0.0                1.0e-6
     9707.955718610407    -2399.082275683664                   0.0                1.0e-6
     9748.212678163649   -2229.8765843179503                   0.0                1.0e-6
     9783.379617240404    -2070.140880463215                   0.0                1.0e-6
      9816.30275579712   -1907.9308704798161                   0.0                1.0e-6
     9850.221212211374   -1724.2801600961159                   0.0                1.0e-6
     9883.365173143799   -1522.8568068890359                   0.0                1.0e-6
      9914.31341431112     -1306.28845314141                   0.0                1.0e-6
      9938.34389816496   -1108.7472939346032                   0.0                1.0e-6
     9947.129323235411   -1026.9460681215098                   0.0                1.0e-6
     9962.418599394492     -866.149900674629                   0.0                1.0e-6
     9988.187728834526   -485.90728905767105                   0.0                1.0e-6
     9997.023036124056   -243.98855547950046                   0.0                1.0e-6
     9975.841320660817     694.6869402804801                   0.0                1.0e-6
     9989.579685342813    -456.3964397168234                   0.0                1.0e-6
     9903.630918731691    1384.9529326087913                   0.0                1.0e-6
       8301.6877017283    -5575.121640195224                   0.0                1.0e-6
     3813.220387596399    -9244.422657776913                   0.0                1.0e-6
     -857.045949973919    -9963.205921772033                   0.0                1.0e-6
   -2704.1288435420165    -9627.444479067335                   0.0                1.0e-6
   -3363.0329785121066    -9417.537320628997                   0.0                1.0e-6
    -3444.246064936205    -9388.139807447025                   0.0                1.0e-6
    -3065.868617729191      -9518.4268457988                   0.0                1.0e-6
   -2396.1260703342527    -9708.685794435029                   0.0                1.0e-6
   -1598.8580755282546    -9871.355168076878                   0.0                1.0e-6
    -732.5965517558207    -9973.129012118286                   0.0                1.0e-6
    200.36535646180747     -9997.99248469061                   0.0                1.0e-6
    1152.4711340058066    -9933.368526601807                   0.0                1.0e-6
    2035.1488657992306    -9790.718517761406                   0.0                1.0e-6
    2812.1350757323844     -9596.45227757819                   0.0                1.0e-6
    3525.7208848631335    -9357.846560082075                   0.0                1.0e-6
     4210.503795630924    -9070.372527464215                   0.0                1.0e-6
     4855.176563702729    -8742.268614911793                   0.0                1.0e-6
     5445.227584186933    -8387.460673911368                   0.0                1.0e-6
     5979.799324202418    -8015.110731753386                   0.0                1.0e-6
     6462.696284419446     -7631.09145111963                   0.0                1.0e-6
     6897.957782146378   -7240.0399471084565                   0.0                1.0e-6
     7290.219705775541    -6844.902968013643                   0.0                1.0e-6
    7644.5126415909945    -6446.815219358739                   0.0                1.0e-6
     7965.460557628844    -6045.778535876019                   0.0                1.0e-6
     8256.990699440446    -5641.108453961328                   0.0                1.0e-6
     8522.493918459271    -5231.357128874375                   0.0                1.0e-6
     8764.949276171132     -4814.11094451999                   0.0                1.0e-6
     8986.866340799827     -4385.91306031015                   0.0                1.0e-6
     9190.314490241188   -3941.8421544327293                   0.0                1.0e-6
     9377.139621868362   -3474.0829742518335                   0.0                1.0e-6
     9548.495750119806    -2970.896987433929                   0.0                1.0e-6
     9702.666502974684    -2420.384831396247                   0.0                1.0e-6
     9832.975042187256   -1820.0554441341947                   0.0                1.0e-6
     9929.950402485641   -1181.5604107176448                   0.0                1.0e-6
      9986.47846555853    -519.8536880082169                   0.0                1.0e-6
     9998.764359768025    157.19821192593272                   0.0                1.0e-6
     9965.030062591255     835.5691782566743                   0.0                1.0e-6
     9888.916946252328    1486.3786967403403                   0.0                1.0e-6
      9777.07653424533    2099.7081805596977                   0.0                1.0e-6
     9620.877730704571     2727.400170644724                   0.0                1.0e-6
     9369.842537316727     3493.715905148849                   0.0                1.0e-6
     8906.112990047255     4547.653395819821                   0.0                1.0e-6
     8069.110312041795     5906.729955914758                   0.0                1.0e-6
     6839.390572327655     7295.391463050875                   0.0                1.0e-6
     5595.801331396499     8287.762512255113                   0.0                1.0e-6
     5002.953194375966     8658.548338773846                   0.0                1.0e-6
     5825.023568767342     8128.290129129557                   0.0                1.0e-6
     9434.468399741016    3315.2384551172486                   0.0                1.0e-6
    -5078.661271909865    -8614.360085647853                   0.0                1.0e-6
    -9318.293682373669     3628.967187649258                   0.0                1.0e-6
    -8414.163687773515     5403.873558416558                   0.0                1.0e-6
    -9408.990974774193    3386.8700649150674                   0.0                1.0e-6
    -8882.512827731613     4593.578764447534                   0.0                1.0e-6
    -9978.804068508422     650.7452361099372                   0.0                1.0e-6
    -9366.317222026322   -3503.1559623249864                   0.0                1.0e-6
    -7756.205159115835    -6311.995051463911                   0.0                1.0e-6
     -5582.87246642823    -8296.477265900123                   0.0                1.0e-6
   -2985.1415146452177      -9544.0520816654                   0.0                1.0e-6
    -490.1916371544294      -9987.9783819782                   0.0                1.0e-6
    1382.6006521894824    -9903.959583750593                   0.0                1.0e-6
    2604.4446277415095    -9654.888304948348                   0.0                1.0e-6
     3560.440240296775    -9344.691824521311                   0.0                1.0e-6
     4236.131304361834    -9058.432070298133                   0.0                1.0e-6
    1894.4646750639881    -9818.910509569516                   0.0                1.0e-6
    -9791.213427137494    2032.7664952577404                   0.0                1.0e-6
     9765.798618817395    2151.5523086144726                   0.0                1.0e-6
     8595.598287971443     -5110.35126697005                   0.0                1.0e-6
     7529.076079884677    -6581.262294067027                   0.0                1.0e-6
     7341.523263518959    -6789.848022688721                   0.0                1.0e-6
     7953.367289658747    -6061.678707733219                   0.0                1.0e-6
     9371.895384475001    -3488.205398547537                   0.0                1.0e-6
     9722.008552226736    2341.4845099701574                   0.0                1.0e-6
     4648.194824932764     8854.054713489648                   0.0                1.0e-6
   -3165.4115738983605     9485.787767382859                   0.0                1.0e-6
    -7123.412340788898     7018.332894861602                   0.0                1.0e-6
    -7282.697388325214     6852.905861755369                   0.0                1.0e-6
    -5145.977330732467     8574.317308776692                   0.0                1.0e-6
    -4348.478975652895      9005.03917805496                   0.0                1.0e-6
    -4128.865434089276      9107.82467042393                   0.0                1.0e-6
     -4263.24192400438     9045.704411344173                   0.0                1.0e-6
    -5597.998010506318     8286.278916037483                   0.0                1.0e-6
    -6218.234933896809     7831.574190854949                   0.0                1.0e-6
   -5597.4267556281275     8286.664812539384                   0.0                1.0e-6
    -5265.606251903126     8501.375818061375                   0.0                1.0e-6
     -5913.08639306672     8064.453441376496                   0.0                1.0e-6
      9999.73898217422    -72.25156320305906                   0.0                1.0e-6
     9999.264343399145    121.29546910940533                   0.0                1.0e-6
     9678.680343999746    -2514.586804759971                   0.0                1.0e-6
     9363.161101212352    -3511.582861437828                   0.0                1.0e-6
     8975.228371498792    -4409.679770623163                   0.0                1.0e-6
