# Supplementary material for: Single spin exact gradients for the optimization of complex pulses and pulse sequences
Source: J Biomol NMR. 2026 Feb 17;80(1):6. doi: 10.1007/s10858-025-00486-7 (PMC12913341; doi:10.1007/s10858-025-00486-7)
Supplement: Supplementary file 1 — (zip 804 KB) [file 10858_2025_486_MOESM1_ESM.zip › SUPPINFO/01_XACT_examplepulseshapes/13C_40kHz_XYZT/ppxyz_40kHz_500u_exc_BFGS.xyzt]

# File Format xyzt (x-rf-component, y-rf-component, z-component, time)
# ------------------------------------
# Pulse optimized using PulseOptimizer
# No. iterations :   90
# using          :   BFGS
# converged      :   true
# max. amplitude :   20011.04498002561  [Hz]
# sqrt rf-power  :   10009.834282168751  [Hz]
# rf-energy      :   50098.3911782404  [Hz]
# pulse length   :   500.0  [µs]
# cost           :   0.0017166296874206047
# tr. efficiency :   0.999145862464831
# ------------------------------------
     576.5363811073455    -1651.944826460307    -539.7801905471409                1.0e-5
   -2100.8054162697167       722.14262042245    -900.5970231253547                1.0e-5
    2197.0354675635126   -1514.0629016133612    1045.5458303723556                1.0e-5
     2294.553868654794    -2292.125267188567    2922.4817747213656                1.0e-5
    1727.8710787940158    -1422.666665723741    3171.4286809227215                1.0e-5
     4852.400053680765     67.05291125901493     1216.345775473937                1.0e-5
     9403.620228749593    2131.7019768376367   -2092.6869534800435                1.0e-5
     9973.653775730687     2196.460118464372    -4097.984743596321                1.0e-5
      8572.28561111472   -1560.0616629791318    -5341.620136797222                1.0e-5
     8694.749235208355    -2415.018459118062    -6298.499334561799                1.0e-5
     7801.704540470228   -1435.7926570662748    -2113.004488660903                1.0e-5
      3813.60506854557   -2003.7518784603606    1440.2697495765558                1.0e-5
   -2245.8831577834985   -243.91534471829334     626.8898605960948                1.0e-5
   -3159.3417273128484     2434.191097348397    -97.88920459999638                1.0e-5
     875.1871647003643    2549.7412090759826    -919.3637869609476                1.0e-5
    3228.1664851030064      353.041378816255   -2590.6913384683194                1.0e-5
     3034.331953655539   -1661.1082459113045    -2902.751930904971                1.0e-5
     7035.676487862093    -1503.780817600159   -1261.1707998612358                1.0e-5
    16545.933322267152    -34.30843753972197    1849.6696148805931                1.0e-5
    15366.190497551568    1284.9549739665458    3292.4650489681803                1.0e-5
    -2620.922879661757    2942.9109808953617     2125.658655087125                1.0e-5
   -16589.680424970327    2636.5675871477665    1583.0590949242276                1.0e-5
   -13169.392596317355     2738.679559197246    1793.0424076280162                1.0e-5
    -7998.001031278259    2878.2328380373438    498.27396114313785                1.0e-5
   -8151.7315157620405     4211.046696579714    -988.9792913624057                1.0e-5
   -2206.5230779893004    7402.8879363966635   -2835.5957419558713                1.0e-5
    10214.532775657608     7398.055454057043   -2977.7190694243664                1.0e-5
    13446.520749395993     5915.660967531851   -3436.4373671220355                1.0e-5
     2976.731399542308     4962.043137060442   -2021.9887487304309                1.0e-5
    -2481.958874722241    1862.1969491955224    -503.4430881573438                1.0e-5
    10266.217908982248    258.00992090219034     516.1898595407885                1.0e-5
    19498.086886390043     751.2652185798407    -549.8845521042632                1.0e-5
    15668.018114717808    2781.0793683625066    -811.9484600963153                1.0e-5
   -2457.9123344251148    2958.4372792964105     850.3891123665223                1.0e-5
    -8315.035444239656     4230.585074867703     515.8992952643663                1.0e-5
    -2684.516090805089     6469.136921061002   -1388.5318852698924                1.0e-5
    -42.82330573877274     5752.121976864233   -2296.4972679420034                1.0e-5
    -675.2557789729697    1724.1992674751193   -1289.0979487549553                1.0e-5
     8709.393264586208    -1318.983216556741    1170.4789497937345                1.0e-5
    19879.099314584157    -1638.091764231876    3585.4641764298062                1.0e-5
    16308.560215794801    1567.3260877823118   -192.08685057885168                1.0e-5
    -9866.893460297979    3019.3274814279175   -1985.1791774970684                1.0e-5
    -20004.63181952147     506.5836140236393    2695.0345532436677                1.0e-5
    -8603.527436859782     2253.735653463317     3019.380432155651                1.0e-5
   -2817.9161766480247    1754.1519601673233    -732.5005677284598                1.0e-5
    -7587.082797066659   -389.46414131820273   -2348.0882745343356                1.0e-5
    -13092.47747695136    -821.1796977131795    -931.8501650398044                1.0e-5
    -6365.150634589507     1183.533503768865   -365.44557117440286                1.0e-5
     9534.176562934223      800.232363596694   -1196.6848428517617                1.0e-5
    12716.402446829297   -135.17122428028267   -160.59454488625076                1.0e-5
