# Supplementary material for: Single spin exact gradients for the optimization of complex pulses and pulse sequences
Source: J Biomol NMR. 2026 Feb 17;80(1):6. doi: 10.1007/s10858-025-00486-7 (PMC12913341; doi:10.1007/s10858-025-00486-7)
Supplement: Supplementary file 1 — (zip 804 KB) [file 10858_2025_486_MOESM1_ESM.zip › SUPPINFO/01_XACT_examplepulseshapes/13C_40kHz_XYZT/ppxyz_40kHz_500u_exc_CG.xyzt]

# File Format xyzt (x-rf-component, y-rf-component, z-component, time)
# ------------------------------------
# Pulse optimized using PulseOptimizer
# No. iterations :   943
# using          :   Conjugate Gradient
# converged      :   true
# max. amplitude :   20009.182870506324  [Hz]
# sqrt rf-power  :   10006.341560808847  [Hz]
# rf-energy      :   50063.435715785236  [Hz]
# pulse length   :   500.0  [µs]
# cost           :   0.001613712902351826
# tr. efficiency :   0.9991949639976159
# ------------------------------------
   -3379.8946317742257   -1252.0072014892278    -963.7504745546818                1.0e-5
    1741.6629947414265    333.87614221156696   -2027.2737409548292                1.0e-5
    -4519.911484987141    1125.6324395602826   -2963.5998227164023                1.0e-5
     -6873.16111852691     1598.335962922356   -1826.8150583182737                1.0e-5
     -6329.23235141128    1850.8530735803265     2345.669888948306                1.0e-5
    -9873.719355010922    1742.2134998010824     4735.825011750213                1.0e-5
   -13797.358486461724    -159.7673187719041    2679.0634981815474                1.0e-5
   -11411.715860323655    -2002.304816657121     -781.200062158808                1.0e-5
    -7811.980295467473    -965.8531019238944     -784.238264140094                1.0e-5
    -5791.719662263074     844.5432651251089    1542.2161272744406                1.0e-5
    -2601.463620102425     66.32077604434755     4139.413173480881                1.0e-5
     2157.451989767529   -1518.9254261057208     4233.002323505654                1.0e-5
     6055.440223031903   -1325.3361304961381   -52.644511480288365                1.0e-5
     9220.346759076667    122.85180047727589   -3473.1924066653637                1.0e-5
     11833.87166996169    181.30349831986322    -883.6350868069173                1.0e-5
    12575.767698868622    -2369.785647920899    2277.1728962967045                1.0e-5
    11292.980691764149   -2413.3461581271695    -1825.824105599838                1.0e-5
     8160.803678698817     845.1580673487923    -5504.978116869089                1.0e-5
    3342.0428055311545     844.9074446342397    -4733.512663350795                1.0e-5
    -402.8439038419945    -2085.651097033265   -3042.7925252279265                1.0e-5
    386.33238898726677   -3807.8704285367885    -653.7426931390028                1.0e-5
     3957.987619406444   -2882.8620800407575     1060.889906041585                1.0e-5
     7464.905986218374    -1449.775985022706    1754.6482859921462                1.0e-5
    11096.226528982756    -680.3328041603187     3133.199319602493                1.0e-5
    13693.135531551294     973.8592997504271     2616.905108639335                1.0e-5
     9906.516478315873    6102.7705091820835   -430.29647559671906                1.0e-5
     689.9642174691836     8258.467812828985    3235.3456774560827                1.0e-5
    -3678.326037041227   -1006.1018554831923     8902.901682739568                1.0e-5
    3841.5886289045247   -10316.878354560275     8908.040728145088                1.0e-5
    10723.670106361431     -8699.08608536818      6538.18479992403                1.0e-5
     9657.320963046204   -2622.3447588642593     4639.407597394783                1.0e-5
    7226.7482413212165     2261.785224372319     2791.913739741961                1.0e-5
     6781.994523660237     3944.025403013435      82.0037698737363                1.0e-5
     4452.423626443168     2860.650898907208   -2482.6214538021036                1.0e-5
     310.3343553343426     1371.373190652857    -4235.094967471434                1.0e-5
    169.64271256259227     2298.805207699642    -4223.754346636823                1.0e-5
     8846.235065275003    3723.4395997608863   -1821.4519717142518                1.0e-5
     16972.52722458938     5028.947050733333     -2449.78022218648                1.0e-5
     8056.860441243293     6971.728382226547   -423.10514204828155                1.0e-5
    -981.5192058000843    3576.3408888170434     5589.802137401874                1.0e-5
     5253.062175136149      242.506472412566      8519.54528953276                1.0e-5
    13290.265727936541   -1113.5644904594399     3329.250144298335                1.0e-5
    10885.720301872163    -7786.634320217331     91.22243949527427                1.0e-5
      8396.10644172632   -13078.449650765167    -3306.547463486013                1.0e-5
    15806.492809200125    -6006.430477717684   -4187.9120386485365                1.0e-5
    15624.702940258821   -1394.0182514786084    -2553.592929984735                1.0e-5
    -4568.571537547036      860.686729425106   -3762.9928390792647                1.0e-5
   -13604.120539349311     4317.380304592169     941.7352386222574                1.0e-5
    13575.518979932363    1243.6434169825193     2213.805753335631                1.0e-5
    19947.402015209715   -1571.1626233369936     5347.020097641466                1.0e-5
