# Supplementary material for: Single spin exact gradients for the optimization of complex pulses and pulse sequences
Source: J Biomol NMR. 2026 Feb 17;80(1):6. doi: 10.1007/s10858-025-00486-7 (PMC12913341; doi:10.1007/s10858-025-00486-7)
Supplement: Supplementary file 1 — (zip 804 KB) [file 10858_2025_486_MOESM1_ESM.zip › SUPPINFO/01_XACT_examplepulseshapes/13C_40kHz_XYZT/ppxyz_40kHz_500u_inv_BFGS.xyzt]

# File Format xyzt (x-rf-component, y-rf-component, z-component, time)
# ------------------------------------
# Pulse optimized using PulseOptimizer
# No. iterations :   104
# using          :   BFGS
# converged      :   true
# max. amplitude :   19960.72822137344  [Hz]
# sqrt rf-power  :   10016.978201294221  [Hz]
# rf-energy      :   50169.926142601806  [Hz]
# pulse length   :   500.0  [µs]
# cost           :   0.003261525576060582
# tr. efficiency :   0.9983807871695463
# ------------------------------------
    -855.5557955767356    -3048.405949562722    -770.2950479293864                1.0e-5
     592.8492182153053     898.8377917623427   -138.37553457266773                1.0e-5
    -1781.017249580939   -2618.7138897463246    1397.0698653679042                1.0e-5
    -5049.655000538442     -4385.43470454635   -1234.7891097968356                1.0e-5
   -5975.6667677851265   -1531.5303023669208    -3415.065060657483                1.0e-5
    -7917.639061272749     3441.753724466169     -4156.07423008219                1.0e-5
   -10694.763347222215     5771.906796506191    -295.6872386004535                1.0e-5
    -9865.027503300464     7081.724160337592     4347.261006729876                1.0e-5
    -7698.251325171069     5155.811781870668    3855.8544786569123                1.0e-5
    -4057.207625492494    1532.1828353709489     4921.231645726568                1.0e-5
   -1313.0259932313525    -919.3743370284907     6547.975114746615                1.0e-5
    501.76650767327703    -3071.200646302963     4863.816767388402                1.0e-5
     3219.670722252279    -4637.327822393058     87.09525077005478                1.0e-5
      3070.43571460271    -5957.675358089203    -5887.516844949981                1.0e-5
    -4531.904742510011    -7037.645808909457     -9990.43496127159                1.0e-5
    -13176.89624949209     -3395.70360029428    -4816.538833498799                1.0e-5
   -11978.720024140448    1960.6570279279035    1822.1672686777135                1.0e-5
    -4668.393664966365    428.35832667885353    2186.8949886243013                1.0e-5
     837.5283452305803    -2823.538772669124    2116.7124257465766                1.0e-5
     2921.103028071345   -2570.9902333782284     2903.133307274912                1.0e-5
    5606.1660311225505   -308.98692639745184    2707.5044844724557                1.0e-5
    10894.803031888852    2060.2486082663368   -1815.6765331847569                1.0e-5
    10801.150747054353      784.395322590495    -5026.202477266095                1.0e-5
    1929.5623493746264   -1500.2431815145221    -1449.041495260557                1.0e-5
    -6589.696042251986      496.777170817313    220.34581239674333                1.0e-5
     -9373.00573586384   -158.60996362006787    -5574.683725532965                1.0e-5
   -10215.876066800496   -4604.0103963287975    -8884.869608347119                1.0e-5
   -14820.418783795934    -4700.250670326817    200.52289788906322                1.0e-5
   -16766.066976669645   -173.01564996769295     4926.937469786381                1.0e-5
    -6521.787249467854   -4030.2215216369154    -68.79571704252427                1.0e-5
     4095.439860331779    -3560.692027682966    2564.3244532472518                1.0e-5
    -760.2019384986012    3616.7302385417706     3783.769370469542                1.0e-5
    -11575.52121752469     6762.426103381237     2652.883376727115                1.0e-5
    -7817.348676389578     5873.283667429399     3634.005863147019                1.0e-5
     7247.039805536063     6585.740099329709    1257.4058282076332                1.0e-5
     12606.06593606867     4399.056693827072    -3377.501342422595                1.0e-5
     2486.429655562873     1412.037967841033    182.53045497247476                1.0e-5
    -2690.453760911957     552.0909918889976     714.8358863557055                1.0e-5
   -174.49298892035912     5425.801072124678   -1647.7830524649548                1.0e-5
    -6764.129783070146     9059.256156795072   -2751.2643302264773                1.0e-5
   -18657.005152323087    3200.9626670097923    -5356.075473516449                1.0e-5
   -19391.065776170213     3837.084762240823   -2084.1679264886825                1.0e-5
    -7171.231049982972    7642.5203842808005    2047.7851368695829                1.0e-5
    10424.476951023626     9101.953853818057     1381.944354647735                1.0e-5
     6507.085344442797    3869.6078967898834   -3399.3371799232536                1.0e-5
    -8925.415937697508   -2738.4070339988034    1842.3939051891869                1.0e-5
    -18641.09057386333    -7137.255308909573     4148.377566633387                1.0e-5
   -12889.885870323997    -4797.310208904279    -14509.63340359347                1.0e-5
    5602.6165967144525   -1109.2058585788482   -17094.182466421036                1.0e-5
    13801.222438322648    -3684.491603822225     -7962.62599098961                1.0e-5
