# Supplementary material for: Single spin exact gradients for the optimization of complex pulses and pulse sequences
Source: J Biomol NMR. 2026 Feb 17;80(1):6. doi: 10.1007/s10858-025-00486-7 (PMC12913341; doi:10.1007/s10858-025-00486-7)
Supplement: Supplementary file 1 — (zip 804 KB) [file 10858_2025_486_MOESM1_ESM.zip › SUPPINFO/01_XACT_examplepulseshapes/13C_40kHz_XYZT/ppxyz_40kHz_500u_inv_CG.xyzt]

# File Format xyzt (x-rf-component, y-rf-component, z-component, time)
# ------------------------------------
# Pulse optimized using PulseOptimizer
# No. iterations :   1018
# using          :   Conjugate Gradient
# converged      :   true
# max. amplitude :   18840.574912380584  [Hz]
# sqrt rf-power  :   10014.92265994797  [Hz]
# rf-energy      :   50149.33794236967  [Hz]
# pulse length   :   500.0  [µs]
# cost           :   0.0022956167364054734
# tr. efficiency :   0.9988611123602097
# ------------------------------------
    -5591.077856332064    2091.3203524987252    -68.90902175857785                1.0e-5
     8865.150895335639    -701.8746867540361    -1174.457196105887                1.0e-5
      4920.16861385904     5000.989018549133     -2842.54206794806                1.0e-5
    -9732.687272548528     897.0042364498213    -6810.570404986226                1.0e-5
    -14229.03494891938    -8579.162017430446    -6029.099704371609                1.0e-5
     -2505.17005085114    -7349.041646120846    -135.1715225357809                1.0e-5
    12109.220832864887     4196.474604061064    1370.3633963523343                1.0e-5
    15985.783664372491      9971.05729924897    183.35624692345576                1.0e-5
     4842.926957578339     4171.813204529847    -2393.595970244887                1.0e-5
   -10528.655539490754   -2196.5650757796125   -2901.9268303364456                1.0e-5
   -12650.346518839235    1225.8126392993825    -5001.349577902792                1.0e-5
   -5034.2849809298505     5315.867990995197    -5044.036165678279                1.0e-5
   -1644.6792738549832    -70.93116275801675     2610.188992446171                1.0e-5
   -1375.0066503462433     -8576.27543512942     4961.890626812631                1.0e-5
     63.42508442308316    -7703.241752358753    3064.9176632578797                1.0e-5
     -1380.81202764896     2295.392956309646    2787.1454709445093                1.0e-5
    -4236.134598832671     9299.184138413068    -425.1310037414402                1.0e-5
    -2830.766894003193     7540.135136659995    -268.1943810282088                1.0e-5
     2756.131206429052    3925.1755068237007    1060.8310220185706                1.0e-5
     8225.063014180128    1722.8202883765305    28.919421190895697                1.0e-5
    11413.448798426025    -679.3471423622017    148.35041086150432                1.0e-5
    11722.091534484343   -2617.5233023072633    1137.1759133494227                1.0e-5
      9428.58800696422   -1115.8978314405385   -1136.3864388334582                1.0e-5
      5984.68178705491     4535.529711470302   -7134.2757256965515                1.0e-5
    3284.2160600310394    10793.980524642277    -7846.004124693087                1.0e-5
      2362.41481385182    12994.785853234232     440.3545538034168                1.0e-5
      5772.39319903507     7659.056622639485    10970.716889512198                1.0e-5
    13220.437770458844     936.8470947727018    13892.475322332259                1.0e-5
     15547.06692387498    -306.8557906258021     8920.678302365466                1.0e-5
    11088.159011595451   -1223.2438767232643    -2465.204557136307                1.0e-5
     11449.51641127307   -1479.0862616818506   -10294.123586014826                1.0e-5
    13450.019430899527    -5855.057645653841    -6245.145410932007                1.0e-5
     7038.120365744439   -11509.272713728307    -2121.124069503697                1.0e-5
    -432.2313981311538    -8103.746971995324   -269.85521220696535                1.0e-5
    2382.1701603523547     527.5487445369129    312.38921718902327                1.0e-5
     8154.328529456377     5022.403116388178   -1693.6082266102178                1.0e-5
     7064.480003965822     6211.614134841182    -5519.110455956262                1.0e-5
    1687.8820167244096     7497.506435946605    -5030.161186619095                1.0e-5
    1091.9701125494394     5378.039609578765    -2219.313038309391                1.0e-5
     6498.753710939573    -956.9035790588032    3631.5785876439104                1.0e-5
     10412.95626592583    -6433.642698059155    10380.111102857405                1.0e-5
     9424.169187030884    -9376.895062572174     4809.067322198042                1.0e-5
    10716.346860421472    -6574.713701053161     -8405.08390884465                1.0e-5
    11467.166912039544    -3407.867944858948   -14088.184176668048                1.0e-5
     6494.701211177843    -2269.520772535189   -10500.561837251807                1.0e-5
     5569.055147223822    2315.7775994967387    1062.7179813463292                1.0e-5
     7251.152677605794    4161.8635897132945     5381.599144479029                1.0e-5
     5242.398869397763    4157.9899917159855    -570.5298429393522                1.0e-5
     795.5321491388491     3490.978689446714    3505.0139926747443                1.0e-5
   -2451.4395670441713    1935.5712005143591    4263.9137617937895                1.0e-5
