# Supplementary material for: Single spin exact gradients for the optimization of complex pulses and pulse sequences
Source: J Biomol NMR. 2026 Feb 17;80(1):6. doi: 10.1007/s10858-025-00486-7 (PMC12913341; doi:10.1007/s10858-025-00486-7)
Supplement: Supplementary file 1 — (zip 804 KB) [file 10858_2025_486_MOESM1_ESM.zip › SUPPINFO/01_XACT_examplepulseshapes/13C_40kHz_XYZT/ppxy_40kHz_500u_exc.xyzt]

# File Format xyzt (x-rf-component, y-rf-component, z-component, time)
# ------------------------------------
# Pulse optimized using PulseOptimizer
# No. iterations :   3956
# using          :   BFGS
# converged      :   true
# max. amplitude :   19999.530825229525  [Hz]
# sqrt rf-power  :   10029.996722023965  [Hz]
# rf-energy      :   50300.41712190574  [Hz]
# pulse length   :   500.0  [µs]
# cost           :   0.0003558662209440246
# tr. efficiency :   0.9998256769074138
# ------------------------------------
    -42.48654489145299   -6144.8694365533665                   0.0                1.0e-6
   -150.47806921086072    -4967.154373345504                   0.0                1.0e-6
    -93.91645368866288      -3845.7613371247                   0.0                1.0e-6
   0.33134798335749693    -2818.173680345313                   0.0                1.0e-6
    107.67116053694399   -1890.6125674662878                   0.0                1.0e-6
     213.1926901196842    -1067.969331100081                   0.0                1.0e-6
    308.89179576282504   -353.83082107726807                   0.0                1.0e-6
    391.16015550048627    249.68390511254137                   0.0                1.0e-6
     458.8420913350526      742.071500518986                   0.0                1.0e-6
     511.8995624222936    1124.5221300609026                   0.0                1.0e-6
     550.6137215406505     1399.923284243016                   0.0                1.0e-6
     575.2131155716538    1572.7908372366826                   0.0                1.0e-6
     585.8088431470871    1649.1263525567974                   0.0                1.0e-6
     582.5183230118141    1636.2077257643014                   0.0                1.0e-6
     565.6694934367358     1542.336161555878                   0.0                1.0e-6
      535.997637380668    1376.5739314161146                   0.0                1.0e-6
     494.7762019774223    1148.5055281366756                   0.0                1.0e-6
     443.8553317717844     868.0413048746657                   0.0                1.0e-6
     385.6098883530273     545.2662579717111                   0.0                1.0e-6
    322.81674334220287    190.32484696334237                   0.0                1.0e-6
     258.4875878607322   -186.67307964841515                   0.0                1.0e-6
    195.68159700932435     -575.742792641106                   0.0                1.0e-6
     137.3182426530377    -967.1296825956564                   0.0                1.0e-6
     86.00971953210541   -1351.4426628272472                   0.0                1.0e-6
    43.934879968671716   -1719.8184941142445                   0.0                1.0e-6
    12.775925823609398   -2064.1035712290086                   0.0                1.0e-6
    -6.272115875793268   -2377.0275423760368                   0.0                1.0e-6
    -12.43113322561284   -2652.3430994736354                   0.0                1.0e-6
    -5.243115307391291   -2884.9194403230795                   0.0                1.0e-6
    15.511545051874991   -3070.7952792741876                   0.0                1.0e-6
     49.85364641016225    -3207.209395615873                   0.0                1.0e-6
     97.60500583149795   -3292.6258072407454                   0.0                1.0e-6
    158.37668373640352    -3326.758964935418                   0.0                1.0e-6
    231.57975209056127    -3310.590602462063                   0.0                1.0e-6
    316.47539399631125    -3246.362768224541                   0.0                1.0e-6
     396.2188235227042   -3136.0262686454294                   0.0                1.0e-6
     423.5257069494885   -2994.0608579827435                   0.0                1.0e-6
       669.19628522029    -2776.480322133658                   0.0                1.0e-6
     733.9901193705621    -2565.556837314767                   0.0                1.0e-6
      858.535046213951   -2313.5086347650836                   0.0                1.0e-6
     986.2905435562573    -2054.778555715501                   0.0                1.0e-6
     1186.066093820846    -1779.127399555817                   0.0                1.0e-6
    1356.3031296121235   -1500.7698067192657                   0.0                1.0e-6
    1540.5521157093647   -1224.7450328933776                   0.0                1.0e-6
      1725.41375996731    -959.8818854763658                   0.0                1.0e-6
    1911.0495603621673     -713.369258182243                   0.0                1.0e-6
    2086.0428764292765    -490.7452610679517                   0.0                1.0e-6
     2257.957408511047   -294.89228110981514                   0.0                1.0e-6
    2473.0485006332724    -130.2310061320062                   0.0                1.0e-6
     2722.343788459974    22.769416079713714                   0.0                1.0e-6
     2885.886991673498     159.3731429627724                   0.0                1.0e-6
    3006.2077516279705    254.53747488261476                   0.0                1.0e-6
    3153.9152351815837      285.118265735012                   0.0                1.0e-6
    3246.0437412713186    274.16580764085836                   0.0                1.0e-6
     3419.161287051619    205.34349801093273                   0.0                1.0e-6
     3632.171397821814     90.97923665080606                   0.0                1.0e-6
    3787.7858040568876   -50.885851063383676                   0.0                1.0e-6
    3866.9927246790494    -195.2364409978391                   0.0                1.0e-6
     3998.663480089045    -364.4313299489025                   0.0                1.0e-6
     4087.418933724849    -566.4582481415615                   0.0                1.0e-6
     4161.334074684094    -781.1536235828852                   0.0                1.0e-6
     4230.131234983861   -1001.9609606599726                   0.0                1.0e-6
    4297.2437532413205   -1223.3568050263164                   0.0                1.0e-6
    4366.5954434414225   -1439.9540316330547                   0.0                1.0e-6
     4442.515820996675   -1646.6859070910014                   0.0                1.0e-6
     4534.407384836773   -1840.3763418657472                   0.0                1.0e-6
     4638.839899090236   -1998.3737417452232                   0.0                1.0e-6
     4641.692870863298   -2121.0437238956456                   0.0                1.0e-6
     4920.397640383555   -2248.5378387850305                   0.0                1.0e-6
     5109.929539194562    -2323.887991741443                   0.0                1.0e-6
     5315.920066457588   -2350.9960371231064                   0.0                1.0e-6
     5535.680775021539    -2331.986858511122                   0.0                1.0e-6
     5784.651905555368    -2237.263865861544                   0.0                1.0e-6
     6136.722991385676   -2059.9588179977427                   0.0                1.0e-6
     6527.486163355351    -1836.797964002941                   0.0                1.0e-6
     6803.573919570475    -1591.759314498706                   0.0                1.0e-6
     7176.193015061761   -1263.8852096833227                   0.0                1.0e-6
     7463.302326543577    -906.3908177363887                   0.0                1.0e-6
     8110.090712023221    -377.9491529480565                   0.0                1.0e-6
     8633.256549300337     185.7756129120695                   0.0                1.0e-6
     9327.988720411002     742.5817782236318                   0.0                1.0e-6
     9835.633568808356    1274.4833004031295                   0.0                1.0e-6
    10353.918983719956    1884.8243119508597                   0.0                1.0e-6
    10903.014704581923      2528.17720409244                   0.0                1.0e-6
    11443.092812299703    3129.0075774534093                   0.0                1.0e-6
    12036.562365594265     3725.703408321189                   0.0                1.0e-6
    12485.486526875146     4333.417078448772                   0.0                1.0e-6
    12664.475476319305     4918.138763441614                   0.0                1.0e-6
     13357.13744149795     5483.072463369993                   0.0                1.0e-6
    13371.446392068328     5824.636661900264                   0.0                1.0e-6
    13693.500109258117     6278.062689374882                   0.0                1.0e-6
    13197.597590107578     6269.066240100833                   0.0                1.0e-6
    13397.640600004757     6601.192098309442                   0.0                1.0e-6
     13081.07338341959    6601.3560682897805                   0.0                1.0e-6
    12996.100724267913     6758.458586671767                   0.0                1.0e-6
    12851.761087803172     6621.755234493676                   0.0                1.0e-6
    12456.736764579155     6525.854160622108                   0.0                1.0e-6
    11654.523889392423     6106.273006446177                   0.0                1.0e-6
    11131.219848664074     5918.026705103633                   0.0                1.0e-6
    10520.004303923013     5587.697320214963                   0.0                1.0e-6
     9999.946533625378     5222.714125934519                   0.0                1.0e-6
     9520.836475456446     4827.178029746561                   0.0                1.0e-6
     8925.330457130976     4404.060539757944                   0.0                1.0e-6
     7924.705967310382    3691.4556743725034                   0.0                1.0e-6
     8103.906336879975    3518.9263342288223                   0.0                1.0e-6
     7733.560149590693    3102.7421089843283                   0.0                1.0e-6
     7427.469627265007     2708.588032106625                   0.0                1.0e-6
     7168.963216735104    2340.9431587102963                   0.0                1.0e-6
     7013.420764174471    2002.2709302155251                   0.0                1.0e-6
     6848.460452835321    1673.0170917713829                   0.0                1.0e-6
     6724.140706477925    1375.2119429646973                   0.0                1.0e-6
     6632.490416628887     1116.121600970057                   0.0                1.0e-6
     6570.570939943531     900.3966985189113                   0.0                1.0e-6
     6531.889778063477     728.8855837832166                   0.0                1.0e-6
     6506.602166119872     599.3821887855203                   0.0                1.0e-6
     6484.192996419041    507.64829061059606                   0.0                1.0e-6
     6455.783257947024    448.52718367461006                   0.0                1.0e-6
     6414.655161322728      417.120764574581                   0.0                1.0e-6
    6355.5420915020295    409.31764502354554                   0.0                1.0e-6
     6273.808641602959     421.2033965209223                   0.0                1.0e-6
     6165.115320670921    447.81550847421516                   0.0                1.0e-6
     6025.495179092833    482.15768802244656                   0.0                1.0e-6
     5851.508645149362     515.0650702306967                   0.0                1.0e-6
     5640.265637537627     535.9404156887662                   0.0                1.0e-6
      5389.35030080788     534.0265236996428                   0.0                1.0e-6
     5096.840051996845     499.7924008897439                   0.0                1.0e-6
     4761.597057839581     426.0407225517429                   0.0                1.0e-6
     4383.848017717507     308.4061643757243                   0.0                1.0e-6
    3965.8436803357677     145.0440664353811                   0.0                1.0e-6
    3512.2377346919907    -64.43723789421976                   0.0                1.0e-6
    3029.8777239802175     -320.415485621768                   0.0                1.0e-6
    2526.9846812803175    -624.4459279345006                   0.0                1.0e-6
     2012.063171594528    -979.6397009833593                   0.0                1.0e-6
    1493.0763720201403   -1390.0356333307286                   0.0                1.0e-6
     977.2846153983453    -1859.267744218699                   0.0                1.0e-6
     471.7616351867861   -2389.1590930715442                   0.0                1.0e-6
   -15.777493173256007   -2978.8565951578994                   0.0                1.0e-6
      -476.36142592983   -3624.7959364405538                   0.0                1.0e-6
    -899.7693086404889   -4321.3358234433035                   0.0                1.0e-6
    -1275.260419824829   -5061.5512378051635                   0.0                1.0e-6
   -1592.7702069144746    -5837.610399804324                   0.0                1.0e-6
   -1844.0673916098187    -6640.457764237776                   0.0                1.0e-6
   -2023.3702623271815     -7459.14507201524                   0.0                1.0e-6
   -2127.2621463902333    -8281.104453658094                   0.0                1.0e-6
   -2154.4762311028235    -9096.392652237098                   0.0                1.0e-6
   -2107.3073734372083    -9912.869557287297                   0.0                1.0e-6
   -1964.7906807101606   -10824.672440583721                   0.0                1.0e-6
   -1928.6862543003347   -11276.899764173728                   0.0                1.0e-6
   -1718.6908639051924   -12098.775086142981                   0.0                1.0e-6
   -1646.5109139557185   -12541.041665756436                   0.0                1.0e-6
   -1411.9285950503465    -13252.85475425741                   0.0                1.0e-6
   -1247.2271889801527   -13679.681533114073                   0.0                1.0e-6
   -1006.8348563064242    -13996.21215916564                   0.0                1.0e-6
    -950.2827691566688   -14199.838059524991                   0.0                1.0e-6
    -842.0940886072613    -14273.50661804052                   0.0                1.0e-6
    -750.4851494944886    -14224.14840798048                   0.0                1.0e-6
    -668.8318212498938   -14050.604310406261                   0.0                1.0e-6
    -590.7713605480362   -13756.275326594036                   0.0                1.0e-6
    -509.9366118280248   -13347.391255002456                   0.0                1.0e-6
     -417.898367849532   -12831.629152522457                   0.0                1.0e-6
   -303.15575064364447    -12217.75897175182                   0.0                1.0e-6
   -152.91057457269022   -11517.309269685527                   0.0                1.0e-6
    41.945608783922516   -10746.963920758713                   0.0                1.0e-6
    281.81275707418166     -9928.26795449192                   0.0                1.0e-6
     558.1424265929693    -9083.413277188947                   0.0                1.0e-6
     858.7191165667958    -8230.650500679489                   0.0                1.0e-6
     1173.356820732298    -7383.785721316312                   0.0                1.0e-6
    1494.8180607526829    -6555.618012116508                   0.0                1.0e-6
    1815.6398278903603    -5761.020081249696                   0.0                1.0e-6
    2125.7257932119965    -5016.596537754406                   0.0                1.0e-6
     2413.477278744361    -4337.990644467812                   0.0                1.0e-6
    2668.7620210178097    -3737.726468546247                   0.0                1.0e-6
     2884.696565006771    -3224.925710338169                   0.0                1.0e-6
    3057.3201506468386     -2806.14900011847                   0.0                1.0e-6
     3184.382670847914   -2486.1258563430956                   0.0                1.0e-6
    3264.6450674951398    -2267.897551396759                   0.0                1.0e-6
    3298.0311746699863    -2152.622711861964                   0.0                1.0e-6
     3286.141306230955   -2139.4263297391576                   0.0                1.0e-6
    3232.5695163154837    -2225.445838681802                   0.0                1.0e-6
    3142.8179078473036    -2406.017664255538                   0.0                1.0e-6
    3023.9154146230953   -2674.8918931216967                   0.0                1.0e-6
    2883.9502979626445    -3024.406573319768                   0.0                1.0e-6
     2731.670949676535     -3445.60842669898                   0.0                1.0e-6
     2576.208614780143    -3928.332369648542                   0.0                1.0e-6
     2426.896862664055    -4461.252554769023                   0.0                1.0e-6
     2293.125579408804    -5031.913426394979                   0.0                1.0e-6
    2184.1661384027007    -5626.755093515969                   0.0                1.0e-6
    2108.9264489237166    -6231.163137835396                   0.0                1.0e-6
     2075.627078591193    -6829.587449987113                   0.0                1.0e-6
      2091.42165444513    -7405.774829305759                   0.0                1.0e-6
     2162.008017759848    -7943.140750052246                   0.0                1.0e-6
    2291.2866415510953    -8425.273151578913                   0.0                1.0e-6
     2481.119260820152     -8836.52882380507                   0.0                1.0e-6
     2731.226407347094    -9162.663139288194                   0.0                1.0e-6
    3039.2418645319062    -9391.430832240443                   0.0                1.0e-6
     3400.918880634894    -9513.105014650047                   0.0                1.0e-6
     3810.460304806611    -9520.875714860636                   0.0                1.0e-6
     4260.925523720301    -9411.102340228541                   0.0                1.0e-6
     4744.654942126058    -9183.406320071479                   0.0                1.0e-6
     5253.652078832681     -8840.60412633905                   0.0                1.0e-6
     5779.876850502259    -8388.499394874449                   0.0                1.0e-6
     6315.429721179507    -7835.573815263822                   0.0                1.0e-6
     6852.638226076201   -7192.6326653238875                   0.0                1.0e-6
     7384.084663596042    -6472.463785512119                   0.0                1.0e-6
     7902.627008676559    -5689.553817207178                   0.0                1.0e-6
       8401.4598137131    -4859.875655163759                   0.0                1.0e-6
     8874.240371241456    -4000.726341139445                   0.0                1.0e-6
     9315.275704293665    -3130.567704970169                   0.0                1.0e-6
     9719.738247830779   -2268.8125121135226                   0.0                1.0e-6
     10083.86105818613   -1435.5095167591214                   0.0                1.0e-6
    10405.061582073073    -650.9075356095539                   0.0                1.0e-6
    10681.956044497598     65.08717539928982                   0.0                1.0e-6
    10914.249595638636     693.5146235136258                   0.0                1.0e-6
     11102.51253958503    1216.9617227296922                   0.0                1.0e-6
    11247.870986664248    1620.0980931324764                   0.0                1.0e-6
    11351.643744153038    1890.1116142223943                   0.0                1.0e-6
     11414.94552230428    2017.0523805450468                   0.0                1.0e-6
     11438.26005275504    1994.1365223656358                   0.0                1.0e-6
    11420.986236542705    1818.0759897036057                   0.0                1.0e-6
    11360.996071737101    1489.4669533308847                   0.0                1.0e-6
    11254.314392102782    1013.1942931220117                   0.0                1.0e-6
    11095.098986288738     398.7325905802569                   0.0                1.0e-6
    10876.095282544853   -339.80030748886634                   0.0                1.0e-6
    10589.605914361262   -1183.9251276827572                   0.0                1.0e-6
    10228.779453932397   -2111.3986577954793                   0.0                1.0e-6
      9788.82574507304   -3097.0157524565384                   0.0                1.0e-6
     9267.783119269612    -4113.479060812745                   0.0                1.0e-6
     8666.741738605988   -5132.2275071854165                   0.0                1.0e-6
     7989.789860567559    -6124.155805594472                   0.0                1.0e-6
     7244.105357800368    -7060.213515395307                   0.0                1.0e-6
     6440.404582729567    -7911.981714124309                   0.0                1.0e-6
     5593.508190941638     -8652.46350691439                   0.0                1.0e-6
     4722.422485100609    -9257.345772759702                   0.0                1.0e-6
    3849.3832741504707    -9706.744549175886                   0.0                1.0e-6
    2997.8263044306564    -9986.998691294804                   0.0                1.0e-6
      2189.91863810551   -10091.762588994534                   0.0                1.0e-6
     1444.591000198559   -10021.822505042494                   0.0                1.0e-6
     776.6647807288666    -9783.707706186056                   0.0                1.0e-6
     196.9277769064592    -9387.817834628937                   0.0                1.0e-6
   -287.51053776774245    -8846.916235777931                   0.0                1.0e-6
    -673.1700658513148    -8175.372582631985                   0.0                1.0e-6
    -960.5276889185493    -7388.922357865924                   0.0                1.0e-6
    -1154.346081512593    -6504.456001388342                   0.0                1.0e-6
   -1263.5754956959015    -5539.564128384704                   0.0                1.0e-6
   -1300.6632865852125     -4511.93790093782                   0.0                1.0e-6
   -1280.4097935950801   -3438.9003375767147                   0.0                1.0e-6
   -1218.6685892863006   -2337.2399123991445                   0.0                1.0e-6
   -1131.1894318823358   -1223.3018384805348                   0.0                1.0e-6
   -1032.8086338032756   -113.16148347335698                   0.0                1.0e-6
    -937.0636170630931     977.2829982657729                   0.0                1.0e-6
    -856.1866035940133     2032.370358735543                   0.0                1.0e-6
    -801.3476960855016    3036.8738217688237                   0.0                1.0e-6
    -782.9866336689805      3976.27812679391                   0.0                1.0e-6
    -811.0898648237034     4837.069426049141                   0.0                1.0e-6
    -895.3152608025055     5606.981985607767                   0.0                1.0e-6
   -1044.9214036172903     6275.165795065256                   0.0                1.0e-6
   -1268.5104194366515     6832.265887823828                   0.0                1.0e-6
   -1573.6356759971575    7270.4338888856855                   0.0                1.0e-6
   -1966.3508860315442     7583.318583779349                   0.0                1.0e-6
    -2450.779565507555     7766.096470689726                   0.0                1.0e-6
    -3028.765869304658    7815.5957288423415                   0.0                1.0e-6
    -3699.641621776249     7730.531196180859                   0.0                1.0e-6
    -4460.122574647878     7511.808746652542                   0.0                1.0e-6
   -5304.3308961130615     7162.798772757241                   0.0                1.0e-6
    -6223.920267882732     6689.457102569136                   0.0                1.0e-6
    -7208.248784076718     6100.214055191046                   0.0                1.0e-6
    -8244.517637575154     5405.649887762551                   0.0                1.0e-6
      -9317.7986576382     4618.081767165697                   0.0                1.0e-6
   -10410.924226880576     3751.245419886391                   0.0                1.0e-6
    -11504.28576147323    2820.2237024764336                   0.0                1.0e-6
   -12575.636822094266     1841.648475526379                   0.0                1.0e-6
   -13599.998343648507     834.0164057410598                   0.0                1.0e-6
     -14549.7375333139   -182.20269538086126                   0.0                1.0e-6
   -15394.888220022185    -1185.007500997659                   0.0                1.0e-6
   -16103.820666489111    -2152.000065360038                   0.0                1.0e-6
   -16644.404487247797   -3061.9945228328334                   0.0                1.0e-6
   -16985.747863283348   -3896.5656733122105                   0.0                1.0e-6
   -17100.399756106344    -4640.967609221062                   0.0                1.0e-6
    -16966.65491490202    -5284.135515743567                   0.0                1.0e-6
    -16570.47516191782    -5817.875252750584                   0.0                1.0e-6
   -15906.652308516312   -6235.5741392229575                   0.0                1.0e-6
   -14979.136010649348    -6530.766142069937                   0.0                1.0e-6
   -13800.725865645565     -6695.83104772872                   0.0                1.0e-6
    -12392.37516480422    -6721.160207635114                   0.0                1.0e-6
   -10782.172780493975    -6595.185444587912                   0.0                1.0e-6
     -9003.90464930279    -6305.498064677473                   0.0                1.0e-6
    -7095.190448956708    -5840.844533612442                   0.0                1.0e-6
    -5095.469831603675    -5193.384123695283                   0.0                1.0e-6
    -3044.227062180909    -4360.574723589993                   0.0                1.0e-6
    -979.6022035442237    -3346.398695142774                   0.0                1.0e-6
    1062.8165465129327   -2162.0116497812223                   0.0                1.0e-6
    3051.2957891563037     -826.029423661615                   0.0                1.0e-6
     4959.349033753759     635.4009577012105                   0.0                1.0e-6
    6766.8863198568815     2188.701506909082                   0.0                1.0e-6
     8460.730383049278     3793.156543680112                   0.0                1.0e-6
     10034.31619319528     5401.497996499803                   0.0                1.0e-6
    11486.635467733173     6960.987196134119                   0.0                1.0e-6
    12820.582008165096     8415.266349767506                   0.0                1.0e-6
    14040.807416091882       9707.2004231979                   0.0                1.0e-6
    15151.166832738758    10782.729852260489                   0.0                1.0e-6
    16151.975374239992    11595.453439522715                   0.0                1.0e-6
    16280.241122708707    11600.366373571622                   0.0                1.0e-6
    16383.354929128358    11452.159565166381                   0.0                1.0e-6
    16539.735645861452    11239.426610190038                   0.0                1.0e-6
    16698.899544877582    10927.059905440097                   0.0                1.0e-6
    17102.019671605496     10368.32466608394                   0.0                1.0e-6
     17267.98028408277     9944.682422632388                   0.0                1.0e-6
    17567.247335862907     9453.384422933177                   0.0                1.0e-6
    17769.755174135287     8993.913519839412                   0.0                1.0e-6
    17908.943081410853      8712.04485018099                   0.0                1.0e-6
     18118.26501780068     8009.695125236346                   0.0                1.0e-6
    17301.682527229423     7354.979956017194                   0.0                1.0e-6
    15835.640690049606    5890.0617636736715                   0.0                1.0e-6
      15006.5554504796      5679.00629270777                   0.0                1.0e-6
    14879.623943792083     5430.676780198423                   0.0                1.0e-6
    13586.401085556687     4764.755114551591                   0.0                1.0e-6
    13147.368706182193     4677.519718032483                   0.0                1.0e-6
    12331.474253747414     4714.166002141619                   0.0                1.0e-6
    11772.250200430415     4884.426351157584                   0.0                1.0e-6
    11238.836187238652     4890.431861736062                   0.0                1.0e-6
    11769.300812125433     5615.530657497312                   0.0                1.0e-6
    10699.374751675237     5453.389586034257                   0.0                1.0e-6
    10047.215993946831     5668.826486771851                   0.0                1.0e-6
     9027.011549932326     5645.181680287311                   0.0                1.0e-6
     8997.765938309156      6295.18310339519                   0.0                1.0e-6
     8146.466808565102     6294.807113085764                   0.0                1.0e-6
     8068.493203862156     6915.246048694706                   0.0                1.0e-6
     7699.497350546216     7287.960208608937                   0.0                1.0e-6
     7347.677152647054     7637.479197217576                   0.0                1.0e-6
     7010.832871540642     7957.613091981541                   0.0                1.0e-6
     6686.476456857615     8240.924976072662                   0.0                1.0e-6
      6373.37296019557     8479.268254605067                   0.0                1.0e-6
     6071.764218303688     8664.539681008215                   0.0                1.0e-6
     5782.965622082856      8789.34188456687                   0.0                1.0e-6
     5508.812855760706     8847.483622061534                   0.0                1.0e-6
     5251.166148137031     8834.330848079662                   0.0                1.0e-6
     5011.526515734172      8747.03162421558                   0.0                1.0e-6
    4790.7599842582185     8584.617149053103                   0.0                1.0e-6
     4588.911257703928     8347.961521033474                   0.0                1.0e-6
     4405.091515471475     8039.588295193193                   0.0                1.0e-6
     4237.436684013651     7663.345973923829                   0.0                1.0e-6
    4083.1451404351797     7224.016053849301                   0.0                1.0e-6
     3938.608009214235      6726.93674183635                   0.0                1.0e-6
    3799.6348673106913     6177.709162147392                   0.0                1.0e-6
    3661.7549089237996     5582.012287654183                   0.0                1.0e-6
    3520.5486997786174     4945.513645819419                   0.0                1.0e-6
    3371.9516162044374    4273.8452786125445                   0.0                1.0e-6
     3212.475653477656     3572.621225413106                   0.0                1.0e-6
    3039.3212602999024    2847.4912797872535                   0.0                1.0e-6
     2850.386140079081     2104.238437112702                   0.0                1.0e-6
     2644.210023445195    1348.9224152900147                   0.0                1.0e-6
    2419.9110789201845      588.048167337137                   0.0                1.0e-6
     2177.164503818421    -171.2929740683245                   0.0                1.0e-6
      1916.24822781241    -921.3832118241081                   0.0                1.0e-6
    1638.1431441706404    -1654.007156156336                   0.0                1.0e-6
    1344.6393968539228   -2360.7773559000893                   0.0                1.0e-6
     1038.380316675604   -3033.6186514270967                   0.0                1.0e-6
     722.7812880851646    -3665.306235649454                   0.0                1.0e-6
    401.79275651212424     -4249.91054996308                   0.0                1.0e-6
     79.52596090328683   -4783.0032906129645                   0.0                1.0e-6
   -240.18704379659016   -5261.5243587785435                   0.0                1.0e-6
    -554.1844191024949    -5683.290300625544                   0.0                1.0e-6
     -860.180821355676    -6046.228837234045                   0.0                1.0e-6
    -1156.668005015497    -6347.535578727947                   0.0                1.0e-6
   -1442.4555283986533    -6583.035227236222                   0.0                1.0e-6
   -1715.9185729080289     -6747.03596101102                   0.0                1.0e-6
    -1974.160978455542    -6832.843770231357                   0.0                1.0e-6
   -2212.3847729745635    -6833.866942805607                   0.0                1.0e-6
   -2423.7038411962085    -6744.996158169742                   0.0                1.0e-6
   -2599.4441288539842    -6563.838865911624                   0.0                1.0e-6
    -2729.744876047793    -6291.486979041226                   0.0                1.0e-6
   -2804.1779357778423    -5932.727625736174                   0.0                1.0e-6
   -2812.2168519635384     -5495.80880186974                   0.0                1.0e-6
   -2743.6213512252707   -4991.9428127284555                   0.0                1.0e-6
    -2588.950059396876    -4434.691726360899                   0.0                1.0e-6
    -2340.338418925419    -3839.313662837184                   0.0                1.0e-6
   -1992.4450173305981    -3222.105390041052                   0.0                1.0e-6
   -1543.2822276285058    -2599.752186970054                   0.0                1.0e-6
    -994.6573842418859   -1988.6822415409938                   0.0                1.0e-6
    -352.1333207874024   -1404.4302939436886                   0.0                1.0e-6
    375.37598497486556    -861.0468512331107                   0.0                1.0e-6
    1176.1537673806477   -370.62125442540093                   0.0                1.0e-6
     2036.170590484119    57.010747866722056                   0.0                1.0e-6
    2939.4048868439604     414.3369399792512                   0.0                1.0e-6
    3867.9941647961764     696.0259947614427                   0.0                1.0e-6
     4802.329982928628     898.6265743644101                   0.0                1.0e-6
    5721.3102632412865    1020.2077286186754                   0.0                1.0e-6
     6603.001825480166     1060.103188098174                   0.0                1.0e-6
    7425.8609814863585    1018.9892697554202                   0.0                1.0e-6
     8170.365343429395     899.5109855470976                   0.0                1.0e-6
     8820.532732159289     707.4421735386412                   0.0                1.0e-6
      9364.63951315844     452.8888221478471                   0.0                1.0e-6
     9794.789798272277    150.55724916698514                   0.0                1.0e-6
    10105.728541724051   -181.90262431238324                   0.0                1.0e-6
     10293.82339423903    -527.6203795506269                   0.0                1.0e-6
     10356.88672331163    -874.9092057380798                   0.0                1.0e-6
    10294.662237075749   -1219.6875104760659                   0.0                1.0e-6
    10109.164216855406   -1563.6044249242686                   0.0                1.0e-6
      9942.40192341826   -1924.5273397217727                   0.0                1.0e-6
     9615.899577441285   -2398.7320942011875                   0.0                1.0e-6
     9079.703638281084    -2768.071437288109                   0.0                1.0e-6
     8434.538286390201    -3187.326490689048                   0.0                1.0e-6
     7096.408687835234    -3111.479949607701                   0.0                1.0e-6
     6562.240841657381   -3691.9752864791135                   0.0                1.0e-6
    5800.1756829326605   -4095.8974394445822                   0.0                1.0e-6
     4733.324573098555    -4481.600151697337                   0.0                1.0e-6
    3677.2535018552153    -4858.138360579767                   0.0                1.0e-6
     2844.221236995203    -5324.096743742105                   0.0                1.0e-6
    1636.6189360608473    -5729.155552763882                   0.0                1.0e-6
     543.3897185437495    -6238.934342655092                   0.0                1.0e-6
    -565.5325944362679    -6763.095411763491                   0.0                1.0e-6
    -1642.223477851033    -7293.376882971137                   0.0                1.0e-6
    -2651.475417818498    -7843.094139117173                   0.0                1.0e-6
    -3573.396982601887    -8434.527789911004                   0.0                1.0e-6
    -4395.264055912428    -9078.861369924358                   0.0                1.0e-6
    -5099.651053533756    -9772.183635728854                   0.0                1.0e-6
   -5658.2424113429815   -10502.574232053226                   0.0                1.0e-6
   -6033.9015140986585    -11257.83595078743                   0.0                1.0e-6
    -6188.172882817144   -12028.088922666895                   0.0                1.0e-6
    -6089.738951692666   -12802.802528144703                   0.0                1.0e-6
    -5720.237615538484    -13564.97111196395                   0.0                1.0e-6
    -5075.891541037724   -14286.193544962902                   0.0                1.0e-6
    -4165.695740900618   -14925.888282687485                   0.0                1.0e-6
   -3008.5315172155297   -15435.941483519126                   0.0                1.0e-6
   -1631.5987359514086   -15769.300259075044                   0.0                1.0e-6
    -70.88037543190566    -15888.85983782001                   0.0                1.0e-6
    1627.8008574592861   -15773.098396912244                   0.0                1.0e-6
     3409.492907286127   -15417.497575100071                   0.0                1.0e-6
     5214.015125773924   -14833.725757366628                   0.0                1.0e-6
     6982.620243098422    -14048.64159549788                   0.0                1.0e-6
     8665.439767135149   -13101.907493850355                   0.0                1.0e-6
    10226.991595249496   -12039.337623752856                   0.0                1.0e-6
    11647.558412575323    -10904.02792799139                   0.0                1.0e-6
    12919.889761179624    -9734.040012209654                   0.0                1.0e-6
    14039.838790459004    -8572.315089249016                   0.0                1.0e-6
    14982.698847403584    -7478.482339736946                   0.0                1.0e-6
    15302.933553811883    -6333.322334971209                   0.0                1.0e-6
     16198.17253410231    -5512.092310855778                   0.0                1.0e-6
    16645.011406965543    -4619.588205614001                   0.0                1.0e-6
    16403.186580733338    -3919.252365587372                   0.0                1.0e-6
    16387.169699504342   -3521.5821179635386                   0.0                1.0e-6
    16687.394790131024   -3112.8251494991996                   0.0                1.0e-6
    16037.417213753262   -2741.1437513600627                   0.0                1.0e-6
    15688.842222153977   -2487.4997881364484                   0.0                1.0e-6
    14610.370086543564   -2421.3191530640975                   0.0                1.0e-6
     13895.87477898142   -2390.7385915803243                   0.0                1.0e-6
     12835.94698298962    -2449.337814929293                   0.0                1.0e-6
    11650.443068374796    -2584.714439250706                   0.0                1.0e-6
    10358.321884168903    -2786.219585716423                   0.0                1.0e-6
     8981.715061075365   -3043.2094310199027                   0.0                1.0e-6
     7543.887269761191    -3347.249626476612                   0.0                1.0e-6
     6067.613194782941     -3691.74913163419                   0.0                1.0e-6
      4574.03166477175    -4070.209625857674                   0.0                1.0e-6
     3081.990564533158    -4474.354728532377                   0.0                1.0e-6
    1608.0057000435993    -4893.029730344356                   0.0                1.0e-6
     166.8787946525982    -5312.082387656896                   0.0                1.0e-6
   -1227.2960891856628    -5714.781095498146                   0.0                1.0e-6
    -2560.308739195991    -6082.069495348993                   0.0                1.0e-6
    -3817.670935170099    -6392.271973519063                   0.0                1.0e-6
     -4984.99924867572    -6620.574769275974                   0.0                1.0e-6
    -6048.181409013835    -6739.214322629751                   0.0                1.0e-6
    -6992.700877621195    -6719.244124599001                   0.0                1.0e-6
    -7802.694664167575    -6533.863041808732                   0.0                1.0e-6
    -8461.356213147139    -6162.208160722433                   0.0                1.0e-6
    -8953.161774634727    -5592.341565081361                   0.0                1.0e-6
     -9265.43976060218     -4823.25724131379                   0.0                1.0e-6
     -9652.34177878418   -3927.1098600065893                   0.0                1.0e-6
    -9226.209251171706   -2736.4830330781365                   0.0                1.0e-6
    -8972.630792757733    -1412.834832145883                   0.0                1.0e-6
    -8345.909098555221    -4.584684091741127                   0.0                1.0e-6
    -7735.294791317064     1536.263940431197                   0.0                1.0e-6
    -6818.121797508959    3346.1876295475613                   0.0                1.0e-6
    -5606.317832925575      4987.29613982983                   0.0                1.0e-6
   -4273.5234282455685      6633.92013640186                   0.0                1.0e-6
    -2685.351746417815     8229.986451040115                   0.0                1.0e-6
    -676.0193567568645     9746.140796999534                   0.0                1.0e-6
    1849.4353218272465    11026.238354341525                   0.0                1.0e-6
     4230.115556533235    11962.938051426503                   0.0                1.0e-6
     6738.051642224123     12597.38928849395                   0.0                1.0e-6
     9212.663500572127    12778.486882491823                   0.0                1.0e-6
      11510.5407890197    12428.162605177724                   0.0                1.0e-6
    14395.999389276169     12285.93738225315                   0.0                1.0e-6
     16519.10527881339    11138.253336116197                   0.0                1.0e-6
    17615.909436825987     9296.415442893398                   0.0                1.0e-6
     18430.21743205706     7640.957403428981                   0.0                1.0e-6
    18898.102958501553     6470.653906426974                   0.0                1.0e-6
    19090.298261649987     4709.948268292269                   0.0                1.0e-6
    18830.970267084365     3451.430883402892                   0.0                1.0e-6
    18783.213993714562    2422.9198181522675                   0.0                1.0e-6
    18174.626593775127    1363.5487433626358                   0.0                1.0e-6
    16954.652057056006     352.4662868729616                   0.0                1.0e-6
    15523.683234252834   -186.94817194829682                   0.0                1.0e-6
    13994.988957326763   -442.72865459749073                   0.0                1.0e-6
     12579.72346157745    -567.2631845967263                   0.0                1.0e-6
    11476.325364848992    -556.8550238911693                   0.0                1.0e-6
     10329.78745858358    -698.2180391283343                   0.0                1.0e-6
     9464.095378947044    -632.2885371099129                   0.0                1.0e-6
      8909.14574829899    -454.9072037435155                   0.0                1.0e-6
     8315.389022284098    -274.3742842784578                   0.0                1.0e-6
     7904.872117555905     -92.2220132923829                   0.0                1.0e-6
