# Supplementary material for: Single spin exact gradients for the optimization of complex pulses and pulse sequences
Source: J Biomol NMR. 2026 Feb 17;80(1):6. doi: 10.1007/s10858-025-00486-7 (PMC12913341; doi:10.1007/s10858-025-00486-7)
Supplement: Supplementary file 1 — (zip 804 KB) [file 10858_2025_486_MOESM1_ESM.zip › SUPPINFO/01_XACT_examplepulseshapes/13C_40kHz_XYZT/ppxy_40kHz_500u_inv.xyzt]

# File Format xyzt (x-rf-component, y-rf-component, z-component, time)
# ------------------------------------
# Pulse optimized using PulseOptimizer
# No. iterations :   1966
# using          :   BFGS
# converged      :   true
# max. amplitude :   20001.128441204153  [Hz]
# sqrt rf-power  :   10022.143993403946  [Hz]
# rf-energy      :   50221.6851122614  [Hz]
# pulse length   :   500.0  [µs]
# cost           :   0.0003274931559206209
# tr. efficiency :   0.999838222164195
# ------------------------------------
    1357.9056339057342     825.7146419997475                   0.0                1.0e-6
      740.216285624242    1205.0169610096466                   0.0                1.0e-6
    348.95890424952285    1478.9125283682072                   0.0                1.0e-6
     552.1963840177066     1643.366188419591                   0.0                1.0e-6
    511.36308618476625     1716.310726541699                   0.0                1.0e-6
     639.7446787984418    1726.1999708838484                   0.0                1.0e-6
     942.4861846705048     1686.280172087973                   0.0                1.0e-6
    1544.8903921121228     1609.054047832037                   0.0                1.0e-6
    1359.2182703812007    1481.6953392735247                   0.0                1.0e-6
    1911.4185559396112    1369.9606730954372                   0.0                1.0e-6
    2223.3218374484745      1233.95337529555                   0.0                1.0e-6
     2940.137646391906    1083.5154192078353                   0.0                1.0e-6
    2027.9224141722502     906.6032232148995                   0.0                1.0e-6
     2827.153682013199     826.4251985181313                   0.0                1.0e-6
    2508.1118132115757     653.4901281476241                   0.0                1.0e-6
     2476.700695271201     516.8014218865313                   0.0                1.0e-6
     2671.592880320856     366.1577521489719                   0.0                1.0e-6
    2487.0639575764267    217.19981551200908                   0.0                1.0e-6
     2294.503595113361     52.62099304469615                   0.0                1.0e-6
     2194.989227434194    -76.01215638656053                   0.0                1.0e-6
    1577.8689137054719   -189.98723738727423                   0.0                1.0e-6
    1233.2119953462245    -298.2374042246386                   0.0                1.0e-6
     863.6880050469717     -402.665681414649                   0.0                1.0e-6
     481.1962243735722   -502.66642817084346                   0.0                1.0e-6
      98.1961523647148    -596.9149558656047                   0.0                1.0e-6
    -272.8936437079162    -683.0976622166579                   0.0                1.0e-6
    -620.2616332753911    -757.9182939314142                   0.0                1.0e-6
      -933.09880312959    -817.3687375286847                   0.0                1.0e-6
   -1201.8099091090178    -857.1842314638639                   0.0                1.0e-6
   -1418.1071382653208    -873.3654423492644                   0.0                1.0e-6
   -1575.0710259290308    -862.6433351179327                   0.0                1.0e-6
   -1667.2359767189678    -822.7852152923864                   0.0                1.0e-6
    -1690.715848839547    -752.6873209241205                   0.0                1.0e-6
    -1643.353223112572    -652.2602118640154                   0.0                1.0e-6
   -1524.8621097792582    -522.1711821826927                   0.0                1.0e-6
   -1336.9328029542778   -363.54559390131516                   0.0                1.0e-6
   -1083.2707406196168     -177.735023450717                   0.0                1.0e-6
    -769.5442853351836     33.76695766952899                   0.0                1.0e-6
    -403.2214555294341     269.2319971156588                   0.0                1.0e-6
     6.712001804051049     526.4577854590747                   0.0                1.0e-6
    450.13874160016405     802.4633488363545                   0.0                1.0e-6
     916.2583842793182    1093.2249279410298                   0.0                1.0e-6
     1394.035147637334     1393.551259556053                   0.0                1.0e-6
     1872.577511752832    1697.1595069968898                   0.0                1.0e-6
    2341.4032413928267    1996.9565543395365                   0.0                1.0e-6
     2790.582613467789     2285.472067088039                   0.0                1.0e-6
     3210.796428230721    2555.3481712972493                   0.0                1.0e-6
    3593.3748279819797     2799.780104749603                   0.0                1.0e-6
    3930.3848908703494    3012.8268037064718                   0.0                1.0e-6
     4214.808031928815     3189.560398453939                   0.0                1.0e-6
     4440.803934878452     3326.078220221335                   0.0                1.0e-6
     4604.015332269978     3419.437852370394                   0.0                1.0e-6
     4701.845418030052    3467.5824899254494                   0.0                1.0e-6
      4733.64508432127    3469.3034297640547                   0.0                1.0e-6
     4700.775299787029    3424.2538894754152                   0.0                1.0e-6
     4606.546071352335     3333.000793544973                   0.0                1.0e-6
      4456.06181767135    3197.0890097625943                   0.0                1.0e-6
     4256.014636457779     3019.095548154362                   0.0                1.0e-6
     4014.462433847396    2802.6613167680157                   0.0                1.0e-6
    3740.6156955625543    2552.4955017275347                   0.0                1.0e-6
    3444.6438086273497     2274.347540567437                   0.0                1.0e-6
     3137.504820374493    1974.9363310200333                   0.0                1.0e-6
    2830.8011430367214    1661.8230432949367                   0.0                1.0e-6
    2536.6631629155067    1343.2192931742006                   0.0                1.0e-6
    2267.6573919099988    1027.7374757140547                   0.0                1.0e-6
    2036.7038194158795      724.109227928711                   0.0                1.0e-6
     1892.053899572867     441.3991706079595                   0.0                1.0e-6
    2019.6896059081744     99.56582178567892                   0.0                1.0e-6
    1830.8013334368559   -30.441715883168747                   0.0                1.0e-6
    1791.7529588833336   -176.59189045736096                   0.0                1.0e-6
     1957.919832734576    -286.3989049395654                   0.0                1.0e-6
     2233.447184503118    -333.8957556223172                   0.0                1.0e-6
     2674.854573252173    -284.8040966372455                   0.0                1.0e-6
    4060.5827328599703     67.19225273100074                   0.0                1.0e-6
     4097.385563879713     69.98683251759628                   0.0                1.0e-6
     5008.522433711595      365.453784119658                   0.0                1.0e-6
      5396.38492628903     728.1887697296758                   0.0                1.0e-6
     5742.899140415868     834.5185534294319                   0.0                1.0e-6
     6253.942624891078     1300.229805858057                   0.0                1.0e-6
     6825.509930376112    1760.2940409783287                   0.0                1.0e-6
     8739.606605656158    2517.1447090661545                   0.0                1.0e-6
     9659.560390252951     3120.720394272019                   0.0                1.0e-6
    11480.695325692566     4106.558623582256                   0.0                1.0e-6
     12761.98141716373     4639.847278186897                   0.0                1.0e-6
    13439.136280859457     5299.886395646217                   0.0                1.0e-6
    15299.069031077544     5836.761382466507                   0.0                1.0e-6
    15795.564234923046     6206.342207290435                   0.0                1.0e-6
    16159.695692447784     5907.159355804986                   0.0                1.0e-6
    16563.638999304727      5795.93953802567                   0.0                1.0e-6
    16693.831543317483     5501.092951368426                   0.0                1.0e-6
    16749.394977472857     5168.730429075969                   0.0                1.0e-6
    16365.285428454026     4643.809335736448                   0.0                1.0e-6
     15712.90847567275    3989.8766855981526                   0.0                1.0e-6
    14800.125918025271     3248.077996383649                   0.0                1.0e-6
    13643.779306031698    2458.3262449992903                   0.0                1.0e-6
    12267.743057657795    1657.5101934128274                   0.0                1.0e-6
    10700.935367064443     879.2360967486284                   0.0                1.0e-6
     8975.897975224463     153.7072462316977                   0.0                1.0e-6
      7127.97005707515   -492.78473905869896                   0.0                1.0e-6
      5194.65451607952    -1038.443479263184                   0.0                1.0e-6
     3214.769034137787   -1466.0426780719756                   0.0                1.0e-6
    1227.3283637672694   -1762.2322740890775                   0.0                1.0e-6
    -729.4939333951145    -1916.376562132188                   0.0                1.0e-6
   -2618.8582576852323    -1919.599579039663                   0.0                1.0e-6
    -4405.026402769658   -1764.6801822974212                   0.0                1.0e-6
   -6052.7391100741825   -1447.0569886566907                   0.0                1.0e-6
    -7526.925049482004    -966.6990847558484                   0.0                1.0e-6
    -8793.418550985547    -330.1963776491171                   0.0                1.0e-6
    -9820.869242491373     447.7503426387564                   0.0                1.0e-6
    -10583.37923837339    1344.1642043276465                   0.0                1.0e-6
   -11063.012509033644    2329.3199496994207                   0.0                1.0e-6
   -11251.404316746406      3369.78927355034                   0.0                1.0e-6
   -11150.133153961051     4432.276331145701                   0.0                1.0e-6
   -10769.978590878964     5487.194852240475                   0.0                1.0e-6
   -10129.431265939364     6511.015147160936                   0.0                1.0e-6
    -9252.836929900122     7486.856841584193                   0.0                1.0e-6
    -8168.489968641478     8403.410302123395                   0.0                1.0e-6
   -6906.9580941628565     9252.774981446817                   0.0                1.0e-6
    -5499.909817024054     10028.03701489936                   0.0                1.0e-6
    -3979.646797237814     10721.34878917348                   0.0                1.0e-6
   -2379.3630801459417    11323.007902972397                   0.0                1.0e-6
    -733.9019095068585    11821.689336228585                   0.0                1.0e-6
     919.4331191400213     12205.67039222103                   0.0                1.0e-6
    2540.5242761768886    12464.663022296609                   0.0                1.0e-6
    4086.9375677619114    12591.752499408965                   0.0                1.0e-6
      5515.41164417778    12584.945777015038                   0.0                1.0e-6
     6784.183777749021    12447.972360238284                   0.0                1.0e-6
     7855.754834764837    12190.239444264284                   0.0                1.0e-6
     8699.553657230594     11826.12452780127                   0.0                1.0e-6
     9293.965697861933    11373.933708163266                   0.0                1.0e-6
     9627.374621026293    10854.759680425443                   0.0                1.0e-6
      9698.18843294205    10291.215078968164                   0.0                1.0e-6
     9514.129522712794     9705.829528356415                   0.0                1.0e-6
      9091.18314390329     9118.993856879506                   0.0                1.0e-6
     8452.476925035293     8546.696206344503                   0.0                1.0e-6
     7627.138789852279     7998.657989803714                   0.0                1.0e-6
     6649.039108289079     7477.539264499518                   0.0                1.0e-6
     5555.346230804745     6979.556365901283                   0.0                1.0e-6
       4384.9494809416     6496.335360269662                   0.0                1.0e-6
    3176.9088125918056     6017.419906074589                   0.0                1.0e-6
     1969.101074192101    5532.7486354677085                   0.0                1.0e-6
     797.1586720114224     5034.589958644308                   0.0                1.0e-6
    -306.3015088663627     4518.711928621689                   0.0                1.0e-6
   -1312.2247160003858     3984.814889514155                   0.0                1.0e-6
    -2195.514696397689     3436.391993936592                   0.0                1.0e-6
   -2935.3241616431033     2880.215297696732                   0.0                1.0e-6
   -3515.2487543227307     2325.617469010652                   0.0                1.0e-6
   -3923.4191634596614    1783.6927378893363                   0.0                1.0e-6
    -4152.495935734581    1266.4987275969336                   0.0                1.0e-6
    -4199.592539057285     786.3103035098195                   0.0                1.0e-6
     -4066.16553181965    354.95615660591824                   0.0                1.0e-6
    -3757.905106828499     -16.7452765263396                   0.0                1.0e-6
   -3284.6367442844344   -319.44479261890376                   0.0                1.0e-6
   -2660.2165931790723    -545.6193832698633                   0.0                1.0e-6
   -1902.3818253078318    -689.8373728366307                   0.0                1.0e-6
   -1032.5089101676672    -748.9480829881514                   0.0                1.0e-6
    -75.23658327637798    -722.2196050703888                   0.0                1.0e-6
     942.0782334564001    -611.4580211402449                   0.0                1.0e-6
    1990.0873385999655   -421.15071802611067                   0.0                1.0e-6
    2942.1372435321364   -236.89275435169557                   0.0                1.0e-6
     4320.262898410038     631.8425518435332                   0.0                1.0e-6
     4813.921995435177     907.8756600842041                   0.0                1.0e-6
     5814.524951243516    1081.7058778867856                   0.0                1.0e-6
     6708.837821739041     1649.066494910483                   0.0                1.0e-6
     7657.416927227854    2501.9604273226714                   0.0                1.0e-6
      7971.83902177046    3229.1032261407286                   0.0                1.0e-6
     7928.737961788074    3859.0749401059998                   0.0                1.0e-6
    7833.8849810911015    4574.5301684661745                   0.0                1.0e-6
     7846.289353801907     5328.263208065888                   0.0                1.0e-6
     7720.380970374358     6228.293564885444                   0.0                1.0e-6
     6972.839579228029     6909.129505280467                   0.0                1.0e-6
     6332.474347135874     7697.080991952936                   0.0                1.0e-6
      5289.09387892736     8376.863683332776                   0.0                1.0e-6
    4011.7400610138247      9038.61981755179                   0.0                1.0e-6
     2514.152347906804     9676.510679833875                   0.0                1.0e-6
     814.1330314797237    10287.209615465592                   0.0                1.0e-6
   -1067.3605932121518    10870.734069852497                   0.0                1.0e-6
    -3107.175029113875     11430.20489102068                   0.0                1.0e-6
     -5280.84455415645    11970.168392076732                   0.0                1.0e-6
     -7563.26063955635    12493.075946111408                   0.0                1.0e-6
   -10235.035994659827    13153.508314302322                   0.0                1.0e-6
   -12560.097190160615    13531.035926329629                   0.0                1.0e-6
   -14727.322730532473    13508.302311976111                   0.0                1.0e-6
   -15602.177346559405    12508.207556644411                   0.0                1.0e-6
   -16314.567428610027    11569.785557325147                   0.0                1.0e-6
   -16450.694194032487    11369.333923821814                   0.0                1.0e-6
    -17244.15212665556    10132.362507017302                   0.0                1.0e-6
   -17598.163510011316     9504.998113104302                   0.0                1.0e-6
   -17768.616069219333      9182.66965028287                   0.0                1.0e-6
   -18047.481708148513     8620.548191241194                   0.0                1.0e-6
    -18281.54230568217     8113.192467950506                   0.0                1.0e-6
   -18449.809611905042    7721.0351661634495                   0.0                1.0e-6
   -18489.595299243996     7627.554449496125                   0.0                1.0e-6
   -18608.483344247343     7330.855385870821                   0.0                1.0e-6
    -18611.87177865172     7321.569334098529                   0.0                1.0e-6
   -18614.420185843086     7316.883998051249                   0.0                1.0e-6
    -18584.71740930371     7390.731934843201                   0.0                1.0e-6
   -18384.908876544436    7875.2468340892965                   0.0                1.0e-6
   -18073.919347536445     8560.268002090004                   0.0                1.0e-6
   -17410.309238851005     9831.452273151483                   0.0                1.0e-6
   -15802.850534052493    10047.752144708918                   0.0                1.0e-6
   -13494.647712660895    10481.568142456072                   0.0                1.0e-6
   -10966.121968695408    11000.893992207933                   0.0                1.0e-6
    -8419.528924533732    11577.813064230568                   0.0                1.0e-6
    -5892.406749361047    12167.645273953754                   0.0                1.0e-6
   -3415.9412990843753    12730.138303781454                   0.0                1.0e-6
   -1018.5803665850962    13231.456658847943                   0.0                1.0e-6
    1271.0772077321267    13644.913561036647                   0.0                1.0e-6
       3422.6946817887    13950.928963272583                   0.0                1.0e-6
     5404.104207025291    14136.682205478593                   0.0                1.0e-6
     7182.472013495159     14195.70049225439                   0.0                1.0e-6
     8726.257321958481    14127.379071129035                   0.0                1.0e-6
    10007.475301141592    13936.231130614526                   0.0                1.0e-6
     11003.85553390158    13630.594271529137                   0.0                1.0e-6
     11700.59454729825    13220.672967841268                   0.0                1.0e-6
     12091.50572673334     12716.17308566315                   0.0                1.0e-6
    12179.474357495797    12124.192972691328                   0.0                1.0e-6
    11976.229457486748     11448.16387930025                   0.0                1.0e-6
    11501.530223772033     10688.29849349543                   0.0                1.0e-6
    10781.913090673514       9843.3589386301                   0.0                1.0e-6
      9849.15487938318      8912.98852449978                   0.0                1.0e-6
     8738.599753997212     7899.694538118162                   0.0                1.0e-6
     7487.493568997057     6809.858639074932                   0.0                1.0e-6
     6133.432661656548     5653.663323207467                   0.0                1.0e-6
     4713.008386570645     4444.264617492435                   0.0                1.0e-6
    3260.7001265074896     3196.727149698742                   0.0                1.0e-6
    1808.0651261736264    1927.1540661396923                   0.0                1.0e-6
    383.28195840793694     652.2064495856737                   0.0                1.0e-6
    -988.9161236831723    -611.0316967649088                   0.0                1.0e-6
    -2286.951753933625   -1845.0202493961626                   0.0                1.0e-6
    -3491.880427221963    -3031.745779335554                   0.0                1.0e-6
    -4586.808559118889    -4152.831410003847                   0.0                1.0e-6
    -5556.415603383442    -5189.799300514687                   0.0                1.0e-6
    -6386.686036721612    -6124.459206970151                   0.0                1.0e-6
    -7064.891578185458   -6939.3835191167445                   0.0                1.0e-6
   -7579.8116769856515   -7618.4337608378055                   0.0                1.0e-6
   -7922.1388785500485    -8147.304074185365                   0.0                1.0e-6
    -8084.976141166426    -8514.040344042476                   0.0                1.0e-6
    -8064.297617948435    -8709.492679501973                   0.0                1.0e-6
    -7859.229271631974    -8727.676691003518                   0.0                1.0e-6
    -7472.030536064441    -8566.050544809841                   0.0                1.0e-6
    -6907.729080989251    -8225.736293734662                   0.0                1.0e-6
    -6173.458947870185    -7711.700799897968                   0.0                1.0e-6
    -5277.639606301192   -7032.8624495198965                   0.0                1.0e-6
    -4229.173833121751    -6202.034731060957                   0.0                1.0e-6
    -3036.826026910578    -5235.598388532814                   0.0                1.0e-6
   -1708.8915526244357    -4152.832326640402                   0.0                1.0e-6
    -253.2169973050301    -2974.914981360517                   0.0                1.0e-6
     1322.396826576471   -1723.6919426164657                   0.0                1.0e-6
    3009.3854906516904    -420.3550630238905                   0.0                1.0e-6
     4797.192756913266     915.8157748183345                   0.0                1.0e-6
     6671.656396007763     2268.511377252231                   0.0                1.0e-6
     8613.148551782257    3625.1118954473686                   0.0                1.0e-6
    10594.793015923206     4976.871173293264                   0.0                1.0e-6
    12581.309916598735     6318.246577209774                   0.0                1.0e-6
    14529.237276993004    7644.8213962745685                   0.0                1.0e-6
     16277.58327943483     8907.744845102461                   0.0                1.0e-6
     17253.83217373142     9827.017219433164                   0.0                1.0e-6
     17272.51896892441    10013.963803617084                   0.0                1.0e-6
    17108.519118594635    10359.504425716526                   0.0                1.0e-6
    16945.017221285834     10624.82056102329                   0.0                1.0e-6
     16783.85069968498    10877.680676503993                   0.0                1.0e-6
    16721.188730645834    10973.848382634786                   0.0                1.0e-6
    16498.710771492988    11305.343485736394                   0.0                1.0e-6
    16424.020019920583    11413.480398197971                   0.0                1.0e-6
    16219.701076034038    11702.584929225193                   0.0                1.0e-6
    16050.949572389116    11932.968964090249                   0.0                1.0e-6
    15967.870489964202    12043.938581505929                   0.0                1.0e-6
    15575.951289549235    12546.569412874984                   0.0                1.0e-6
    15245.509747834747    12945.976109404122                   0.0                1.0e-6
    14876.201012567859    13369.067895653254                   0.0                1.0e-6
     14485.65740269006    13790.533762366364                   0.0                1.0e-6
    13922.974372719895    14349.695296531854                   0.0                1.0e-6
    13338.677911054581    14862.753006891242                   0.0                1.0e-6
     12450.15424935123    15651.920347620258                   0.0                1.0e-6
    10830.286643652658    15817.844986051514                   0.0                1.0e-6
     9017.465009616706    14843.948910144567                   0.0                1.0e-6
     7184.082618946412    13554.585008790576                   0.0                1.0e-6
     5509.023498449812    12213.840614044968                   0.0                1.0e-6
    3980.4600568861297    10848.169373105298                   0.0                1.0e-6
     2586.089596562578     9484.407881295681                   0.0                1.0e-6
    1315.2738221993286     8145.819300882078                   0.0                1.0e-6
    160.04050804662523     6851.253278364377                   0.0                1.0e-6
    -884.8238985418901     5615.563934620698                   0.0                1.0e-6
   -1821.9982363862619     4450.084589363092                   0.0                1.0e-6
    -2651.803602909003    3362.7741946113642                   0.0                1.0e-6
   -3372.3031743706233    2358.1891801073652                   0.0                1.0e-6
    -3979.455867742982    1437.6060546879867                   0.0                1.0e-6
    -4464.554696530206     571.4148287876551                   0.0                1.0e-6
    -5483.663059401282    -590.1484003679922                   0.0                1.0e-6
   -5355.3515435963345    -910.7153167068951                   0.0                1.0e-6
    -5063.388297851147   -1456.6012035894419                   0.0                1.0e-6
    -5779.975458562303   -2080.2639294416585                   0.0                1.0e-6
    -5224.849690380037    -2550.791881055538                   0.0                1.0e-6
     -5917.04861070114   -2959.8996642726383                   0.0                1.0e-6
    -5108.550752021838   -3366.3579159378487                   0.0                1.0e-6
   -4343.7096794660265    -3748.026354332839                   0.0                1.0e-6
    -4190.753452216937   -3954.0119264835685                   0.0                1.0e-6
    -3867.680663433307     -4138.35219591219                   0.0                1.0e-6
    -2817.390662923439     -4426.88380963251                   0.0                1.0e-6
   -2656.0044784215797    -4456.988964640347                   0.0                1.0e-6
   -1452.3789706822124    -4671.653276966086                   0.0                1.0e-6
    -682.6324976578405    -4652.491452766355                   0.0                1.0e-6
    -163.4790508525943    -4582.187482758465                   0.0                1.0e-6
     767.7214971156133     -4657.05485853903                   0.0                1.0e-6
    1374.3198796888407    -4515.134761753947                   0.0                1.0e-6
    2007.8340986330068    -4346.477058260587                   0.0                1.0e-6
    3035.5743697922117    -4405.440132610976                   0.0                1.0e-6
    3538.6480819363687    -4245.644050305838                   0.0                1.0e-6
     4317.994876881802    -4220.111207994547                   0.0                1.0e-6
    4906.6320197033265    -4153.704905422267                   0.0                1.0e-6
     5432.148642492418    -4098.858596367025                   0.0                1.0e-6
     5887.376195848473    -4067.512243442256                   0.0                1.0e-6
     6268.600318387288   -4069.0109054966542                   0.0                1.0e-6
      6574.37136761487    -4109.630682608021                   0.0                1.0e-6
     6804.409195220156    -4192.310800183635                   0.0                1.0e-6
     6958.834608473687    -4316.606111078546                   0.0                1.0e-6
     7037.866518589422   -4478.8944647181725                   0.0                1.0e-6
     7041.979438625295    -4672.870813566019                   0.0                1.0e-6
     6972.376492007061   -4890.3108426339795                   0.0                1.0e-6
     6864.904965235922     -5114.10924610188                   0.0                1.0e-6
     6557.967261683932    -5286.581853900697                   0.0                1.0e-6
     6353.154597836427   -5497.7058629548965                   0.0                1.0e-6
     6229.151365835964    -5758.906396675334                   0.0                1.0e-6
     5825.229852157631    -5985.476902601047                   0.0                1.0e-6
     5308.554678829176    -6174.383678376987                   0.0                1.0e-6
     5032.154725423458    -6384.948960158031                   0.0                1.0e-6
     4714.767324193062    -6520.988527270186                   0.0                1.0e-6
     4239.097801324983    -6588.269872856333                   0.0                1.0e-6
    3804.1730044968954    -6610.180721870099                   0.0                1.0e-6
    3345.5594328747584    -6582.933649783885                   0.0                1.0e-6
    2931.5966923389137     -6493.72869370537                   0.0                1.0e-6
    2491.7217494572824    -6348.071287354671                   0.0                1.0e-6
     2052.651726104184    -6137.664642571459                   0.0                1.0e-6
    1606.5380060740474   -5856.0042376003275                   0.0                1.0e-6
     1153.241407102557    -5500.582486908377                   0.0                1.0e-6
     746.6157721901245    -5070.634943091622                   0.0                1.0e-6
    359.87796717423987    -4583.725695954217                   0.0                1.0e-6
    -48.99835479029722   -4048.9451158402044                   0.0                1.0e-6
    -469.0453839863039    -3457.149597625088                   0.0                1.0e-6
    -898.1271238166703   -2804.8158724465775                   0.0                1.0e-6
    -1333.545290074873    -2094.686552406125                   0.0                1.0e-6
   -1773.1683421070409   -1334.8191519184636                   0.0                1.0e-6
    -2215.182756318102    -536.8829455362991                   0.0                1.0e-6
   -2657.3415988074216     285.6733638099865                   0.0                1.0e-6
   -3096.4087922427425    1119.2701015268601                   0.0                1.0e-6
    -3528.083618619352    1951.5690935199495                   0.0                1.0e-6
   -3947.3417536356596    2772.5614888584046                   0.0                1.0e-6
    -4348.997654931288     3575.333540142558                   0.0                1.0e-6
    -4731.865063119083     4357.692911477433                   0.0                1.0e-6
      -5089.2427497336     5120.612108587155                   0.0                1.0e-6
    -5418.252024619374     5864.862235529154                   0.0                1.0e-6
    -5707.533033774092     6590.182932678993                   0.0                1.0e-6
    -5943.102218793384     7295.439679025726                   0.0                1.0e-6
   -6139.3881698741925     7980.905072055447                   0.0                1.0e-6
    -6285.973390528471     8647.226210223505                   0.0                1.0e-6
    -6377.089875963531     9290.553515526552                   0.0                1.0e-6
    -6406.076079886174     9904.782738118136                   0.0                1.0e-6
    -6364.850813396185    10482.504411701202                   0.0                1.0e-6
    -6244.312302643793    11016.515735111934                   0.0                1.0e-6
    -6035.740144831232     11501.44191301952                   0.0                1.0e-6
   -5732.9246290241135    11934.964036267358                   0.0                1.0e-6
    -5399.526101295394    12519.174117661581                   0.0                1.0e-6
   -4975.4997852709275    13006.389925898318                   0.0                1.0e-6
   -3947.7500866357464    13515.381714582873                   0.0                1.0e-6
   -3371.3260392768634    13093.648633400106                   0.0                1.0e-6
    -2992.615365563587    13927.115339475802                   0.0                1.0e-6
   -2066.5310094006804    13595.147544965039                   0.0                1.0e-6
     -1374.87373493578    13604.785896604053                   0.0                1.0e-6
    -693.3091036471013    13512.233295065116                   0.0                1.0e-6
    336.17552166254603    13862.472480156715                   0.0                1.0e-6
    1580.3181549854878    13807.777674684672                   0.0                1.0e-6
    1653.4300136899833    13089.034831250865                   0.0                1.0e-6
     2799.062289415255    13674.954835769748                   0.0                1.0e-6
    3473.8751166020625    13451.790674218444                   0.0                1.0e-6
     4595.415894993694    13315.528257674143                   0.0                1.0e-6
     4177.668835588016    13099.152645450176                   0.0                1.0e-6
     5102.800984607524    12921.725911588337                   0.0                1.0e-6
      5907.63051728068    12865.033640966178                   0.0                1.0e-6
     5675.251859491102    12626.149764669777                   0.0                1.0e-6
    5775.3102984163415    12436.001546130261                   0.0                1.0e-6
     5818.383068090851    12218.270760263136                   0.0                1.0e-6
     5768.630349203677    11997.369503212762                   0.0                1.0e-6
     5631.697633304116    11773.606060949185                   0.0                1.0e-6
     5414.523506072832    11545.007651814587                   0.0                1.0e-6
     5125.201700425293    11308.343918024348                   0.0                1.0e-6
     4772.737673150886     11060.01344227832                   0.0                1.0e-6
     4366.619929254405    10796.693305406365                   0.0                1.0e-6
    3916.3147659949377    10515.727879177042                   0.0                1.0e-6
      3430.85557011081     10215.28206831238                   0.0                1.0e-6
     2918.648421573743      9894.31447828765                   0.0                1.0e-6
    2387.5039647786225      9552.43853634794                   0.0                1.0e-6
    1844.8002774125302     9189.736484717436                   0.0                1.0e-6
    1297.6311317351099     8806.575238461448                   0.0                1.0e-6
     752.8108931618489     8403.450358079785                   0.0                1.0e-6
    216.67569729126504     7980.863543587983                   0.0                1.0e-6
   -305.28897060237784     7539.227907993227                   0.0                1.0e-6
    -808.8833493500289     7078.797035843116                   0.0                1.0e-6
    -1291.535956659728     6599.625527641047                   0.0                1.0e-6
   -1752.4076914558764     6101.582372995155                   0.0                1.0e-6
   -2192.1758465891135     5584.444164463434                   0.0                1.0e-6
   -2612.5184669336395     5048.085170554604                   0.0                1.0e-6
   -3015.4252432113635    4492.7541646209065                   0.0                1.0e-6
   -3402.5299654924133    3919.3907022868375                   0.0                1.0e-6
   -3774.6606967671923    3329.9007077416063                   0.0                1.0e-6
    -4131.731528608913     2727.299441654944                   0.0                1.0e-6
    -4472.978887008371     2115.650294556529                   0.0                1.0e-6
    -4797.422614691903    1499.7792114118747                   0.0                1.0e-6
    -5104.356225321393     884.8117676039259                   0.0                1.0e-6
    -5393.670974484768    275.63898223759503                   0.0                1.0e-6
    -5665.891864533039   -323.55401396307485                   0.0                1.0e-6
    -5921.918213417983    -909.5770760449072                   0.0                1.0e-6
   -6162.5711547631345   -1480.2755543081412                   0.0                1.0e-6
    -6388.116005687827   -2034.3287982173092                   0.0                1.0e-6
    -6597.930480396239   -2570.8819746930985                   0.0                1.0e-6
    -6790.436348146067   -3089.1308874837014                   0.0                1.0e-6
    -6963.325865713035   -3587.9896964021814                   0.0                1.0e-6
    -7114.024143441766   -4065.9489173397233                   0.0                1.0e-6
    -7240.258614662069    -4521.184533574218                   0.0                1.0e-6
    -7340.571333612833    -4951.919030888382                   0.0                1.0e-6
    -7414.614181017763    -5356.970751474392                   0.0                1.0e-6
    -7463.110360298243    -5736.367035940945                   0.0                1.0e-6
    -7487.442818199826    -6091.848844693347                   0.0                1.0e-6
    -7488.931554421312    -6427.073878437885                   0.0                1.0e-6
    -7467.970141403422   -6747.3488861421565                   0.0                1.0e-6
    -7423.281766720043    -7058.804346001743                   0.0                1.0e-6
     -7328.00780796688     -7358.89958449533                   0.0                1.0e-6
    -7185.469360931896    -7647.322177076083                   0.0                1.0e-6
    -7071.895087005981    -7886.418072142259                   0.0                1.0e-6
    -6820.979919598107    -8123.765274453262                   0.0                1.0e-6
     -6871.35108015355    -8431.939491190826                   0.0                1.0e-6
    -6392.909143545078    -8624.166005152989                   0.0                1.0e-6
    -6229.169412305396    -8870.392803747625                   0.0                1.0e-6
    -5634.886522479017     -9006.71685336486                   0.0                1.0e-6
    -5279.260612319482    -9155.903059984841                   0.0                1.0e-6
    -4979.553440205465     -9294.42079716145                   0.0                1.0e-6
    -4611.336010048997    -9415.582523004266                   0.0                1.0e-6
   -4194.5381292549655    -9478.170230325954                   0.0                1.0e-6
     -3687.14769885996    -9494.585839730295                   0.0                1.0e-6
    -3135.767192014828     -9465.62174101576                   0.0                1.0e-6
    -2680.395133227329    -9401.885315193378                   0.0                1.0e-6
   -2226.7121148385613    -9309.168284889507                   0.0                1.0e-6
   -1791.8804754914656    -9183.681183835468                   0.0                1.0e-6
   -1345.5872972938876    -9025.910782859351                   0.0                1.0e-6
    -904.0182213951427    -8815.563580421078                   0.0                1.0e-6
   -482.46984420704734    -8561.047115865986                   0.0                1.0e-6
    -90.56066847260772    -8272.905939259095                   0.0                1.0e-6
     266.7952782418556    -7955.112072320114                   0.0                1.0e-6
      585.404628185181   -7611.7003990477215                   0.0                1.0e-6
     862.1905235582147    -7246.784252100361                   0.0                1.0e-6
    1095.4116988235385    -6864.608919049756                   0.0                1.0e-6
    1284.7188240434607    -6469.618565343655                   0.0                1.0e-6
     1431.092177828262     -6066.49884677982                   0.0                1.0e-6
    1536.7185481316649    -5660.161880048966                   0.0                1.0e-6
    1604.8616918708399    -5255.650392640724                   0.0                1.0e-6
     1639.759769667148    -4857.946179195944                   0.0                1.0e-6
    1646.5483875375605    -4471.676194559572                   0.0                1.0e-6
    1631.1698586014174    -4100.728287758331                   0.0                1.0e-6
    1600.2064890144397   -3747.8273215139043                   0.0                1.0e-6
    1560.5873985672883    -3414.174515235782                   0.0                1.0e-6
    1519.1701727648876    -3099.287686725864                   0.0                1.0e-6
     1518.370451974877   -2835.1015861471838                   0.0                1.0e-6
     1304.679197785349    -2431.855999832867                   0.0                1.0e-6
    1438.2370989751287   -2306.2262476459664                   0.0                1.0e-6
    1382.8464528841214   -2057.9320356428525                   0.0                1.0e-6
     1124.164837574831   -1554.8078738475183                   0.0                1.0e-6
    1334.5207838273964   -1578.1194441505436                   0.0                1.0e-6
     881.7634989119078    -940.1044052133473                   0.0                1.0e-6
    1067.4794702655138    -882.1923674784637                   0.0                1.0e-6
    1287.9077167683931    -905.1409811980357                   0.0                1.0e-6
     1480.320128622266     -875.004290745438                   0.0                1.0e-6
    1418.7193273095554    -626.9956080060989                   0.0                1.0e-6
    1345.6658752532853    -433.5659131798293                   0.0                1.0e-6
    1219.9737317926922   -185.39649752404182                   0.0                1.0e-6
     1597.485596342535   -241.76601886253584                   0.0                1.0e-6
    1573.3947086582637   -41.889672122742574                   0.0                1.0e-6
     1447.645725386788     207.4160048788461                   0.0                1.0e-6
    1869.6714616310696    120.70786130057475                   0.0                1.0e-6
    1652.1761447138424     270.6675323469854                   0.0                1.0e-6
    1457.8129302677262     411.6232259046244                   0.0                1.0e-6
    2148.5822802001035     340.7573320570384                   0.0                1.0e-6
       1697.7147850968    500.90013557017085                   0.0                1.0e-6
     2116.878351288257    424.71922447571575                   0.0                1.0e-6
    1967.4488942978257    454.10886480369766                   0.0                1.0e-6
     1881.022826522199     484.2635116917725                   0.0                1.0e-6
     1606.722140927562     535.1277975674595                   0.0                1.0e-6
    1792.4745842727532     523.1694011959191                   0.0                1.0e-6
    1452.3884454524218     566.6781915218063                   0.0                1.0e-6
    1946.1248765676285    491.25379282991435                   0.0                1.0e-6
    1262.1640744123201      522.051186842599                   0.0                1.0e-6
     406.9710984904549      531.083290553683                   0.0                1.0e-6
    1279.5895198427113     492.9035266659232                   0.0                1.0e-6
     758.4534724362074     476.8393238505641                   0.0                1.0e-6
    455.19315791811766    511.51403717724236                   0.0                1.0e-6
    -80.98913122381275     586.8265086816674                   0.0                1.0e-6
    -81.12628819677468     606.8304903222046                   0.0                1.0e-6
    200.53638047079545     804.4885324109862                   0.0                1.0e-6
    -268.1450699233301    1076.1164994990622                   0.0                1.0e-6
    -1169.557561233767     917.0607257502661                   0.0                1.0e-6
    -550.9573251521398    1469.3117503987557                   0.0                1.0e-6
