# Supplementary material for: Single spin exact gradients for the optimization of complex pulses and pulse sequences
Source: J Biomol NMR. 2026 Feb 17;80(1):6. doi: 10.1007/s10858-025-00486-7 (PMC12913341; doi:10.1007/s10858-025-00486-7)
Supplement: Supplementary file 1 — (zip 804 KB) [file 10858_2025_486_MOESM1_ESM.zip › SUPPINFO/01_XACT_examplepulseshapes/13C_40kHz_XYZT/urxy_40kHz_1000u_UR180.xyzt]

# File Format xyzt (x-rf-component, y-rf-component, z-component, time)
# ------------------------------------
# Pulse optimized using PulseOptimizer
# No. iterations :   2854
# using          :   BFGS
# converged      :   true
# max. amplitude :   20000.216778529302  [Hz]
# sqrt rf-power  :   10004.196291811755  [Hz]
# rf-energy      :   100083.94344510007  [Hz]
# pulse length   :   1000.0  [µs]
# cost           :   3.0656864534376894e-5
# tr. efficiency :   0.9999847068061173
# ------------------------------------
      5333.52381179629    -2330.444604665613                   0.0                1.0e-6
    3384.8835683403677    -603.2580362042235                   0.0                1.0e-6
     1771.270731176285     564.4735796210498                   0.0                1.0e-6
     458.1285911390946    1249.8013154776263                   0.0                1.0e-6
    -570.2166786311674    1546.8128977711856                   0.0                1.0e-6
   -1328.1942475431538    1550.4256002459463                   0.0                1.0e-6
    -1836.131742080719    1346.7121492479575                   0.0                1.0e-6
   -2121.1642779684685    1008.5764423446639                   0.0                1.0e-6
   -2215.2857618386233     595.0534553819267                   0.0                1.0e-6
   -2152.6647606651372    152.52613623875692                   0.0                1.0e-6
   -1967.2612589265264    -283.3942612651916                   0.0                1.0e-6
   -1691.0766547374333    -686.0195971854083                   0.0                1.0e-6
   -1353.0301953334076   -1036.0241745100238                   0.0                1.0e-6
    -978.3580548842657   -1320.1803627611919                   0.0                1.0e-6
    -588.4385026746893   -1530.3138404254182                   0.0                1.0e-6
     -200.959174508834   -1662.4130708448517                   0.0                1.0e-6
    169.67663221984972    -1715.873390889897                   0.0                1.0e-6
    511.84129832076195    -1692.895955090301                   0.0                1.0e-6
     816.2171646295506   -1598.0760606252015                   0.0                1.0e-6
    1075.4780934801581   -1438.1982708444868                   0.0                1.0e-6
    1284.1416627594203   -1222.2109400523707                   0.0                1.0e-6
      1438.53095671404    -961.2925429800389                   0.0                1.0e-6
    1536.7366019630663    -668.8667274518032                   0.0                1.0e-6
    1578.4777942436724    -360.3962488897216                   0.0                1.0e-6
    1564.8193349897397    -52.80865095930386                   0.0                1.0e-6
    1497.7840075388597     236.5126546271126                   0.0                1.0e-6
    1379.9725223864925    491.11038100340835                   0.0                1.0e-6
     1214.337087302929     697.0046257646636                   0.0                1.0e-6
    1004.2309811318519     844.1005993165505                   0.0                1.0e-6
     753.7736636677245     927.1115745982947                   0.0                1.0e-6
    468.44858042026516     945.7351633475448                   0.0                1.0e-6
    155.73001529838848      903.999627683259                   0.0                1.0e-6
    -174.5315868986456      808.926403825122                   0.0                1.0e-6
    -510.2078310847196     668.8596258950962                   0.0                1.0e-6
     -837.585350263355    491.91712972484083                   0.0                1.0e-6
   -1142.5709631567104     284.9750739289769                   0.0                1.0e-6
   -1412.1424407797579     53.41685176588026                   0.0                1.0e-6
    -1635.680606070835   -198.38398655545393                   0.0                1.0e-6
    -1805.853142164344    -466.1250384801342                   0.0                1.0e-6
   -1918.8797833471808    -744.6014517256509                   0.0                1.0e-6
   -1974.2281358729406   -1027.0997896242277                   0.0                1.0e-6
   -1973.9720099305048   -1305.3903032132218                   0.0                1.0e-6
   -1922.1064968964808    -1570.299706832319                   0.0                1.0e-6
   -1824.0344810554302   -1812.6314766091011                   0.0                1.0e-6
   -1686.2740702743497   -2024.1097875348198                   0.0                1.0e-6
   -1516.2860738197605   -2198.0777450981163                   0.0                1.0e-6
   -1322.2658820894028    -2329.826937372602                   0.0                1.0e-6
   -1112.7978804611603   -2416.5862834957056                   0.0                1.0e-6
     -896.380395876108   -2457.2883771824127                   0.0                1.0e-6
    -680.9218658657052   -2452.2466979121523                   0.0                1.0e-6
   -473.33800412145445   -2402.8431823781584                   0.0                1.0e-6
   -279.34381487265733   -2311.2785597700235                   0.0                1.0e-6
   -103.46371887681968   -2180.4005049801262                   0.0                1.0e-6
    50.785364718301594   -2013.6028925777273                   0.0                1.0e-6
    180.62453028382677    -1814.779353721126                   0.0                1.0e-6
    283.75063836151503   -1588.3104084979811                   0.0                1.0e-6
    358.15435707749504    -1339.062240652075                   0.0                1.0e-6
     402.0565565024412   -1072.3756516477613                   0.0                1.0e-6
    413.96517823492906    -794.0262109814838                   0.0                1.0e-6
    392.82706676884226   -510.14176076344074                   0.0                1.0e-6
    338.23346943308877    -227.0713265970411                   0.0                1.0e-6
    250.63265933700657     48.79088798930892                   0.0                1.0e-6
    131.50464184518705     311.2134632928914                   0.0                1.0e-6
   -16.542150191408783     554.3481272997275                   0.0                1.0e-6
    -189.7846343864387      772.940518760505                   0.0                1.0e-6
    -383.5293279995653      962.510755584287                   0.0                1.0e-6
    -592.3865691812631     1119.486566440767                   0.0                1.0e-6
    -810.6448083827298    1241.2747206660424                   0.0                1.0e-6
   -1032.6815079373441    1326.2581601678235                   0.0                1.0e-6
   -1253.3208070960013    1373.7083051115562                   0.0                1.0e-6
    -1468.043786931757    1383.6084894090627                   0.0                1.0e-6
   -1672.9863996646873     1356.399357167863                   0.0                1.0e-6
   -1864.7229197312963     1292.680687655813                   0.0                1.0e-6
   -2039.9129250173175    1192.9305517441417                   0.0                1.0e-6
   -2026.7501413347002    1052.2797010170389                   0.0                1.0e-6
   -2241.3687783102782     853.2999116301298                   0.0                1.0e-6
   -2292.6928494429358      626.739905309347                   0.0                1.0e-6
    -2333.131816580192     379.3729739198219                   0.0                1.0e-6
    -2341.722444178622    118.70988656790344                   0.0                1.0e-6
   -2315.3869871689617   -150.43662297265945                   0.0                1.0e-6
   -2256.8581761454134   -422.53168288215244                   0.0                1.0e-6
    -2133.877900345847    -689.5463302766245                   0.0                1.0e-6
   -1994.4555040592702     -943.472646418504                   0.0                1.0e-6
   -1820.0775966335768   -1179.6568574321334                   0.0                1.0e-6
   -1614.3965721616985   -1390.3664187561576                   0.0                1.0e-6
   -1387.7992772125574   -1572.3059851411203                   0.0                1.0e-6
   -1111.3859120685806    -1720.683333934054                   0.0                1.0e-6
    -627.4639211826503    -1827.090621680534                   0.0                1.0e-6
   -276.06059415116306   -1892.0986476473997                   0.0                1.0e-6
   -114.19142224142374    -1924.071363569365                   0.0                1.0e-6
   -142.33161614561644   -1928.9528527656985                   0.0                1.0e-6
    -63.64646465599478   -1900.0632382360543                   0.0                1.0e-6
    393.22518723138467    -1816.005290511162                   0.0                1.0e-6
      696.266060574987   -1697.0569819108475                   0.0                1.0e-6
     975.6941104084918   -1530.3209963234906                   0.0                1.0e-6
    1223.1088752366843   -1316.5731744149991                   0.0                1.0e-6
    1430.9867051335768    -1057.696308028279                   0.0                1.0e-6
    1593.0072160069653    -756.8404190436576                   0.0                1.0e-6
    1704.1978727244834    -418.5170550482044                   0.0                1.0e-6
    1760.9010948641521    -48.58801398229503                   0.0                1.0e-6
    1760.6097783472555     345.8743931467398                   0.0                1.0e-6
     1701.742251265471     756.8539820894551                   0.0                1.0e-6
    1583.4325409339256    1175.7577821400714                   0.0                1.0e-6
    1405.3988835540235    1593.8384692783413                   0.0                1.0e-6
    1167.9290539033393     2002.618687299794                   0.0                1.0e-6
     871.9927508733591    2394.2670160175426                   0.0                1.0e-6
     500.9325509483779    2763.0614272600774                   0.0                1.0e-6
     76.87222818433585    3112.4904093681366                   0.0                1.0e-6
     -399.389761763484     3436.351257569028                   0.0                1.0e-6
    -940.1496540702685    3721.3954710391727                   0.0                1.0e-6
   -1509.8486176884592    3965.9793340258184                   0.0                1.0e-6
   -2088.9618251159955     4170.813008101697                   0.0                1.0e-6
   -2610.7412343724477     4347.968284702737                   0.0                1.0e-6
   -3082.0536999033225     4504.088372436977                   0.0                1.0e-6
   -3548.9975445878504     4622.493637709056                   0.0                1.0e-6
    -3967.220496095941    4699.2010711629255                   0.0                1.0e-6
    -4322.220708042085     4737.806582675485                   0.0                1.0e-6
    -4601.576525566491     4743.605100405283                   0.0                1.0e-6
    -4795.331693386686     4723.569258131429                   0.0                1.0e-6
    -4896.037273878986      4686.32654503885                   0.0                1.0e-6
    -4939.084673917378     4642.816045634477                   0.0                1.0e-6
    -4880.190938491866     4613.884999288187                   0.0                1.0e-6
    -4689.815465889067     4618.885963123533                   0.0                1.0e-6
     -4418.85722601592     4669.461671841423                   0.0                1.0e-6
    -4229.175043651569     4769.521839087517                   0.0                1.0e-6
   -3561.0831909823883     4947.997487066626                   0.0                1.0e-6
   -2626.4857985473286     5217.963735880851                   0.0                1.0e-6
    -2481.016458849771     5579.113764378395                   0.0                1.0e-6
   -1948.3785126933494     5962.178277605409                   0.0                1.0e-6
    -1151.550206969493      6405.55004989671                   0.0                1.0e-6
   -301.46078338209855     6932.025768959548                   0.0                1.0e-6
      582.521684332588      7537.13286251727                   0.0                1.0e-6
    1481.2806722792213     8211.098499616399                   0.0                1.0e-6
    2376.7028319409746     8939.151032773621                   0.0                1.0e-6
     3252.086377752389     9702.145961969292                   0.0                1.0e-6
    4092.3297454148965     10477.43478735257                   0.0                1.0e-6
     4884.025341847903    11239.933501887534                   0.0                1.0e-6
     5615.520020861904    11963.374704777305                   0.0                1.0e-6
    6276.9329948381355     12621.72725841312                   0.0                1.0e-6
     6860.089119546217    13190.739203141064                   0.0                1.0e-6
     7358.342145235862    13649.513581347384                   0.0                1.0e-6
     7766.307502698156    13981.979205271542                   0.0                1.0e-6
     8079.565417339773    14178.087000095828                   0.0                1.0e-6
     8294.412783604346    14234.561877534557                   0.0                1.0e-6
      8407.73733847913     14155.07666623056                   0.0                1.0e-6
     8417.072208728983    13949.784561233111                   0.0                1.0e-6
     8320.868672015544      13634.2373430237                   0.0                1.0e-6
     8118.992871330335    13227.811555998303                   0.0                1.0e-6
     7813.398794290094     12751.84643257127                   0.0                1.0e-6
     7408.860272110067    12227.748321749656                   0.0                1.0e-6
     6913.584768566728    11675.321320794686                   0.0                1.0e-6
     6339.515119241168     11111.53481916135                   0.0                1.0e-6
    5702.1728066796695    10549.842923360262                   0.0                1.0e-6
     5020.001038717032    10000.052971614343                   0.0                1.0e-6
     4313.295102612778     9468.635303265522                   0.0                1.0e-6
    3602.9171776706553     8959.304143556064                   0.0                1.0e-6
    2909.0462015701464     8473.692254851023                   0.0                1.0e-6
     2250.194228473232     8011.981118722923                   0.0                1.0e-6
     1642.636968247892     7573.410988436613                   0.0                1.0e-6
    1100.2850221887122     7156.656325539738                   0.0                1.0e-6
     634.9001771854619     6760.094959718495                   0.0                1.0e-6
      256.473047452609     6382.018161606635                   0.0                1.0e-6
   -26.451041891000017     6020.826612528465                   0.0                1.0e-6
    -206.6742786216765     5675.240209389461                   0.0                1.0e-6
   -278.56303630067396     5344.523802085453                   0.0                1.0e-6
   -238.55303234104122    5028.7023827692055                   0.0                1.0e-6
    -85.82166255111771      4728.71600875719                   0.0                1.0e-6
    177.04011818393505     4446.456805312939                   0.0                1.0e-6
     543.5108264096795     4184.645180228182                   0.0                1.0e-6
    1002.8737046589578     3946.538540949599                   0.0                1.0e-6
     1540.232296395555    3735.5107776965733                   0.0                1.0e-6
     2136.783250325957    3554.5756666179236                   0.0                1.0e-6
     2770.303433395364    3405.9369023155823                   0.0                1.0e-6
     3415.813640031681    3290.6286012845417                   0.0                1.0e-6
     4046.394174095493    3208.2733270223416                   0.0                1.0e-6
     4634.132499082462    3156.9478232845386                   0.0                1.0e-6
     5151.173506640504    3133.1253285368657                   0.0                1.0e-6
     5570.822384544937    3131.6636527866403                   0.0                1.0e-6
     5868.628194182557    3145.8249546497127                   0.0                1.0e-6
     6023.363376018676     3167.333957851346                   0.0                1.0e-6
     6017.817446332302    3186.4937931640034                   0.0                1.0e-6
     5839.343785163546     3192.377127885782                   0.0                1.0e-6
    5480.1327730427065     3173.098766694329                   0.0                1.0e-6
     4937.224406657066    3116.1653232578606                   0.0                1.0e-6
     4212.308681511196    3008.8983953159673                   0.0                1.0e-6
     3311.383169175889    2838.9426941267047                   0.0                1.0e-6
     2244.338789292576    2594.8917728919255                   0.0                1.0e-6
    1024.5269312300688     2267.076162286866                   0.0                1.0e-6
    -331.6697902001403    1848.5476780185973                   0.0                1.0e-6
   -1805.2732067913173    1336.2541505887853                   0.0                1.0e-6
    -3375.181533696047     732.3371428667482                   0.0                1.0e-6
    -5018.701810125016     45.41483871034424                   0.0                1.0e-6
    -6712.128260782911    -708.3551399388328                   0.0                1.0e-6
    -8431.279758058332    -1504.700238117377                   0.0                1.0e-6
    -10151.81428874465    -2311.473340461777                   0.0                1.0e-6
   -11849.048501105695   -3090.0937840464985                   0.0                1.0e-6
   -14159.912482061334   -3897.1254417290847                   0.0                1.0e-6
   -15138.874328035075    -4626.542321918555                   0.0                1.0e-6
   -15372.646020654147    -5283.119876599407                   0.0                1.0e-6
   -17631.849901448117    -5900.762295595321                   0.0                1.0e-6
   -17939.726201380465    -6378.052622236893                   0.0                1.0e-6
   -18159.544273187596    -5406.700882876378                   0.0                1.0e-6
   -18814.065427929876    -5307.863355447888                   0.0                1.0e-6
    -19108.04398428099    -5805.913077951064                   0.0                1.0e-6
   -18870.469134348175    -5364.360159603453                   0.0                1.0e-6
   -19250.221463666625    -5356.770894445348                   0.0                1.0e-6
   -19178.690863182364    -4867.073319160103                   0.0                1.0e-6
   -18542.360468856925    -4379.018865739262                   0.0                1.0e-6
     -16873.1580867042   -3606.2726153241388                   0.0                1.0e-6
   -15353.997620640337    -2966.804059488403                   0.0                1.0e-6
   -13674.033195129754   -2357.1784427277976                   0.0                1.0e-6
   -11890.195326019631   -1791.6602338931862                   0.0                1.0e-6
   -10054.999901650477   -1280.0377317478315                   0.0                1.0e-6
    -8215.464824657054     -827.439682160679                   0.0                1.0e-6
    -6412.456547366067    -434.5597662052044                   0.0                1.0e-6
    -4680.272886454685    -98.29983871110632                   0.0                1.0e-6
   -3046.4745778238307    187.22988205562498                   0.0                1.0e-6
   -1532.0491409153678        429.5314255792                   0.0                1.0e-6
   -151.95834938497947     636.6023352395799                   0.0                1.0e-6
    1083.9631131630736     816.0912574682538                   0.0                1.0e-6
     2169.880672003925     974.8178042950918                   0.0                1.0e-6
     3102.792940147657    1118.5952597617422                   0.0                1.0e-6
     3881.535852496106    1252.1750234478993                   0.0                1.0e-6
     4506.143378819007    1379.1091518066216                   0.0                1.0e-6
     4977.680727495108    1501.4263818501909                   0.0                1.0e-6
     5298.561077795133     1619.197104671531                   0.0                1.0e-6
     5473.232278741662    1730.2256436897478                   0.0                1.0e-6
     5509.004931031555    1830.1484623749043                   0.0                1.0e-6
    5416.7309101864685    1913.0903898865342                   0.0                1.0e-6
     5211.069962169934    1972.7916208289002                   0.0                1.0e-6
     4910.205786880256     2003.891535573951                   0.0                1.0e-6
     4535.048173268985    2002.9628999041288                   0.0                1.0e-6
      4108.11093163427    1968.9779526206855                   0.0                1.0e-6
    3652.3247486593864     1903.106163842596                   0.0                1.0e-6
    3190.0126878138217    1807.9829483864414                   0.0                1.0e-6
    2742.1552211398853    1686.7457915215002                   0.0                1.0e-6
     2327.956919837437    1542.1606684746903                   0.0                1.0e-6
    1964.6461715403173    1376.0746082372468                   0.0                1.0e-6
    1667.4129495636316    1189.2883875590119                   0.0                1.0e-6
    1449.4093071017983     981.8094194310422                   0.0                1.0e-6
    1321.7775647944445     753.3582974352537                   0.0                1.0e-6
    1293.7053778318798     503.9714424798606                   0.0                1.0e-6
    1372.5185160073854    234.55296848558524                   0.0                1.0e-6
    1563.8095240212836   -52.739503125598155                   0.0                1.0e-6
    1871.5741480066067   -354.35316298524634                   0.0                1.0e-6
     2298.303802080952     -665.483245148812                   0.0                1.0e-6
     2844.975071046388    -980.5025629707146                   0.0                1.0e-6
     3510.891193036762    -1293.633919459265                   0.0                1.0e-6
     4293.360292140836   -1599.7725734158441                   0.0                1.0e-6
     5187.229241415401   -1895.3195417479672                   0.0                1.0e-6
      6184.32003534546    -2178.855660930045                   0.0                1.0e-6
    7272.8347113560585    -2451.483829656737                   0.0                1.0e-6
     8436.810831642282   -2716.7006373449426                   0.0                1.0e-6
     9655.729566798302   -2979.7289043128544                   0.0                1.0e-6
     10904.40097840369   -3246.3424226250486                   0.0                1.0e-6
    12153.260290290125    -3521.330399810658                   0.0                1.0e-6
    13369.180951616832    -3806.862842245688                   0.0                1.0e-6
    14516.830736073227    -4101.103121961002                   0.0                1.0e-6
    15560.477943773012    -4397.438019926627                   0.0                1.0e-6
    16466.036231217022    -4684.629145323921                   0.0                1.0e-6
    17203.068692396148    -4948.021915494996                   0.0                1.0e-6
    17746.485418721168    -5171.702460443042                   0.0                1.0e-6
    18077.756209809282     -5341.23022697939                   0.0                1.0e-6
     18185.57951663263    -5446.379437346471                   0.0                1.0e-6
    18066.049237470525     -5483.27274096957                   0.0                1.0e-6
     17722.41129791181    -5455.418854031566                   0.0                1.0e-6
    17164.503132777292    -5373.441186280003                   0.0                1.0e-6
    16407.946473570417    -5253.616667292299                   0.0                1.0e-6
    15473.146193363204    -5115.621232607248                   0.0                1.0e-6
    14384.150686879031    -4980.014730040872                   0.0                1.0e-6
    13167.448957712193    -4865.967796955696                   0.0                1.0e-6
    11850.800620673515    -4789.574340310096                   0.0                1.0e-6
    10462.200701617241    -4762.880638120313                   0.0                1.0e-6
     9029.062488315098    -4793.571344206729                   0.0                1.0e-6
     7577.660780597092    -4885.132695038199                   0.0                1.0e-6
     6132.825602699984    -5037.277519101671                   0.0                1.0e-6
    4717.8275093420825    -5246.450366838196                   0.0                1.0e-6
    3354.3633175381256     -5506.30466852006                   0.0                1.0e-6
    2062.5435217629956    -5808.125792024732                   0.0                1.0e-6
     860.8011349445653   -6141.2388608414785                   0.0                1.0e-6
   -234.31894452348016   -6493.4725125863215                   0.0                1.0e-6
    -1208.480972898385    -6851.744052099348                   0.0                1.0e-6
   -2049.9332742447045    -7202.792048562858                   0.0                1.0e-6
   -2749.8486177037357    -7534.022284030365                   0.0                1.0e-6
   -3302.5351919603513    -7834.371406003655                   0.0                1.0e-6
    -3705.445768376533    -8095.051374953363                   0.0                1.0e-6
   -3958.9593139328695    -8310.034866271397                   0.0                1.0e-6
    -4065.967592276078    -8476.184615919523                   0.0                1.0e-6
      -4031.3516758357    -8593.009966732416                   0.0                1.0e-6
   -3861.4626258763187     -8662.12742911969                   0.0                1.0e-6
   -3563.7160086456624     -8686.57596340635                   0.0                1.0e-6
   -3146.3712604626935    -8670.163001809762                   0.0                1.0e-6
    -2618.505707138762    -8616.982516281569                   0.0                1.0e-6
   -1990.1290522382028    -8531.164652512633                   0.0                1.0e-6
   -1272.3386194181533    -8416.820437044009                   0.0                1.0e-6
   -477.40361197204993     -8278.07289958852                   0.0                1.0e-6
     381.3085530720348    -8119.043588241625                   0.0                1.0e-6
    1289.5987025954407     -7943.69406255693                   0.0                1.0e-6
     2232.869117204651    -7755.487260467881                   0.0                1.0e-6
    3196.6476373088753    -7556.905286212659                   0.0                1.0e-6
     4167.101651315272    -7348.913697044435                   0.0                1.0e-6
     5131.443092406271   -7130.4862470722155                   0.0                1.0e-6
     6078.147693990472   -6898.3003047385155                   0.0                1.0e-6
     6996.942706209336    -6646.691315397973                   0.0                1.0e-6
     7878.549915610461    -6367.923767584523                   0.0                1.0e-6
     8714.206541061947    -6052.799577841061                   0.0                1.0e-6
     9495.032594755123    -5691.580820006585                   0.0                1.0e-6
      10211.3726858264    -5275.150507441818                   0.0                1.0e-6
    10852.300703121453    -4796.277647271428                   0.0                1.0e-6
    11405.506370868336    -4250.805730573223                   0.0                1.0e-6
    11857.745605488904    -3638.567347811849                   0.0                1.0e-6
    12195.912406580215     -2963.85685095437                   0.0                1.0e-6
    12408.601175818489    -2235.367767096716                   0.0                1.0e-6
    12487.842367936075    -1465.603635490266                   0.0                1.0e-6
     12430.59586367825    -669.8701520299114                   0.0                1.0e-6
    12239.630079363631    134.97625051887005                   0.0                1.0e-6
    11923.589188720169      931.829696649223                   0.0                1.0e-6
    11496.280868368913       1704.5201851009                   0.0                1.0e-6
    10975.406102685309    2438.7717741253027                   0.0                1.0e-6
    10381.035934822747    3122.8778029890814                   0.0                1.0e-6
     9734.112867270815    3748.0750921855783                   0.0                1.0e-6
     9055.161046018584     4308.618563584121                   0.0                1.0e-6
      8363.28680659176      4801.57239899379                   0.0                1.0e-6
      7675.47815284066      5226.35787279446                   0.0                1.0e-6
     7006.177108385123     5584.133300235999                   0.0                1.0e-6
     6367.090637080164     5877.115284468723                   0.0                1.0e-6
     5767.206876216603     6107.963772481301                   0.0                1.0e-6
     5212.982565426965      6279.33442699982                   0.0                1.0e-6
    4708.6621468645635    6393.6534757934205                   0.0                1.0e-6
     4256.682029713043      6453.10894829821                   0.0                1.0e-6
    3858.1092970432965     6459.799169635787                   0.0                1.0e-6
    3513.0655524171366     6415.950317126525                   0.0                1.0e-6
    3221.0941410921537     6324.114399093827                   0.0                1.0e-6
    2981.4412609728906     6187.281136588573                   0.0                1.0e-6
    2793.2359742450285     6008.870266423244                   0.0                1.0e-6
    2655.5677182475274     5792.603965262104                   0.0                1.0e-6
     2567.473164669112      5542.28418815236                   0.0                1.0e-6
     2527.852628069077     5261.514806618137                   0.0                1.0e-6
     2535.341575052511     4953.415951433037                   0.0                1.0e-6
    2588.1643018011696     4620.379625727669                   0.0                1.0e-6
    2683.9947823962916     4263.912590991647                   0.0                1.0e-6
     2819.845068870065    3884.6039948515186                   0.0                1.0e-6
     2991.995838765933    3482.2394076572923                   0.0                1.0e-6
    3195.9781013681722     3056.059084917692                   0.0                1.0e-6
     3426.610312574649     2605.128576737319                   0.0                1.0e-6
     3678.090624371995     2128.760221438768                   0.0                1.0e-6
     3944.138189688887    1626.9031844983103                   0.0                1.0e-6
     4218.169048826798    1100.4159313081307                   0.0                1.0e-6
     4493.481516268164     551.1530316512842                   0.0                1.0e-6
     4763.416062470582   -18.163694473454118                   0.0                1.0e-6
     5021.450238112876    -604.2699329899015                   0.0                1.0e-6
     5261.194845048369   -1203.8114161333046                   0.0                1.0e-6
    5476.2752483321765   -1813.8225689257904                   0.0                1.0e-6
     5660.109119971222     -2432.12016492681                   0.0                1.0e-6
    5805.6227720310935    -3057.517882899412                   0.0                1.0e-6
     5904.974547947326    -3689.805817718395                   0.0                1.0e-6
     5949.368462777506     -4329.48776733667                   0.0                1.0e-6
     5929.040483735925    -4977.316344812799                   0.0                1.0e-6
     5833.483305947382    -5633.701742586484                   0.0                1.0e-6
      5651.94584597434    -6298.089157090104                   0.0                1.0e-6
     5374.204848294887    -6968.402543873094                   0.0                1.0e-6
     4991.561862137122    -7640.642325381623                   0.0                1.0e-6
     4497.973200051778     -8308.70681638999                   0.0                1.0e-6
     3891.178395989943    -8964.484931179017                   0.0                1.0e-6
     3173.662285161059    -9598.241937230516                   0.0                1.0e-6
     2353.278744922256    -10199.28914589769                   0.0                1.0e-6
    1443.3924344534369   -10756.890705348564                   0.0                1.0e-6
    462.46438169779503    -11261.31642304633                   0.0                1.0e-6
     -566.890109158694   -11704.903248513796                   0.0                1.0e-6
   -1619.2325478655287   -12082.949369826338                   0.0                1.0e-6
    -2667.802313695222   -12394.248479222582                   0.0                1.0e-6
   -3685.9524088238218   -12641.094627053928                   0.0                1.0e-6
    -4648.344962281118   -12828.663125449046                   0.0                1.0e-6
    -5531.847528409027   -12963.799406729713                   0.0                1.0e-6
    -6316.193257982969   -13053.402700873978                   0.0                1.0e-6
    -6984.538953027201   -13102.730133162742                   0.0                1.0e-6
   -7524.0383859507065   -13114.016682452979                   0.0                1.0e-6
    -7926.448966070118    -13085.77036386183                   0.0                1.0e-6
    -8188.656195714622   -13012.958636733736                   0.0                1.0e-6
    -8312.904894997957   -12888.088701326335                   0.0                1.0e-6
     -8306.53115129513   -12702.961450252173                   0.0                1.0e-6
    -8181.110752831659   -12450.707453439289                   0.0                1.0e-6
    -7951.132038200134   -12127.639095618662                   0.0                1.0e-6
    -7632.472111129922   -11734.498394496457                   0.0                1.0e-6
    -7241.017992786057    -11276.83876100143                   0.0                1.0e-6
    -6791.697871485002   -10764.510281143477                   0.0                1.0e-6
     -6298.01664505995   -10210.451326989116                   0.0                1.0e-6
    -5772.014434961108    -9629.146953659147                   0.0                1.0e-6
   -5224.4664028249545    -9035.146446557277                   0.0                1.0e-6
    -4665.144185592544    -8441.939324795725                   0.0                1.0e-6
    -4103.034208824351    -7861.319743343871                   0.0                1.0e-6
   -3546.4986247732295    -7303.193840834044                   0.0                1.0e-6
   -3003.4214334188287    -6775.663515331519                   0.0                1.0e-6
    -2481.386517531811    -6285.183562098943                   0.0                1.0e-6
   -1987.8981042545392    -5836.633258955891                   0.0                1.0e-6
   -1530.6069737801495    -5433.238957573162                   0.0                1.0e-6
   -1117.4761292127844    -5076.390063617214                   0.0                1.0e-6
     -756.822479899211   -4765.4686947030095                   0.0                1.0e-6
   -457.20402565652944    -4497.838830272371                   0.0                1.0e-6
   -227.17023875036597    -4269.108778753346                   0.0                1.0e-6
    -74.93797910256272   -4073.7045147826143                   0.0                1.0e-6
    -8.080814505569508   -3905.6962835303257                   0.0                1.0e-6
   -33.317515453048095    -3759.735928201246                   0.0                1.0e-6
   -156.45479944174983    -3631.912668871472                   0.0                1.0e-6
   -382.48634033772873    -3520.335807758516                   0.0                1.0e-6
    -715.7878519411684     -3425.30610097538                   0.0                1.0e-6
   -1160.2958025572605   -3349.0307098207168                   0.0                1.0e-6
   -1719.5357215718059   -3294.9440937592667                   0.0                1.0e-6
   -2396.3893967233103    -3266.786553224534                   0.0                1.0e-6
   -3192.5577691566045      -3267.6350000203                   0.0                1.0e-6
   -4107.7685972401505     -3299.06413104822                   0.0                1.0e-6
    -5138.862230327342   -3360.5498134902955                   0.0                1.0e-6
     -6278.93208634509      -3449.1389395598                   0.0                1.0e-6
     -7516.68006986843    -3559.338615953922                   0.0                1.0e-6
    -8836.076161981795    -3683.153919078749                   0.0                1.0e-6
   -10216.313531478965    -3810.240930053912                   0.0                1.0e-6
   -11631.966047481903    -3928.227768437657                   0.0                1.0e-6
   -13053.221096871433    -4023.351685863294                   0.0                1.0e-6
   -12693.378777594226   -3249.3433810941783                   0.0                1.0e-6
   -14247.522338294375   -3722.7928837177155                   0.0                1.0e-6
   -15212.351175131951   -3990.9036414818165                   0.0                1.0e-6
   -18778.522929422186   -5047.3349263144755                   0.0                1.0e-6
    -19376.71401366669    -4186.317793730097                   0.0                1.0e-6
   -18445.408506770244   -3804.1588230076527                   0.0                1.0e-6
   -17309.163843627408     -3819.04406459367                   0.0                1.0e-6
    -18596.09563054583     -3434.61607344837                   0.0                1.0e-6
   -19592.241036769763   -3384.5525266982672                   0.0                1.0e-6
    -18542.63581080637   -3393.2870330445735                   0.0                1.0e-6
    -19269.39104741461    -3911.926065063121                   0.0                1.0e-6
    -17522.77037085871     -3716.05863064124                   0.0                1.0e-6
    -16094.90133623229    -3883.263509167761                   0.0                1.0e-6
   -14383.978140258685    -4179.676080245303                   0.0                1.0e-6
   -12410.083241881903   -4586.3318571821965                   0.0                1.0e-6
   -10197.019543802686    -5070.300362305631                   0.0                1.0e-6
    -7772.493002623926    -5588.737169484832                   0.0                1.0e-6
    -5168.708547253885    -6094.374304510289                   0.0                1.0e-6
    -2423.258002996818    -6541.418827185479                   0.0                1.0e-6
    419.93952781448434    -6891.238867895434                   0.0                1.0e-6
     6355.176524948889    -6700.000034785353                   0.0                1.0e-6
     8742.471040727392   -6577.2275299498415                   0.0                1.0e-6
     10701.01601746744    -6752.473385751408                   0.0                1.0e-6
    13631.946172925847    -6449.126714720049                   0.0                1.0e-6
     16888.31187861522     -6073.87348494378                   0.0                1.0e-6
    18978.353439341066      -5637.1903274045                   0.0                1.0e-6
    18853.104190348626    -6034.721320517549                   0.0                1.0e-6
    18641.847479855693    -6556.724692586283                   0.0                1.0e-6
    18962.846740443765   -6045.6045131303745                   0.0                1.0e-6
     18978.91703909057    -5677.366110414662                   0.0                1.0e-6
    19030.470131952767     -5141.89280835081                   0.0                1.0e-6
      18968.1952821063    -6250.480898602788                   0.0                1.0e-6
    18856.545113852466    -5940.930666423818                   0.0                1.0e-6
    18971.449024060556    -6108.932447919487                   0.0                1.0e-6
     18773.14436901446    -6739.032776790229                   0.0                1.0e-6
    17551.687157238706    -6906.042546566923                   0.0                1.0e-6
    15648.862574007793    -6907.553256958844                   0.0                1.0e-6
    13532.553984573919    -6804.994651692253                   0.0                1.0e-6
    11274.590841121224    -6606.401432095803                   0.0                1.0e-6
     8943.010388058234    -6323.532719884506                   0.0                1.0e-6
     6600.242887030667    -5969.597622314996                   0.0                1.0e-6
     4302.380808309111    -5557.877390093928                   0.0                1.0e-6
     2099.166691067596    -5101.089631484587                   0.0                1.0e-6
      34.3869589735058    -4611.323269072952                   0.0                1.0e-6
   -1853.5679655756953    -4100.362866060852                   0.0                1.0e-6
   -3531.1654438844116   -3580.1866227580795                   0.0                1.0e-6
    -4969.363000546877   -3063.3881301280194                   0.0                1.0e-6
    -6143.505136120471   -2563.2822527747016                   0.0                1.0e-6
    -7033.498036750819          -2093.541515                   0.0                1.0e-6
    -7624.189336173969   -1667.3665498220096                   0.0                1.0e-6
    -7905.822412755139    -1296.377633099668                   0.0                1.0e-6
    -7874.427938293402    -989.5550185123574                   0.0                1.0e-6
   -7532.0532421989365    -752.5910458674751                   0.0                1.0e-6
    -6886.785215290216    -587.9206747093881                   0.0                1.0e-6
    -5952.568548210112    -495.4939418542151                   0.0                1.0e-6
    -4748.847447716658   -474.10990001801156                   0.0                1.0e-6
    -3300.067183397318    -522.9253432992037                   0.0                1.0e-6
   -1635.0619549430614    -642.6421423394877                   0.0                1.0e-6
    213.68051466884816    -835.8871709725048                   0.0                1.0e-6
     2210.956228092682   -1106.4198574111147                   0.0                1.0e-6
      4320.14828550147   -1457.0096462621516                   0.0                1.0e-6
     6505.104960385184    -1886.087090329798                   0.0                1.0e-6
     8732.702501970118    -2383.541025140737                   0.0                1.0e-6
      10975.8467661787   -2926.2393081068512                   0.0                1.0e-6
    13000.164492147174    -3489.130998084947                   0.0                1.0e-6
    15024.616995099255   -4005.4689482891426                   0.0                1.0e-6
    17433.529609537865    -4347.642343409208                   0.0                1.0e-6
      19474.6540922071    -4350.731189340465                   0.0                1.0e-6
     19559.82612233643    -4142.826759687589                   0.0                1.0e-6
    19578.775078044597   -3231.6461090238545                   0.0                1.0e-6
    19735.618484738097   -2232.9095360820747                   0.0                1.0e-6
    19752.827832040693    -1480.438320829973                   0.0                1.0e-6
    19959.364074915564    -1272.408970533961                   0.0                1.0e-6
    19994.033776372762    -282.5336011479292                   0.0                1.0e-6
    19986.033660261277     753.0801544776957                   0.0                1.0e-6
    19843.908324330543    1584.5619738154612                   0.0                1.0e-6
     19822.04636924984     2478.028719039696                   0.0                1.0e-6
    19636.862420139547    3243.6645370338697                   0.0                1.0e-6
     19221.10587085267     4207.745626757349                   0.0                1.0e-6
    19611.188883429855     3681.585522752797                   0.0                1.0e-6
    19700.355024133776    3239.6294727611453                   0.0                1.0e-6
    19532.217176248625     4298.909547107717                   0.0                1.0e-6
    19144.219323617006    4365.7713493433685                   0.0                1.0e-6
    19830.835420843236    2348.2597583060856                   0.0                1.0e-6
     19671.92898205226     2937.137164429543                   0.0                1.0e-6
    19896.097993380656     273.5169412106019                   0.0                1.0e-6
    17444.712529243265     1949.139209357116                   0.0                1.0e-6
    19512.933312167268   -1030.6803002557465                   0.0                1.0e-6
     19476.84232955518   -1595.2979897595155                   0.0                1.0e-6
    18123.549473722353    -2207.443855404557                   0.0                1.0e-6
    17346.037943846568    -4626.081013559399                   0.0                1.0e-6
    18647.458244265334    -4837.840679669196                   0.0                1.0e-6
    15513.071732155251    -4169.589321496059                   0.0                1.0e-6
    12518.593279423063    -5445.250079486745                   0.0                1.0e-6
    11492.608552200816    -5972.788891872884                   0.0                1.0e-6
    10909.868771510626    -4669.934628016703                   0.0                1.0e-6
     7822.161885252428   -3753.2232129826525                   0.0                1.0e-6
     4543.156794402815    -2635.570967968676                   0.0                1.0e-6
    1125.2182262421054   -1376.2138636565205                   0.0                1.0e-6
   -2378.0869781955234   -39.006630179851285                   0.0                1.0e-6
    -5907.945809860597    1312.0442374556926                   0.0                1.0e-6
    -9053.403224706271    2623.8039600399243                   0.0                1.0e-6
   -12489.988316192097     4092.376743436364                   0.0                1.0e-6
   -16589.329327362557     4904.425168407608                   0.0                1.0e-6
   -17565.800687651594     5334.278620889453                   0.0                1.0e-6
   -19160.908276896367     5470.925898549841                   0.0                1.0e-6
   -19201.573719751817      4947.55467764255                   0.0                1.0e-6
   -19005.396618107403     5003.306457449287                   0.0                1.0e-6
   -19242.051466011424     5266.259807228211                   0.0                1.0e-6
   -19125.920434711858     4823.530719323756                   0.0                1.0e-6
   -19328.787341569197     4412.677299221388                   0.0                1.0e-6
   -19302.252569324366     4741.894115097764                   0.0                1.0e-6
   -19410.242490315693     4560.045121092799                   0.0                1.0e-6
   -19399.716598749903     4546.738031665616                   0.0                1.0e-6
   -19548.727836225513     3508.032557219454                   0.0                1.0e-6
    -19378.33751452098     4101.154309336241                   0.0                1.0e-6
   -19686.387343038918     3526.341406880181                   0.0                1.0e-6
   -19061.644606037196    2835.1523521020717                   0.0                1.0e-6
    -16654.91594029373    2024.3838760598544                   0.0                1.0e-6
   -14145.922453781604    1206.8689089654072                   0.0                1.0e-6
   -11591.298765715397    393.61439477374734                   0.0                1.0e-6
    -9041.183706565856   -408.16386784299806                   0.0                1.0e-6
    -6540.226992201654   -1194.4945599914638                   0.0                1.0e-6
    -4128.140820813972   -1963.3804502231278                   0.0                1.0e-6
   -1839.8421212252179   -2713.0009219815556                   0.0                1.0e-6
    294.65174475803923   -3439.7363058842066                   0.0                1.0e-6
    2250.3779744493977    -4136.466677369618                   0.0                1.0e-6
    4110.7449317150285    -4749.304347122266                   0.0                1.0e-6
     5350.176161941163    -5561.102741072781                   0.0                1.0e-6
     6955.146857383714     -5906.20751035586                   0.0                1.0e-6
     8087.783951451753    -6296.823607700532                   0.0                1.0e-6
     8984.250601736654    -6568.832159300581                   0.0                1.0e-6
     9644.966790082919    -6713.219342488225                   0.0                1.0e-6
    10074.362716818689    -6729.079699508843                   0.0                1.0e-6
    10281.297746071696    -6624.141713286063                   0.0                1.0e-6
      10279.5066952438    -6413.844440445148                   0.0                1.0e-6
    10087.852678360128       -6119.332756189                   0.0                1.0e-6
      9730.22501164312     -5764.95261492498                   0.0                1.0e-6
     9235.032930474865    -5375.821121659177                   0.0                1.0e-6
     8634.355937125056     -4975.87699329048                   0.0                1.0e-6
     7962.879280757784    -4586.589403340097                   0.0                1.0e-6
     7256.754794901674     -4226.30858482996                   0.0                1.0e-6
     6552.498518312051    -3910.123720050119                   0.0                1.0e-6
     5885.990981990162   -3650.0500566096853                   0.0                1.0e-6
      5291.60312476243    -3455.372423433968                   0.0                1.0e-6
     4801.439182237468   -3333.0010586912695                   0.0                1.0e-6
     4444.667534721854   -3287.7334929991707                   0.0                1.0e-6
     4246.898871979529   -3322.3578107993826                   0.0                1.0e-6
      4229.56893509129   -3437.5748402275735                   0.0                1.0e-6
     4409.297483022261    -3631.755808704235                   0.0                1.0e-6
     4797.238179614117   -3900.5882368683933                   0.0                1.0e-6
     5398.518110044193    -4236.712697594153                   0.0                1.0e-6
     6211.992475664919    -4629.559530111277                   0.0                1.0e-6
     7230.683422411092      -5065.8269322621                   0.0                1.0e-6
     8443.355899485196    -5531.472588734803                   0.0                1.0e-6
     9970.969339722162    -6025.114782306704                   0.0                1.0e-6
    10880.794054039457    -6189.994288134828                   0.0                1.0e-6
    12756.502013313424    -6505.019305551327                   0.0                1.0e-6
    13929.321316953485     -7668.60057939664                   0.0                1.0e-6
    15026.446293610064    -7145.854624820758                   0.0                1.0e-6
    16377.069126110653   -7893.2402309826375                   0.0                1.0e-6
    15830.879581787416     -9629.84050355744                   0.0                1.0e-6
    17234.385034993353     -9134.71155259144                   0.0                1.0e-6
    16462.109050222163   -10829.671218704758                   0.0                1.0e-6
    14659.099205839842    -13470.04267431745                   0.0                1.0e-6
    13521.840207659281   -14223.547523372636                   0.0                1.0e-6
    15080.746769219195   -13057.942622150767                   0.0                1.0e-6
    14166.031713561222    -14050.24038833559                   0.0                1.0e-6
    12727.217273160693   -15213.202569218147                   0.0                1.0e-6
    12457.274654057837   -15438.187427891762                   0.0                1.0e-6
    11072.687118454258   -14600.894934328082                   0.0                1.0e-6
    10771.347966260084    -16728.91728079495                   0.0                1.0e-6
     9299.377959095027   -16656.063070041546                   0.0                1.0e-6
    7752.3415085024035   -14910.841453413053                   0.0                1.0e-6
      6248.44141604608   -13629.960906854263                   0.0                1.0e-6
     5630.881988738495   -12943.412712994657                   0.0                1.0e-6
    2837.4581965772995    -8480.850918346545                   0.0                1.0e-6
    1777.8425681874994     -6517.06444268869                   0.0                1.0e-6
     777.2270778953854    -4656.143029873136                   0.0                1.0e-6
   -189.65649566851505   -2924.0178111946825                   0.0                1.0e-6
   -1140.2335379150952   -1346.6601673991795                   0.0                1.0e-6
   -2080.8681460545963     53.61869337109965                   0.0                1.0e-6
    -3006.324156928249    1260.6542876270923                   0.0                1.0e-6
    -3901.192450871707     2265.634700483758                   0.0                1.0e-6
    -4742.544017225835     3067.170866016109                   0.0                1.0e-6
    -5503.263504701154    3670.4826298698986                   0.0                1.0e-6
    -6155.641985889268    4085.9523726238135                   0.0                1.0e-6
    -6674.806121793759       4327.2983083959                   0.0                1.0e-6
     -7041.53041172566     4409.667809788159                   0.0                1.0e-6
      -7244.0353113809     4347.999133449327                   0.0                1.0e-6
     -7278.55741573874    4155.9652171720345                   0.0                1.0e-6
    -7148.737207303467     3845.662516290557                   0.0                1.0e-6
    -6864.108526994078      3427.99015193287                   0.0                1.0e-6
    -6438.114721963212    2913.4744040411492                   0.0                1.0e-6
    -5886.096500657837    2313.2044914335893                   0.0                1.0e-6
    -5223.618985789984    1639.5721048279697                   0.0                1.0e-6
    -4465.369945026353     906.6146102583115                   0.0                1.0e-6
   -3624.7039003124373    129.90032081939222                   0.0                1.0e-6
    -2713.758948591112    -673.9773679685559                   0.0                1.0e-6
   -1743.9640283503536   -1488.1393474643594                   0.0                1.0e-6
    -726.7061343173641   -2296.1985851172763                   0.0                1.0e-6
     326.0566325212271     -3082.89983541683                   0.0                1.0e-6
    1401.3878024202122    -3834.506478042424                   0.0                1.0e-6
    2485.2454440942993    -4538.899561660497                   0.0                1.0e-6
     3562.645552911546    -5185.425218720475                   0.0                1.0e-6
     4618.087964975379    -5764.570385592019                   0.0                1.0e-6
     5636.200253640463    -6267.558067155212                   0.0                1.0e-6
     6602.546067997719   -6685.9388450688075                   0.0                1.0e-6
     7504.528134744768    -7011.228090295808                   0.0                1.0e-6
     8332.284389289025    -7234.612903266812                   0.0                1.0e-6
     9079.431155782157    -7346.741572265068                   0.0                1.0e-6
     9743.465820778978    -7337.618963747745                   0.0                1.0e-6
    10325.630814260001    -7196.663003486673                   0.0                1.0e-6
    10830.092708412014    -6913.016822578448                   0.0                1.0e-6
    11262.423993216466     -6476.23107010126                   0.0                1.0e-6
    11627.576410772195    -5877.398605335479                   0.0                1.0e-6
    11927.745112816783    -5110.719884225091                   0.0                1.0e-6
    12160.653333934675    -4175.317398703899                   0.0                1.0e-6
    12318.759822559983   -3076.9597586667937                   0.0                1.0e-6
     12389.68908424846   -1829.2812326084404                   0.0                1.0e-6
    12357.875470558822    -454.1495347406339                   0.0                1.0e-6
    12207.121159258362    1018.9632711069393                   0.0                1.0e-6
    11923.606988364923    2554.4950702898523                   0.0                1.0e-6
    11498.895828148876     4112.883222588109                   0.0                1.0e-6
    10932.568794610668     5652.858214286863                   0.0                1.0e-6
     10234.23219316653     7133.644370853314                   0.0                1.0e-6
     9424.663896805532     8516.907794770239                   0.0                1.0e-6
     8535.852409975549     9768.407576465095                   0.0                1.0e-6
     7609.702021512293    10859.357582952296                   0.0                1.0e-6
     6695.310271837736    11767.498294197969                   0.0                1.0e-6
     5844.985587407833    12477.834623772036                   0.0                1.0e-6
      5109.50220090576    12982.933989899902                   0.0                1.0e-6
     4533.363956429499    13282.620518800984                   0.0                1.0e-6
     4150.923645485516    13382.890498243512                   0.0                1.0e-6
      3983.98232085107     13293.96799164995                   0.0                1.0e-6
     4041.008511395542    13027.644739709445                   0.0                1.0e-6
     4317.574769381076    12594.360383364365                   0.0                1.0e-6
     4797.299014491255    12000.754655729643                   0.0                1.0e-6
    5452.6929368579595     11248.50257609554                   0.0                1.0e-6
    6245.7980766811825    10335.011584854788                   0.0                1.0e-6
     7129.030270496218     9256.032846991135                   0.0                1.0e-6
     8046.906141604867     8009.598162717841                   0.0                1.0e-6
     8939.129493689145     6600.211513532682                   0.0                1.0e-6
     9744.992525269894     5042.115779209416                   0.0                1.0e-6
      10408.4969440182     3360.753940063202                   0.0                1.0e-6
    10883.293978459715     1592.093103236054                   0.0                1.0e-6
    11136.572647969706   -219.95898248742833                   0.0                1.0e-6
    11151.306441568351   -2027.4240888982893                   0.0                1.0e-6
    10926.640736080319   -3782.6284335461705                   0.0                1.0e-6
       10476.540556401   -5442.3316583690375                   0.0                1.0e-6
     9827.063634428783    -6971.012256548537                   0.0                1.0e-6
      9012.76754567651    -8342.927618258132                   0.0                1.0e-6
     8072.806121076606    -9542.803393637218                   0.0                1.0e-6
       7047.2305194071   -10565.230054307298                   0.0                1.0e-6
     5973.905028831453   -11413.026368443048                   0.0                1.0e-6
     4886.305344911946    -12094.95426275054                   0.0                1.0e-6
     3812.311440009431   -12623.231986103923                   0.0                1.0e-6
    2773.9505806197567    -13011.28712166106                   0.0                1.0e-6
      1787.89944546694   -13272.107717735851                   0.0                1.0e-6
     866.4417117337198   -13417.387587241055                   0.0                1.0e-6
    18.534763952938608   -13457.449784402059                   0.0                1.0e-6
     -749.309049415748   -13401.733205310433                   0.0                1.0e-6
   -1432.4873731892947    -13259.51139237439                   0.0                1.0e-6
     -2028.11648771958   -13040.517948189208                   0.0                1.0e-6
    -2535.054828145059   -12755.263147891053                   0.0                1.0e-6
   -2953.9670471841423   -12414.982688923275                   0.0                1.0e-6
   -3287.2899115914806   -12031.295835360293                   0.0                1.0e-6
   -3539.0423650518915   -11615.724650423284                   0.0                1.0e-6
   -3714.5023211661314   -11179.232073707204                   0.0                1.0e-6
    -3819.820170789329   -10731.893912656911                   0.0                1.0e-6
    -3861.646106118735   -10282.756939921352                   0.0                1.0e-6
   -3846.8270485053868    -9839.876190195359                   0.0                1.0e-6
    -3782.197914528063    -9410.483024210718                   0.0                1.0e-6
   -3674.4658220604556    -9001.215728911528                   0.0                1.0e-6
    -3530.170695033775    -8618.343997373588                   0.0                1.0e-6
    -3355.700358488407    -8267.931965941296                   0.0                1.0e-6
   -3157.3381449909693     -7955.90515503358                   0.0                1.0e-6
    -2941.322184365204    -7688.008981566718                   0.0                1.0e-6
   -2713.8960535586857    -7469.666327663402                   0.0                1.0e-6
   -2481.3306279716135    -7305.756514051643                   0.0                1.0e-6
    -2249.898239285676    -7200.346973609042                   0.0                1.0e-6
   -2025.7840459414474     -7156.41207148668                   0.0                1.0e-6
    -1814.926587683956    -7175.571685148812                   0.0                1.0e-6
    -1622.789651205382     -7257.87655160633                   0.0                1.0e-6
   -1454.0798901791986    -7401.659429070369                   0.0                1.0e-6
   -1312.4376575851618    -7603.462287794593                   0.0                1.0e-6
    -1200.140373059965    -7858.041444783849                   0.0                1.0e-6
   -1117.8662932639731     -8158.44596693928                   0.0                1.0e-6
   -1064.5693900582664     -8496.16057727413                   0.0                1.0e-6
     -1037.51085365737    -8861.302943009836                   0.0                1.0e-6
   -1032.4778516497263    -9242.866110780438                   0.0                1.0e-6
    -1044.195339276048    -9628.998674451857                   0.0                1.0e-6
   -1066.9038904171166   -10007.316068453896                   0.0                1.0e-6
   -1095.0403324239817    -10365.23426246243                   0.0                1.0e-6
   -1123.9255614624053    -10690.31140656087                   0.0                1.0e-6
   -1150.3439587258915      -10970.575387032                   0.0                1.0e-6
   -1172.8997238430668   -11194.810165243296                   0.0                1.0e-6
    -1192.062869755618   -11352.776378802426                   0.0                1.0e-6
   -1209.8718073807268    -11435.35452574713                   0.0                1.0e-6
    -1229.332848841029    -11434.61898359261                   0.0                1.0e-6
   -1253.6335599067318   -11343.869647911213                   0.0                1.0e-6
   -1285.3445482659645    -11157.65600852659                   0.0                1.0e-6
   -1325.8009711998004   -10871.822556465992                   0.0                1.0e-6
   -1374.8180354096257    -10483.58937477367                   0.0                1.0e-6
   -1430.8088379479689    -9991.667084179644                   0.0                1.0e-6
   -1491.2626115590065    -9396.397925572586                   0.0                1.0e-6
    -1553.443820760737    -8699.914516234598                   0.0                1.0e-6
   -1615.1220425464317      -7906.3091111766                   0.0                1.0e-6
   -1675.1553577545687   -7021.8035956881085                   0.0                1.0e-6
   -1733.8166327388972    -6054.903063372602                   0.0                1.0e-6
   -1792.8427652915234    -5016.507489201857                   0.0                1.0e-6
   -1855.2662552471195    -3919.951982368227                   0.0                1.0e-6
   -1925.1309132797062    -2780.949850325362                   0.0                1.0e-6
   -2007.1922078837586   -1617.4243529836535                   0.0                1.0e-6
   -2106.6677710308322   -449.23177056239217                   0.0                1.0e-6
   -2229.0537801156524     702.2042237727779                   0.0                1.0e-6
   -2379.9765381489333    1814.3137389073245                   0.0                1.0e-6
   -2565.0174044674486    2863.8193888857463                   0.0                1.0e-6
    -2789.437866656543    3827.1604602526822                   0.0                1.0e-6
     -3057.73996970522     4680.887100745548                   0.0                1.0e-6
    -3373.024093875302     5402.033677484294                   0.0                1.0e-6
   -3736.1495814650348     5968.506958635041                   0.0                1.0e-6
    -4144.760590027484     6359.544798356521                   0.0                1.0e-6
    -4592.301608625154    6556.3054479214225                   0.0                1.0e-6
    -5067.199584752091     6542.629807111676                   0.0                1.0e-6
    -5552.413755302474     6305.978416690409                   0.0                1.0e-6
   -6025.5343620057765     5838.490083754763                   0.0                1.0e-6
    -6459.543875125139     5138.055738210144                   0.0                1.0e-6
    -6824.252829351373     4209.267503138029                   0.0                1.0e-6
    -7088.314462080155      3064.10089480081                   0.0                1.0e-6
    -7221.637704179429    1722.2169701972723                   0.0                1.0e-6
   -7197.9742655754335    210.81806223863674                   0.0                1.0e-6
    -6997.449871501398    -1435.963197562714                   0.0                1.0e-6
    -6608.822306532961    -3178.130962816025                   0.0                1.0e-6
    -6031.255915729466    -4971.325604549708                   0.0                1.0e-6
    -5275.391852418211   -6768.7256762760635                   0.0                1.0e-6
    -4363.477583532531    -8523.304539943323                   0.0                1.0e-6
    -3328.334638901364   -10190.345561922753                   0.0                1.0e-6
   -2211.0391301140407     -11730.0356747126                   0.0                1.0e-6
   -1057.3993949179933   -13109.853708043707                   0.0                1.0e-6
     86.37612067224552   -14306.388138503475                   0.0                1.0e-6
    1178.1106450047234   -15306.211555699565                   0.0                1.0e-6
     2183.309673396719     -16105.5451289688                   0.0                1.0e-6
    3077.2736880972197   -16708.665911706332                   0.0                1.0e-6
     3845.368649388447    -17125.29870826006                   0.0                1.0e-6
    4481.7702189862075   -17367.519385853993                   0.0                1.0e-6
     4987.475995074514    -17446.89345084363                   0.0                1.0e-6
     5368.441110311605   -17372.593494724326                   0.0                1.0e-6
     5634.307707976777   -17151.009996558016                   0.0                1.0e-6
      5797.63900076061   -16786.901765190378                   0.0                1.0e-6
     5873.215905198682   -16285.579906070208                   0.0                1.0e-6
     5877.011256966937   -15655.243703900745                   0.0                1.0e-6
      5824.80826169307    -14908.59150955589                   0.0                1.0e-6
     5730.773116099839   -14063.202724059909                   0.0                1.0e-6
     5606.393505374582     -13140.7067625018                   0.0                1.0e-6
     5460.040806329315    -12165.15541901531                   0.0                1.0e-6
    5297.1564402369295   -11161.155274749912                   0.0                1.0e-6
    5120.8669692741205   -10152.223781932238                   0.0                1.0e-6
     4932.770463464412    -9159.626906202568                   0.0                1.0e-6
     4733.684367903921    -8201.753733143145                   0.0                1.0e-6
     4524.238031383711    -7293.946036099948                   0.0                1.0e-6
     4305.277709851116    -6448.639351245282                   0.0                1.0e-6
    4078.1026060275913   -5675.6679660711425                   0.0                1.0e-6
     3844.570458410239   -4982.6152657593075                   0.0                1.0e-6
    3607.1100998156476    -4375.133784466516                   0.0                1.0e-6
    3368.6685661321467   -3857.2005793950475                   0.0                1.0e-6
    3132.6098280065926   -3431.3046789044993                   0.0                1.0e-6
    2902.5747814887404   -3098.5813556361577                   0.0                1.0e-6
     2682.308735220866   -2858.9139588781804                   0.0                1.0e-6
    2475.4627665617604    -2711.021575426312                   0.0                1.0e-6
     2285.377780976019   -2652.5439942969583                   0.0                1.0e-6
    2114.8633585091115   -2680.1275473989954                   0.0                1.0e-6
    1965.9859444018082   -2789.5081509901347                   0.0                1.0e-6
     1839.881467498371   -2975.5819565931515                   0.0                1.0e-6
     1736.605661679243    -3232.449905954306                   0.0                1.0e-6
    1655.0317313983091     -3553.42120403662                   0.0                1.0e-6
    1592.8006640280996   -3930.9639400970173                   0.0                1.0e-6
    1546.3256404018503    -4356.600248357424                   0.0                1.0e-6
     1510.849418724847    -4820.758316803821                   0.0                1.0e-6
     1480.552517259583   -5312.6112283841685                   0.0                1.0e-6
    1448.7104044810967     -5819.94732904931                   0.0                1.0e-6
     1407.899480014781    -6329.121973673818                   0.0                1.0e-6
    1350.2538777822206    -6825.131806515722                   0.0                1.0e-6
    1267.7768150244638    -7291.831061984258                   0.0                1.0e-6
    1152.7091865378445    -7712.281444122239                   0.0                1.0e-6
      997.951872356381    -8069.203014375624                   0.0                1.0e-6
     797.5254922355558    -8345.481803478468                   0.0                1.0e-6
     547.0336967668286    -8524.693319955526                   0.0                1.0e-6
    244.07866209847154    -8591.615299443636                   0.0                1.0e-6
   -111.43234313013525    -8532.718922574742                   0.0                1.0e-6
     -517.145925678463    -8336.636833785291                   0.0                1.0e-6
     -968.322259215486    -7994.604993621185                   0.0                1.0e-6
   -1458.0960709794936    -7500.866127223008                   0.0                1.0e-6
   -1977.9012119634394   -6853.0116086113285                   0.0                1.0e-6
    -2517.991396571542    -6052.232544376274                   0.0                1.0e-6
   -3067.9788753495313    -5103.453389017027                   0.0                1.0e-6
    -3617.325004269387    -4015.332854594923                   0.0                1.0e-6
    -4155.748001838954    -2800.134554369766                   0.0                1.0e-6
    -4673.553011962504    -1473.489488635261                   0.0                1.0e-6
    -5161.924433780614    -54.08904518633449                   0.0                1.0e-6
    -5613.238698570218    1436.6448636294933                   0.0                1.0e-6
    -6021.450928926941     2974.871758326006                   0.0                1.0e-6
    -6382.581133944347     4534.608741255618                   0.0                1.0e-6
    -6695.279630614159     6087.991464023899                   0.0                1.0e-6
    -6961.394976988049     7605.586250829021                   0.0                1.0e-6
    -7186.410739789014     9056.856200844722                   0.0                1.0e-6
    -7379.573252273341    10410.890137899285                   0.0                1.0e-6
    -7553.519617323786     11637.46109688645                   0.0                1.0e-6
    -7723.255163986817    12708.388126043807                   0.0                1.0e-6
    -7904.438067236769    13599.054216497942                   0.0                1.0e-6
    -8111.100968226423    14289.831623202252                   0.0                1.0e-6
    -8353.137430168099    14767.139230292958                   0.0                1.0e-6
    -8634.036683536386    15023.938324664825                   0.0                1.0e-6
     -8949.38870177379    15059.646212084894                   0.0                1.0e-6
      -9286.5610378069    14879.639481393859                   0.0                1.0e-6
    -9625.690909550412    14494.634136520883                   0.0                1.0e-6
    -9941.826297690779    13920.202594390374                   0.0                1.0e-6
   -10207.798633914344    13176.527066442504                   0.0                1.0e-6
   -10397.296389524357    12288.280046554748                   0.0                1.0e-6
   -10487.646115416375    11284.377807228735                   0.0                1.0e-6
   -10461.947434252077    10197.346011901163                   0.0                1.0e-6
   -10310.381348865163     9062.164591196926                   0.0                1.0e-6
   -10030.664085032442     7914.651537865281                   0.0                1.0e-6
    -9627.730450218394     6789.610810914902                   0.0                1.0e-6
    -9112.802999050786     5719.044141364338                   0.0                1.0e-6
    -8502.043835533277     4730.697248782042                   0.0                1.0e-6
    -7814.998938078869      3847.10867592107                   0.0                1.0e-6
    -7073.031871791989     3085.203724713855                   0.0                1.0e-6
   -6297.9077609892465     2456.370033747165                   0.0                1.0e-6
    -5510.636763563082    1966.8882439140768                   0.0                1.0e-6
    -4730.629335353011     1618.573137821036                   0.0                1.0e-6
    -3975.163450085642    1409.4962181537155                   0.0                1.0e-6
    -3259.123983403047    1334.6940076075919                   0.0                1.0e-6
    -2594.950153577152    1386.8035919624645                   0.0                1.0e-6
   -1992.7182120111743    1556.5992219482787                   0.0                1.0e-6
   -1460.2909915680027     1833.427170337494                   0.0                1.0e-6
   -1003.4795780292785    2205.5500063819018                   0.0                1.0e-6
    -626.1809685757969    2660.4174132467288                   0.0                1.0e-6
   -330.47512743165487    3184.8808780075506                   0.0                1.0e-6
   -116.68218056391319     3765.366496143249                   0.0                1.0e-6
    16.606430959573334      4388.01608181223                   0.0                1.0e-6
     72.50109719109261    5038.8036166551765                   0.0                1.0e-6
     55.76698100696266     5703.632859388461                   0.0                1.0e-6
   -27.265844904432765    6368.4227365418865                   0.0                1.0e-6
    -168.8517194915713    7019.1890978913725                   0.0                1.0e-6
   -360.04546892073677     7642.133212890148                   0.0                1.0e-6
    -590.9806251058093     8223.747787191232                   0.0                1.0e-6
    -851.1922903855298     8750.949714118922                   0.0                1.0e-6
   -1129.9559234422516       9211.2455135904                   0.0                1.0e-6
   -1416.6072345893085     9592.931340783609                   0.0                1.0e-6
   -1700.8106923104108     9885.325575499028                   0.0                1.0e-6
   -1972.7561961720137    10079.028959116713                   0.0                1.0e-6
   -2223.2831749131037    10166.205046993744                   0.0                1.0e-6
    -2443.952948386443    10140.871869744245                   0.0                1.0e-6
   -2627.1058175473395     9999.193333046884                   0.0                1.0e-6
   -2765.9422841227047       9739.7552271458                   0.0                1.0e-6
    -2854.655679799366     9363.805389340057                   0.0                1.0e-6
   -2888.6199160238107      8875.43122803372                   0.0                1.0e-6
    -2864.609559097002      8281.64269067456                   0.0                1.0e-6
    -2781.009952771911     7592.328370033911                   0.0                1.0e-6
   -2637.9699252559526     6820.060145799462                   0.0                1.0e-6
    -2437.460477431691      5979.73843838063                   0.0                1.0e-6
    -2183.225654074818     5088.092654385154                   0.0                1.0e-6
     -1880.63857980802    4163.0732148725165                   0.0                1.0e-6
    -1536.497557475127     3223.185897845951                   0.0                1.0e-6
   -1158.8071513021455    2286.8227611189454                   0.0                1.0e-6
    -756.5838382014357     1371.638482247314                   0.0                1.0e-6
    -339.7060992390561     494.0118845781016                   0.0                1.0e-6
     81.19962206482516    -331.3755679398517                   0.0                1.0e-6
     494.8735054935251   -1091.8189307131838                   0.0                1.0e-6
     889.5906699900336   -1776.7101896445056                   0.0                1.0e-6
    1253.4344405462798    -2377.500499747829                   0.0                1.0e-6
     1574.703714330873    -2887.531417576586                   0.0                1.0e-6
    1842.4473966644975   -3301.7927698089943                   0.0                1.0e-6
     2047.079658344132   -3616.6870337347814                   0.0                1.0e-6
     2180.999159036109   -3829.8812320522593                   0.0                1.0e-6
    2239.1215420495473    -3940.301392134885                   0.0                1.0e-6
     2219.240320085596   -3948.2774732759813                   0.0                1.0e-6
    2122.1549404778343   -3855.7947388512266                   0.0                1.0e-6
    1951.5413512755713   -3666.7703135405845                   0.0                1.0e-6
    1713.5827229448103   -3387.2642176399936                   0.0                1.0e-6
    1416.4177439713487    -3025.553389457878                   0.0                1.0e-6
    1069.4927033224908   -2592.0345553767725                   0.0                1.0e-6
     682.9151053320555    -2098.961609690052                   0.0                1.0e-6
    266.89873835156095    -1560.052225693794                   0.0                1.0e-6
   -168.63428567903145    -990.0109014828073                   0.0                1.0e-6
     -614.263614418224    -404.0135140877636                   0.0                1.0e-6
   -1061.0991899316784    182.81157036510754                   0.0                1.0e-6
    -1500.667682843672      755.881429012675                   0.0                1.0e-6
   -1924.7202452656547    1301.6177692255465                   0.0                1.0e-6
    -2325.036450782408    1807.8512962165469                   0.0                1.0e-6
    -2693.296410715316    2264.1542165170786                   0.0                1.0e-6
   -3021.0760824834015    2662.0837058871907                   0.0                1.0e-6
   -3299.9927478880522    2995.3227975324053                   0.0                1.0e-6
   -3521.9945251581166    3259.7134151545647                   0.0                1.0e-6
   -3679.7573736044305    3453.1876028151396                   0.0                1.0e-6
    -3767.132552903072     3575.613993231689                   0.0                1.0e-6
   -3779.5809798089103    3628.5835605459133                   0.0                1.0e-6
    -3714.537966000591    3615.1596614962937                   0.0                1.0e-6
   -3571.6681249883795    3539.6130133519014                   0.0                1.0e-6
    -3352.989792543542    3407.1559038838213                   0.0                1.0e-6
    -3062.865845498794     3223.685731606038                   0.0                1.0e-6
    -2707.870283897098    2995.5484243089245                   0.0                1.0e-6
   -2296.5466690789826    2729.3363582291545                   0.0                1.0e-6
   -1839.0765082961634     2431.738623440769                   0.0                1.0e-6
   -1215.9935983916912     2139.665072397786                   0.0                1.0e-6
   -496.39904871490864    1789.0443797926725                   0.0                1.0e-6
    -456.7824227521772    1303.0856348072216                   0.0                1.0e-6
     81.58594535643581     940.2506390340815                   0.0                1.0e-6
      685.189755080031     583.2524311659278                   0.0                1.0e-6
    1536.8215432571378    228.19239717133803                   0.0                1.0e-6
    1865.7791350014022    -153.5752839453424                   0.0                1.0e-6
    2162.2281007998204    -498.9305441737627                   0.0                1.0e-6
      2442.05031399059    -811.0798186980852                   0.0                1.0e-6
    2709.6956473226037   -1087.8425735716419                   0.0                1.0e-6
     2963.381249628027   -1327.9436901124755                   0.0                1.0e-6
    3028.2784649278346     -1529.77477202992                   0.0                1.0e-6
     3101.479860113636   -1694.8040588932092                   0.0                1.0e-6
     3130.566641041227   -1820.2176668321986                   0.0                1.0e-6
     3089.350987765512    -1903.584778378443                   0.0                1.0e-6
     2979.859003927336   -1943.7870677579654                   0.0                1.0e-6
    2806.6349127645794   -1940.0185613159417                   0.0                1.0e-6
     2576.270698576532   -1891.8629664297184                   0.0                1.0e-6
    2296.7345072315675   -1799.5424941586148                   0.0                1.0e-6
    1976.7066704895483   -1664.2838190170605                   0.0                1.0e-6
      1625.09622809193    -1488.694780935919                   0.0                1.0e-6
    1250.7996981850442   -1277.0370178229348                   0.0                1.0e-6
     862.6426337358648   -1035.3174144327802                   0.0                1.0e-6
    469.37743462418257    -771.1813156310417                   0.0                1.0e-6
     79.62199332284322    -493.6402509097739                   0.0                1.0e-6
    -298.3111970189145   -212.68813066015719                   0.0                1.0e-6
    -656.6738720277526     61.14240654013949                   0.0                1.0e-6
     -988.563109788185     317.2408351436369                   0.0                1.0e-6
   -1288.1486707803847     545.3609715359462                   0.0                1.0e-6
   -1550.7797311416966     736.0202238929689                   0.0                1.0e-6
   -1772.9209279622116     880.8589770504732                   0.0                1.0e-6
   -1951.8949978133576     973.0044562290124                   0.0                1.0e-6
   -2085.4598944564254     1007.513775089642                   0.0                1.0e-6
    -2171.324963103177     981.9542828651872                   0.0                1.0e-6
    -2206.789158397108     897.0941399208587                   0.0                1.0e-6
    -2188.713744809492     757.5411386236183                   0.0                1.0e-6
    -2113.972117727996      572.049818550458                   0.0                1.0e-6
   -1980.3429805262479     353.2047273670327                   0.0                1.0e-6
   -1787.5952930125197    116.33677310767807                   0.0                1.0e-6
    -1538.374976273563   -122.19323677392693                   0.0                1.0e-6
   -1238.5489889374282    -346.9351923759001                   0.0                1.0e-6
    -896.8946850517576    -544.9953504489143                   0.0                1.0e-6
    -524.3150640773133    -707.0027527639509                   0.0                1.0e-6
   -132.93367163814435    -827.3197440583742                   0.0                1.0e-6
       264.62510254652    -903.7147398880114                   0.0                1.0e-6
     655.6782893762909     -936.830698913733                   0.0                1.0e-6
    1027.7711631994578    -929.6882714263331                   0.0                1.0e-6
    1369.0008336398787    -887.2681216604383                   0.0                1.0e-6
    1668.4724727232442    -816.0719985065825                   0.0                1.0e-6
     1916.815210830382    -723.5485240703781                   0.0                1.0e-6
     2106.569693473809    -617.3674863057726                   0.0                1.0e-6
     2232.270532649484    -504.6544124762671                   0.0                1.0e-6
    2290.1719067124163   -391.37515053647945                   0.0                1.0e-6
    2277.7317199669924    -282.0487560047499                   0.0                1.0e-6
    2193.0979884626545    -179.8739600766115                   0.0                1.0e-6
     2034.877991854798    -87.21908068875186                   0.0                1.0e-6
    1802.4026517654552    -6.296662350481966                   0.0                1.0e-6
    1496.5418470300601    60.234129962418464                   0.0                1.0e-6
     1120.918332197296    108.99211039625277                   0.0                1.0e-6
     683.1688860547509     136.0858397854893                   0.0                1.0e-6
    195.79487098032197     137.8018893745471                   0.0                1.0e-6
    -323.7882953680868    111.56711347758528                   0.0                1.0e-6
    -854.1311623463554     56.85890843297187                   0.0                1.0e-6
   -1371.3216808825207   -24.235794269184233                   0.0                1.0e-6
   -1850.7203664562269   -126.92620130212649                   0.0                1.0e-6
    -2268.276851560135   -243.95507140686288                   0.0                1.0e-6
    -2601.033470451127    -365.8772414984644                   0.0                1.0e-6
   -2826.7034600598354     -481.095184610909                   0.0                1.0e-6
    -2922.429672104374     -575.474226731145                   0.0                1.0e-6
    -2862.967016025807    -631.4513248955788                   0.0                1.0e-6
   -2618.6800089152866    -626.6232269512765                   0.0                1.0e-6
    -2153.925186218807     -532.002631569025                   0.0                1.0e-6
   -1426.4432727354242    -310.6202022734611                   0.0                1.0e-6
   -388.11747051238115     82.09705712865114                   0.0                1.0e-6
    1013.1662447394934     693.9596165019433                   0.0                1.0e-6
     2831.600178088166    1565.0141441816024                   0.0                1.0e-6
     5123.280364921226    2707.7882796765234                   0.0                1.0e-6
