# Supplementary material for: Single spin exact gradients for the optimization of complex pulses and pulse sequences
Source: J Biomol NMR. 2026 Feb 17;80(1):6. doi: 10.1007/s10858-025-00486-7 (PMC12913341; doi:10.1007/s10858-025-00486-7)
Supplement: Supplementary file 1 — (zip 804 KB) [file 10858_2025_486_MOESM1_ESM.zip › SUPPINFO/01_XACT_examplepulseshapes/13C_40kHz_XYZT/urxy_40kHz_1000u_UR90.xyzt]

# File Format xyzt (x-rf-component, y-rf-component, z-component, time)
# ------------------------------------
# Pulse optimized using PulseOptimizer
# No. iterations :   5000
# using          :   BFGS
# converged      :   false
# max. amplitude :   20001.03640213366  [Hz]
# sqrt rf-power  :   10014.322025401621  [Hz]
# rf-energy      :   100286.64562844402  [Hz]
# pulse length   :   1000.0  [µs]
# cost           :   6.232272857129885e-5
# tr. efficiency :   0.9999692496256277
# ------------------------------------
    -4231.440066203918   -10230.534997950326                   0.0                1.0e-6
     -4778.12413729642    -9998.035234262517                   0.0                1.0e-6
    -5285.915283654088    -9723.031312808265                   0.0                1.0e-6
      -5715.3972281523    -9408.866617731012                   0.0                1.0e-6
    -6046.912568649592    -9069.056604851965                   0.0                1.0e-6
    -6269.365206249614    -8722.844854156237                   0.0                1.0e-6
    -6376.921084790009    -8390.281297343789                   0.0                1.0e-6
    -6367.869585606994   -8088.2474881590815                   0.0                1.0e-6
    -6243.548345907884    -7828.176203548679                   0.0                1.0e-6
   -6007.0880429658655    -7615.592661585237                   0.0                1.0e-6
    -5662.360667331999    -7451.050931719394                   0.0                1.0e-6
    -5213.448100255352    -7331.721198882283                   0.0                1.0e-6
    -4664.648994284654    -7252.901798318534                   0.0                1.0e-6
    -4020.814263433644     -7209.01666060425                   0.0                1.0e-6
    -3287.751900990616    -7194.029658321901                   0.0                1.0e-6
   -2472.5294199152777    -7201.482650993141                   0.0                1.0e-6
   -1583.6310923861374    -7224.459088414192                   0.0                1.0e-6
    -631.0212589029228    -7255.712184319176                   0.0                1.0e-6
     373.8046774851325    -7288.057831514755                   0.0                1.0e-6
    1417.7243033035454    -7314.999850096878                   0.0                1.0e-6
    2485.8428631993365    -7331.475379352826                   0.0                1.0e-6
    3561.3482470750555    -7334.586605887978                   0.0                1.0e-6
     4625.450782119669    -7324.199877060385                   0.0                1.0e-6
     5657.495417602811    -7303.315475693955                   0.0                1.0e-6
     6635.300989298888    -7278.121085228115                   0.0                1.0e-6
     7535.716453148813    -7257.639181092254                   0.0                1.0e-6
     8335.302181857956    -7252.885151848255                   0.0                1.0e-6
     9010.974169661396    -7275.503204946548                   0.0                1.0e-6
     9540.430480465575    -7335.964757565923                   0.0                1.0e-6
     9902.250341159746    -7441.583160191636                   0.0                1.0e-6
     10075.72487740261    -7594.749501352059                   0.0                1.0e-6
    10040.694248405882    -7791.827576380792                   0.0                1.0e-6
     9777.817322888568    -8022.997418417262                   0.0                1.0e-6
     9269.660013146537    -8273.041296503463                   0.0                1.0e-6
     8502.700479759564     -8522.76161127175                   0.0                1.0e-6
     7469.902179560738    -8750.563344540213                   0.0                1.0e-6
     6173.126131002424    -8933.787446415688                   0.0                1.0e-6
     4624.591675693341    -9049.577682124753                   0.0                1.0e-6
       2846.9543691728    -9075.288427803898                   0.0                1.0e-6
     872.2005782643897    -8988.664079159029                   0.0                1.0e-6
    -1259.900635594834    -8768.318954498114                   0.0                1.0e-6
    -3502.981134603811    -8395.453780934244                   0.0                1.0e-6
    -5804.654793381288    -7858.026047627802                   0.0                1.0e-6
   -8107.2221958854425    -7158.168017167754                   0.0                1.0e-6
   -10349.950522323117    -6321.887119409775                   0.0                1.0e-6
   -12474.131944407589   -5407.0039084410455                   0.0                1.0e-6
   -14430.614053563957    -4502.344063831484                   0.0                1.0e-6
    -17609.93742897459    -4036.474715838429                   0.0                1.0e-6
   -18050.185030492252    -3107.605402633041                   0.0                1.0e-6
    -18409.68368270542   -1826.6494379817796                   0.0                1.0e-6
   -19647.172085053222    -1341.888944892969                   0.0                1.0e-6
   -19834.395358240075    -476.1294210524238                   0.0                1.0e-6
   -19040.000007304923   -167.81559747534604                   0.0                1.0e-6
   -19733.768308685165    -3234.914893358608                   0.0                1.0e-6
   -19595.648749060474   -3245.6670432319333                   0.0                1.0e-6
    -19989.94754570943    -467.5376821181454                   0.0                1.0e-6
    -19778.23726302261   -1710.8924527840752                   0.0                1.0e-6
    -19542.38420137625     -3345.88755881455                   0.0                1.0e-6
    -19351.90014413437    -4932.805224872621                   0.0                1.0e-6
   -17206.337297184844     -4969.46051934852                   0.0                1.0e-6
    -16936.49399527224    -6214.413615905451                   0.0                1.0e-6
   -14526.511776521245    -6331.672300819892                   0.0                1.0e-6
   -12773.995842673952    -6734.645218595462                   0.0                1.0e-6
    -11001.33927951331    -7045.174048758217                   0.0                1.0e-6
    -9251.815637002244    -7237.149229352929                   0.0                1.0e-6
    -7561.073880199939    -7301.859900707591                   0.0                1.0e-6
    -5954.663241242447    -7243.395039554054                   0.0                1.0e-6
    -4448.739051496234   -7073.1884377364495                   0.0                1.0e-6
   -3052.4759918233894    -6805.708618361033                   0.0                1.0e-6
   -1770.6246042644075    -6455.962735118554                   0.0                1.0e-6
    -605.1597496968358     -6038.50930437493                   0.0                1.0e-6
    444.17689527144796      -5567.2013214218                   0.0                1.0e-6
    1379.9156572368556     -5054.95828571118                   0.0                1.0e-6
      2206.73943009436    -4513.295891295693                   0.0                1.0e-6
     2930.770100267807    -3951.774931172517                   0.0                1.0e-6
    3558.3387744315582    -3377.704411289589                   0.0                1.0e-6
     4094.683283653364   -2796.3183647915253                   0.0                1.0e-6
     4543.059721484549    -2211.394880469894                   0.0                1.0e-6
     4904.534223327044   -1626.0845505173345                   0.0                1.0e-6
     5178.420052666773    -1043.661745576812                   0.0                1.0e-6
     5363.110068916547   -467.99253759094495                   0.0                1.0e-6
     5456.995994953367     96.34860382156847                   0.0                1.0e-6
     5459.238226487415     644.2614004686377                   0.0                1.0e-6
     5370.280129485786    1170.4879052969748                   0.0                1.0e-6
     5192.118484501337    1670.0483586110588                   0.0                1.0e-6
     4928.407395797061    2138.6574234768455                   0.0                1.0e-6
     4584.481252722563     2573.072324003414                   0.0                1.0e-6
     4167.350890120231    2971.3542732483356                   0.0                1.0e-6
     3685.681816303103     3333.039740187585                   0.0                1.0e-6
     3149.726440441055    3659.2213765548845                   0.0                1.0e-6
    2571.1654704372813    3952.5360259494196                   0.0                1.0e-6
    1962.8172512009419     4217.054459691108                   0.0                1.0e-6
    1338.1894890411613     4458.066344493238                   0.0                1.0e-6
     710.8647249901195     4681.753133869164                   0.0                1.0e-6
     93.72174814474734     4894.738300752147                   0.0                1.0e-6
    -502.0001196561532     5103.497101179235                   0.0                1.0e-6
    -1067.780501675808     5313.598830676498                   0.0                1.0e-6
   -2055.7013120035176     5387.326977737344                   0.0                1.0e-6
    -2157.513746923115     5505.252606816512                   0.0                1.0e-6
   -2313.8478436335836     5697.907866055095                   0.0                1.0e-6
   -2823.0897654292894     5804.297287515822                   0.0                1.0e-6
   -3235.8123655523937     5831.460307509166                   0.0                1.0e-6
   -2911.0687523413267      5848.32812049606                   0.0                1.0e-6
   -3200.8997128665596     5893.961234066801                   0.0                1.0e-6
   -3262.5559177322643     5907.909324281909                   0.0                1.0e-6
    -3183.138401329238     5911.976647553525                   0.0                1.0e-6
   -2996.7282068251498      5931.02835666412                   0.0                1.0e-6
   -2739.7547781250914     5907.584239951433                   0.0                1.0e-6
   -2409.5107766151464     5834.286564065301                   0.0                1.0e-6
   -2004.4576870263056     5705.611772727123                   0.0                1.0e-6
    -1523.969545450919     5517.622096894621                   0.0                1.0e-6
    -968.1341690545621     5267.759293476828                   0.0                1.0e-6
   -337.59597192771366     4954.672613643696                   0.0                1.0e-6
    366.53723770667506      4578.07802517272                   0.0                1.0e-6
    1142.6726254904083    4138.6404517243645                   0.0                1.0e-6
     1988.538346933334    3637.8585900000835                   0.0                1.0e-6
     2900.779231251987    3077.9209249368846                   0.0                1.0e-6
      3874.34737076135    2461.5016618558147                   0.0                1.0e-6
     4901.749938330563    1791.4817621682241                   0.0                1.0e-6
      5972.27016536468      1070.60969593862                   0.0                1.0e-6
    7071.3060928068235     301.1482187396486                   0.0                1.0e-6
     8179.959244533588    -515.4232867806012                   0.0                1.0e-6
     9274.953038063579   -1378.5696247859357                   0.0                1.0e-6
     10328.89356374301   -2288.6365995884903                   0.0                1.0e-6
    11310.843013582544   -3246.4707827643692                   0.0                1.0e-6
    12187.187710432578    -4252.629014036365                   0.0                1.0e-6
    12922.839728616154    -5306.111793709424                   0.0                1.0e-6
    13482.860346719357    -6402.638285887467                   0.0                1.0e-6
    13834.565261812308    -7532.635913019829                   0.0                1.0e-6
    13950.029880219614    -8679.325907562787                   0.0                1.0e-6
    13808.695025212697    -9817.482320211153                   0.0                1.0e-6
    13399.584081714424   -10913.518506876459                   0.0                1.0e-6
    12722.605909483984   -11927.397787291085                   0.0                1.0e-6
    11788.609768820097   -12816.424687131339                   0.0                1.0e-6
    10618.250291720633   -13540.347068368299                   0.0                1.0e-6
     9240.153410928215   -14066.646567802472                   0.0                1.0e-6
     7689.099830181549   -14374.720437740154                   0.0                1.0e-6
      6004.76211216292   -14458.007757258347                   0.0                1.0e-6
     4230.977067041768   -14323.838428736886                   0.0                1.0e-6
     2414.927973355351   -13991.515543332991                   0.0                1.0e-6
     605.3775724488665    -13489.52773303838                   0.0                1.0e-6
   -1150.5443167170602   -12852.699306530318                   0.0                1.0e-6
   -2811.6861116146615   -12119.661389357429                   0.0                1.0e-6
    -4347.214261126249   -11330.570676872741                   0.0                1.0e-6
    -5739.420564297206   -10524.816618234274                   0.0                1.0e-6
    -6983.776395444333    -9738.673669664662                   0.0                1.0e-6
    -8085.960622318103     -9003.31381460542                   0.0                1.0e-6
    -9056.812430081678    -8343.893760903326                   0.0                1.0e-6
    -9907.105960073726    -7780.204305135936                   0.0                1.0e-6
   -10644.191920010082    -7328.644103141434                   0.0                1.0e-6
   -11271.688594660605    -7004.560761523113                   0.0                1.0e-6
   -11791.808564593493    -6823.864212218582                   0.0                1.0e-6
   -12208.336690042597    -6803.331077011239                   0.0                1.0e-6
   -12527.683879221644    -6959.653319904551                   0.0                1.0e-6
   -12756.424299399057     -7307.50102904944                   0.0                1.0e-6
   -12895.945198179194    -7856.743501641143                   0.0                1.0e-6
   -12936.977390530321    -8609.040328697045                   0.0                1.0e-6
    -12857.32426663071    -9554.492014951009                   0.0                1.0e-6
   -12624.569311189167    -10669.44924624083                   0.0                1.0e-6
   -12202.938677564114    -11916.30938557007                   0.0                1.0e-6
   -11561.602522115329   -13245.234378994224                   0.0                1.0e-6
   -10681.631307734106    -14596.95443438386                   0.0                1.0e-6
    -9560.243718540461   -15905.836794241399                   0.0                1.0e-6
    -8212.571622349333   -17103.102426604633                   0.0                1.0e-6
    -6671.806400526294   -18120.750588626226                   0.0                1.0e-6
    -4988.179835692886   -18896.762795339517                   0.0                1.0e-6
   -3226.5431369374655   -19381.449829456924                   0.0                1.0e-6
   -1462.1600678633852    -19543.84735839419                   0.0                1.0e-6
    225.12615951348138   -19376.434174333757                   0.0                1.0e-6
    1757.5074467669726   -18896.481717630417                   0.0                1.0e-6
    3065.5643446883073    -18143.07784998551                   0.0                1.0e-6
    4093.6750168592894    -17170.12435321288                   0.0                1.0e-6
    4804.2150464121905   -16037.028013221612                   0.0                1.0e-6
     5180.310460571029   -14799.793717371125                   0.0                1.0e-6
     5226.650100235096   -13505.110888509644                   0.0                1.0e-6
     4967.832099770834   -12188.599508134526                   0.0                1.0e-6
      4444.21871939078   -10876.373524735574                   0.0                1.0e-6
     3706.073620396148    -9587.775809446106                   0.0                1.0e-6
     2807.327419361865    -8337.336986926795                   0.0                1.0e-6
    1800.3081533740697      -7135.3351742544                   0.0                1.0e-6
     732.2431943237766    -5987.651142779191                   0.0                1.0e-6
   -356.36487881982526    -4896.043497876918                   0.0                1.0e-6
   -1431.9138729937008    -3859.474892611828                   0.0                1.0e-6
   -2467.0473844383214   -2876.2911808557324                   0.0                1.0e-6
   -3439.6947055589735   -1946.5030617244238                   0.0                1.0e-6
    -4332.105750049745    -1073.382371664003                   0.0                1.0e-6
    -5129.976880320701   -263.92821453076647                   0.0                1.0e-6
    -5821.657968296232     471.7965234775365                   0.0                1.0e-6
    -6397.427330738266    1122.1227492152857                   0.0                1.0e-6
    -6848.874453992043    1675.5430714657748                   0.0                1.0e-6
    -7168.483557125872    2122.3241717097344                   0.0                1.0e-6
    -7349.520249093297    2455.6287395643803                   0.0                1.0e-6
    -7386.272220328075     2672.003028502097                   0.0                1.0e-6
    -7274.598528287191    2771.2829595879134                   0.0                1.0e-6
   -7012.6419182978625    2756.1171272578445                   0.0                1.0e-6
    -6601.502038440663     2631.355676280152                   0.0                1.0e-6
    -6045.681125843404     2403.505957465287                   0.0                1.0e-6
    -5353.188375125134    2080.3504936687004                   0.0                1.0e-6
    -4535.286933091142     1670.721404800373                   0.0                1.0e-6
   -3605.9473583335603    1184.3716355381243                   0.0                1.0e-6
   -2581.1125910265173     631.8822270513097                   0.0                1.0e-6
   -1477.8868220707493     24.57146382062716                   0.0                1.0e-6
    -313.7531511661168    -625.6042513362617                   0.0                1.0e-6
     894.0805324080634   -1306.1620077972996                   0.0                1.0e-6
    2129.1066839630807    -2004.230097830002                   0.0                1.0e-6
     3375.613890995365   -2706.7383591767343                   0.0                1.0e-6
     4618.372713701779    -3400.693857395935                   0.0                1.0e-6
     5841.890750789253   -4073.5688402193905                   0.0                1.0e-6
     7029.330324639683    -4713.806491268662                   0.0                1.0e-6
     8161.343476159319    -5311.408237912103                   0.0                1.0e-6
     9215.239298203398    -5858.504976824524                   0.0                1.0e-6
    10164.964968783006    -6349.753306622254                   0.0                1.0e-6
    10982.252324897669    -6782.379088807532                   0.0                1.0e-6
    11638.926544940205    -7155.755866508781                   0.0                1.0e-6
    12109.908482117311    -7470.552951007272                   0.0                1.0e-6
    12376.108954542424    -7727.651724138374                   0.0                1.0e-6
     12426.43119881408     -7927.11639190696                   0.0                1.0e-6
    12258.485871452964    -8067.469522740463                   0.0                1.0e-6
    11878.157531049425    -8145.398145648403                   0.0                1.0e-6
    11298.529751221595   -8155.8846564526575                   0.0                1.0e-6
    10538.701623429524    -8092.678004312801                   0.0                1.0e-6
     9622.775473618367    -7948.999480586746                   0.0                1.0e-6
     8578.983023015304    -7718.384844552726                   0.0                1.0e-6
     7438.743869852535     -7395.57427588055                   0.0                1.0e-6
     6235.477736272115   -6977.3663368287525                   0.0                1.0e-6
     5003.148560413879    -6463.356742236592                   0.0                1.0e-6
    3774.6822474994706    -5856.493191727554                   0.0                1.0e-6
     2580.482261677802    -5163.395217193976                   0.0                1.0e-6
    1447.2477200814067    -4394.410237066641                   0.0                1.0e-6
     397.2102785964899   -3563.3995594081134                   0.0                1.0e-6
    -552.1994422366313    -2687.267654546655                   0.0                1.0e-6
     -1388.32651937469    -1785.263732876739                   0.0                1.0e-6
   -2103.0167672689936    -878.0979716244542                   0.0                1.0e-6
    -2692.199948819221    13.072105754344193                   0.0                1.0e-6
    -3155.412280877989     867.7157683363793                   0.0                1.0e-6
   -3495.3053305017506    1666.9820960024904                   0.0                1.0e-6
   -3717.1606401429663     2394.644303519763                   0.0                1.0e-6
    -3828.414221682244    3037.8534577646706                   0.0                1.0e-6
   -3838.1918201640656     3587.639415904008                   0.0                1.0e-6
    -3756.859816227936    4039.1283511635384                   0.0                1.0e-6
   -3595.6022383602317     4391.482878021306                   0.0                1.0e-6
    -3366.037661934597    4647.6040235402925                   0.0                1.0e-6
   -3079.8893621750763     4813.657097966067                   0.0                1.0e-6
    -2748.718493636125     4898.492663763209                   0.0                1.0e-6
   -2383.7245896835816     4913.030156755969                   0.0                1.0e-6
   -1995.6114690421682     4869.658914783759                   0.0                1.0e-6
    -1594.510524367686     4781.693924297199                   0.0                1.0e-6
    -1189.948153615569     4662.905408784948                   0.0                1.0e-6
    -790.8408291836221     4527.125152276857                   0.0                1.0e-6
    -405.5010746743553     4387.919751343726                   0.0                1.0e-6
    -41.64094660017612     4258.312689022917                   0.0                1.0e-6
    293.63415081735513     4150.533771747964                   0.0                1.0e-6
     593.8412269486768      4075.77645344069                   0.0                1.0e-6
     853.1391268910022    4043.9509287445653                   0.0                1.0e-6
    1066.3433161430141     4063.432796500137                   0.0                1.0e-6
      1228.92934499699     4140.821332786139                   0.0                1.0e-6
    1337.0226677784956    4280.7341336228765                   0.0                1.0e-6
     1387.377048427311     4485.671384785205                   0.0                1.0e-6
    1377.3459630682141     4755.979390879587                   0.0                1.0e-6
    1304.8500149942192     5089.928175901383                   0.0                1.0e-6
    1168.3394062975294     5483.894972405561                   0.0                1.0e-6
     966.7468849208683      5932.62091397228                   0.0                1.0e-6
     699.4268390056693     6429.490312173892                   0.0                1.0e-6
     366.0827294326311     6966.776933599343                   0.0                1.0e-6
   -33.302310926813796     7535.811987637564                   0.0                1.0e-6
    -498.5012344186651     8127.051634134145                   0.0                1.0e-6
   -1029.0014448101792     8730.051775950438                   0.0                1.0e-6
    -1623.837321403704     9333.387559190092                   0.0                1.0e-6
    -2281.257544556918     9924.578044381627                   0.0                1.0e-6
   -2998.2134484205703    10490.088406691297                   0.0                1.0e-6
   -3769.6956385301637    11015.479924185292                   0.0                1.0e-6
    -4587.996931549174    11485.760364922879                   0.0                1.0e-6
    -5442.029817423235    11885.954248473756                   0.0                1.0e-6
    -6316.861583279781     12201.86688037341                   0.0                1.0e-6
    -7193.634304726174    12420.965620492163                   0.0                1.0e-6
    -8049.998725542867    12533.258704053625                   0.0                1.0e-6
     -8861.11013919253    12532.029981116193                   0.0                1.0e-6
    -9601.125472640859    12414.297550784297                   0.0                1.0e-6
   -10245.031786461655    12180.907147875068                   0.0                1.0e-6
    -10770.55917643695    11836.238400136142                   0.0                1.0e-6
    -11159.90851177168     11387.57684633144                   0.0                1.0e-6
   -11401.061263418516    10844.267736510876                   0.0                1.0e-6
   -11488.520686766657    10216.803534048375                   0.0                1.0e-6
   -11423.435426802353     9515.997614546883                   0.0                1.0e-6
    -11213.15225175867     8752.363011649419                   0.0                1.0e-6
   -10870.315586711358     7935.757178429647                   0.0                1.0e-6
    -10411.66967746558     7075.287968798466                   0.0                1.0e-6
    -9856.725599911626      6179.42032883255                   0.0                1.0e-6
    -9226.436994727384     5256.191241762286                   0.0                1.0e-6
    -8541.995025080583     4313.437484864586                   0.0                1.0e-6
    -7823.814104954067     3358.962600428854                   0.0                1.0e-6
    -7090.742907218187     2400.605492163084                   0.0                1.0e-6
    -6359.504788776996    1446.2106394489235                   0.0                1.0e-6
    -5644.350245477909    503.52874409762427                   0.0                1.0e-6
    -4956.891533522362   -419.90901189117415                   0.0                1.0e-6
    -4306.085070303914   -1316.9007375264493                   0.0                1.0e-6
   -3698.3288277219294    -2180.638114075799                   0.0                1.0e-6
     -3137.64747204173   -3004.7151893056644                   0.0                1.0e-6
   -2625.9451311918374   -3783.0920468320305                   0.0                1.0e-6
   -2163.3119214449202    -4510.039848771174                   0.0                1.0e-6
    -1748.373315726987    -5180.102185927757                   0.0                1.0e-6
   -1378.6691865100993    -5788.106866814996                   0.0                1.0e-6
   -1051.0414592111704    -6329.252668199153                   0.0                1.0e-6
    -761.9978212877872    -6799.279358260115                   0.0                1.0e-6
    -508.0088406651927    -7194.710048275624                   0.0                1.0e-6
    -285.6940631304702    -7513.136919717289                   0.0                1.0e-6
    -91.86525101056777   -7753.5088078172475                   0.0                1.0e-6
     76.57656463828555    -7916.375223280633                   0.0                1.0e-6
     222.8548935486544    -8004.047671147381                   0.0                1.0e-6
    350.57126351953883    -8020.654914123815                   0.0                1.0e-6
    463.91007539785204    -7972.091112910572                   0.0                1.0e-6
     542.0630138078009    -7863.052638223871                   0.0                1.0e-6
     690.6483451099015    -7699.140015074815                   0.0                1.0e-6
     401.6410863467726     -7415.74919045688                   0.0                1.0e-6
     768.2104479853742     -7248.33576513268                   0.0                1.0e-6
     1333.119642908832    -7014.945697322968                   0.0                1.0e-6
    1221.5676515286793    -6692.160237502025                   0.0                1.0e-6
    1245.0247926903558    -6374.707749528576                   0.0                1.0e-6
    1569.5848537861873    -6072.092409598912                   0.0                1.0e-6
    1679.0064830849697    -5774.534693407357                   0.0                1.0e-6
     2001.190950376101    -5513.355275909099                   0.0                1.0e-6
     2340.689281303318    -5236.182239216172                   0.0                1.0e-6
    2613.4016647407466    -4924.736329168565                   0.0                1.0e-6
     2834.874807289753    -4689.227696460934                   0.0                1.0e-6
     2372.077356614676    -4499.219958358661                   0.0                1.0e-6
     4263.363995231988   -4049.2226572874124                   0.0                1.0e-6
      3612.38345390645   -3908.1834204956276                   0.0                1.0e-6
    3960.2926680370397   -3693.5299653747356                   0.0                1.0e-6
     4553.338503455274   -3460.4921091968263                   0.0                1.0e-6
     4495.376933208632    -3217.562378313021                   0.0                1.0e-6
     5004.059434361252   -2974.2488563299553                   0.0                1.0e-6
     5050.936492511762    -2880.330739477366                   0.0                1.0e-6
     5326.587468751932    -2796.385966138185                   0.0                1.0e-6
     5586.716712934003    -2731.424720220772                   0.0                1.0e-6
     5820.738274415353    -2684.063266082044                   0.0                1.0e-6
     6017.204678196773     -2651.18222518831                   0.0                1.0e-6
     6164.792227684008   -2628.3990330212982                   0.0                1.0e-6
     6253.776569917626   -2610.9835754604337                   0.0                1.0e-6
     6277.504112964856   -2594.7735445107187                   0.0                1.0e-6
     6233.253275803303    -2576.741946687584                   0.0                1.0e-6
     6122.086586647689   -2555.1389106999804                   0.0                1.0e-6
     5947.764618977333    -2529.399101672737                   0.0                1.0e-6
     5715.268456203576    -2500.097219242367                   0.0                1.0e-6
     5429.657808528124    -2469.098274361327                   0.0                1.0e-6
     5095.753939932315    -2439.803827066915                   0.0                1.0e-6
     4718.634373934389    -2417.229263836195                   0.0                1.0e-6
     4304.478137815156   -2407.6752905810577                   0.0                1.0e-6
    3861.1600488340405    -2417.944671615307                   0.0                1.0e-6
     4507.194728808361    -1958.496676263667                   0.0                1.0e-6
    2716.0744927503697   -2540.2335413076084                   0.0                1.0e-6
    2388.8405612532697    -2555.411998541123                   0.0                1.0e-6
    1961.5633600268764    -2652.711213970868                   0.0                1.0e-6
    1502.1070854428683   -2798.3928460481197                   0.0                1.0e-6
     905.6715202581343   -2970.7434922012394                   0.0                1.0e-6
     506.1541228319315   -3183.6178924773153                   0.0                1.0e-6
    -97.83296321060851   -3392.4040401143698                   0.0                1.0e-6
     -485.152971114768   -3587.5099034073755                   0.0                1.0e-6
    -966.5186370680481    -3777.310534602538                   0.0                1.0e-6
    -1401.576663475914    -3964.561535141429                   0.0                1.0e-6
   -1786.2473076337735    -4146.412606568259                   0.0                1.0e-6
   -2136.4637720028077    -4323.947672116725                   0.0                1.0e-6
   -2473.2973438136173    -4503.049455461781                   0.0                1.0e-6
    -2762.886241931297    -4687.248784066859                   0.0                1.0e-6
    -3087.305640490667    -4872.278935351366                   0.0                1.0e-6
   -3306.3288245795743    -5075.177051137593                   0.0                1.0e-6
   -3546.2136660599153    -5281.105191521642                   0.0                1.0e-6
    -3587.479833574961    -5462.464028123039                   0.0                1.0e-6
   -3527.3055000410864    -5647.114210824053                   0.0                1.0e-6
   -3636.2947496543857    -5843.444615392558                   0.0                1.0e-6
    -3658.139542484904   -6072.1577756460665                   0.0                1.0e-6
    -3661.787688215033    -6296.861587645582                   0.0                1.0e-6
     -3545.62137282807    -6525.696416033517                   0.0                1.0e-6
   -3383.6169637433245    -6750.103803355276                   0.0                1.0e-6
   -3181.7915430022317    -6967.987257413155                   0.0                1.0e-6
    -2946.683243031374   -7177.1207095343525                   0.0                1.0e-6
    -2685.432708457066    -7375.306705400317                   0.0                1.0e-6
    -2405.820696557387    -7560.485763899865                   0.0                1.0e-6
   -2116.1965789286196     -7730.81429107057                   0.0                1.0e-6
   -1825.2573675598637    -7884.739152352883                   0.0                1.0e-6
    -1541.681083881114    -8021.080533212239                   0.0                1.0e-6
   -1273.6681369744724     -8139.10558932649                   0.0                1.0e-6
    -1028.482426422651    -8238.554237102497                   0.0                1.0e-6
    -812.0952928453889    -8319.579566790506                   0.0                1.0e-6
    -629.0139440082959    -8382.589476566183                   0.0                1.0e-6
   -482.32701552593073    -8428.011594011217                   0.0                1.0e-6
   -373.93911432534065    -8456.034130595239                   0.0                1.0e-6
   -304.91350794338246    -8466.388774955514                   0.0                1.0e-6
   -275.81422266270823    -8458.234256783875                   0.0                1.0e-6
   -286.94336753716544    -8430.174172708828                   0.0                1.0e-6
   -338.40391569772186    -8380.406466634491                   0.0                1.0e-6
    -429.9722729800393    -8306.961020721648                   0.0                1.0e-6
    -560.8249264241186    -8207.942485710739                   0.0                1.0e-6
    -729.2146997279466    -8081.665246714773                   0.0                1.0e-6
     -932.220859671628    -7926.554520277545                   0.0                1.0e-6
   -1165.6921933028964     -7740.69797375929                   0.0                1.0e-6
   -1412.0115113082813    -7568.219508585396                   0.0                1.0e-6
   -1793.8024731888086    -7351.097667943283                   0.0                1.0e-6
    -1886.451271732114    -7018.299639151972                   0.0                1.0e-6
    -2110.046877084115    -6722.018117588319                   0.0                1.0e-6
   -2431.6704517454546    -6438.519158185743                   0.0                1.0e-6
    -2734.663010371955   -6160.2036250373285                   0.0                1.0e-6
    -3005.758044386889    -5888.073804464856                   0.0                1.0e-6
    -3245.779472779551    -5628.871431358518                   0.0                1.0e-6
   -3450.7081619671803    -5389.431906686668                   0.0                1.0e-6
    -3638.812242785369    -5181.231204303914                   0.0                1.0e-6
   -3802.4652363341024    -5008.273148313144                   0.0                1.0e-6
    -3911.783888906048    -4864.038680108672                   0.0                1.0e-6
   -4036.5842483820566    -4766.464264264779                   0.0                1.0e-6
   -4168.6483151576585   -4728.4066153090935                   0.0                1.0e-6
    -4252.284874552722    -4743.678014627018                   0.0                1.0e-6
   -4268.2142109537135   -4816.4671666761005                   0.0                1.0e-6
    -4199.494351835337    -4893.042041464797                   0.0                1.0e-6
     -4097.70043837752    -5116.491112497583                   0.0                1.0e-6
    -3953.172029685794    -5452.207634132092                   0.0                1.0e-6
   -3971.1578872494497    -5820.623171438698                   0.0                1.0e-6
    -4271.981858314879    -6294.434999982889                   0.0                1.0e-6
    -3512.099047464889    -6690.778443864638                   0.0                1.0e-6
    -3414.214357410133    -7240.808689667079                   0.0                1.0e-6
   -3177.7430709527766    -7782.681035060554                   0.0                1.0e-6
   -2914.1572109771405    -8335.286117000885                   0.0                1.0e-6
    -2630.215741004689     -8888.09597151958                   0.0                1.0e-6
   -2334.5486717259287    -9433.676049659549                   0.0                1.0e-6
    -2035.372252852244    -9968.807058614406                   0.0                1.0e-6
   -1465.6092498198593   -10465.079141158398                   0.0                1.0e-6
   -1138.9453736645287   -11092.277445539501                   0.0                1.0e-6
    -712.5718559065631   -11681.465760316596                   0.0                1.0e-6
    -7.481613425796345    -12063.63349611913                   0.0                1.0e-6
    204.69527262718944     -12719.7412788583                   0.0                1.0e-6
     1124.076326023214   -12704.089515476466                   0.0                1.0e-6
    2606.3656058509473   -12755.572359286005                   0.0                1.0e-6
    1868.5007606704385   -13278.164834625872                   0.0                1.0e-6
     2457.644984517223   -13422.230875235491                   0.0                1.0e-6
    3098.4461411180237   -13390.740588844052                   0.0                1.0e-6
     3593.192052069574    -13330.58763165843                   0.0                1.0e-6
     4041.334938336482   -13229.895949736501                   0.0                1.0e-6
     4435.155907172212   -13079.773013369668                   0.0                1.0e-6
     4771.034598658816   -12875.997166033172                   0.0                1.0e-6
     5048.927269974064   -12616.503855339504                   0.0                1.0e-6
     5270.900100559607   -12300.268788205833                   0.0                1.0e-6
     5439.737328390262   -11927.167399756105                   0.0                1.0e-6
     5558.089064605328   -11498.225614424182                   0.0                1.0e-6
     5628.209519067073   -11015.804522237133                   0.0                1.0e-6
     5652.115634302368   -10483.503471145274                   0.0                1.0e-6
     5631.930813867124    -9905.793449489975                   0.0                1.0e-6
     5570.210977647993    -9287.531953919972                   0.0                1.0e-6
    5470.1294874217865    -8633.539900630376                   0.0                1.0e-6
     5335.483704516381    -7948.362971040754                   0.0                1.0e-6
     5170.551755314248    -7236.243020441417                   0.0                1.0e-6
     4979.862345897263    -6501.241107854679                   0.0                1.0e-6
     4767.944756425772    -5747.413562726559                   0.0                1.0e-6
     4539.111072421563   -4978.9503445213495                   0.0                1.0e-6
     4297.300385938142    -4200.224040067903                   0.0                1.0e-6
    4045.9939828762367    -3415.744070108146                   0.0                1.0e-6
    3788.1955625568207   -2630.0446512954013                   0.0                1.0e-6
     3526.461778897855    -1847.548097596735                   0.0                1.0e-6
    3262.9646112111664   -1072.4389176826505                   0.0                1.0e-6
    2999.5668531031015   -308.56711423946183                   0.0                1.0e-6
    2737.8943067711716    440.61903534824273                   0.0                1.0e-6
     2479.392198404979    1172.1220174394166                   0.0                1.0e-6
    2225.3577559982236     1883.438817128428                   0.0                1.0e-6
    1976.9444097787364    2572.6046441991502                   0.0                1.0e-6
    1735.1346049458266    3238.2292831362593                   0.0                1.0e-6
    1500.6780175897654     3879.506960895973                   0.0                1.0e-6
    1273.9923359798897     4496.176650161785                   0.0                1.0e-6
    1055.0281425694443      5088.41974152763                   0.0                1.0e-6
     843.1087753239085    5656.7082723186895                   0.0                1.0e-6
     636.7639155471535      6201.65287816243                   0.0                1.0e-6
     433.5685720964389      6723.93182403272                   0.0                1.0e-6
    229.97397979592805     7224.416536943967                   0.0                1.0e-6
    21.121900035157665     7704.737977371528                   0.0                1.0e-6
   -199.18272766169227     8169.044710544229                   0.0                1.0e-6
    -594.9549520426056     8689.926479496009                   0.0                1.0e-6
    -681.0781257689276     9096.111295509734                   0.0                1.0e-6
    -715.3258419232247     9393.024504512627                   0.0                1.0e-6
    -935.5328036219912     9841.956604283885                   0.0                1.0e-6
    1046.3304039574869    10532.963550183782                   0.0                1.0e-6
    -709.1212195008769    11125.174759376132                   0.0                1.0e-6
     -859.747741511071    11579.728719183297                   0.0                1.0e-6
    -1086.358841161389    11992.578680824781                   0.0                1.0e-6
    -1251.092020123761    12513.868775708936                   0.0                1.0e-6
   -1456.0294385615985     12893.89980208502                   0.0                1.0e-6
    -2153.349378497452    13082.098708946505                   0.0                1.0e-6
     886.2198086900089     13740.92685939589                   0.0                1.0e-6
     75.68845351732195    13779.085913066932                   0.0                1.0e-6
     267.0082343692614     14002.74009349262                   0.0                1.0e-6
    1009.4992758190117    14195.165111909184                   0.0                1.0e-6
     1845.244880691162     14365.25610421264                   0.0                1.0e-6
    2429.2544100271693    14224.178913779364                   0.0                1.0e-6
     4210.348514748815    14064.882793393248                   0.0                1.0e-6
     4107.127859479588    13793.649282894516                   0.0                1.0e-6
      5035.41658998533    13491.449570874483                   0.0                1.0e-6
     7160.126553903018    12827.622749302807                   0.0                1.0e-6
     7005.937454989921    11681.464937269453                   0.0                1.0e-6
     9408.676559476316    11394.496269366176                   0.0                1.0e-6
    10187.080182544049    10388.906115722768                   0.0                1.0e-6
    10772.402757438549     9494.473867739425                   0.0                1.0e-6
    12051.734556163172     7937.018201974831                   0.0                1.0e-6
    14591.009794582946     6898.793520841363                   0.0                1.0e-6
    14064.023653775697     6332.018311223052                   0.0                1.0e-6
     13759.05946828115     4773.239102080769                   0.0                1.0e-6
    15893.215320540223    3669.9891052004946                   0.0                1.0e-6
     16266.20215736616     3298.605838945194                   0.0                1.0e-6
     16389.73212653571    1897.4668933396865                   0.0                1.0e-6
     19037.78985349096     2123.393034443614                   0.0                1.0e-6
    16745.110128229928     377.2552200801368                   0.0                1.0e-6
     18396.54795769455    1081.9504716543727                   0.0                1.0e-6
     16597.72461598669     460.3049422916769                   0.0                1.0e-6
    14681.745722624568     672.8949814426352                   0.0                1.0e-6
    14219.892876671314     603.9185446910631                   0.0                1.0e-6
      13173.9963577705   -216.29546895159234                   0.0                1.0e-6
    12644.507082786788    1373.1057947085387                   0.0                1.0e-6
     9465.659572451428    1960.2283027127366                   0.0                1.0e-6
     9020.218481848888    2871.0623078635595                   0.0                1.0e-6
      7397.00606861838        3513.723403985                   0.0                1.0e-6
      5586.98674536784     4121.942265939499                   0.0                1.0e-6
     4123.388357542259     4681.642280644706                   0.0                1.0e-6
    2288.7611282799667     5225.572820148207                   0.0                1.0e-6
    345.04153464234105     5774.511424011653                   0.0                1.0e-6
   -1670.8040092436527    6296.3903957238135                   0.0                1.0e-6
   -3679.5827441394763     6760.016207220101                   0.0                1.0e-6
    -5602.891045121492     7145.324732210733                   0.0                1.0e-6
    -7401.489149732403      7440.27862233801                   0.0                1.0e-6
    -9053.983742614591     7632.278661087418                   0.0                1.0e-6
   -10570.110537149862     7698.589545983941                   0.0                1.0e-6
   -11950.927130215556      7613.22630596215                   0.0                1.0e-6
   -13257.059032091993     7383.126678681931                   0.0                1.0e-6
    -14197.72156490445     7080.849460168288                   0.0                1.0e-6
   -14122.895944205282     6882.013588757459                   0.0                1.0e-6
   -14932.491195362829     6497.549230256505                   0.0                1.0e-6
   -14988.796652225099     6117.664214278137                   0.0                1.0e-6
   -14791.911699077902     5726.729917419206                   0.0                1.0e-6
    -14361.56356393102     5334.776133891412                   0.0                1.0e-6
   -13720.900460605633     4948.135947522499                   0.0                1.0e-6
    -12894.34195221997     4569.406718670242                   0.0                1.0e-6
   -11906.063410275661     4197.688422029502                   0.0                1.0e-6
   -10779.190756982669     3828.928689828646                   0.0                1.0e-6
    -9535.588935617863      3456.33168046532                   0.0                1.0e-6
    -8196.020026360236    3070.9089592074984                   0.0                1.0e-6
     -6780.43131763409    2662.2820959575765                   0.0                1.0e-6
    -5308.183925124033    2219.7808667521454                   0.0                1.0e-6
   -3798.1088051900274    1733.7672339871453                   0.0                1.0e-6
   -2268.3454893365797    1197.0090040557236                   0.0                1.0e-6
     -735.966304216503     605.8588746018247                   0.0                1.0e-6
     783.5773348358895    -39.02471450117734                   0.0                1.0e-6
     2277.115808891498    -732.6396985844929                   0.0                1.0e-6
     3734.421828123305   -1466.3997030505154                   0.0                1.0e-6
    5148.7409726667165    -2229.618167732665                   0.0                1.0e-6
     7031.552517401752    -3242.330978382037                   0.0                1.0e-6
     7693.842824380425    -3731.367158823152                   0.0                1.0e-6
     7516.809314989134   -4003.5284828720537                   0.0                1.0e-6
     9786.634427146288    -5065.999637558561                   0.0                1.0e-6
    11751.222650902651     -6055.33013547369                   0.0                1.0e-6
    14218.101926887486    -7229.087062193898                   0.0                1.0e-6
    14860.854098204136    -7400.785501474227                   0.0                1.0e-6
     15153.97058995007    -7911.528112385881                   0.0                1.0e-6
     18456.99867109082       -7704.402202506                   0.0                1.0e-6
    16801.185255405366    -10284.36515637454                   0.0                1.0e-6
    18650.886668160798    -7197.076315002423                   0.0                1.0e-6
    18583.575033586574    -7371.782890374712                   0.0                1.0e-6
     17617.16005214813    -8255.865120142067                   0.0                1.0e-6
     17779.30338921846    -8578.399200631096                   0.0                1.0e-6
    17830.033247277144   -7426.7749870115595                   0.0                1.0e-6
    18346.836157630703    -7880.122678921896                   0.0                1.0e-6
    18411.499037675527    -7064.160960572071                   0.0                1.0e-6
     18779.24960080554     -6667.19243146773                   0.0                1.0e-6
    19115.854967770476    -5288.393632237728                   0.0                1.0e-6
    18742.518048586884    -6217.578073952128                   0.0                1.0e-6
     18220.73974651903    -6082.295617411057                   0.0                1.0e-6
     18821.10273002761    -6326.587057333242                   0.0                1.0e-6
     18458.78712140745    -6770.261441769411                   0.0                1.0e-6
      16328.8397639842    -5816.377903444151                   0.0                1.0e-6
    15152.225049506646    -4980.792431583602                   0.0                1.0e-6
    13907.241576534823    -4145.733809054944                   0.0                1.0e-6
    12614.105628866437     -3324.66678314885                   0.0                1.0e-6
    11290.534327365176   -2528.0361363970815                   0.0                1.0e-6
      9953.55033649671   -1764.5100586991834                   0.0                1.0e-6
     8620.353069544986   -1041.4878928510336                   0.0                1.0e-6
     7308.371137662857    -365.2635487180372                   0.0                1.0e-6
     6034.846464600889     258.9335237151232                   0.0                1.0e-6
      4816.27124240873     826.8971167968168                   0.0                1.0e-6
    3667.8858246172376    1335.3515834266975                   0.0                1.0e-6
    2603.3351331484264    1781.8004031148603                   0.0                1.0e-6
    1634.5052101038034    2164.3298287974276                   0.0                1.0e-6
     771.5226398691273     2481.390027400508                   0.0                1.0e-6
     99.59292577407169     2707.856722831044                   0.0                1.0e-6
    -411.7175185023935    2874.8124761903427                   0.0                1.0e-6
   -1021.5528227885466     3002.348491003981                   0.0                1.0e-6
   -1347.3710351462964    3055.7806806831786                   0.0                1.0e-6
   -1546.2757245466694     3045.860724168563                   0.0                1.0e-6
   -1573.0848018606562     2973.160653814981                   0.0                1.0e-6
   -1498.3235920288405    2848.8558406647244                   0.0                1.0e-6
   -1327.6503189469204     2678.688861946896                   0.0                1.0e-6
    -1088.584872060677     2462.086678846723                   0.0                1.0e-6
     -790.525247337465    2197.6452145327025                   0.0                1.0e-6
    -435.3710563377102    1888.9170306301153                   0.0                1.0e-6
   -23.410256003864653    1545.4643389250557                   0.0                1.0e-6
    441.34312851383714    1177.7378918855352                   0.0                1.0e-6
     969.8954185103348     803.8745198535839                   0.0                1.0e-6
    1534.1967586568617      432.061656267222                   0.0                1.0e-6
     2256.558221761772      92.2367646895787                   0.0                1.0e-6
    2699.1005148175764    -284.8692625767418                   0.0                1.0e-6
     3033.016459418555     -638.824844701544                   0.0                1.0e-6
    3489.4762474464915    -885.6462089748378                   0.0                1.0e-6
     3785.513143477958    -1104.624610386961                   0.0                1.0e-6
     3950.212865495751   -1267.8052500289286                   0.0                1.0e-6
     3963.740775122124   -1370.5328402687453                   0.0                1.0e-6
    3810.2123659816034   -1409.2095308615035                   0.0                1.0e-6
    3478.0100035573296   -1381.3792832030804                   0.0                1.0e-6
     2959.918024358832   -1285.8041680694164                   0.0                1.0e-6
    2253.0934906936313   -1122.5546421880072                   0.0                1.0e-6
     1358.927809768018    -893.1187876676516                   0.0                1.0e-6
     282.8858509168094    -600.5030674576722                   0.0                1.0e-6
     -965.576902488936   -249.26296872029897                   0.0                1.0e-6
    -2372.929298389127    154.62010705553325                   0.0                1.0e-6
   -3921.2593138775433     604.0977470761468                   0.0                1.0e-6
    -5587.760611734678    1091.6968484361196                   0.0                1.0e-6
    -7344.112617125733    1610.4179110246462                   0.0                1.0e-6
    -9155.969698807476     2154.743109742415                   0.0                1.0e-6
   -10982.903384125586    2721.4596985099024                   0.0                1.0e-6
   -12779.253075033266    3309.8778256449054                   0.0                1.0e-6
   -14496.364728771947    3921.0199731449306                   0.0                1.0e-6
   -16086.516584098765    4555.6165401649505                   0.0                1.0e-6
   -16777.631597574164     6070.958181734606                   0.0                1.0e-6
    -18029.47035401014     6862.868877371773                   0.0                1.0e-6
   -18803.383314781895    6643.6743412944315                   0.0                1.0e-6
   -18356.867082233697     7880.107128097973                   0.0                1.0e-6
   -17837.654915122122     8899.830035801177                   0.0                1.0e-6
   -17990.898692779258     8474.310742544287                   0.0                1.0e-6
   -18100.444072593826     8509.722764836633                   0.0                1.0e-6
    -16799.36362615536    10422.349181820144                   0.0                1.0e-6
   -16607.388440075738    11060.576291269135                   0.0                1.0e-6
   -16896.839082332408    10683.756203752699                   0.0                1.0e-6
   -15571.762245628322    10698.944520127126                   0.0                1.0e-6
   -13520.907546684739    10607.067168653513                   0.0                1.0e-6
   -11542.457331438272    10440.296147492567                   0.0                1.0e-6
    -9456.817476917488     10117.14936082714                   0.0                1.0e-6
    -7294.915384041966     9657.014710502544                   0.0                1.0e-6
    -5084.408643672372     9082.946856790839                   0.0                1.0e-6
    -2851.170475987575     8420.219430500683                   0.0                1.0e-6
    -620.4902634553417     7696.130911767587                   0.0                1.0e-6
    1582.2640231365472     6940.588529835592                   0.0                1.0e-6
     3731.373543740936     6186.707699253515                   0.0                1.0e-6
      5800.53124259919     5470.710270022926                   0.0                1.0e-6
     7762.189073814842     4830.687458889351                   0.0                1.0e-6
     9585.835222300497      4304.25614392479                   0.0                1.0e-6
    11234.037514173498    3925.8222699533444                   0.0                1.0e-6
    13734.328696668383      3994.35606817877                   0.0                1.0e-6
    13375.247617241368     3140.740131410428                   0.0                1.0e-6
    13867.735082745685    3239.2528714079313                   0.0                1.0e-6
    15025.703406494982     2899.743230033663                   0.0                1.0e-6
    16327.830381916163    3558.3656837838575                   0.0                1.0e-6
     16907.80178107907     3767.225125672512                   0.0                1.0e-6
    18580.359877186354     4257.564819084648                   0.0                1.0e-6
     17939.75395464272     3687.596003911744                   0.0                1.0e-6
    16721.100986132617    4923.1198154956755                   0.0                1.0e-6
     16534.67437289192     4544.352275968523                   0.0                1.0e-6
    15262.395403569702    5751.0577565281355                   0.0                1.0e-6
    14786.921151582117     6460.406497682499                   0.0                1.0e-6
     13585.63349714077     7041.370570461079                   0.0                1.0e-6
    12572.525561678807    7619.9292828508305                   0.0                1.0e-6
    11487.357973102402     8220.875548287979                   0.0                1.0e-6
    10343.222707767824     8827.916254630156                   0.0                1.0e-6
      9154.89298162502      9426.06270694757                   0.0                1.0e-6
     7939.160416863133    10000.206700141012                   0.0                1.0e-6
     6714.467496900126    10534.571880957517                   0.0                1.0e-6
     5500.001623330356    11012.552449252229                   0.0                1.0e-6
     4314.669474745215    11416.826893074016                   0.0                1.0e-6
     3176.435340048484    11729.766585398213                   0.0                1.0e-6
     2102.365083727818    11934.165353887538                   0.0                1.0e-6
    1109.3963388318746    12014.277081610773                   0.0                1.0e-6
     215.4558598585906    11957.083393525092                   0.0                1.0e-6
    -559.7575311618058    11753.616205082442                   0.0                1.0e-6
   -1195.0263065172662    11400.044336881872                   0.0                1.0e-6
    -1669.263156718161     10898.15419970743                   0.0                1.0e-6
   -1964.3057253939335     10254.87951326762                   0.0                1.0e-6
    -2067.941020888543     9480.689085257178                   0.0                1.0e-6
    -1923.354008832586     8599.698479487362                   0.0                1.0e-6
   -1628.4245543732698    7627.7798496918385                   0.0                1.0e-6
   -1175.0468732685442     6594.506564498797                   0.0                1.0e-6
   -511.59465139304206     5525.547854462108                   0.0                1.0e-6
     297.4604322310231     4436.111079437121                   0.0                1.0e-6
     1253.127242997286    3376.3674428124086                   0.0                1.0e-6
     2294.896689342745     2382.023671252271                   0.0                1.0e-6
     3383.564571087582    1465.4098498243654                   0.0                1.0e-6
     4516.042040207726     644.3494360453024                   0.0                1.0e-6
     5653.163624825962    -50.97125481765763                   0.0                1.0e-6
     6773.981722750822    -614.6181554520757                   0.0                1.0e-6
     7873.757512674019    -1038.290454509191                   0.0                1.0e-6
     8817.724409526165   -1329.6184072115411                   0.0                1.0e-6
     8996.798614196754   -1543.2087232572107                   0.0                1.0e-6
    10333.114074365323   -1567.4002055506392                   0.0                1.0e-6
    10578.442170832588   -1491.9643872552879                   0.0                1.0e-6
    10859.312962633487   -1341.0701300307308                   0.0                1.0e-6
    10955.952050419946   -1116.8712454932643                   0.0                1.0e-6
    10873.593113522433    -836.4461243575674                   0.0                1.0e-6
    10622.574932757016    -509.8315282643306                   0.0                1.0e-6
    10216.228427236467   -141.74171226055998                   0.0                1.0e-6
     9669.439608918654     266.2218902443942                   0.0                1.0e-6
     8998.066020613182     713.5283770835364                   0.0                1.0e-6
     8219.007381181103    1199.3207951050504                   0.0                1.0e-6
     7350.510103972832     1721.823866159779                   0.0                1.0e-6
     6412.305757521631     2278.405925262555                   0.0                1.0e-6
     5425.375904467804     2865.968050372384                   0.0                1.0e-6
     4411.362408635868     3481.321122357224                   0.0                1.0e-6
    3391.7918287218054    4121.3204352868315                   0.0                1.0e-6
     2387.316469189101     4782.683211778961                   0.0                1.0e-6
    1417.1190962425114     5461.552827191687                   0.0                1.0e-6
    498.53706098551334     6152.958866447402                   0.0                1.0e-6
    -353.1181237757132     6850.345770074725                   0.0                1.0e-6
   -1124.6134948411202     7545.314432990929                   0.0                1.0e-6
   -1804.7934482674161      8227.65946305901                   0.0                1.0e-6
   -2384.5788870560646     8885.711162649603                   0.0                1.0e-6
    -2856.992417178699     9506.924977361348                   0.0                1.0e-6
   -3217.2122559663117    10078.616389243613                   0.0                1.0e-6
    -3462.647709901263    10588.723296875613                   0.0                1.0e-6
    -3593.031093068131     11026.49076756626                   0.0                1.0e-6
   -3610.5247460215014    11383.008222620443                   0.0                1.0e-6
   -3519.8340797380274    11651.575361329627                   0.0                1.0e-6
     -3328.29159084663    11827.915982204091                   0.0                1.0e-6
    -3045.841653481726    11910.282884212405                   0.0                1.0e-6
    -2684.836747212785    11899.490346042583                   0.0                1.0e-6
   -2259.5801915784814    11798.872506063217                   0.0                1.0e-6
   -1785.6262384647873    11614.113768697905                   0.0                1.0e-6
   -1278.9488684148862    11352.865796483655                   0.0                1.0e-6
     -755.162869113725    11024.090869666345                   0.0                1.0e-6
   -228.97683223656364    10637.164864419457                   0.0                1.0e-6
    286.03023759775556     10200.90212605758                   0.0                1.0e-6
     777.3453809235718     9722.759419501395                   0.0                1.0e-6
    1233.3072324602863     9208.468071972842                   0.0                1.0e-6
    1642.8986409377223     8662.211823036661                   0.0                1.0e-6
    1995.6543195046593     8087.263518139929                   0.0                1.0e-6
    2281.7191869659664     7486.816105638709                   0.0                1.0e-6
     2492.047792944132     6864.683129696205                   0.0                1.0e-6
     2618.725969912052     6225.627922897394                   0.0                1.0e-6
    2655.3929087121574     5575.256954110765                   0.0                1.0e-6
     2597.716202272756     4919.585239298108                   0.0                1.0e-6
     2443.830809887115     4264.470186298811                   0.0                1.0e-6
     2194.632470465792    3615.0939393463664                   0.0                1.0e-6
    1853.8460952806172    2975.5923741212596                   0.0                1.0e-6
    1427.8613101463095    2348.8440469134293                   0.0                1.0e-6
     925.4001986942582    1736.3881122760856                   0.0                1.0e-6
    357.11726735755894    1138.4410688919968                   0.0                1.0e-6
    -264.7822767917355     554.0039707897885                   0.0                1.0e-6
    -926.8644474394914    -18.93369756743233                   0.0                1.0e-6
   -1614.7335716993564    -583.0930445906961                   0.0                1.0e-6
   -2313.2775704757923   -1141.5282464194936                   0.0                1.0e-6
   -3006.9294357740137   -1697.2149086973016                   0.0                1.0e-6
   -3679.9715084930144   -2252.6571749614436                   0.0                1.0e-6
    -4316.891165495401    -2809.561314480917                   0.0                1.0e-6
   -4902.7793103870235   -3368.6069175627886                   0.0                1.0e-6
    -5423.750155709303   -3929.3270507079556                   0.0                1.0e-6
     -5867.35305467077    -4490.093711657667                   0.0                1.0e-6
    -6222.944425721779    -5048.198875032812                   0.0                1.0e-6
    -6481.989774301347    -5600.023354468205                   0.0                1.0e-6
    -6638.271958286788    -6141.290042648032                   0.0                1.0e-6
   -6687.9912245591695    -6667.397153940881                   0.0                1.0e-6
    -6629.753750548087    -7173.815112098952                   0.0                1.0e-6
    -6464.457009849304    -7656.507942486206                   0.0                1.0e-6
    -6195.091305674195    -8112.314755460338                   0.0                1.0e-6
    -5826.486835551632    -8539.213386503465                   0.0                1.0e-6
     -5365.04384062087    -8936.399982556215                   0.0                1.0e-6
    -4818.487414242199    -9304.159444977746                   0.0                1.0e-6
    -4195.684470152214    -9643.561512261977                   0.0                1.0e-6
   -3506.5445853795313     -9956.07263441855                   0.0                1.0e-6
    -2761.998886201712   -10243.199072373349                   0.0                1.0e-6
   -1974.0177602985075   -10506.257311773392                   0.0                1.0e-6
   -1155.6001584566009   -10746.309114920503                   0.0                1.0e-6
   -320.65680603913614   -10964.223880162019                   0.0                1.0e-6
     516.2757912184826   -11160.771442867614                   0.0                1.0e-6
    1340.5153211763065   -11336.628451596724                   0.0                1.0e-6
     2137.879673565603   -11492.209045402826                   0.0                1.0e-6
    2895.4170823821246   -11627.296119874098                   0.0                1.0e-6
     3602.095271680314   -11740.531657490073                   0.0                1.0e-6
    4249.3014180609225   -11828.898810175235                   0.0                1.0e-6
     4831.011936954155    -11887.37293819502                   0.0                1.0e-6
     5343.541774723626    -11908.91714978392                   0.0                1.0e-6
      5784.88677207108   -11884.940189348032                   0.0                1.0e-6
     6153.817383144905   -11806.222411721503                   0.0                1.0e-6
     6449.015215767399   -11664.170897278664                   0.0                1.0e-6
     6668.582139857608   -11452.134276317895                   0.0                1.0e-6
     6810.133896508357   -11166.451648868697                   0.0                1.0e-6
     6871.435830811761   -10806.970558032614                   0.0                1.0e-6
     6851.276268404777   -10376.937851917592                   0.0                1.0e-6
    6750.1649712525395    -9882.376210189177                   0.0                1.0e-6
     6570.567307933877    -9331.213327081483                   0.0                1.0e-6
     6316.661870914286     -8732.46362844544                   0.0                1.0e-6
     5993.859308303003    -8095.673135143428                   0.0                1.0e-6
     5608.393223807981    -7430.685467284418                   0.0                1.0e-6
     5167.174308172436    -6747.648284246848                   0.0                1.0e-6
     4677.895684115885    -6057.107188684807                   0.0                1.0e-6
     4149.228245740014    -5370.037717485373                   0.0                1.0e-6
    3590.9205611561047     -4697.72142842007                   0.0                1.0e-6
     3013.697716047155   -4051.4439834233694                   0.0                1.0e-6
    2428.9648476858874   -3442.0534100934574                   0.0                1.0e-6
    1848.3982335319806    -2879.451783927098                   0.0                1.0e-6
    1283.5237718636968   -2372.1026110346475                   0.0                1.0e-6
     745.3521970625413    -1926.625686451938                   0.0                1.0e-6
    244.09276862577758   -1547.5296578602752                   0.0                1.0e-6
   -211.07043165480027      -1237.1071663649                   0.0                1.0e-6
    -612.1698880225301    -995.4930677030782                   0.0                1.0e-6
    -952.6362804207055    -820.8655798098864                   0.0                1.0e-6
    -1227.472743824115     -709.754824013447                   0.0                1.0e-6
   -1433.4035292432486    -657.4141855457798                   0.0                1.0e-6
   -1568.9671192529618    -658.2077678293065                   0.0                1.0e-6
   -1634.5252527865266    -705.9716189482201                   0.0                1.0e-6
   -1632.1726332055136    -794.3159484051537                   0.0                1.0e-6
   -1565.5520418379483    -916.8480715399447                   0.0                1.0e-6
   -1439.5990974141816   -1067.3091403943192                   0.0                1.0e-6
   -1260.2536967324315   -1239.6302073614047                   0.0                1.0e-6
   -1034.1776982686392   -1427.9237869771368                   0.0                1.0e-6
    -768.5107331327478    -1626.435043211988                   0.0                1.0e-6
    -470.6813899603244   -1829.4811736380075                   0.0                1.0e-6
   -148.27440688073702   -2031.4076149505643                   0.0                1.0e-6
    191.05919173695918   -2226.5848998751976                   0.0                1.0e-6
     539.6696015017862   -2409.4607929013896                   0.0                1.0e-6
     889.9744875822541    -2574.670246993474                   0.0                1.0e-6
    1234.5399650864597   -2717.1931312522265                   0.0                1.0e-6
    1566.1842405894797   -2832.5392487145705                   0.0                1.0e-6
    1878.1036076597586    -2916.934155755097                   0.0                1.0e-6
     2164.013965212256   -2967.4789441196276                   0.0                1.0e-6
    2418.2969315953214   -2982.2622698577843                   0.0                1.0e-6
    2636.1378372134895   -2960.4119079184647                   0.0                1.0e-6
     2813.643078709277    -2902.083403941733                   0.0                1.0e-6
    2947.9264493940755   -2808.3922693562345                   0.0                1.0e-6
    3037.1582453516303   -2681.3016782857003                   0.0                1.0e-6
    3080.5769851069995   -2523.4792120415095                   0.0                1.0e-6
     3078.470438888525   -2338.1346973901723                   0.0                1.0e-6
    3032.1384340328077    -2128.848265310299                   0.0                1.0e-6
    2943.8524053156166   -1899.3950889813088                   0.0                1.0e-6
      2816.82442313444   -1653.5718616737972                   0.0                1.0e-6
    2655.1915309585506    -1395.030106144998                   0.0                1.0e-6
     2464.011472077847   -1127.1223738835756                   0.0                1.0e-6
    2249.2562694237145    -852.7685466619904                   0.0                1.0e-6
    2017.7837028983422    -574.3501171019515                   0.0                1.0e-6
    1777.2655316623523    -293.6400559514427                   0.0                1.0e-6
    1536.0556687362198   -11.774477926717953                   0.0                1.0e-6
    1302.9901028578006    270.73017182645935                   0.0                1.0e-6
    1087.1208106766858     553.9140538894461                   0.0                1.0e-6
     897.3957077194806     838.2685091751138                   0.0                1.0e-6
     742.3040132901353    1124.5957227564152                   0.0                1.0e-6
     629.5105178148555     1413.844497950876                   0.0                1.0e-6
      565.503483441299     1706.936043593355                   0.0                1.0e-6
     555.2803173540265     2004.595691954512                   0.0                1.0e-6
     602.0939157079325     2307.207551524065                   0.0                1.0e-6
     707.2815002466555     2614.709229014547                   0.0                1.0e-6
      870.196961112935    2926.5428033802564                   0.0                1.0e-6
     1088.266424700813    3241.6758250909165                   0.0                1.0e-6
     1357.183429570423    3558.7014812256252                   0.0                1.0e-6
    1671.2525999572208     3876.018977181083                   0.0                1.0e-6
    2023.8768651238438     4192.082061136686                   0.0                1.0e-6
    2408.1616760351285     4505.684080902515                   0.0                1.0e-6
     2817.580981791132      4816.22213643106                   0.0                1.0e-6
      3147.16447615965     5144.596997176673                   0.0                1.0e-6
    3952.4082543893555     5446.923902756577                   0.0                1.0e-6
     3367.435738583927     5618.636929116763                   0.0                1.0e-6
     4905.872560947774     5867.992242342648                   0.0                1.0e-6
     4548.305617662033     6182.681616552691                   0.0                1.0e-6
     5254.359468286006     6294.364810703538                   0.0                1.0e-6
     5062.842960126885      6729.97879405797                   0.0                1.0e-6
     5597.801781562592     6917.378540954078                   0.0                1.0e-6
     8260.909888171864     7439.290086850215                   0.0                1.0e-6
     5276.971118338606     7507.902185203741                   0.0                1.0e-6
    7244.9297541197475     7740.981185516867                   0.0                1.0e-6
      7364.98033325227     8313.564155633163                   0.0                1.0e-6
     8772.271604841115     8665.146525701037                   0.0                1.0e-6
     8245.078459686842     8971.589644576568                   0.0                1.0e-6
     7818.319294917147     9278.317335007394                   0.0                1.0e-6
      8196.43146871496     9508.166527369274                   0.0                1.0e-6
     7777.225746013665     9768.923026192915                   0.0                1.0e-6
     7658.792057953992      9983.06479567205                   0.0                1.0e-6
     7478.788288421118    10151.358499388858                   0.0                1.0e-6
     7239.527747411289    10272.785188081603                   0.0                1.0e-6
     6943.944535258743    10348.592204080984                   0.0                1.0e-6
     6595.538614243356    10381.896900027585                   0.0                1.0e-6
     6198.361475098974    10377.127464253957                   0.0                1.0e-6
     5757.018078400242    10339.381333905676                   0.0                1.0e-6
     5276.672625218746    10273.782171395213                   0.0                1.0e-6
     4763.057564500422    10184.912283163228                   0.0                1.0e-6
     4222.491851063072     10076.38298928476                   0.0                1.0e-6
    3661.9132556237028      9950.58103937889                   0.0                1.0e-6
     3088.920902820643     9808.600395990217                   0.0                1.0e-6
    2511.8114088419966     9650.342820564563                   0.0                1.0e-6
    1939.5800762957058     9474.752673282786                   0.0                1.0e-6
     1381.852751018689     9280.142339175263                   0.0                1.0e-6
     848.7175837451089     9064.562995941522                   0.0                1.0e-6
    350.43954765138005     8826.178440564754                   0.0                1.0e-6
   -102.93847592766316     8563.605486293145                   0.0                1.0e-6
    -502.0807578071393      8276.19221761551                   0.0                1.0e-6
    -838.8822328819372    7964.2148726311725                   0.0                1.0e-6
   -1106.9701891685509      7628.98474510679                   0.0                1.0e-6
   -1302.1218985244511      7272.86697840635                   0.0                1.0e-6
   -1422.5449375446624     6899.221671358049                   0.0                1.0e-6
   -1468.9849142337712     6512.282726478171                   0.0                1.0e-6
   -1444.6486982420633     6116.990691866306                   0.0                1.0e-6
    -1354.955778701166     5718.793218624425                   0.0                1.0e-6
    -1207.151942412682     5323.422678747071                   0.0                1.0e-6
   -1009.8348095012343     4936.657545263618                   0.0                1.0e-6
    -772.4478641658137     4564.074464685985                   0.0                1.0e-6
   -504.79788004965025     4210.802252357799                   0.0                1.0e-6
   -216.64088847699392     3881.295992096076                   0.0                1.0e-6
     82.63384342753551     3579.155806234794                   0.0                1.0e-6
     384.2109670288622    3307.0165261150364                   0.0                1.0e-6
     679.9546284346734      3066.52796622055                   0.0                1.0e-6
     962.4343537095781     2858.429832306927                   0.0                1.0e-6
     1224.902082365885    2682.7033244475892                   0.0                1.0e-6
    1461.2538352084164    2538.7598453515748                   0.0                1.0e-6
    1666.0065573293052     2425.614411164763                   0.0                1.0e-6
    1834.3136397382164     2341.994414287342                   0.0                1.0e-6
    1962.0329540068587    2286.3551570006966                   0.0                1.0e-6
    2045.8498410814268    2256.8066742709357                   0.0                1.0e-6
     2083.444955310693    2250.9903041813313                   0.0                1.0e-6
     2073.684262925858    2265.9651077513713                   0.0                1.0e-6
    2016.7981685596646    2298.1647140894634                   0.0                1.0e-6
    1914.5120644350568     2343.464174867987                   0.0                1.0e-6
    1770.0945393282766    2397.3624603246053                   0.0                1.0e-6
     1588.302701303844    2455.2525449598465                   0.0                1.0e-6
    1375.2237693517125     2512.729414967596                   0.0                1.0e-6
    1138.0326436404769    2565.8822786534374                   0.0                1.0e-6
     884.7002801782123    2611.5286853519274                   0.0                1.0e-6
      623.693024788041     2647.367868426236                   0.0                1.0e-6
    363.69785644126785     2672.050121285581                   0.0                1.0e-6
    113.39558209014781    2685.1726545249867                   0.0                1.0e-6
   -118.71167452159803     2687.218461248226                   0.0                1.0e-6
    -324.4259256533089    2679.4548523378357                   0.0                1.0e-6
   -495.94717682540056    2663.8055912093832                   0.0                1.0e-6
    -625.9531857258553     2642.707669442055                   0.0                1.0e-6
    -707.6796755945192     2618.962072932937                   0.0                1.0e-6
    -735.0099311803323    2595.5873241193767                   0.0                1.0e-6
    -702.5766880298181    2575.6842342494683                   0.0                1.0e-6
    -605.8743371223077    2562.3191404824756                   0.0                1.0e-6
   -441.37622320146613     2558.430392473693                   0.0                1.0e-6
   -206.64995488958252    2566.7591679213506                   0.0                1.0e-6
     99.53741419858471     2589.801648215348                   0.0                1.0e-6
     477.1332007680708     2629.776306024615                   0.0                1.0e-6
     924.7412777659529    2688.5985865653183                   0.0                1.0e-6
    1439.6020389041769    2767.8561763679627                   0.0                1.0e-6
    2017.6186396344278     2868.781203116467                   0.0                1.0e-6
     2653.435666192481     2992.220164800521                   0.0                1.0e-6
    3340.5722273635274     3138.606549670393                   0.0                1.0e-6
    4071.6052925803797    3307.9430070465414                   0.0                1.0e-6
      4838.39091053147     3499.797676233264                   0.0                1.0e-6
     5632.301074703785    3713.3117017054183                   0.0                1.0e-6
     6444.443575952413    3947.2024075891813                   0.0                1.0e-6
     7265.823819196654    4199.7318589412735                   0.0                1.0e-6
     8087.406063394032     4468.599497786627                   0.0                1.0e-6
      8900.04346849115     4750.718972780637                   0.0                1.0e-6
     9694.277581036176     5041.862678591125                   0.0                1.0e-6
     10460.05837507372     5336.208383049417                   0.0                1.0e-6
     11186.49340400065      5625.89540020983                   0.0                1.0e-6
    11861.772278947861     5900.771312284995                   0.0                1.0e-6
    12473.397445222678     6148.546708251652                   0.0                1.0e-6
    13008.764921123438     6355.534055310118                   0.0                1.0e-6
    13455.997579665898     6508.008001229084                   0.0                1.0e-6
    13804.801228121021     6594.014309868371                   0.0                1.0e-6
     14047.07064706586     6605.250286940346                   0.0                1.0e-6
    14177.065406430122     6538.538799722178                   0.0                1.0e-6
    14191.174609508003     6396.483269528634                   0.0                1.0e-6
     14087.49735195539     6187.103901754726                   0.0                1.0e-6
    13865.569617925985     5922.521959662591                   0.0                1.0e-6
    13526.507183371696     5616.970060257627                   0.0                1.0e-6
    13073.625727543169     5284.509142586349                   0.0                1.0e-6
    12513.327205549436     4936.851049278618                   0.0                1.0e-6
    11855.822815252652     4581.672742629152                   0.0                1.0e-6
     11115.21308384424     4221.774084242821                   0.0                1.0e-6
    10308.630326110042     3855.322005287813                   0.0                1.0e-6
      9454.52706273753    3477.1846371430124                   0.0                1.0e-6
      8570.59989384523    3081.0245188102012                   0.0                1.0e-6
     7672.050736431568    2661.5375113511413                   0.0                1.0e-6
    6770.7684625155825    2216.1637364719318                   0.0                1.0e-6
     5875.614155666793    1745.8193401636756                   0.0                1.0e-6
      4993.52831091294     1254.595831053325                   0.0                1.0e-6
     4130.889502800479     748.7407342598485                   0.0                1.0e-6
    3294.5584117117833    235.40047008788218                   0.0                1.0e-6
    2492.2808612573317    -278.4620656560487                   0.0                1.0e-6
     1732.432906843489    -786.7751213388102                   0.0                1.0e-6
    1023.3124914251324   -1284.7087642634758                   0.0                1.0e-6
     372.2472226045681   -1768.8099721796082                   0.0                1.0e-6
   -215.27544305579536   -2237.0684081549202                   0.0                1.0e-6
    -736.3620206315895    -2688.982583795457                   0.0                1.0e-6
   -1266.3867739617558    -3179.387413872369                   0.0                1.0e-6
   -1752.8899491725701    -3689.261913354136                   0.0                1.0e-6
   -1746.4399499360675    -3930.225526902559                   0.0                1.0e-6
   -2661.2475047847074    -4396.555896627638                   0.0                1.0e-6
    -2341.311507576842    -4699.943146924961                   0.0                1.0e-6
   -2558.1193385196184    -5000.050552719145                   0.0                1.0e-6
    -2755.529431372455    -5253.926300023883                   0.0                1.0e-6
    -2889.483313199516    -5511.184678469606                   0.0                1.0e-6
   -3084.0284913431306     -5773.86848227595                   0.0                1.0e-6
   -3289.6117819103056    -6002.812179727883                   0.0                1.0e-6
   -3457.9781534177446    -6229.413713545154                   0.0                1.0e-6
    -3561.025951950478    -6440.388448715535                   0.0                1.0e-6
   -3644.8102401510823    -6640.626360028508                   0.0                1.0e-6
    -3710.868228133623     -6840.27525732161                   0.0                1.0e-6
    -3761.962575858023     -7049.59253379631                   0.0                1.0e-6
    -3801.452353307089    -7279.000153229081                   0.0                1.0e-6
    -3832.550756268635   -7539.1652830341045                   0.0                1.0e-6
   -3857.3535773829194    -7841.062702529082                   0.0                1.0e-6
   -3875.5404805132757    -8195.895004074386                   0.0                1.0e-6
   -3882.7171739717005    -8614.638727345515                   0.0                1.0e-6
   -3868.4702318304967    -9106.897387382332                   0.0                1.0e-6
