# Supplementary material for: Single spin exact gradients for the optimization of complex pulses and pulse sequences
Source: J Biomol NMR. 2026 Feb 17;80(1):6. doi: 10.1007/s10858-025-00486-7 (PMC12913341; doi:10.1007/s10858-025-00486-7)
Supplement: Supplementary file 1 — (zip 804 KB) [file 10858_2025_486_MOESM1_ESM.zip › SUPPINFO/01_XACT_examplepulseshapes/15N_6kHz_BRK/15N_6kHz_exc_td10_ppap.brk]

##TITLE= 15N_6kHz_exc_td10_ppap.brk
##JCAMP-DX=
##DATA TYPE= Shape Data
##OWNER= vm1188
##DATE= 2025-07-21
##Max_Amplitude= 5000.001478
##PULSE_LENGTH= 0.0 us
##NPOINTS= 50
##XYPOINTS= (XY..XY)
94.463082, -151.561474
99.999051, -131.192598
99.958405, -158.111894
99.987902, 170.103436
99.991168, 115.234738
99.92996, 80.088712
99.890942, 61.269242
99.990152, 57.820891
99.966595, 63.353883
99.910029, 71.026701
24.336546, -138.57511
5.026597, 39.145154
99.926351, 78.097757
99.042805, 95.93301
99.820351, 104.237017
73.916029, -67.543902
99.997651, 13.984933
99.846091, 45.776962
99.985224, -42.078532
99.860115, -24.336581
99.908379, -21.434375
100.0, 26.849468
12.874662, -127.059062
99.866481, -1.67258
100.0, -48.807729
96.606494, -77.475526
99.997429, -138.97546
45.324965, 137.663074
99.951961, 51.088702
98.986793, 0.842971
36.195397, 160.827301
99.999628, 139.623845
18.221007, 147.851824
99.959272, -17.707883
99.973299, -19.446384
21.966614, 18.951073
99.082053, -41.556066
99.936245, -15.957925
99.852357, -69.363256
99.430966, -48.463728
25.538763, 8.050952
99.936634, -91.327043
99.957502, -73.834295
99.979112, -59.681846
99.977226, -56.179753
99.920089, -75.670919
99.969112, -95.447562
99.812117, -118.180447
99.77503, -66.594697
99.999083, -9.700251
##END= 
