# Supplementary material for: Single spin exact gradients for the optimization of complex pulses and pulse sequences
Source: J Biomol NMR. 2026 Feb 17;80(1):6. doi: 10.1007/s10858-025-00486-7 (PMC12913341; doi:10.1007/s10858-025-00486-7)
Supplement: Supplementary file 1 — (zip 804 KB) [file 10858_2025_486_MOESM1_ESM.zip › SUPPINFO/01_XACT_examplepulseshapes/15N_6kHz_BRK/15N_6kHz_exc_td10_ppaptanha.brk]

##TITLE= 15N_6kHz_exc_td10_ppaptanha.brk
##JCAMP-DX=
##DATA TYPE= Shape Data
##OWNER= vm1188
##DATE= 2025-07-21
##Max_Amplitude= 4999.998074
##PULSE_LENGTH= 0.0 us
##NPOINTS= 50
##XYPOINTS= (XY..XY)
100.0, -8.216909
92.569796, 42.189312
99.709992, 132.672937
99.773737, 142.036259
99.848822, -168.525101
99.95158, -145.129537
99.918592, -136.871672
98.768335, -130.49348
99.92872, -162.766969
21.290411, 93.019971
99.608202, 37.064457
99.892742, 7.58551
99.889109, 21.08505
99.866301, 5.318626
99.862099, 0.84402
99.761551, -1.939871
99.9997, -44.15584
99.447839, -49.094466
99.999156, 18.777222
99.834614, -35.520572
98.6807, 6.416961
99.99839, -153.478949
99.997632, 144.530093
99.995288, -177.158904
99.997799, 173.436022
99.998345, 171.814457
99.989288, 166.115989
99.979269, 166.451811
99.977411, 170.034084
99.982048, 175.604754
99.98975, -179.501978
99.997433, -167.697997
99.600195, -148.573924
99.999674, -132.199125
98.939803, -47.87069
99.812729, 5.477533
99.877038, 25.821457
99.908127, 36.793141
99.989093, 44.033176
99.938302, 46.860641
99.894575, 39.148277
99.942659, 23.003727
99.864787, -8.77477
99.783266, -41.060798
99.998709, -48.877195
99.970756, -53.287124
99.982324, -51.457478
99.705204, -39.816497
99.802265, -26.423261
99.955032, -13.846492
##END= 
