# Supplementary material for: Single spin exact gradients for the optimization of complex pulses and pulse sequences
Source: J Biomol NMR. 2026 Feb 17;80(1):6. doi: 10.1007/s10858-025-00486-7 (PMC12913341; doi:10.1007/s10858-025-00486-7)
Supplement: Supplementary file 1 — (zip 804 KB) [file 10858_2025_486_MOESM1_ESM.zip › SUPPINFO/01_XACT_examplepulseshapes/15N_6kHz_BRK/15N_6kHz_exc_td10_ppapz.brk]

##TITLE= 15N_6kHz_exc_td10_ppapz.brk
##JCAMP-DX=
##DATA TYPE= Shape Data
##OWNER= vm1188
##DATE= 2025-07-21
##Max_Amplitude= 5000.194709
##PULSE_LENGTH= -1.3114675054e10 us
##NPOINTS= 50
##XYPOINTS= (XY..XY)
98.113242, 88.819831
99.917722, 169.324369
99.859449, -164.849906
99.904212, -137.289197
99.712292, -125.532592
99.983406, -125.984559
100.0, -133.71793
99.977635, -147.459675
82.609696, -149.009476
99.688751, -160.913294
99.963937, 134.639906
99.996085, 15.533822
99.969766, -39.1543
99.300941, -80.584449
99.778463, -105.977039
99.792176, -132.707983
97.661541, -122.064431
98.665668, -82.454361
99.9227, -45.435528
99.907844, -22.313315
97.208449, -34.671886
99.919026, -63.443456
99.633238, -81.443912
99.470772, -8.627348
99.968626, -11.147831
99.794147, -0.522382
99.933233, -24.414148
99.935005, -33.858275
99.758497, -50.224139
99.93736, -54.379616
99.769699, -71.274429
99.99737, -76.794555
99.850654, -49.795257
99.932855, -39.135906
99.857525, -3.602002
99.953076, -8.520161
99.949694, -15.59047
99.9898, -17.237803
99.983418, -37.242988
99.906542, -86.165427
99.877195, -104.257048
99.786133, -85.616781
99.499184, -104.224058
99.995884, 173.701568
99.886038, -177.629393
99.84418, 172.379548
99.777716, 73.994244
99.848885, 39.444763
99.991848, 33.976282
99.977763, -3.039571
##END= 
