# Supplementary material for: Single spin exact gradients for the optimization of complex pulses and pulse sequences
Source: J Biomol NMR. 2026 Feb 17;80(1):6. doi: 10.1007/s10858-025-00486-7 (PMC12913341; doi:10.1007/s10858-025-00486-7)
Supplement: Supplementary file 1 — (zip 804 KB) [file 10858_2025_486_MOESM1_ESM.zip › SUPPINFO/01_XACT_examplepulseshapes/15N_6kHz_BRK/15N_6kHz_exc_td10_ppapztanha.brk]

##TITLE= 15N_6kHz_exc_td10_ppapztanha.brk
##JCAMP-DX=
##DATA TYPE= Shape Data
##OWNER= vm1188
##DATE= 2025-07-21
##Max_Amplitude= 4999.981235
##PULSE_LENGTH= 3.81769112e8 us
##NPOINTS= 50
##XYPOINTS= (XY..XY)
99.908908, -110.252459
99.914477, -110.303333
99.975651, -107.08872
99.9964, -106.631068
99.99917, -103.155853
99.998445, -100.207951
99.996345, -101.50128
100.0, -106.759375
99.983615, -109.339713
99.984789, -109.258064
99.998161, -112.728301
99.993978, -118.915486
99.994699, -120.588402
99.996866, -118.326256
99.997258, -115.29163
99.995349, -115.928126
99.992505, -116.123519
99.989415, -114.411813
99.985063, -113.326008
99.993977, -115.038659
99.992151, -31.101038
99.991127, -25.123451
99.99316, -16.58614
99.987925, -17.950001
99.982316, -32.330168
99.986541, 130.276482
99.997461, 92.0629
99.992127, 66.693075
99.989625, 46.274311
99.989964, 28.755813
99.989486, 22.517029
99.989171, 26.337529
99.987107, 28.319857
99.983886, 25.347315
99.983382, 22.826412
99.985428, 15.47089
99.989497, 9.411607
99.996724, 9.400224
99.999527, 7.529836
99.992802, 2.030806
99.986795, -1.67702
99.979332, -3.266973
99.958532, -15.338062
99.07109, 6.066649
99.888416, 15.994581
99.973605, 17.17025
99.989161, 10.837559
99.996129, 4.407192
99.998675, 1.115744
99.994955, 0.701735
##END= 
