# Supplementary material for: Single spin exact gradients for the optimization of complex pulses and pulse sequences
Source: J Biomol NMR. 2026 Feb 17;80(1):6. doi: 10.1007/s10858-025-00486-7 (PMC12913341; doi:10.1007/s10858-025-00486-7)
Supplement: Supplementary file 1 — (zip 804 KB) [file 10858_2025_486_MOESM1_ESM.zip › SUPPINFO/01_XACT_examplepulseshapes/15N_6kHz_BRK/15N_6kHz_exc_td10_ppp.brk]

##TITLE= 15N_6kHz_exc_td10_ppp.brk
##JCAMP-DX=
##DATA TYPE= Shape Data
##OWNER= vm1188
##DATE= 2025-07-21
##Max_Amplitude= 5000.0
##PULSE_LENGTH= 0.0 us
##NPOINTS= 50
##XYPOINTS= (XY..XY)
100.0, 146.804848
100.0, 133.226612
100.0, 111.393171
100.0, 84.231726
100.0, 52.102076
100.0, 19.257493
100.0, -11.869978
100.0, -28.148116
100.0, -18.869182
100.0, 1.034298
100.0, 17.940043
100.0, 30.584596
100.0, 38.809901
100.0, 42.399186
100.0, 36.94075
100.0, -0.815918
100.0, -45.348791
100.0, -64.604039
100.0, -72.548617
100.0, -75.7191
100.0, -78.08216
100.0, -77.226209
100.0, -75.864546
100.0, -71.786993
100.0, -64.349651
100.0, -43.32666
100.0, 34.00852
100.0, 63.713467
100.0, 68.367242
100.0, 71.948513
100.0, 74.483043
100.0, 119.266805
100.0, -63.849181
100.0, -47.567999
100.0, -47.943339
100.0, -50.336687
100.0, -53.669905
100.0, -57.36809
100.0, -60.663101
100.0, -64.273234
100.0, -68.178269
100.0, -72.756903
100.0, -78.522136
100.0, -85.856763
100.0, -96.348143
100.0, -111.020604
100.0, -100.237009
100.0, -20.685213
100.0, 23.224326
100.0, 10.969586
##END= 
