# Supplementary material for: Single spin exact gradients for the optimization of complex pulses and pulse sequences
Source: J Biomol NMR. 2026 Feb 17;80(1):6. doi: 10.1007/s10858-025-00486-7 (PMC12913341; doi:10.1007/s10858-025-00486-7)
Supplement: Supplementary file 1 — (zip 804 KB) [file 10858_2025_486_MOESM1_ESM.zip › SUPPINFO/01_XACT_examplepulseshapes/15N_6kHz_BRK/15N_6kHz_exc_td10_ppxy.brk]

##TITLE= 15N_6kHz_exc_td10_ppxy.brk
##JCAMP-DX=
##DATA TYPE= Shape Data
##OWNER= vm1188
##DATE= 2025-07-21
##Max_Amplitude= 5000.5137
##PULSE_LENGTH= 0.0 us
##NPOINTS= 50
##XYPOINTS= (XY..XY)
97.475683, -37.149668
95.997968, -42.453738
97.413002, -35.928017
97.305361, -19.613017
94.274449, -11.717887
88.972373, 37.357589
98.861316, 62.237094
99.964295, 67.20498
95.753581, 68.951313
98.08411, 73.010683
98.600993, 48.132485
97.614845, 32.777287
99.216811, 29.749571
99.772976, 25.633618
99.8152, 15.425192
94.533667, 32.562762
95.111751, 35.930415
98.817862, 38.450182
99.935453, 94.111919
99.985622, 132.049382
99.992881, 131.700805
99.970164, 135.85719
99.93429, 119.200914
98.438516, 78.978625
99.986484, 44.58104
99.945483, -3.054413
98.134494, -23.560597
99.992169, -30.677959
99.568157, -28.298821
99.94286, -27.937734
99.989335, -13.197647
100.0, -14.569489
99.992651, -8.343895
99.960221, -12.503688
99.989107, -2.815481
99.991659, -1.277943
99.990503, 7.466953
99.788459, 1.315096
96.657095, -34.165681
99.99151, -88.788266
99.90002, -140.806495
99.980056, -151.281438
99.99683, -164.02661
99.991696, -168.936293
99.917281, -175.180571
99.976651, -178.725356
99.93996, -179.078296
99.982293, 175.942279
99.986831, 172.156967
99.705791, 178.171074
##END= 
