# Supplementary material for: Single spin exact gradients for the optimization of complex pulses and pulse sequences
Source: J Biomol NMR. 2026 Feb 17;80(1):6. doi: 10.1007/s10858-025-00486-7 (PMC12913341; doi:10.1007/s10858-025-00486-7)
Supplement: Supplementary file 1 — (zip 804 KB) [file 10858_2025_486_MOESM1_ESM.zip › SUPPINFO/01_XACT_examplepulseshapes/15N_6kHz_BRK/15N_6kHz_exc_td10_ppxyz.brk]

##TITLE= 15N_6kHz_exc_td10_ppxyz.brk
##JCAMP-DX=
##DATA TYPE= Shape Data
##OWNER= vm1188
##DATE= 2025-07-21
##Max_Amplitude= 5000.905176
##PULSE_LENGTH= 1.4715553733e10 us
##NPOINTS= 50
##XYPOINTS= (XY..XY)
99.962476, 18.69407
99.652386, 6.726024
99.88326, 37.455868
99.939376, 54.50867
99.926823, 105.265453
99.62025, 162.646985
98.406695, -176.427543
99.841089, 175.044281
99.533674, 172.126396
99.982629, 175.321071
99.902669, 94.530876
99.705409, 65.50018
99.792282, 28.078579
99.607559, 16.561447
96.696641, 7.511115
99.334694, -4.788239
99.937141, 7.789267
100.0, 18.382296
99.969812, 72.958344
99.900007, 74.022629
99.988042, 65.462829
99.993553, 47.915477
99.805973, 31.464752
99.961423, 31.386485
99.988126, 18.81649
99.428351, 18.147974
99.661303, 5.42101
99.346202, 18.756931
99.994618, 18.987847
99.254092, 3.51312
99.909948, 63.274218
99.897266, 86.298834
99.991136, 105.323882
99.898636, 117.320789
99.946442, 121.59446
99.960511, 115.014019
99.924456, 101.784337
99.547401, 86.970495
99.988806, 64.491525
99.967854, 4.543161
99.820583, 6.140313
99.969161, 10.785628
99.958623, 11.449061
98.793836, 11.802145
99.484497, 4.780212
99.943339, -11.809732
99.906907, 2.418695
99.259162, 5.446296
99.872722, 9.029676
99.97663, 169.051705
##END= 
