# Supplementary material for: Single spin exact gradients for the optimization of complex pulses and pulse sequences
Source: J Biomol NMR. 2026 Feb 17;80(1):6. doi: 10.1007/s10858-025-00486-7 (PMC12913341; doi:10.1007/s10858-025-00486-7)
Supplement: Supplementary file 1 — (zip 804 KB) [file 10858_2025_486_MOESM1_ESM.zip › SUPPINFO/01_XACT_examplepulseshapes/15N_6kHz_BRK/15N_6kHz_exc_td1_ppap.brk]

##TITLE= 15N_6kHz_exc_td1_ppap.brk
##JCAMP-DX=
##DATA TYPE= Shape Data
##OWNER= vm1188
##DATE= 2025-07-21
##Max_Amplitude= 5001.215215
##PULSE_LENGTH= 0.0 us
##NPOINTS= 500
##XYPOINTS= (XY..XY)
98.183056, -50.047022
99.861029, -54.717673
99.841754, -58.268893
99.525073, -60.561411
99.757852, -62.965121
99.366962, -64.219903
99.679167, -65.461628
96.735889, -65.510722
94.756823, -67.055181
98.227659, -68.748255
98.5019, -70.40453
99.781539, -71.919666
98.790723, -73.470629
99.831144, -74.875664
99.482401, -76.301184
99.492094, -77.830706
99.580828, -80.023202
99.687411, -83.167407
97.993096, -89.732061
99.619251, -97.821877
99.39387, -112.74677
99.304274, -133.483801
98.659466, -161.9839
98.930834, 163.288485
99.313941, 129.615793
99.670954, 100.218712
99.315987, 77.25725
99.45394, 60.038526
99.343468, 48.276597
99.679158, 38.386288
99.74105, 31.21016
99.608529, 26.408185
99.060326, 23.780255
99.944179, 20.843073
99.09679, 19.897204
99.875413, 19.306926
98.232203, 19.92926
99.761013, 20.310872
99.391371, 21.514485
99.733167, 22.762555
99.932245, 24.425815
99.764849, 26.431662
99.427437, 28.691289
99.277864, 30.731108
99.342422, 33.413907
98.518317, 36.221901
97.288053, 39.33934
99.727514, 41.684951
99.673925, 44.688604
99.340029, 47.849347
99.547354, 51.037644
99.823583, 54.319173
99.61349, 57.642102
99.818268, 61.03838
99.67173, 64.414063
99.424678, 67.762441
99.695604, 71.123977
98.495854, 74.387861
99.336524, 77.663742
98.784335, 80.777668
98.340806, 83.846669
99.743296, 86.898112
99.344724, 89.717786
97.664235, 92.308257
99.636255, 95.114526
98.859627, 97.540572
99.379134, 99.994395
99.061689, 102.134013
98.543176, 104.214189
99.181674, 106.249063
99.977547, 108.238222
99.579283, 109.990091
99.954067, 111.670922
99.878012, 113.237004
99.942343, 114.723785
99.96047, 116.115612
99.342617, 117.373903
99.077289, 118.57385
99.966125, 119.855397
99.971433, 120.989085
99.756766, 122.027465
98.834577, 122.960703
99.509458, 123.997991
99.608843, 124.936424
98.856534, 125.800778
99.875788, 126.698984
99.488345, 127.533931
98.6357, 128.332063
99.980089, 129.189457
98.600562, 130.05249
99.729345, 130.769239
97.713036, 131.768593
98.504135, 132.527528
99.020615, 133.258914
99.09164, 133.981265
99.615979, 134.690735
99.784124, 135.40046
99.676774, 136.143191
99.742478, 136.910747
99.249656, 137.800302
99.963747, 138.466148
99.819975, 139.198391
99.984868, 139.969688
97.877385, 140.843487
97.2953, 141.675527
96.671924, 143.142715
99.75365, 142.992162
98.00464, 143.721132
99.939938, 144.397801
99.916874, 145.112542
99.97246, 145.830819
99.99466, 146.558115
99.93197, 147.198487
98.566725, 147.895658
99.9823, 148.668223
99.886534, 149.189633
99.979915, 149.691971
98.705848, 150.434857
99.325802, 150.909118
99.772445, 151.319664
99.467795, 151.845069
99.499877, 152.368467
96.850504, 153.852553
99.784613, 153.193576
99.938862, 153.683918
99.984041, 153.987458
95.596295, 155.008015
99.948344, 154.781213
99.033092, 155.264262
99.83499, 155.866789
99.841795, 156.193336
98.299036, 156.105314
99.947339, 157.117514
94.942888, 159.612201
99.980211, 157.291319
99.368573, 154.829511
93.574052, 147.805647
99.288698, 151.277823
99.554929, 153.038533
99.643477, -173.830001
91.326566, -172.522196
95.01624, -173.252835
95.948483, -171.326557
98.360912, -169.231042
97.115174, -168.416533
93.617382, -167.592477
99.138602, -167.422001
99.6264, -167.17494
99.861484, -167.208609
99.772998, -167.106521
76.476604, -167.097975
99.956298, -167.273648
96.540374, -168.523684
99.864229, -167.984582
99.943392, -168.438333
97.170847, -169.497992
97.415205, -169.577131
99.616941, -170.209006
98.809199, -170.957953
98.513805, -172.219348
99.117797, -172.451614
99.67318, -173.28034
99.08195, -174.158125
97.933493, -175.043465
96.475304, -176.439102
97.758418, -176.714068
98.261359, -177.690813
99.860737, -178.419357
99.758962, -179.289439
99.754312, 179.844031
99.932707, 178.721403
99.458728, 177.691729
99.744859, 177.072069
97.787224, 175.526895
98.349554, 174.801527
99.448228, 173.673829
91.765151, 170.584997
99.92337, 171.002646
97.12494, 169.425961
99.750861, 168.321703
99.616602, 167.248566
99.16531, 165.63516
74.227953, 155.017181
99.552262, 162.173888
98.696453, 160.714544
98.598649, 158.75935
99.649822, 155.916902
84.327339, -74.757205
97.239064, -80.971038
98.805227, -84.18664
99.948924, -87.111228
99.649551, -90.277579
99.684505, -92.530086
99.815579, -95.269303
98.909321, -98.557317
99.293529, -101.464774
95.276896, -104.340391
99.096473, -107.158921
99.508795, -110.426529
97.221547, -112.896002
98.874012, -116.84104
91.488513, -119.03637
99.677293, -122.929053
99.662667, -126.108267
96.25065, -128.856033
98.617903, -132.262965
96.785472, -134.925964
98.643276, -138.379989
99.662026, -141.350439
99.817549, -143.723739
98.64238, -146.526993
99.711519, -149.437802
99.819255, -152.175102
95.896692, -154.548062
87.144692, -156.604521
99.437262, -159.902859
99.866251, -162.449235
98.354992, -165.06852
99.757947, -167.392489
98.697479, -170.476666
99.432816, -172.755154
99.313059, -175.220762
99.697579, -177.883269
98.982926, 179.306945
93.715021, 175.757407
84.452152, 171.80227
97.825889, 171.618526
99.581337, 169.159568
99.617103, 166.607471
98.90321, 163.904017
99.318994, 161.497234
99.957147, -85.331707
56.728146, 150.385133
98.74114, 158.236154
98.897853, 156.170473
89.509165, 151.95436
97.36481, 152.017535
99.780121, 151.044907
98.994771, 149.116242
99.521351, 147.550856
95.994711, 146.517698
86.000954, 143.059422
91.235529, 140.243799
87.210885, 139.100531
99.782258, 141.367287
99.634248, 141.037743
98.148431, 143.775209
98.564091, 143.514107
99.539658, 143.082696
99.259926, 139.423977
99.545988, 133.488578
99.882585, -94.326609
99.250982, 90.178695
99.358112, -163.377369
99.479456, -165.396542
99.738385, -167.115449
96.145452, -168.307611
99.700017, -169.161543
99.105717, -170.074517
86.776725, -170.436577
97.209474, -170.750739
87.678456, -170.516925
99.207494, -170.986835
98.497584, -170.346205
99.833049, -169.677417
99.836785, -168.175173
99.349312, -165.221091
89.689463, 68.311639
99.709686, 80.174273
93.341425, 87.447652
99.253799, 95.745131
98.400896, 103.895265
88.784229, -134.804148
82.123689, 102.631859
98.123208, 113.0451
99.479811, 111.982447
99.659668, 114.98364
99.424805, 119.471367
99.585861, 122.577606
99.330133, 125.411322
99.758883, 129.611328
99.864018, 133.673569
99.053139, 138.081896
99.04507, 142.478086
99.819558, 146.358518
99.677593, 150.314332
99.764924, 154.320078
99.715811, 157.972662
99.466976, 161.539294
99.400734, 165.020733
99.47752, 168.542719
99.699415, 171.922827
96.459679, 175.367433
99.672752, 178.579666
99.930845, -178.06376
99.857198, -174.823575
99.829018, -171.712295
98.884632, -168.497188
99.249112, -165.319093
99.171493, -162.159732
98.845701, -158.910325
99.681589, -155.782665
99.648784, -152.622083
98.99944, -149.525497
97.532325, -146.474842
99.569289, -143.322554
99.804615, -140.072427
98.215687, -137.023724
99.834853, -133.888197
99.82255, -130.924722
99.902901, -127.97833
99.3049, -125.256653
99.241191, -122.487583
97.101702, -120.321689
99.566065, -117.622826
99.933797, -115.214217
99.956118, -113.092168
99.830815, -111.156047
99.849469, -109.25696
99.953364, -107.49285
99.839621, -105.92405
99.785689, -104.400778
99.583745, -102.954495
99.925307, -101.548113
99.828862, -100.185993
99.304436, -98.748373
98.783514, -97.044088
99.972705, -95.582515
99.718689, -93.435202
96.99456, -90.505056
99.972582, -88.643949
99.974623, -85.657898
99.911606, -82.499275
79.967547, -67.505223
99.600208, -76.891137
95.40324, -71.542055
99.861993, -69.143218
96.414691, -63.528313
97.893879, -62.371416
98.052025, -59.182866
66.358569, -44.300196
99.294348, -55.777085
99.744075, -52.274029
99.722892, -51.595359
96.295806, -48.629968
86.872307, 152.448085
99.949282, 147.388879
94.175621, 140.436507
85.441974, 133.478797
98.940106, 136.236606
98.315114, 136.484357
99.338907, 136.608682
99.33571, 137.137452
99.16352, 137.291191
99.897977, 139.014003
99.921721, 139.076674
98.151633, 138.15393
99.915955, 137.49012
84.795474, 134.615952
99.139028, 135.174614
98.87389, 133.951724
97.266829, 132.627394
99.977465, 131.252989
99.952451, 129.844204
99.689645, 128.128824
86.246866, 123.585494
99.866119, 124.390573
95.113407, 123.129603
99.990409, 121.407629
98.996433, 119.581342
96.364566, 117.397499
99.885578, 114.808672
99.543083, 112.359001
99.241958, 109.44719
99.970537, 108.966799
98.823119, 110.421221
99.949469, 111.447583
99.885101, 107.648787
99.659792, 102.118808
99.93518, -175.879227
99.919027, 173.018898
99.619596, 172.227612
97.139222, 168.307684
97.440919, 167.412287
98.524872, 167.370636
99.979257, 170.204508
99.62381, 168.884506
99.554541, 173.987214
100.0, 175.35974
99.829843, 175.165969
98.845267, 174.94411
99.92977, 174.740972
99.986414, 174.381483
99.823686, 173.276501
99.888963, 172.009228
99.976343, 170.559371
99.956961, 168.960428
99.764665, 167.169634
99.962112, 165.217854
99.914761, 163.107648
99.663264, 160.80111
99.728459, 158.31578
97.020083, 155.729085
99.875636, 152.900165
99.967879, 150.079064
99.851824, 147.309903
97.932925, 145.044264
99.778145, 141.565697
99.920912, 139.057918
99.42479, 136.211298
98.713004, 135.363146
98.773702, 131.92138
99.935606, 129.527517
99.134609, 126.680324
99.958601, 124.221417
80.563489, 123.614237
99.944193, 119.788369
99.994941, 117.699884
99.938104, 115.471378
99.972344, 113.565008
82.929388, 113.150717
97.996996, 110.625968
97.217486, 109.398228
99.726969, 108.39122
97.776469, 105.373087
99.850906, 107.095726
99.859634, 96.791245
97.369415, 106.709922
99.576552, 106.029531
97.203079, 104.306993
97.501836, 103.573681
99.894169, 103.950158
99.743253, 103.359255
96.952227, 100.973946
97.487107, 100.497141
97.34684, 99.920196
98.398948, 100.174074
99.87927, 100.477698
99.300093, 100.14975
99.80501, 100.645655
99.661017, 98.664519
99.365064, 100.371844
99.673465, 101.225697
99.852037, 101.155019
98.723672, 101.200131
99.385461, 102.279075
99.543632, 103.06456
99.851604, 103.581045
97.408162, 103.00058
98.779277, 105.251642
99.710939, 106.721279
98.771147, -101.769346
99.425228, 114.0694
99.382194, 114.828755
96.784702, -100.756904
98.286461, 113.777009
96.385384, 113.15321
99.730106, 115.002567
99.616317, 114.512384
99.833331, 114.297731
99.012137, 114.523032
99.946687, 115.183627
99.942502, 115.465214
99.901968, 115.844334
99.606783, 116.49456
97.993321, 115.950811
88.868637, 115.392095
99.689756, 119.507913
99.600447, 120.238297
96.164477, 120.291728
98.654768, 122.575127
99.231488, 123.8464
99.233048, 124.537079
99.294061, 126.10087
90.933583, 125.879706
98.573541, 128.561266
98.939729, 130.429879
96.11354, 129.84938
99.492941, 133.139354
99.241517, 134.529356
99.569815, 135.919541
99.592188, 137.132356
99.545823, 138.296411
99.686543, 139.386723
97.393973, 139.206004
99.344475, 141.169527
99.640893, 141.815196
99.641239, 142.289102
98.627498, 142.163628
98.94997, 142.449059
98.632873, 142.98817
99.845002, 142.79778
99.913996, 142.370644
99.799776, 141.918863
99.711034, 141.269167
98.518756, 140.469108
99.938365, 139.63017
99.16203, 138.839218
99.69464, 137.777456
99.084862, 136.590945
##END= 
