# Supplementary material for: Single spin exact gradients for the optimization of complex pulses and pulse sequences
Source: J Biomol NMR. 2026 Feb 17;80(1):6. doi: 10.1007/s10858-025-00486-7 (PMC12913341; doi:10.1007/s10858-025-00486-7)
Supplement: Supplementary file 1 — (zip 804 KB) [file 10858_2025_486_MOESM1_ESM.zip › SUPPINFO/01_XACT_examplepulseshapes/15N_6kHz_BRK/15N_6kHz_exc_td1_ppaptanha.brk]

##TITLE= 15N_6kHz_exc_td1_ppaptanha.brk
##JCAMP-DX=
##DATA TYPE= Shape Data
##OWNER= vm1188
##DATE= 2025-07-21
##Max_Amplitude= 5000.0
##PULSE_LENGTH= 0.0 us
##NPOINTS= 500
##XYPOINTS= (XY..XY)
100.0, -167.31837
100.0, -164.212756
99.999946, -161.513632
100.0, -161.435362
99.999916, -158.424078
99.99999, -155.116195
99.999999, -151.450098
100.0, -148.139217
100.0, -150.508486
100.0, -147.730877
100.0, -144.950578
100.0, -142.810956
100.0, -141.137469
100.0, -139.77987
100.0, -138.644476
100.0, -137.674496
100.0, -136.836076
100.0, -136.110391
100.0, -135.48823
100.0, -134.96566
100.0, -134.540084
100.0, -134.206132
100.0, -133.95084
99.999999, -133.747576
99.999997, -133.548221
99.99999, -133.273341
99.999964, -132.800492
99.999914, -131.951463
99.999901, -130.480205
99.999937, -128.064519
99.999958, -124.306453
99.999961, -118.749298
99.999932, -110.922887
99.999926, -100.431849
100.0, -87.095323
100.0, -71.122822
100.0, -53.25949
100.0, -34.788024
100.0, -17.301027
100.0, -2.294548
100.0, 9.216242
100.0, 16.865385
100.0, 20.863889
100.0, 21.806423
100.0, 20.47824
100.0, 17.709213
100.0, 14.270309
100.0, 10.800519
100.0, 7.762584
100.0, 5.430822
100.0, 3.909209
100.0, 3.169752
100.0, 3.097609
100.0, 3.532178
100.0, 4.298924
100.0, 5.23137
100.0, 6.184938
100.0, 7.04489
100.0, 7.730238
100.0, 8.194775
100.0, 8.425529
100.0, 8.438413
100.0, 8.271043
100.0, 7.973642
100.0, 7.599926
100.0, 7.199884
100.0, 6.815414
99.999961, 6.480507
100.0, 7.567685
100.0, 6.877731
100.0, 6.500572
100.0, 6.337591
100.0, 6.314252
100.0, 6.321808
100.0, 6.175719
100.0, 5.921438
100.0, 7.1186
100.0, 7.565809
99.99999, 8.000073
99.999987, 8.456123
99.99998, 8.927255
99.999971, 9.408188
99.999963, 9.896365
99.999953, 10.391828
99.999942, 10.89699
99.999933, 11.416251
99.999927, 11.955499
99.999925, 12.521584
99.999925, 13.121808
99.999928, 13.763502
99.99993, 14.453699
99.999932, 15.198887
99.999933, 16.004807
99.999933, 16.876265
99.999933, 17.816936
99.999933, 18.829199
99.999935, 19.914031
99.99994, 21.071014
99.999948, 22.298486
99.999958, 23.593838
99.999966, 24.953919
99.999971, 26.375501
99.999974, 27.855738
99.999973, 29.392561
99.999971, 30.985
99.999957, 32.633507
99.999979, 34.340082
100.0, 36.10784
100.0, 37.940954
100.0, 39.844464
100.0, 41.823929
100.0, 43.885296
100.0, 46.034773
100.0, 48.276958
100.0, 50.610714
100.0, 53.030248
100.0, 55.530999
100.0, 58.110025
100.0, 60.762857
99.999937, 63.481651
100.0, 67.012974
99.999986, 69.834473
99.999978, 72.677112
99.999943, 75.530312
99.999975, 78.378555
99.999993, 81.205902
99.999998, 83.996444
100.0, 86.734758
100.0, 89.406377
100.0, 91.998261
100.0, 94.499277
100.0, 96.900644
100.0, 99.196349
100.0, 101.383467
100.0, 103.46236
100.0, 105.436675
100.0, 107.313114
100.0, 109.100916
100.0, 110.811063
100.0, 112.455229
100.0, 114.044542
100.0, 115.588296
100.0, 117.092752
100.0, 118.560213
100.0, 119.988532
100.0, 121.37117
100.0, 122.697855
100.0, 123.955757
100.0, 125.131053
100.0, 126.210628
100.0, 127.1837
100.0, 128.043144
100.0, 128.786421
100.0, 129.41609
100.0, 129.939983
100.0, 130.371114
100.0, 130.727379
100.0, 131.030994
100.0, 131.307507
100.0, 131.584218
100.0, 131.887843
100.0, 132.241468
100.0, 132.661071
100.0, 133.152159
100.0, 133.707251
100.0, 134.30485
100.0, 134.910299
100.0, 135.480031
100.0, 135.967994
100.0, 136.333107
100.0, 136.546441
100.0, 136.596631
100.0, 136.49243
100.0, 136.261984
100.0, 135.949207
100.0, 135.608235
100.0, 135.297032
100.0, 135.070928
100.0, 134.976302
100.0, 135.044111
100.0, 135.28279
100.0, 135.670491
100.0, 136.147869
100.0, 136.614642
100.0, 136.935228
100.0, 136.959611
100.0, 136.564868
100.0, 135.721681
100.0, 134.585317
100.0, 133.583246
100.0, 133.396057
100.0, 134.617669
100.0, 136.287715
100.0, 134.947464
100.0, 134.075112
100.0, 134.185677
99.999995, 134.603968
99.999857, 133.063
100.0, 133.50867
100.0, 133.347345
100.0, 132.2853
100.0, 131.790088
100.0, 131.086494
99.999838, 130.307883
99.999786, 129.79288
99.99999, 129.594094
100.0, 129.676122
100.0, 129.952232
100.0, 130.303752
100.0, 130.60274
100.0, 130.734384
100.0, 130.613914
100.0, 130.195118
100.0, 129.470996
100.0, 128.470372
100.0, 127.255073
100.0, 125.919387
100.0, 124.588001
100.0, 123.404493
100.0, 122.504265
100.0, 121.974582
100.0, 121.816464
100.0, 121.93068
100.0, 122.145299
100.0, 122.284298
100.0, 122.251133
100.0, 122.080921
100.0, 121.914733
100.0, 121.878453
100.0, 121.905898
100.0, 121.630831
100.0, 120.562779
100.0, 118.688915
100.0, 117.146566
100.0, 118.090289
100.0, 123.406083
100.0, 132.434223
100.0, 139.127326
100.0, 137.720271
100.0, 127.041989
100.0, -4.780287
100.0, 141.302957
100.0, 177.234693
100.0, 0.823619
100.0, 11.051928
100.0, -12.867432
100.0, 46.787268
100.0, 37.777492
100.0, 35.618802
100.0, 39.029101
100.0, 44.464855
100.0, 48.983557
100.0, 51.921427
100.0, 53.703939
100.0, 54.919798
100.0, 56.020034
100.0, 57.272627
100.0, 58.799904
100.0, 60.633039
100.0, 62.757531
100.0, 65.14283
100.0, 67.758196
100.0, 70.579336
100.0, 73.589729
100.0, 76.779321
100.0, 80.142147
100.0, 83.673777
100.0, 87.369023
100.0, 91.220112
100.0, 95.215381
100.0, 99.338516
100.0, 103.568296
100.0, 107.878833
100.0, 112.240271
100.0, 116.619899
100.0, 120.983608
100.0, 125.297579
100.0, 129.530005
100.0, 133.6527
100.0, 137.642415
100.0, 141.481697
100.0, 145.159214
100.0, 148.669525
100.0, 152.012374
100.0, 155.191631
100.0, 158.21407
100.0, 161.088152
100.0, 163.822959
100.0, 166.427381
100.0, 168.909577
100.0, 171.276695
100.0, 173.534769
100.0, 175.688739
100.0, 177.742521
100.0, 179.699092
100.0, -178.439422
100.0, -176.671651
100.0, -174.996851
100.0, -173.414755
100.0, -171.925381
100.0, -170.528837
100.0, -169.225137
100.0, -168.014055
100.0, -166.895027
100.0, -165.86712
100.0, -164.929064
100.0, -164.079314
100.0, -163.316161
100.0, -162.637838
100.0, -162.042629
100.0, -161.528963
100.0, -161.095481
100.0, -160.74108
100.0, -160.464937
100.0, -160.266502
100.0, -160.145484
100.0, -160.101818
100.0, -160.135627
100.0, -160.247172
100.0, -160.436808
100.0, -160.704933
100.0, -161.051937
100.0, -161.478159
100.0, -161.983842
100.0, -162.569099
100.0, -163.233885
100.0, -163.977971
100.0, -164.800931
100.0, -165.702141
100.0, -166.680772
100.0, -167.7358
100.0, -168.866012
100.0, -170.07002
100.0, -171.346264
100.0, -172.69301
100.0, -174.10835
100.0, -175.590201
100.0, -177.136297
100.0, -178.744195
100.0, 179.588722
100.0, 177.865225
100.0, 176.088219
100.0, 174.26072
100.0, 172.385837
100.0, 170.466758
100.0, 168.506767
100.0, 166.509279
100.0, 164.477919
100.0, 162.416643
100.0, 160.329926
100.0, 158.222998
100.0, 156.102109
100.0, 153.97472
100.0, 151.849488
100.0, 149.735853
100.0, 147.643078
100.0, 145.578758
100.0, 143.547076
100.0, 141.547358
100.0, 139.573594
100.0, 137.615407
100.0, 135.660379
100.0, 133.697026
100.0, 131.717388
100.0, 129.71834
100.0, 127.701382
100.0, 125.67133
100.0, 123.634665
100.0, 121.59823
100.0, 119.568566
100.0, 117.551812
100.0, 115.5539
100.0, 113.580773
100.0, 111.638469
100.0, 109.733057
100.0, 107.870453
100.0, 106.056213
100.0, 104.295351
100.0, 102.592205
100.0, 100.95035
100.0, 99.372543
100.0, 97.860689
100.0, 96.415801
100.0, 95.037969
100.0, 93.72632
100.0, 92.478977
100.0, 91.292982
100.0, 90.164386
100.0, 89.088431
100.0, 88.059885
100.0, 87.073602
100.0, 86.125279
100.0, 85.212295
100.0, 84.334474
100.0, 83.49458
100.0, 82.698449
100.0, 81.954666
100.0, 81.273837
100.0, 80.667473
100.0, 80.146595
100.0, 79.720205
100.0, 79.393855
100.0, 79.168609
100.0, 79.040677
100.0, 79.001895
100.0, 79.041019
100.0, 79.145601
100.0, 79.304069
100.0, 79.507617
100.0, 79.751568
100.0, 80.036065
100.0, 80.366043
100.0, 80.750553
100.0, 81.201575
100.0, 81.732504
100.0, 82.356476
100.0, 83.084753
100.0, 83.925317
100.0, 84.881839
100.0, 85.953189
100.0, 87.133594
100.0, 88.413506
100.0, 89.781056
100.0, 91.223855
100.0, 92.730757
100.0, 94.29323
100.0, 95.906092
100.0, 97.567513
100.0, 99.278362
100.0, 101.041079
100.0, 102.858315
100.0, 104.731644
100.0, 106.66056
100.0, 108.641956
100.0, 110.670069
100.0, 112.73684
100.0, 114.832559
100.0, 116.946688
100.0, 119.068817
100.0, 121.189684
99.999999, 123.302137
99.999999, 125.401857
99.999997, 127.487578
99.999995, 129.560645
99.999992, 131.62393
99.999988, 133.680316
99.999981, 135.731103
99.999973, 137.774613
99.999965, 139.805226
99.999958, 141.812924
99.999954, 143.783484
99.999954, 145.699371
99.999958, 147.541346
99.999964, 149.290572
99.99997, 150.930828
99.999976, 152.450339
99.999981, 153.842842
99.999984, 155.1077
99.999987, 156.248987
99.999988, 157.273524
99.99999, 158.187941
99.999991, 158.995298
99.999992, 159.692252
99.999992, 160.267909
99.999993, 160.704993
99.999993, 160.983072
99.999994, 161.083033
99.999994, 160.991799
99.999995, 160.706193
99.999995, 160.234617
99.999995, 159.595187
99.999995, 158.809793
99.999995, 157.895018
99.999995, 156.852272
99.999994, 155.660138
99.999991, 154.271736
99.99998, 152.618936
99.999982, 150.623197
99.999993, 148.212107
99.999995, 145.313383
100.0, 141.904835
100.0, 138.002336
100.0, 133.668661
100.0, 129.020827
100.0, 124.340711
100.0, 119.741139
100.0, 109.022002
99.999988, 99.47977
99.999886, 98.201483
99.999999, 86.367408
100.0, 79.192438
100.0, 70.520159
100.0, 65.058944
100.0, 57.591275
99.999889, 46.664988
100.0, 38.082917
100.0, 29.401644
100.0, 20.482386
100.0, 11.096965
100.0, 1.157441
##END= 
