# Supplementary material for: Single spin exact gradients for the optimization of complex pulses and pulse sequences
Source: J Biomol NMR. 2026 Feb 17;80(1):6. doi: 10.1007/s10858-025-00486-7 (PMC12913341; doi:10.1007/s10858-025-00486-7)
Supplement: Supplementary file 1 — (zip 804 KB) [file 10858_2025_486_MOESM1_ESM.zip › SUPPINFO/01_XACT_examplepulseshapes/15N_6kHz_BRK/15N_6kHz_exc_td1_ppapz.brk]

##TITLE= 15N_6kHz_exc_td1_ppapz.brk
##JCAMP-DX=
##DATA TYPE= Shape Data
##OWNER= vm1188
##DATE= 2025-07-21
##Max_Amplitude= 5000.054204
##PULSE_LENGTH= -3.1363869794e10 us
##NPOINTS= 500
##XYPOINTS= (XY..XY)
99.320696, 110.740717
99.971649, 117.078419
99.944951, 123.721982
99.486341, 130.54861
99.959639, 137.409418
99.091245, 144.23145
99.821572, 150.882223
99.907264, 157.361553
99.988897, 163.478911
99.777933, 169.487002
99.410143, 175.301959
99.998808, -179.044801
99.454937, -173.684387
99.485, -168.663139
99.941119, -163.707149
99.822631, -159.201556
99.863556, -154.704859
99.9386, -150.517634
99.99766, -146.557124
92.24893, -142.655838
96.811401, -138.954073
99.792154, -135.254631
99.941036, -131.454739
99.987952, -127.534866
99.923491, -123.544535
99.781547, -119.440284
99.864448, -115.434195
99.908735, -111.324963
98.733506, 50.254855
96.803657, 52.188111
99.958408, 54.321225
99.85238, 56.53355
97.509424, 58.500978
98.969296, 60.027155
93.181228, 61.209049
99.868367, 61.958027
95.770004, 62.415646
58.692527, 62.573511
99.75952, 62.384366
97.352152, 61.937052
99.700871, 61.202281
99.906393, -114.13197
99.795915, -115.717996
99.672291, -117.588909
99.46993, -119.74465
99.90868, -122.225367
99.899383, -125.165102
99.801451, -128.294608
99.981035, -131.562676
99.520439, -134.990317
99.973042, -138.456017
99.194265, -141.73322
99.43411, 46.498018
99.944822, 43.530102
99.41269, 40.310596
99.512839, 36.937518
90.791269, 33.396626
99.660937, 29.850231
99.592065, 26.193669
99.571765, 22.480099
99.306446, 18.700733
99.964123, 14.823711
99.506432, 10.822845
98.914257, 6.665213
99.695374, 2.363214
99.61017, -2.029806
70.398405, -5.453825
99.996581, -11.530718
94.448067, -179.14577
99.619027, -18.753171
99.99381, -21.053683
99.924785, -28.102369
99.973246, -30.413764
99.730285, -32.933419
99.653681, -35.248405
99.88329, -36.869217
99.955661, -37.179614
99.923417, -35.574529
99.183162, -31.975082
99.997012, 99.34364
99.996439, 95.209072
99.38473, 93.950078
99.909036, 93.488547
99.72636, 92.789941
99.921546, 91.253256
99.923135, 88.553299
99.966063, 84.670744
99.734827, 79.825795
99.973119, 74.302198
99.869704, 68.516369
99.985644, 62.604191
99.947824, 56.901786
98.204224, 51.006824
96.932639, 45.566275
99.778946, 40.297707
100.0, 35.233426
99.508514, 30.287338
99.769854, 25.41098
99.994501, 20.531628
99.626401, 15.618687
99.876132, 10.654079
98.874001, 5.608262
99.588891, 0.538922
99.928562, -4.574204
99.921273, -9.683043
99.803166, -14.7589
98.690856, -19.777645
99.721837, -24.729213
99.964582, -29.610469
99.855572, -34.454148
99.449985, -39.297851
98.543186, -44.208881
99.5966, -49.214178
99.783936, -54.289781
99.705127, -59.299406
99.895579, -63.945243
99.981667, -67.452881
99.935648, -68.495965
99.980201, -65.103164
99.601104, -54.368579
99.98364, -34.673184
99.479786, 41.654277
99.831868, 62.509877
99.950304, 73.382603
99.753723, 76.826276
99.993515, 76.074051
99.641656, 73.221814
99.112005, 69.515976
99.810533, 65.676022
98.877229, 61.981499
99.856083, 58.528959
99.881132, 55.382077
99.180431, 52.451408
99.889225, 49.731385
99.993994, 47.199105
99.765598, 44.518345
99.950867, 42.232136
99.9399, 39.842523
99.646178, 37.552644
98.995982, 35.396635
99.039707, 33.361383
99.299041, 31.483227
99.855778, 29.752942
99.94894, 28.180135
99.899735, 26.804186
99.97198, 25.605081
99.846686, 24.586194
99.998693, 23.749159
99.459068, 23.081816
99.589164, 22.584095
99.950808, 22.273232
99.907938, 22.107773
99.939637, 22.108395
99.984798, 22.287998
95.917675, 22.51798
99.99726, 23.065737
99.799567, 23.698452
99.987476, 24.507476
99.331433, 25.55421
99.452536, 26.762118
99.850077, 28.207332
99.957171, 29.865742
99.570898, 31.759619
99.969253, 33.884374
99.424124, 36.24931
99.917934, 38.830576
99.478378, 41.619762
99.843203, 44.596526
99.700515, 47.734234
99.885162, 51.005811
99.92194, 54.402624
99.639415, 57.919224
99.877995, 61.564832
99.508521, 65.408527
99.992706, 69.460827
99.974532, 73.874007
99.997209, 78.568442
99.985928, 83.583591
99.933704, 88.58699
99.858811, 92.909316
99.8302, 95.112227
99.786633, 92.745635
99.856241, 81.855069
99.902476, 58.583962
99.925288, -9.587001
99.839655, -32.468562
99.9795, -43.195707
99.480765, -45.04476
99.649175, -41.994918
99.608639, -36.7208
99.894687, -31.318478
99.924923, -27.933489
99.97368, -29.366962
99.34212, -39.945651
99.894657, -64.24246
99.342834, -130.345783
99.43065, -153.751515
99.393403, -165.016295
99.883778, -167.042774
99.983704, -164.252146
99.326249, -159.362444
99.856331, -153.975933
99.12686, -148.670075
99.458985, -143.715291
99.996182, -139.118954
99.469447, -134.860106
99.936501, -130.718258
98.875919, -126.603967
99.941072, -122.557016
99.908699, -118.513965
99.862605, -114.461053
99.666213, -110.479146
99.802761, -106.624346
99.996226, -102.925553
99.98006, -99.4551
99.916517, -96.227723
99.933635, -93.266264
99.991729, -90.577238
99.903916, -88.171115
99.925806, -86.030298
99.963355, -84.143972
99.997888, -82.485372
99.981013, -81.026285
99.892847, -79.752723
99.809608, -78.647895
99.910735, -77.699895
99.902402, -76.889739
99.953591, -76.240118
99.998121, -75.730594
99.697027, -75.354074
99.9889, -75.147561
99.830644, -75.089505
99.999028, -75.189671
99.476278, -75.447438
99.947691, -75.861012
99.67823, -76.432906
99.950176, -77.160212
99.974204, -78.030954
99.988748, -79.039122
99.54708, -80.170786
99.883272, -81.42291
99.907833, -82.774354
99.98175, -84.217065
99.485989, -85.740855
99.997269, -87.336672
99.961283, -88.99279
99.911907, -90.70112
99.973046, -92.454822
99.968335, -94.252437
99.659274, -96.083364
99.902723, -97.947709
99.83507, -99.84122
99.988597, -101.763018
99.803362, -103.696396
99.996556, -105.649203
99.777939, -107.609401
99.916213, -109.582517
99.99126, -111.552042
99.991793, -113.528183
99.973282, -115.488758
99.709504, -117.440385
99.760434, -119.374582
99.715545, -121.282595
99.542895, -123.155189
99.835652, -124.989472
99.92752, -126.776211
99.922034, -128.510563
99.735192, -130.177554
99.965715, -131.779131
99.754775, -133.302041
99.871248, -134.743353
99.735613, -136.092796
99.927455, -137.344303
99.82918, -138.493676
99.663459, -139.549505
99.995326, -140.482063
99.873664, -141.305534
99.996873, -142.02368
99.946439, -142.634295
99.927675, -143.142961
99.642276, -143.552411
99.898231, -143.865115
99.867397, -144.086425
99.906661, -144.204888
99.98214, -144.246785
99.800205, -144.209136
99.879462, -144.082759
99.964576, -143.883866
99.992751, -143.587119
99.981971, -143.273281
99.884869, -142.835194
99.035735, -142.35429
99.958687, -141.811431
99.920818, -141.206272
99.94038, -140.544199
99.965385, -139.830747
99.809585, -139.067118
99.868084, -138.253421
99.321395, -137.395984
99.983993, -136.496734
99.780589, -135.558664
99.774549, -134.579088
99.647918, -133.568062
99.881829, -132.527959
99.953002, -131.451618
99.969204, -130.344367
99.922156, -129.217271
99.984727, -128.058561
99.935167, -126.892064
99.961753, -125.712488
99.968037, -124.508435
99.798175, -123.300486
99.911048, -122.087856
99.791293, -120.883174
99.763451, -119.657344
99.959968, -118.449894
99.950219, -117.245048
99.995456, -116.046626
99.978463, -114.867776
99.819928, -113.700952
99.318555, -112.560195
99.886203, -111.437202
99.989752, -110.305648
99.880713, -109.263849
99.901495, -108.1775
99.811259, -107.157509
99.954695, -106.157711
99.586276, -105.196327
99.784055, -104.262924
99.498804, -103.382266
99.997698, -102.524847
99.489729, -101.7343
99.972465, -100.970037
99.762142, -100.257014
99.965156, -99.610217
99.885561, -98.997226
99.984029, -98.441756
99.960816, -97.94449
99.950696, -97.50929
99.778066, -97.106251
99.997796, -96.781702
99.997251, -96.484941
99.941116, -96.263987
99.791072, -96.080521
99.90683, -95.949715
99.969364, -95.869747
99.996292, -95.831189
99.907187, -95.842808
99.877983, -95.892726
99.580713, -95.987171
99.867079, -96.123283
99.997784, -96.308772
99.92923, -96.531658
99.921322, -96.810587
99.598314, -97.143364
99.993698, -97.530589
99.998688, -97.980144
99.992295, -98.493479
99.985811, -99.074314
99.446784, -99.72236
99.994666, -100.438628
99.963978, -101.227539
99.487743, -102.082741
99.750249, -103.001607
99.586746, -103.978895
99.976839, -105.017033
99.79098, -106.107398
99.890976, -107.248958
99.944294, -108.439342
99.894744, -109.680381
99.992343, -110.965531
99.998843, -112.30643
99.702178, -113.696474
99.673151, -115.151281
99.95598, -116.671493
99.564285, -118.25465
99.696144, -119.909239
99.93089, -121.665473
99.861549, -123.453265
99.944067, -125.359336
99.992935, -127.28884
99.997415, -129.269096
99.981024, -131.405721
99.840579, -133.40083
97.680472, -135.503107
99.869612, -137.62301
99.111514, -139.8876
99.997936, -141.980259
99.775138, -144.234091
99.614827, -146.479823
99.62216, -148.988264
99.937394, -151.479547
99.938236, -154.236562
99.658889, -157.178265
99.098239, -160.307761
99.847624, -163.587745
98.607797, -166.958302
99.713985, -170.333283
99.900696, -173.636193
99.378332, -176.813791
99.931064, -179.875221
99.719178, 177.186112
99.866624, 174.358616
99.570974, 171.592832
99.833961, 168.838358
98.718688, 166.124431
99.737666, 163.348543
99.952143, 160.55262
99.728571, 158.022864
95.9883, 155.144216
99.999281, 152.207096
99.938872, 149.319771
99.950266, 146.436591
99.789928, 143.574723
99.070938, 140.73196
99.498689, 137.914214
99.97686, 135.079438
99.965898, 132.327361
99.911191, 129.586363
99.967349, 126.872935
99.497912, 124.256829
99.855379, 121.628646
99.948763, 119.031142
99.694077, 116.569771
99.982346, 114.066686
99.88239, 111.747534
99.980669, 109.371838
98.841062, 107.087579
99.823862, 104.879272
99.979801, 102.742113
99.973639, 100.576131
97.40764, 98.656845
99.84955, 96.686146
99.997761, 94.826897
99.742052, 93.137038
99.832494, 91.443989
99.758227, 89.863103
99.741485, 88.389101
98.726833, 86.98655
99.727678, 85.731079
99.934981, 84.556784
99.808642, 83.514026
99.937749, 82.581432
99.927244, 81.757646
99.752817, 81.064854
99.90694, 80.473404
99.883606, 80.019708
99.92288, 79.666119
99.315573, 79.454912
99.815635, 79.354477
99.884529, 79.376046
99.811702, 79.537063
98.806914, 79.873488
99.695396, 80.367622
99.928062, 80.757593
99.818349, 81.522703
98.061891, 82.464764
99.984264, 83.558536
99.859935, 84.853374
99.94039, 86.360694
99.826327, 88.078816
99.917427, 90.009228
99.776903, 92.123966
96.744817, 94.360559
15.914696, -83.891849
97.030239, 99.138469
99.961387, 101.102832
99.79948, 102.646829
99.391077, 103.488868
99.634508, 103.397532
99.804129, 102.292599
99.790123, 100.37205
99.685601, 99.104963
98.689851, -32.645231
97.724248, -35.073972
99.317725, -36.26212
99.471547, -35.739047
98.678238, -33.590651
99.718036, -30.20347
99.888432, -25.884753
94.629943, -20.827063
99.769651, -15.315017
38.678537, -8.999793
99.707293, -2.982169
99.936156, 3.615831
99.444381, 10.444519
97.888711, 17.459196
96.906801, 24.633089
99.408369, 31.958362
98.322059, 39.389064
21.412385, 46.693426
1.313787, 54.417354
98.382472, 62.223372
98.043479, 70.093062
99.942015, 78.047231
65.670379, 86.39754
99.710491, 94.704853
98.100862, 104.678579
99.964695, -52.648179
99.970736, -43.306772
##END= 
