# Supplementary material for: Single spin exact gradients for the optimization of complex pulses and pulse sequences
Source: J Biomol NMR. 2026 Feb 17;80(1):6. doi: 10.1007/s10858-025-00486-7 (PMC12913341; doi:10.1007/s10858-025-00486-7)
Supplement: Supplementary file 1 — (zip 804 KB) [file 10858_2025_486_MOESM1_ESM.zip › SUPPINFO/01_XACT_examplepulseshapes/15N_6kHz_BRK/15N_6kHz_exc_td1_ppapztanha.brk]

##TITLE= 15N_6kHz_exc_td1_ppapztanha.brk
##JCAMP-DX=
##DATA TYPE= Shape Data
##OWNER= vm1188
##DATE= 2025-07-21
##Max_Amplitude= 4999.849642
##PULSE_LENGTH= -5.17206696e9 us
##NPOINTS= 500
##XYPOINTS= (XY..XY)
83.654501, 13.84219
73.475236, -158.37689
97.904023, -150.887557
99.83704, -143.382447
99.921855, -136.346089
99.639235, -129.513448
99.641825, -122.812081
99.73638, -116.31453
99.734492, -110.038373
99.521316, -103.995196
98.450816, -98.184568
87.811064, -92.591739
18.065681, 92.792066
63.40896, 97.964756
75.17349, 102.940057
80.765007, 107.731012
82.706419, 112.340002
82.258527, 116.764907
80.298223, 121.004294
76.530531, 125.059756
69.525586, 128.934509
62.510143, 132.627951
51.537273, 136.13761
75.089425, -40.5256
96.552901, -37.407696
98.477152, -34.482416
98.94101, -31.737513
99.043974, -29.167572
98.959672, -26.768579
98.684366, -24.536913
98.091486, -22.469077
96.79618, -20.561703
93.622149, -18.811825
84.909964, -17.217435
62.523451, -15.777385
26.773335, -14.488254
1.470362, 166.656634
15.665913, 167.660249
21.952007, 168.521949
24.648776, 169.241748
25.521136, 169.821229
25.314063, 170.262921
24.447958, 170.569721
23.233979, 170.744594
21.952771, 170.790445
20.90292, 170.710064
20.432116, 170.506102
20.933457, 170.181061
22.78115, 169.737321
26.194531, 169.177188
31.073058, 168.502967
36.924438, 167.717035
43.008777, 166.821865
48.644398, 165.81999
53.442643, 164.713909
57.327416, 163.506036
60.411229, 162.198719
62.86362, 160.794311
64.836834, 159.295252
66.444327, 157.704104
67.765471, 156.023541
68.856012, 154.256303
69.755769, 152.405147
70.492702, 150.472804
71.084992, 148.461964
71.542582, 146.375265
71.868692, 144.215302
72.061316, 141.984643
72.114507, 139.685841
72.019303, 137.32145
71.764246, 134.894036
71.335506, 132.406187
70.716657, 129.860506
69.888224, 127.259614
68.827204, 124.60614
67.506798, 121.902715
65.896608, 119.151961
63.96357, 116.356488
61.673824, 113.51889
58.995775, 110.641745
55.904633, 107.727616
52.388833, 104.779056
48.458822, 101.798616
44.158745, 98.788854
39.581428, 95.752349
34.886617, 92.691719
30.321365, 89.609638
26.239248, 86.508858
23.111437, 83.392227
21.517731, 80.262694
22.100884, 77.123286
25.467491, 73.977055
32.035504, 70.82698
41.871146, 67.675858
54.551719, 64.526165
68.876482, 61.379801
82.335783, 58.237686
91.890117, 55.099895
96.774487, 51.966767
98.689499, 48.839327
99.317487, 45.718413
99.381739, 42.603639
98.395527, 39.49023
73.657452, 36.34208
97.474604, -147.032813
97.667815, -150.217716
96.218647, -153.290702
95.097316, -156.28694
93.826946, -159.24541
92.627302, -162.172583
91.491307, -165.066979
90.329245, -167.926152
89.085307, -170.74718
87.783322, -173.526768
86.47097, -176.261429
85.195594, -178.947799
84.013777, 178.41718
82.993246, 175.836252
82.201148, 173.311954
81.69079, 170.846716
81.494401, 168.44293
81.622105, 166.102983
82.064265, 163.829272
82.794697, 161.6242
83.773521, 159.490181
84.949543, 157.429627
86.262717, 155.444955
87.64739, 153.538577
89.036864, 151.712908
90.369112, 149.970365
91.5927, 148.313375
92.671384, 146.744376
93.586059, 145.265827
94.333685, 143.880206
94.923995, 142.590011
95.375409, 141.397762
95.711475, 140.305995
95.958411, 139.317253
96.14358, 138.434091
96.294155, 137.659066
96.435201, 136.994742
96.58685, 136.443689
96.761147, 136.008488
96.959923, 135.691735
97.175025, 135.496033
97.391189, 135.423989
97.590377, 135.4782
97.755731, 135.661239
97.873742, 135.975646
97.934464, 136.423912
97.930552, 137.008487
97.856374, 137.731775
97.708371, 138.596158
97.487597, 139.604006
97.204569, 140.757696
96.884659, 142.059632
96.56956, 143.512249
96.309587, 145.118015
96.146463, 146.879426
96.095187, 148.798992
96.136725, 150.879223
96.225299, 153.122611
96.303444, 155.531632
96.315691, 158.108748
96.216986, 160.856445
95.978767, 163.775161
95.599674, 166.857017
95.11923, 170.092106
94.62581, 173.470547
94.24048, 176.982429
94.069337, -179.382236
94.151984, -175.633538
94.448014, -171.781669
94.868886, -167.836906
95.323143, -163.809583
95.744334, -159.710064
96.096285, -155.548716
96.365955, -151.335895
96.553983, -147.081929
96.667581, -142.797113
96.716486, -138.491701
96.711147, -134.175907
96.662199, -129.859902
96.580492, -125.553818
96.477202, -121.267752
96.363776, -117.011769
96.251598, -112.795911
96.151398, -108.630199
96.072515, -104.524639
96.022183, -100.489229
96.005005, -96.533962
96.022726, -92.66883
96.074352, -88.903828
96.156561, -85.248955
96.264311, -81.714217
96.391526, -78.309625
96.531754, -75.0452
96.678723, -71.930972
96.826737, -68.976976
96.970931, -66.193256
97.107375, -63.589862
97.233074, -61.176847
97.345889, -58.964271
97.444406, -56.962192
97.527796, -55.180672
97.595664, -53.629767
97.647911, -52.319534
97.684617, -51.26002
97.705937, -50.461268
97.712025, -49.933312
97.702971, -49.686177
97.678757, -49.729878
97.639233, -50.074421
97.58411, -50.729801
97.512974, -51.706009
97.425327, -53.013027
97.320656, -54.660834
97.198534, -56.659415
97.058768, -59.01876
96.901572, -61.748878
96.727988, -64.855464
96.540699, -68.326902
96.343549, -72.147294
96.141266, -76.300812
95.939142, -80.771709
95.742395, -85.54432
95.555108, -90.603079
95.37861, -95.932523
95.209044, -101.517295
95.033735, -107.342152
94.825435, -113.391963
94.532269, -119.651705
94.057268, -126.106462
93.208369, -132.741451
91.55028, -139.542122
87.856868, -146.494478
77.381848, -153.586058
34.097966, -160.809625
65.314898, 11.830342
94.431686, 4.344562
99.519598, -3.228003
99.887197, -10.836573
99.803103, -18.400638
99.354793, -25.900239
98.042637, -33.354671
95.884264, -40.774047
94.067921, -48.156426
93.146416, -55.492551
92.677017, -62.768656
92.272591, -69.968096
91.724934, -77.07246
90.814818, -84.062679
89.281567, -90.920887
86.608397, -97.632261
81.036075, -104.185687
67.179094, -110.57109
31.219289, -116.773202
36.970583, 57.229856
82.606498, 51.457825
96.434576, 45.894673
99.423582, 40.508161
99.598374, 35.407868
99.266609, 30.690824
98.577565, 26.319272
97.733265, 22.284117
96.975566, 18.593549
96.399371, 15.260679
95.989407, 12.300411
95.698738, 9.728365
95.485566, 7.560464
95.321276, 5.812768
95.188497, 4.501402
95.077469, 3.642527
94.983114, 3.252331
94.90321, 3.347016
94.837423, 3.937466
94.786967, 5.013214
94.755751, 6.558474
94.75198, 8.557488
94.790108, 10.994556
94.892125, 13.854074
95.084817, 17.120624
95.38544, 20.779153
95.763146, 24.815334
96.059218, 29.216285
95.788002, 33.971942
92.871632, 39.076951
65.579086, 44.526252
32.734828, -129.719018
60.51091, -123.72781
66.962748, -117.511605
69.001477, -111.073734
70.043403, -104.423023
71.198868, -97.570419
71.541451, -90.524083
61.896249, -83.280039
56.047468, 104.201649
99.048733, 111.8834
99.624746, 119.722078
98.780512, 127.684539
91.782159, 135.73132
65.3822, 143.823591
35.914237, 151.943366
20.46089, 160.090539
19.580766, 168.265658
25.347638, 176.469107
28.554506, -175.312295
21.073613, -167.110942
0.037302, 21.044284
32.836924, 29.139232
50.212807, 37.192002
6.819067, 45.219308
52.201666, -126.838186
77.616341, -119.018672
90.798419, -111.295468
95.080368, -103.672776
94.546071, -96.217544
90.6413, -88.967582
87.706346, -81.922153
88.761266, -75.087036
91.254215, -68.47407
93.246316, -62.098
94.461507, -55.974517
95.089354, -50.119366
95.311392, -44.548165
95.235959, -39.276424
94.916293, -34.319589
94.370169, -29.693082
93.590976, -25.412342
92.55286, -21.492861
91.212378, -17.946183
89.504555, -14.767862
87.348013, -11.949532
84.657133, -9.482928
81.363445, -7.359868
77.447721, -5.572237
72.976282, -4.111956
68.125965, -2.970953
63.179517, -2.141131
58.485382, -1.614345
54.397939, -1.38238
51.226913, -1.436943
49.215765, -1.769666
48.548373, -2.372103
49.367703, -3.235748
51.784372, -4.352036
55.852078, -5.712355
61.491162, -7.308054
68.368219, -9.130457
75.811201, -11.170893
82.909138, -13.420768
88.844941, -15.871665
93.227329, -18.515472
96.134446, -21.344443
97.904431, -24.351185
98.911757, -27.528579
99.454837, -30.86971
99.735055, -34.367858
99.874728, -38.016536
99.942595, -41.809567
99.974995, -45.741219
99.990234, -49.806456
99.997192, -54.001461
100.0, -58.324788
99.999535, -62.780081
99.377497, -67.404143
97.067308, 107.617077
94.689594, 102.824302
94.633026, 98.026026
95.738544, 93.194845
96.669794, 88.335934
97.306267, 83.455787
97.751735, 78.560443
98.091039, 73.655672
98.37196, 68.747258
98.617379, 63.841177
98.837217, 58.943674
99.037011, 54.061265
99.2222, 49.200616
99.396726, 44.368221
99.556955, 39.569824
99.688762, 34.809742
99.775066, 30.090376
99.798339, 25.411794
99.661833, 20.769524
96.035799, 16.138544
92.473435, -168.615605
95.792905, -173.373059
96.794525, -177.921408
95.565166, 177.663843
93.656445, 173.373054
91.568563, 169.1986
90.033438, 165.124154
89.819986, 161.132504
91.678119, 157.222924
94.555814, 153.403482
96.011047, 149.622319
96.214864, 145.86852
96.048815, 142.186697
96.004112, 138.595453
96.043377, 135.094526
95.959712, 131.680594
95.72642, 128.35067
95.42463, 125.101738
95.132507, 121.93112
94.89918, 118.836783
94.749894, 115.817303
94.69341, 112.871697
94.726805, 109.999279
94.83895, 107.199558
95.013787, 104.472168
95.233472, 101.816835
95.48093, 99.23334
95.74151, 96.721514
96.003713, 94.281217
96.259208, 91.912344
96.502436, 89.614811
96.730051, 87.388559
96.940348, 85.233549
97.132775, 83.149764
97.307546, 81.137204
97.465357, 79.195883
97.607182, 77.325834
97.734138, 75.527099
97.847393, 73.799733
97.948104, 72.143801
98.037386, 70.559373
98.116287, 69.046526
98.185776, 67.605341
98.246738, 66.235901
98.299973, 64.938291
98.346198, 63.712596
98.386049, 62.558897
98.420088, 61.477276
98.448807, 60.46781
98.472634, 59.53057
98.491942, 58.665623
98.507053, 57.873032
98.518244, 57.152848
98.525759, 56.505118
98.529806, 55.92988
98.530574, 55.427162
98.528229, 54.996983
98.522926, 54.639351
98.51481, 54.354265
98.504026, 54.141712
98.490716, 54.001665
98.475031, 53.93409
98.457129, 53.938936
98.437181, 54.016143
98.415376, 54.165638
98.391919, 54.387334
98.367039, 54.681133
98.34099, 55.046923
98.314055, 55.484583
98.286543, 55.993976
98.258799, 56.574956
98.231204, 57.227365
98.204174, 57.951034
98.178167, 58.745785
98.153682, 59.61143
98.131262, 60.547771
98.111498, 61.554606
98.09502, 62.631722
98.082503, 63.778904
98.074659, 64.995932
98.07223, 66.282583
98.07597, 67.638632
98.086638, 69.063856
98.10497, 70.558036
98.131655, 72.120955
98.167316, 73.752406
98.212476, 75.45219
98.267549, 77.220122
98.332829, 79.056032
98.408504, 80.959772
98.494685, 82.931215
98.591459, 84.970266
98.69894, 87.076862
98.817282, 89.250986
98.946585, 91.49268
99.086544, 93.802071
99.235714, 96.179418
99.390331, 98.625199
99.54308, 101.140263
99.682995, 103.726104
99.79804, 106.385356
99.880239, 109.12269
99.929289, 111.946754
99.948717, 114.875556
99.911416, 117.957223
97.439891, 121.38947
65.6976, -54.500293
89.252317, -50.878575
92.872491, -47.487219
95.277187, -44.134133
96.341577, -40.75165
96.564094, -37.318389
96.470118, -33.827679
96.338816, -30.275384
##END= 
