# Supplementary material for: Single spin exact gradients for the optimization of complex pulses and pulse sequences
Source: J Biomol NMR. 2026 Feb 17;80(1):6. doi: 10.1007/s10858-025-00486-7 (PMC12913341; doi:10.1007/s10858-025-00486-7)
Supplement: Supplementary file 1 — (zip 804 KB) [file 10858_2025_486_MOESM1_ESM.zip › SUPPINFO/01_XACT_examplepulseshapes/15N_6kHz_BRK/15N_6kHz_exc_td1_ppp.brk]

##TITLE= 15N_6kHz_exc_td1_ppp.brk
##JCAMP-DX=
##DATA TYPE= Shape Data
##OWNER= vm1188
##DATE= 2025-07-21
##Max_Amplitude= 5000.0
##PULSE_LENGTH= 0.0 us
##NPOINTS= 500
##XYPOINTS= (XY..XY)
100.0, -9.095517
100.0, -5.709074
100.0, -1.615074
100.0, -1.399681
100.0, -1.885417
100.0, -2.009089
100.0, -0.942995
100.0, 0.090022
100.0, 2.478101
100.0, 11.266195
100.0, 4.114783
100.0, 7.782276
100.0, 9.602404
100.0, 11.357852
100.0, 13.030547
100.0, 14.602073
100.0, 16.070994
100.0, 17.44399
100.0, 18.735911
100.0, 19.972336
100.0, 21.189995
100.0, 22.433994
100.0, 23.754134
100.0, 25.203535
100.0, 26.840959
100.0, 28.735338
100.0, 30.968917
100.0, 33.635051
100.0, 36.828517
100.0, 40.629944
100.0, 45.090362
100.0, 50.223915
100.0, 56.014561
100.0, 62.437282
100.0, 69.489349
100.0, 77.224375
100.0, 85.779724
100.0, 95.382613
100.0, 106.311309
100.0, 118.785148
100.0, 132.783785
100.0, 147.868632
100.0, 163.154258
100.0, 177.529183
100.0, -169.985784
100.0, -159.997062
100.0, -152.736157
100.0, -148.182672
100.0, -146.132979
100.0, -146.147893
100.0, -147.495296
100.0, -149.277518
100.0, -150.71648
100.0, -151.347802
100.0, -151.044081
100.0, -149.95848
100.0, -148.409787
100.0, -146.735346
100.0, -145.182765
100.0, -143.87347
100.0, -142.82112
100.0, -141.971915
100.0, -141.242841
100.0, -140.548585
100.0, -139.816995
100.0, -138.996022
100.0, -138.055215
100.0, -136.984627
100.0, -135.794164
100.0, -134.517887
100.0, -133.232949
100.0, -132.118727
100.0, -131.507501
100.0, -128.627136
100.0, -130.553663
100.0, -128.035662
100.0, -129.75433
100.0, -128.479075
100.0, -126.79017
100.0, -125.318903
100.0, -124.101979
100.0, -123.041123
100.0, -122.04033
100.0, -121.03077
100.0, -119.970517
100.0, -118.841465
100.0, -117.645118
100.0, -116.396409
100.0, -115.116547
100.0, -113.826727
100.0, -112.543907
100.0, -111.278865
100.0, -110.036078
100.0, -108.814763
100.0, -107.610438
100.0, -106.41657
100.0, -105.226001
100.0, -104.032044
100.0, -102.829181
100.0, -101.613403
100.0, -100.382228
100.0, -99.134487
100.0, -97.869948
100.0, -96.588884
100.0, -95.29165
100.0, -93.978349
100.0, -92.648625
100.0, -91.30159
100.0, -89.935874
100.0, -88.549762
100.0, -87.141386
100.0, -85.708933
100.0, -84.250839
100.0, -82.765972
100.0, -81.253795
100.0, -79.714531
100.0, -78.149329
100.0, -76.560448
100.0, -74.951433
100.0, -73.327247
100.0, -71.694304
100.0, -70.060344
100.0, -68.434072
100.0, -66.824547
100.0, -65.24035
100.0, -63.688623
100.0, -62.174182
100.0, -60.698938
100.0, -59.261879
100.0, -57.859804
100.0, -56.488851
100.0, -55.146762
100.0, -53.835796
100.0, -52.566207
100.0, -51.359948
100.0, -50.252509
100.0, -49.285298
100.0, -48.470123
100.0, -47.70396
100.0, -46.676359
100.0, -44.982196
100.0, -42.526479
100.0, -39.949291
100.0, -39.976097
100.0, -40.369533
100.0, -40.089756
100.0, -39.879585
100.0, -37.348206
100.0, -35.332011
100.0, -33.932231
100.0, -32.954298
100.0, -32.230714
100.0, -31.654824
100.0, -31.161242
100.0, -30.707383
100.0, -30.263686
100.0, -29.809851
100.0, -29.333923
100.0, -28.832269
100.0, -28.309438
100.0, -27.777473
100.0, -27.254609
100.0, -26.763463
100.0, -26.328931
100.0, -25.976029
100.0, -25.72792
100.0, -25.604265
100.0, -25.619935
100.0, -25.784336
100.0, -26.101287
100.0, -26.569411
100.0, -27.182972
100.0, -27.933109
100.0, -28.809356
100.0, -29.801317
100.0, -30.900345
100.0, -32.101043
100.0, -33.402395
100.0, -34.808375
100.0, -36.327916
100.0, -37.974202
100.0, -39.763384
100.0, -41.712855
100.0, -43.839315
100.0, -46.156838
100.0, -48.675118
100.0, -51.398054
100.0, -54.322784
100.0, -57.439253
100.0, -60.730379
100.0, -64.172802
100.0, -67.738139
100.0, -71.394609
100.0, -75.108804
100.0, -78.847387
100.0, -82.578468
100.0, -86.272536
100.0, -89.902922
100.0, -93.445927
100.0, -96.880836
100.0, -100.19003
100.0, -103.359298
100.0, -106.378241
100.0, -109.240549
100.0, -111.943887
100.0, -114.489277
100.0, -116.880043
100.0, -119.12059
100.0, -121.215357
100.0, -123.168293
100.0, -124.983012
100.0, -126.663645
100.0, -128.216142
100.0, -129.649647
100.0, -130.977496
100.0, -132.217461
100.0, -133.391072
100.0, -134.522114
100.0, -135.634587
100.0, -136.750507
100.0, -137.887896
100.0, -139.059258
100.0, -140.27074
100.0, -141.521375
100.0, -142.797346
100.0, -144.0356
100.0, -144.940217
100.0, -145.790805
100.0, -146.556371
100.0, -146.724513
100.0, -147.288958
100.0, -148.039263
100.0, -148.854955
100.0, -149.718943
100.0, -150.619582
100.0, -151.533837
100.0, -152.441431
100.0, -153.328488
100.0, -154.185359
100.0, -155.004614
100.0, -155.780412
100.0, -156.508536
100.0, -157.186414
100.0, -157.812948
100.0, -158.388212
100.0, -158.913129
100.0, -159.389193
100.0, -159.818262
100.0, -160.202411
100.0, -160.543844
100.0, -160.844842
100.0, -161.107735
100.0, -161.334899
100.0, -161.528755
100.0, -161.691765
100.0, -161.826421
100.0, -161.935222
100.0, -162.020622
100.0, -162.084963
100.0, -162.130386
100.0, -162.158729
100.0, -162.171411
100.0, -162.16933
100.0, -162.152765
100.0, -162.121308
100.0, -162.073826
100.0, -162.008465
100.0, -161.922684
100.0, -161.813338
100.0, -161.676784
100.0, -161.509009
100.0, -161.305782
100.0, -161.062793
100.0, -160.775801
100.0, -160.440761
100.0, -160.053933
100.0, -159.611965
100.0, -159.111966
100.0, -158.55156
100.0, -157.928927
100.0, -157.242828
100.0, -156.492619
100.0, -155.678266
100.0, -154.80035
100.0, -153.860063
100.0, -152.859214
100.0, -151.800216
100.0, -150.686078
100.0, -149.520384
100.0, -148.307263
100.0, -147.051358
100.0, -145.757772
100.0, -144.432015
100.0, -143.079934
100.0, -141.70764
100.0, -140.321421
100.0, -138.927652
100.0, -137.532704
100.0, -136.142845
100.0, -134.764147
100.0, -133.402396
100.0, -132.063007
100.0, -130.750953
100.0, -129.470701
100.0, -128.226164
100.0, -127.020675
100.0, -125.856976
100.0, -124.737216
100.0, -123.662984
100.0, -122.635342
100.0, -121.654883
100.0, -120.721792
100.0, -119.835929
100.0, -118.996902
100.0, -118.204157
100.0, -117.45706
100.0, -116.754972
100.0, -116.097324
100.0, -115.483666
100.0, -114.913705
100.0, -114.387319
100.0, -113.904545
100.0, -113.465541
100.0, -113.070536
100.0, -112.719749
100.0, -112.413308
100.0, -112.151166
100.0, -111.933013
100.0, -111.758208
100.0, -111.625712
100.0, -111.534031
100.0, -111.481154
100.0, -111.46456
100.0, -111.481237
100.0, -111.52771
100.0, -111.600086
100.0, -111.694118
100.0, -111.805286
100.0, -111.928888
100.0, -112.060145
100.0, -112.194295
100.0, -112.326701
100.0, -112.452931
100.0, -112.568846
100.0, -112.670657
100.0, -112.754982
100.0, -112.818887
100.0, -112.859907
100.0, -112.876074
100.0, -112.865918
100.0, -112.828479
100.0, -112.763297
100.0, -112.670412
100.0, -112.550353
100.0, -112.404124
100.0, -112.233194
100.0, -112.039476
100.0, -111.825311
100.0, -111.59344
100.0, -111.346976
100.0, -111.08937
100.0, -110.824363
100.0, -110.555944
100.0, -110.288291
100.0, -110.02571
100.0, -109.772583
100.0, -109.533295
100.0, -109.312189
100.0, -109.11351
100.0, -108.941373
100.0, -108.799747
100.0, -108.692462
100.0, -108.623258
100.0, -108.595863
100.0, -108.614132
100.0, -108.682238
100.0, -108.804924
100.0, -108.987799
100.0, -109.23769
100.0, -109.56299
100.0, -109.973993
100.0, -110.483159
100.0, -111.105293
100.0, -111.85764
100.0, -112.760001
100.0, -113.835103
100.0, -115.109639
100.0, -116.616426
100.0, -118.398575
100.0, -120.516526
100.0, -123.058744
100.0, -126.156464
100.0, -130.002056
100.0, -134.869025
100.0, -141.129068
100.0, -149.257161
100.0, -159.808326
100.0, -173.338529
100.0, 169.770168
100.0, 149.616225
100.0, 127.182462
100.0, 104.603448
100.0, 84.859155
100.0, 70.66644
100.0, 62.934896
100.0, 60.070371
100.0, 59.594124
100.0, 59.844997
100.0, 59.715619
100.0, 58.547454
100.0, 56.441635
100.0, 54.192197
100.0, 52.683105
100.0, 52.330282
100.0, 52.94698
100.0, 53.86159
100.0, 54.268403
100.0, 53.848085
100.0, 52.990938
100.0, 52.176694
100.0, 51.612388
100.0, 51.332356
100.0, 51.286933
100.0, 51.38696
100.0, 51.548194
100.0, 51.716936
100.0, 51.870238
100.0, 52.004025
100.0, 52.121533
100.0, 52.226574
100.0, 52.321233
100.0, 52.406107
100.0, 52.4814
100.0, 52.547838
100.0, 52.607033
100.0, 52.661342
100.0, 52.713433
100.0, 52.765802
100.0, 52.820376
100.0, 52.878294
100.0, 52.939842
100.0, 53.004533
100.0, 53.071264
100.0, 53.138516
100.0, 53.204557
100.0, 53.267633
100.0, 53.326113
100.0, 53.378615
100.0, 53.424077
100.0, 53.461801
100.0, 53.491456
100.0, 53.513061
100.0, 53.526936
100.0, 53.533643
100.0, 53.533904
100.0, 53.528512
100.0, 53.518237
100.0, 53.503722
100.0, 53.485377
100.0, 53.463279
100.0, 53.43707
100.0, 53.405861
100.0, 53.368152
100.0, 53.321771
100.0, 53.263839
100.0, 53.190774
100.0, 53.098366
100.0, 52.981931
100.0, 52.836596
100.0, 52.657734
100.0, 52.441582
100.0, 52.186026
100.0, 51.891487
100.0, 51.561717
100.0, 51.204194
100.0, 50.82956
100.0, 50.449382
100.0, 50.071177
100.0, 49.68952
100.0, 49.272286
100.0, 48.743628
100.0, 47.975216
100.0, 46.825142
100.0, 45.303935
100.0, 43.639656
100.0, 47.774324
100.0, 47.795619
100.0, 44.722048
100.0, 42.173599
100.0, 40.164846
100.0, 38.51823
100.0, 36.945628
100.0, 35.157456
100.0, 32.932475
100.0, 30.13012
100.0, 26.678735
100.0, 22.56191
100.0, 17.811257
100.0, 12.504331
100.0, 6.761043
##END= 
