# Supplementary material for: Single spin exact gradients for the optimization of complex pulses and pulse sequences
Source: J Biomol NMR. 2026 Feb 17;80(1):6. doi: 10.1007/s10858-025-00486-7 (PMC12913341; doi:10.1007/s10858-025-00486-7)
Supplement: Supplementary file 1 — (zip 804 KB) [file 10858_2025_486_MOESM1_ESM.zip › SUPPINFO/01_XACT_examplepulseshapes/15N_6kHz_BRK/15N_6kHz_exc_td1_ppxy.brk]

##TITLE= 15N_6kHz_exc_td1_ppxy.brk
##JCAMP-DX=
##DATA TYPE= Shape Data
##OWNER= vm1188
##DATE= 2025-07-21
##Max_Amplitude= 5000.13071
##PULSE_LENGTH= 0.0 us
##NPOINTS= 500
##XYPOINTS= (XY..XY)
99.997578, -85.098892
99.996408, -85.56306
99.996952, -85.575057
99.997539, -80.793443
99.997655, -86.366228
99.997268, -80.699418
99.994768, -84.12362
99.969595, -82.05133
99.997875, -83.480545
99.983762, -85.720556
99.987631, -83.27341
99.997651, -74.124666
99.990996, -77.2898
99.996884, -75.768729
99.990129, -84.996972
99.991575, -72.766694
99.997701, -73.598658
99.983153, -72.126233
99.99355, -71.324017
99.997333, -71.228454
99.996698, -70.918162
99.99744, -64.6677
99.997008, -60.858934
99.994173, -60.989171
99.997983, -58.661764
99.995153, -52.833632
99.997095, -53.319319
99.997394, -43.402664
99.997188, -50.753804
99.995736, -42.27797
99.969113, -37.306409
99.910991, -31.083956
99.996979, -25.089344
99.907384, -25.488542
99.957261, -23.009115
99.997325, -20.949839
99.996626, -15.941876
99.965096, -12.166944
99.931463, -10.354675
99.684039, -10.326472
99.968606, -1.637178
99.997617, 3.743545
100.0, 6.395427
99.997417, 10.912437
99.907518, 9.491349
99.652326, 16.378801
99.99731, 17.742658
99.977323, 13.129248
99.914008, 12.730128
99.836707, 17.05223
99.99623, 24.031352
99.884316, 35.48332
99.761266, 28.033566
99.981999, 37.403976
99.94469, 55.462711
99.750083, 61.555303
99.901233, 54.946792
99.928956, 58.532487
99.927733, 55.210633
99.850408, 70.481528
99.905826, 66.612446
99.737082, 53.269379
99.786674, 80.303914
98.751346, 66.263998
99.874385, 65.728777
99.023431, 79.728422
99.65528, 63.948091
99.590074, 66.559219
99.89747, 95.006568
99.942632, 78.258431
99.304089, 70.474331
99.971862, 90.967678
98.668107, 67.92394
99.702722, 66.491414
99.284616, 57.238943
94.078136, 73.340941
85.210181, 66.167757
77.375103, 40.709398
87.119779, 81.192654
82.99409, 61.155084
83.667936, 77.609203
86.471139, 95.361564
99.82941, 88.504877
84.085961, 76.725769
97.374095, 68.215893
99.359539, 67.726911
85.064117, 47.858046
95.499474, 81.293672
92.113174, 63.314048
88.905311, 42.333334
92.322489, 6.489503
82.987065, 11.711071
99.003174, -13.931292
76.616261, 19.750408
99.986235, -20.419697
92.38304, -24.836113
99.296711, -6.399215
91.476145, -1.583789
96.92137, -36.285027
99.668381, -6.657543
99.410223, -16.167179
99.142375, -20.015246
96.132926, 12.531095
99.874376, -17.636411
87.653206, -3.387103
99.55118, -17.217946
92.897363, -6.751595
99.379925, 5.436534
91.266192, 14.264537
97.837977, -4.452785
99.609864, 18.785428
99.97521, -10.630077
98.033805, -11.262966
98.246154, -6.45554
99.996337, -10.537573
98.937058, -6.502657
96.908397, -8.848369
97.141536, 10.120554
99.994281, 1.788756
99.991955, 2.090285
97.510903, 0.525702
99.994583, 5.166021
99.704249, 14.443458
99.23774, 15.410417
99.965705, 22.569857
99.997521, 12.467192
99.988392, 22.319382
99.996694, 13.623201
99.997642, 11.444324
99.99385, 21.263371
99.951737, 18.184286
99.929324, 29.771179
99.997316, 36.253951
99.991866, 71.864942
99.996979, 75.890295
99.997374, 62.303809
99.996301, 64.523331
99.996774, 60.804152
99.996538, 55.254324
99.997494, 59.368238
99.997173, 60.940383
99.997317, 58.121381
99.997569, 57.873001
99.997425, 55.451416
99.997877, 55.820538
99.997621, 53.971512
99.997711, 55.887449
99.997507, 60.000335
99.997674, 62.393421
99.99762, 57.839903
99.996695, 59.323719
99.99757, 58.267705
99.997954, 60.074584
99.997991, 60.153764
99.998077, 57.937272
99.997431, 57.584234
99.997918, 58.554152
99.997619, 61.338231
99.997721, 57.514926
99.997589, 57.139924
99.997837, 57.739822
99.997539, 63.710372
99.997857, 60.305545
99.997653, 61.239268
99.997805, 63.086434
99.997527, 61.878243
99.997804, 54.88335
99.997638, 63.323308
99.997845, 63.362352
99.997896, 63.984787
99.997835, 62.915398
99.997912, 66.425336
99.997405, 60.340357
99.997865, 63.077496
99.997924, 62.37573
99.997844, 63.490395
99.997991, 64.436438
99.997819, 66.88018
99.998143, 60.879942
99.997809, 64.749563
99.997367, 65.185724
99.997842, 67.692973
99.997906, 64.805703
99.997974, 63.90943
99.997921, 65.883005
99.997455, 65.04
99.997956, 68.959771
99.997652, 67.132642
99.997748, 66.430495
99.997765, 65.562322
99.998099, 65.625267
99.997606, 68.329923
99.99796, 64.470852
99.997837, 64.231773
99.997866, 69.645815
99.997778, 68.957436
99.998321, 72.300062
99.997845, 70.683349
99.997908, 70.154852
99.998021, 61.149501
99.997801, 71.430509
99.998089, 66.911243
99.997744, 71.245877
99.997827, 68.136499
99.997818, 70.813019
99.997839, 66.558786
99.997973, 74.183566
99.997826, 66.04214
99.997671, 70.028856
99.99776, 68.033615
99.997631, 66.23055
99.997546, 68.067835
99.997918, 65.780795
99.997877, 68.559773
99.997905, 69.614438
99.998063, 75.091092
99.997743, 68.406
99.997559, 73.132966
99.997734, 71.759052
99.997935, 72.008864
99.997014, 74.245924
99.99738, 73.597824
99.997968, 76.457009
99.997369, 75.092145
99.997385, 77.264469
99.997294, 81.848227
99.997445, 76.468791
99.997644, 83.254217
99.997487, 78.346928
99.997729, 82.110485
99.997308, 84.3624
99.997011, 72.981438
99.997054, 85.51241
99.996032, 85.459243
99.997185, 86.731676
99.98857, 79.745804
99.997503, 88.123032
99.995331, 77.438089
99.9738, 94.138329
99.997667, 75.115014
99.996724, 47.406947
99.920163, 47.263652
98.972906, 48.485036
96.304258, 157.120198
69.407805, 51.645726
94.156314, 135.004133
30.260512, 22.467108
93.376893, -157.85775
91.595503, -178.657594
41.341648, -60.675026
97.324064, -76.771737
99.997409, -72.246996
99.994201, -77.65528
99.997264, -71.443745
99.99748, -61.17385
99.997951, -55.758514
99.9775, -64.80735
99.997647, -62.812861
99.997905, -64.988264
99.997497, -65.92035
99.997681, -59.135155
99.997968, -52.557573
99.997913, -53.255426
99.997725, -49.595318
99.997691, -51.748068
99.997804, -56.041652
99.997875, -50.198103
99.997359, -57.506109
99.997736, -56.128269
99.997756, -54.174783
99.997709, -48.704429
99.997928, -49.595525
99.997772, -48.731014
99.997676, -47.159811
99.997772, -46.794923
99.997739, -48.644654
99.997996, -47.21949
99.997847, -45.485416
99.998281, -33.384924
99.997986, -46.311926
99.997908, -41.972793
99.998019, -45.188589
99.998139, -43.148309
99.998183, -49.122525
99.998213, -37.309802
99.997813, -43.213546
99.997937, -40.239135
99.99785, -38.565941
99.997973, -35.146248
99.998099, -41.5265
99.998093, -35.580194
99.997917, -38.324238
99.99797, -39.896694
99.998109, -42.011573
99.998242, -36.272774
99.998062, -37.053524
99.997989, -39.001579
99.998297, -37.291411
99.998111, -38.032871
99.9983, -36.087646
99.998026, -36.706352
99.998022, -36.942564
99.998129, -34.999236
99.998178, -33.727087
99.99809, -32.14271
99.99813, -36.837476
99.998234, -33.06387
99.998239, -33.130901
99.997935, -34.56119
99.998218, -33.045413
99.998214, -31.031287
99.998139, -32.219126
99.997845, -31.009425
99.998139, -30.300224
99.998283, -30.321637
99.998112, -30.569539
99.998105, -30.244726
99.998207, -27.790039
99.998118, -26.964807
99.998022, -29.875443
99.99826, -25.502673
99.998121, -26.971832
99.998229, -26.537576
99.99789, -26.485719
99.997884, -25.434844
99.998025, -27.177627
99.997887, -24.800598
99.998153, -24.780841
99.997857, -26.093784
99.997975, -24.368888
99.998137, -25.30328
99.997802, -23.74545
99.998082, -24.319428
99.998005, -22.210043
99.998017, -21.816945
99.997978, -21.446968
99.99782, -22.152445
99.998167, -21.115865
99.997788, -23.68298
99.997772, -21.640994
99.997896, -21.679388
99.997928, -20.084547
99.998077, -20.059387
99.997823, -20.790735
99.997816, -18.500673
99.998052, -19.718537
99.997745, -19.53891
99.997432, -21.329847
99.997814, -18.036021
99.997642, -18.933213
99.997574, -21.589892
99.998042, -21.920901
99.997687, -21.760809
99.997762, -20.875162
99.997893, -18.49776
99.997065, -23.830731
99.997704, -18.886631
99.997617, -20.963853
99.99766, -20.414133
99.997775, -21.170293
99.99768, -20.087537
99.997156, -20.484642
99.996928, -21.884685
99.997407, -24.558388
99.997448, -23.832414
99.996275, -28.628248
99.997856, -21.279918
99.997215, -28.186041
99.997852, -28.432969
99.993978, -29.727131
99.996589, -25.979255
99.996179, -32.547133
99.997543, -35.15632
99.996912, -39.919611
99.99402, -41.230805
99.984428, -43.45747
99.996775, -50.151693
99.990023, -59.569132
99.991138, -60.700475
99.994834, -71.454088
99.956507, -73.995325
99.992691, -85.577515
99.997686, -79.829336
99.996938, -82.394494
99.997307, -90.538967
99.997391, -105.365972
99.993559, -113.409398
99.997012, -111.038197
99.997418, -112.987456
99.986086, -119.205197
99.997832, -129.054197
99.99722, -135.971068
99.997916, -144.61355
99.987075, -147.134027
99.997588, -140.249642
99.996408, -147.586687
99.994946, -151.611593
99.995505, -146.037598
99.997579, -155.02367
99.997232, -154.297936
99.996275, -149.606203
99.997958, -164.714463
99.997061, -165.906093
99.997969, -165.9793
99.9964, -163.65366
99.996352, -168.004779
99.997562, -169.145892
99.997608, -177.609078
99.995668, -169.722234
99.997788, -172.93259
99.99771, -173.622946
99.99741, -174.093655
99.99759, -176.481638
99.997674, -173.600935
99.997432, -175.186738
99.997468, -173.296761
99.997201, 178.812068
99.997838, 178.954948
99.997647, -179.803987
99.997455, 177.132357
99.997645, 176.481297
99.997705, 175.316162
99.997938, 170.452767
99.997386, 177.75839
99.997383, 179.277121
99.998006, 170.264636
99.995583, 174.689503
99.997783, 172.408217
99.996729, 172.97751
99.997662, 175.867858
99.997556, 173.868583
99.997532, 168.224422
99.997197, 173.769028
99.997664, 173.540256
99.997697, 169.169652
99.997642, 172.24352
99.997623, 169.110822
99.995668, 172.095114
99.997502, 167.409084
99.995164, 171.471332
99.997011, 166.807185
99.997538, 167.561542
99.989599, 168.341438
99.997728, 165.463115
99.991515, 173.11975
99.997743, 166.621951
99.997684, 166.674185
99.997528, 163.349962
99.994639, 162.967495
99.995849, 165.517583
99.99579, 171.779052
99.991839, 165.881866
99.994865, 165.324247
99.997729, 163.069264
99.997093, 169.018657
99.995458, 162.437773
99.712317, 157.372739
99.996767, 168.167938
99.996402, 166.73157
99.997502, 167.329953
99.997727, 163.253436
99.747902, 158.283061
99.811908, 163.351809
99.627588, 163.648695
99.965326, 163.110864
99.848779, 166.330843
99.996829, 158.451153
99.776088, 165.580318
99.940627, 167.659803
99.99857, 157.238617
99.76262, 161.51975
99.945432, 165.93073
99.199818, 168.939775
99.286003, 162.500565
99.763354, 158.537292
99.760578, 160.233695
99.431469, 167.016309
99.880515, 147.289615
97.937052, 171.41751
99.578707, 152.376043
99.054273, 166.028855
97.548086, 175.889269
98.452963, 170.920982
99.511553, 159.210227
99.843866, 163.777004
99.990238, 165.765107
98.954631, 159.373465
97.062777, 172.534118
95.827051, 164.580013
98.868072, 151.29524
99.713407, 172.182355
97.519508, -177.451057
96.06927, 176.72099
99.026853, -178.314486
98.334912, 169.431604
99.760964, 165.242491
97.429801, 179.752836
99.321008, -177.985737
99.441902, 173.205226
99.583611, 178.011646
##END= 
