# Supplementary material for: Single spin exact gradients for the optimization of complex pulses and pulse sequences
Source: J Biomol NMR. 2026 Feb 17;80(1):6. doi: 10.1007/s10858-025-00486-7 (PMC12913341; doi:10.1007/s10858-025-00486-7)
Supplement: Supplementary file 1 — (zip 804 KB) [file 10858_2025_486_MOESM1_ESM.zip › SUPPINFO/01_XACT_examplepulseshapes/15N_6kHz_BRK/15N_6kHz_exc_td1_ppxyz.brk]

##TITLE= 15N_6kHz_exc_td1_ppxyz.brk
##JCAMP-DX=
##DATA TYPE= Shape Data
##OWNER= vm1188
##DATE= 2025-07-21
##Max_Amplitude= 5001.179107
##PULSE_LENGTH= -6.119461223e10 us
##NPOINTS= 500
##XYPOINTS= (XY..XY)
99.082927, 20.932142
99.347036, 13.005663
99.550273, 12.773243
99.837864, 16.247655
98.776024, 13.462889
99.226319, 19.127135
99.685574, 10.461295
99.88889, 0.842226
99.605976, 4.092994
99.107246, 3.799012
99.720718, -5.760798
99.763594, 29.666504
99.503512, 24.212175
97.702829, 25.559723
95.760534, 24.959232
99.645872, 64.039726
99.169339, 40.647223
91.682436, 40.477683
99.802713, -13.332684
94.237304, 4.806419
99.452272, -22.67545
99.169017, -10.484011
94.276651, -8.106338
99.452334, -9.749987
99.430354, -15.823542
98.215968, -17.931852
99.203026, -24.149298
97.107871, -42.025684
94.323499, -28.800466
99.622443, -28.833512
99.980401, -33.458074
99.685013, -57.158954
98.305981, -75.319136
99.44408, -96.236548
99.942001, -107.802643
99.977519, -109.655862
99.699633, -110.22685
99.634354, -123.369015
99.558392, -113.631883
98.173015, -113.15299
99.662113, -121.874476
99.985188, -128.863235
99.626901, -140.102413
99.983194, -135.534216
97.390467, -124.670494
99.45011, -154.993176
99.243452, -129.718301
99.437164, -110.577733
94.817216, -136.318798
98.591006, -122.968126
99.334133, -151.204983
99.830754, -148.856968
99.97622, -123.688104
98.232231, -124.188799
99.917017, -157.686935
99.876152, -158.30265
99.387149, -158.212626
99.221642, -135.038516
99.251061, -133.971254
99.715561, -167.486482
97.86781, -129.371742
99.649175, -158.923024
99.815176, -154.419674
95.171089, -145.82229
98.99759, -151.280778
98.173252, -155.488463
99.536891, -156.359545
99.901977, -159.291851
97.600711, -156.884162
99.460731, -166.404891
98.796809, -153.646405
99.591596, -143.752655
99.390295, -142.106504
99.762726, -143.052641
99.672493, -145.913745
99.882248, -136.808992
99.941846, -152.453132
99.705016, -140.773791
99.415029, -150.721427
97.475721, -128.373517
99.446524, -128.122674
97.909213, -159.144878
99.960612, -125.043344
99.275947, -129.061125
99.606145, -112.514383
99.197307, -133.166127
99.901497, -122.808054
99.231079, -137.755808
99.761081, -145.209278
98.508292, -125.401888
95.078885, -120.077691
99.662798, -115.40134
99.649695, -130.635107
97.528264, -139.457506
97.411946, -136.316514
98.933108, -123.902413
98.569232, -125.375751
98.426259, -142.874396
98.573934, -122.102339
98.234881, -121.905225
99.211377, -112.892839
99.606007, -126.977714
99.340144, -115.234249
99.254425, -115.198683
99.794161, -102.754639
98.79897, -71.555413
98.417105, -79.801054
95.121318, -81.530974
99.98496, -101.564649
99.975446, -80.757951
90.380618, -57.234718
88.657522, -53.24165
96.818754, -70.281472
99.766099, -58.090554
99.148602, -22.803843
99.565465, -38.163156
99.77823, -26.548506
99.665295, -62.037614
99.625636, -10.168658
99.889728, -10.319368
99.881868, -16.802222
99.934835, -3.85865
99.158285, 11.346228
99.65802, -24.173633
99.855827, 0.974428
99.737903, -7.219481
99.032137, -30.337228
99.901004, -6.479875
95.974932, -3.919224
99.599243, 0.103232
99.136938, -5.690007
99.89418, 2.350571
99.952359, -7.444896
99.494573, 22.978545
99.532428, 5.203606
88.628912, 15.059553
99.370481, -26.889514
99.494581, 40.037459
99.641342, 113.979867
98.803602, 20.983026
98.174458, -17.967039
94.904815, -6.328668
98.172235, -16.878948
99.582022, 22.32699
97.151319, 20.578743
98.987285, -16.124162
99.770944, -12.715864
99.479035, 9.90008
99.762634, 58.317491
99.145616, -2.564609
97.726341, 12.293125
99.283968, 1.354851
99.976157, 8.667066
82.644237, -8.291944
99.799058, 2.409484
99.277952, 0.911618
99.977506, 13.868324
98.781929, 73.666683
99.381446, -5.967144
99.759154, -9.450822
98.668203, -57.347174
99.387579, -9.449606
99.764415, -0.697941
99.504319, 37.471162
98.984345, -7.053439
95.823807, -30.699464
99.560541, 53.088368
99.317494, 16.963846
95.055625, 8.773636
99.488291, 10.841912
99.941514, 54.968865
95.738081, -32.758019
99.469149, 30.285702
99.58375, -3.374023
99.561233, -13.089813
99.31623, -1.954762
97.579959, 15.602421
99.038598, 7.726955
93.948241, -10.235708
98.00133, 12.267154
99.258203, -0.715373
99.319189, 16.540478
96.706865, 40.894614
100.0, -17.72966
99.919551, 0.36037
99.746657, 1.623308
98.284237, -13.088932
99.923429, 4.073684
99.780781, 0.995037
99.671159, -8.868753
94.961257, 19.594875
99.793184, -7.582907
99.890217, 1.653719
99.571972, 4.621802
97.296285, -1.645607
90.791126, 11.463532
99.722117, -11.244198
99.423772, 1.167352
98.691844, -10.821646
98.863331, -13.428266
99.099482, 1.44908
99.618589, -10.766112
99.786559, 8.745216
99.732305, 51.212799
96.250634, 3.425145
99.829273, 92.160545
99.78721, 93.447217
99.390448, 96.494558
99.93377, 95.352227
99.970043, 113.362858
99.915331, 93.773529
99.858905, 100.474501
99.016407, 109.092978
98.679427, 125.922798
99.840097, 111.666223
99.501574, 110.497629
99.20106, 128.442694
99.007518, 143.160244
96.193384, 126.813771
99.969149, 153.960998
99.58642, 153.745185
99.232172, 153.702609
99.966843, 163.203068
99.953465, 162.039826
99.066564, 177.692835
99.783275, 179.574073
99.934444, -167.546056
99.860457, -151.321415
99.935473, -171.925898
98.961562, -172.856661
99.074466, -169.126075
99.557216, -169.341029
98.904085, -149.396012
99.612491, -163.590679
99.943128, -110.881656
99.151145, -116.802109
99.430615, -167.392807
99.323261, -168.993942
99.496519, -178.512375
99.059909, -176.644572
98.994362, -147.686534
99.470404, -114.135061
99.875955, -145.38661
99.724474, -116.745998
98.977895, -117.874365
99.967333, -115.758135
99.866296, -114.805877
97.676065, -105.358234
99.887053, -120.855413
98.675285, -103.522684
99.5181, -110.668116
99.512459, -96.952294
99.315866, -94.330395
99.286065, -70.106542
99.979737, -58.737376
99.178356, -81.916823
98.792285, -60.589797
99.961834, -56.653837
99.872711, -47.790829
97.935183, -49.231064
99.160438, -38.77852
99.439076, -29.122476
99.836831, -13.532886
99.619435, -8.73704
98.932278, -41.634912
97.560116, -0.950276
98.955756, -13.579201
99.862116, 14.694609
99.982506, -13.607192
94.460363, 6.870958
99.91478, 2.533373
99.617253, 0.944946
99.002896, 11.538776
98.477437, 9.692991
99.483555, 13.556873
99.666386, 6.642351
97.414957, -19.452677
99.821482, 37.182436
91.737005, -2.911613
98.875845, 6.816407
98.5673, 15.061832
99.346846, 14.690867
99.750447, 11.111208
98.313657, 1.898259
99.778499, 16.214887
98.075108, 10.811995
99.233357, 16.402836
97.103717, -8.372013
98.626757, -23.910349
98.238635, 10.670387
99.890288, 12.734802
95.75894, -2.921385
99.957608, 18.901512
99.240188, -7.349671
99.032352, 7.605881
99.097085, -24.122626
99.389455, -48.193989
99.558641, -5.007462
97.773827, 2.865627
97.991424, 4.319667
99.009744, -27.725397
96.687408, 164.417469
99.168706, -2.902845
99.757212, -23.362465
99.176124, -22.949613
99.311013, 24.481601
99.422846, 3.644508
99.435002, -0.788438
99.978873, 14.335393
99.887198, 44.811687
99.729791, -0.732454
99.294987, -3.003151
99.469682, 9.903174
99.714455, 10.614074
95.131576, 14.330467
99.3418, 6.952867
99.969136, 14.885672
99.620143, 14.784605
99.450584, -2.230362
98.94025, 7.050685
99.185561, 22.680927
97.685688, -7.622329
99.196206, -10.396418
96.690044, 48.109149
94.232744, -12.77748
99.630491, 10.451955
99.666351, 20.376404
95.719518, -3.106903
99.450414, 48.285165
98.317504, 41.009878
98.388943, 6.090057
89.235933, 21.04594
99.10761, 29.216962
99.776242, 38.287163
97.810952, 27.463268
98.11786, 3.176042
99.983498, 27.622103
98.524724, 19.556288
99.446241, -19.897601
99.028158, 32.293021
99.978009, 21.289913
98.382356, 33.198392
99.35513, 26.898021
99.626972, 34.524743
99.010855, 38.765862
99.610265, 39.57817
99.977969, 32.432436
91.974327, 15.966414
99.972805, 39.903605
99.661149, 37.248145
99.613447, 15.432264
99.881827, 27.983829
93.697843, 45.7671
97.182274, 20.187031
99.055841, 10.774897
99.555961, 52.749583
99.662376, 49.195328
93.656797, 30.708563
99.292895, 63.803242
99.971111, 53.110028
99.150905, 50.379437
99.895119, 69.85434
99.789864, 83.26068
99.526248, 77.765287
99.632528, 84.66309
99.830945, 88.146799
99.129446, 87.680737
99.400981, 96.208159
99.686856, 91.544918
97.980369, 71.662491
98.726799, 105.989675
98.437846, 105.107875
99.964353, 89.908148
99.816992, 88.172195
98.727437, 106.25988
99.942354, 101.234606
99.797965, 102.106023
99.716366, 88.177091
99.959254, 95.560927
99.711595, 92.490656
99.890233, 94.290259
99.636581, 90.772735
99.927638, 92.801176
99.783473, 100.83448
99.392593, 81.423554
99.825594, 83.559443
99.976096, 91.562664
99.757484, 93.070331
99.905757, 93.678822
99.815929, 77.358151
99.97703, 83.555988
99.984, 88.322077
99.852362, 93.07495
99.954336, 89.701909
99.922003, 97.946493
99.95898, 87.386451
99.97562, 88.90533
99.927973, 75.325309
99.823228, 73.542027
99.982764, 43.824987
99.935201, 79.716766
99.924959, 87.659359
99.720263, 86.820437
99.316799, 73.259311
99.988992, 80.008214
99.991354, 74.964225
99.845074, 81.242361
99.66451, 75.402742
99.845554, 54.382642
99.979081, 60.980716
99.769735, 60.374185
99.427293, 73.158813
99.980218, 68.886777
99.98107, 64.603642
99.979754, 64.44916
96.908307, 73.077206
99.181197, 60.483754
99.87969, 69.388882
99.976647, 61.300163
99.829633, 57.407913
99.978076, 55.865205
99.978578, 77.923888
99.950624, 50.288693
99.9785, 53.771988
99.98287, 51.987391
99.911373, 50.951708
99.946828, 51.738147
99.992492, 48.259033
99.96612, 55.741638
99.542691, 45.950387
99.57463, 45.135989
98.190044, 58.954751
99.441657, 49.987699
98.489252, 48.418576
99.487056, 59.09618
93.109709, 59.500844
99.975038, 57.603104
99.941785, 55.874706
99.523709, 50.010998
99.335389, 50.592152
99.792032, 44.358247
99.901636, 41.815586
99.975109, 23.163616
99.786305, 15.381305
99.849336, 22.180173
99.953972, 18.846599
99.898537, 21.175659
99.983529, 26.091361
99.965843, 27.925577
99.977414, 135.658434
99.908424, 33.32104
99.743808, 28.731873
99.975915, 33.594456
99.944018, 27.729167
99.875623, 30.397898
99.978951, 19.874292
99.917793, 6.083817
99.798562, 21.895909
99.979672, 22.504346
99.97174, 23.4766
99.949256, 24.272824
99.97683, 22.809591
99.976349, 21.187245
99.845545, 19.94208
99.959976, 21.244196
99.914857, 18.867232
99.874583, 23.734281
99.982688, 25.535413
99.978077, 21.454415
99.974699, 23.985102
99.978256, 20.717087
99.837826, 21.40601
99.483584, 23.614747
99.970388, 20.882109
99.995152, 20.417778
99.978338, 20.305737
99.951949, 21.137249
99.981288, 19.848492
99.938791, 20.527536
99.885799, 22.535368
99.964615, 22.87198
99.981252, 17.930661
99.972542, 18.929338
99.858633, 20.321886
99.943938, 18.806935
99.955381, 21.060303
99.977685, 26.140339
99.966621, 29.232738
99.722371, 123.286832
98.939768, 70.170168
99.982713, 83.916042
98.42964, 65.369534
99.288747, 73.106545
99.219764, 68.412354
99.821791, 66.01451
98.452714, 47.470621
99.33672, 51.27783
99.969761, 38.006257
99.120612, 32.36646
99.811447, 0.400008
##END= 
