# Supplementary material for: Single spin exact gradients for the optimization of complex pulses and pulse sequences
Source: J Biomol NMR. 2026 Feb 17;80(1):6. doi: 10.1007/s10858-025-00486-7 (PMC12913341; doi:10.1007/s10858-025-00486-7)
Supplement: Supplementary file 1 — (zip 804 KB) [file 10858_2025_486_MOESM1_ESM.zip › SUPPINFO/01_XACT_examplepulseshapes/15N_6kHz_BRK/15N_6kHz_exc_td50_ppap.brk]

##TITLE= 15N_6kHz_exc_td50_ppap.brk
##JCAMP-DX=
##DATA TYPE= Shape Data
##OWNER= vm1188
##DATE= 2025-07-21
##Max_Amplitude= 5000.038563
##PULSE_LENGTH= 0.0 us
##NPOINTS= 10
##XYPOINTS= (XY..XY)
99.931015, -47.814984
99.999119, 0.006749
100.0, 13.839259
99.976525, 159.388356
99.950397, 118.274608
99.634969, 21.296452
99.695005, 62.565607
99.906697, 63.256486
91.298404, -146.12731
9.901905, -136.470415
##END= 
