# Supplementary material for: Single spin exact gradients for the optimization of complex pulses and pulse sequences
Source: J Biomol NMR. 2026 Feb 17;80(1):6. doi: 10.1007/s10858-025-00486-7 (PMC12913341; doi:10.1007/s10858-025-00486-7)
Supplement: Supplementary file 1 — (zip 804 KB) [file 10858_2025_486_MOESM1_ESM.zip › SUPPINFO/01_XACT_examplepulseshapes/15N_6kHz_BRK/15N_6kHz_exc_td50_ppapz.brk]

##TITLE= 15N_6kHz_exc_td50_ppapz.brk
##JCAMP-DX=
##DATA TYPE= Shape Data
##OWNER= vm1188
##DATE= 2025-07-21
##Max_Amplitude= 5000.000967
##PULSE_LENGTH= 1.21372624e8 us
##NPOINTS= 10
##XYPOINTS= (XY..XY)
63.449578, 1.722096
100.0, -74.036681
52.679821, -101.590192
99.982413, -34.037006
99.990065, -48.532538
99.997827, -71.956399
99.997933, 142.194108
76.192898, -166.045771
99.998265, -161.483945
35.838806, 147.087502
##END= 
