# Supplementary material for: Single spin exact gradients for the optimization of complex pulses and pulse sequences
Source: J Biomol NMR. 2026 Feb 17;80(1):6. doi: 10.1007/s10858-025-00486-7 (PMC12913341; doi:10.1007/s10858-025-00486-7)
Supplement: Supplementary file 1 — (zip 804 KB) [file 10858_2025_486_MOESM1_ESM.zip › SUPPINFO/01_XACT_examplepulseshapes/15N_6kHz_BRK/15N_6kHz_exc_td50_ppapztanha.brk]

##TITLE= 15N_6kHz_exc_td50_ppapztanha.brk
##JCAMP-DX=
##DATA TYPE= Shape Data
##OWNER= vm1188
##DATE= 2025-07-21
##Max_Amplitude= 4999.898565
##PULSE_LENGTH= -7.399604472e9 us
##NPOINTS= 10
##XYPOINTS= (XY..XY)
68.303151, 163.522259
99.716419, -140.4139
99.872968, -88.594653
48.169158, 114.685399
99.920865, 33.637517
100.0, 61.221265
99.531999, 70.329877
99.970879, 21.79382
99.794165, 39.281765
85.970304, 59.373698
##END= 
