# Supplementary material for: Single spin exact gradients for the optimization of complex pulses and pulse sequences
Source: J Biomol NMR. 2026 Feb 17;80(1):6. doi: 10.1007/s10858-025-00486-7 (PMC12913341; doi:10.1007/s10858-025-00486-7)
Supplement: Supplementary file 1 — (zip 804 KB) [file 10858_2025_486_MOESM1_ESM.zip › SUPPINFO/01_XACT_examplepulseshapes/15N_6kHz_BRK/15N_6kHz_exc_td50_ppxy.brk]

##TITLE= 15N_6kHz_exc_td50_ppxy.brk
##JCAMP-DX=
##DATA TYPE= Shape Data
##OWNER= vm1188
##DATE= 2025-07-21
##Max_Amplitude= 5000.103412
##PULSE_LENGTH= 0.0 us
##NPOINTS= 10
##XYPOINTS= (XY..XY)
53.141735, -142.034518
99.99971, -14.360791
95.142583, -17.171674
99.978625, 102.979393
99.096453, 27.952313
99.902218, 60.938271
98.718325, 150.559909
100.0, 164.586809
97.303652, 3.991511
89.897993, -20.294355
##END= 
