# Supplementary material for: Single spin exact gradients for the optimization of complex pulses and pulse sequences
Source: J Biomol NMR. 2026 Feb 17;80(1):6. doi: 10.1007/s10858-025-00486-7 (PMC12913341; doi:10.1007/s10858-025-00486-7)
Supplement: Supplementary file 1 — (zip 804 KB) [file 10858_2025_486_MOESM1_ESM.zip › SUPPINFO/01_XACT_examplepulseshapes/15N_6kHz_BRK/15N_6kHz_exc_td50_ppxyz.brk]

##TITLE= 15N_6kHz_exc_td50_ppxyz.brk
##JCAMP-DX=
##DATA TYPE= Shape Data
##OWNER= vm1188
##DATE= 2025-07-21
##Max_Amplitude= 5000.504488
##PULSE_LENGTH= -2.85923571e8 us
##NPOINTS= 10
##XYPOINTS= (XY..XY)
65.541021, -31.120393
99.761159, -0.874525
100.0, -103.518363
98.439023, -2.833857
95.139078, 0.895934
99.85581, 85.364875
99.667807, 70.708083
99.485632, 124.879332
74.006898, -1.847841
99.282203, -6.062499
##END= 
