# Supplementary material for: Single spin exact gradients for the optimization of complex pulses and pulse sequences
Source: J Biomol NMR. 2026 Feb 17;80(1):6. doi: 10.1007/s10858-025-00486-7 (PMC12913341; doi:10.1007/s10858-025-00486-7)
Supplement: Supplementary file 1 — (zip 804 KB) [file 10858_2025_486_MOESM1_ESM.zip › SUPPINFO/01_XACT_examplepulseshapes/15N_6kHz_BRK/15N_6kHz_inv_ppap.brk]

##TITLE= 15N_6kHz_inv_ppap.brk
##JCAMP-DX=
##DATA TYPE= Shape Data
##OWNER= vm1188
##DATE= 2025-07-21
##Max_Amplitude= 5000.8124
##PULSE_LENGTH= 0.0 us
##NPOINTS= 500
##XYPOINTS= (XY..XY)
99.633572, -128.901848
98.883166, -123.465695
98.427168, -118.69376
99.910605, -113.55923
99.401626, -108.306204
99.769287, -101.121018
99.930866, -92.774044
99.655366, -83.263704
98.184331, -72.907823
99.695137, -61.736641
99.867958, -50.443561
99.18636, -39.472876
99.447789, -27.986488
99.708946, -17.208342
94.036266, -6.04323
99.937716, 3.196307
99.576091, 12.683662
99.773059, 21.953261
98.792746, 30.869406
99.177878, 39.530624
99.138175, 48.41842
99.631334, 56.617473
98.195804, 65.222635
99.559373, 73.005464
70.910053, 85.393974
98.982953, 89.117955
50.16407, 104.779923
34.398724, 115.430466
99.934361, 110.999636
99.908816, -42.115202
94.792383, -37.041727
96.133467, -31.519643
96.812023, -26.48546
93.156782, -22.25279
99.974416, -16.954966
99.909293, -12.654085
99.910751, -8.586009
99.95843, -4.720351
99.91635, -0.980382
99.814391, 2.568085
98.712369, 5.957219
99.895359, 9.330134
99.802711, 12.552753
99.630711, 15.646285
98.484766, 18.567332
98.234231, 21.501765
99.937577, 24.51953
99.701425, 27.347583
97.149451, 29.845969
99.750299, 32.748735
99.650535, 35.410718
96.209936, 37.471269
98.68365, 40.132149
96.902227, 39.721079
95.720186, 138.110113
99.914308, 127.415514
99.112331, 125.942695
97.938285, 127.398641
97.649644, 128.77354
97.564824, 129.939971
99.959755, 130.936857
95.631125, 132.269535
95.227915, 132.790141
98.414803, 132.949634
97.540863, 134.326383
99.973846, 134.109589
99.798754, 134.000349
99.097629, 134.33234
97.708423, 134.446004
99.733693, 133.990664
99.184696, 133.729425
99.78373, 133.308898
97.403349, 132.537197
99.957795, 131.498923
99.912408, 130.606685
99.828504, 129.395918
99.786454, 127.728731
98.97016, 125.703653
99.563732, 124.71599
97.928861, 122.755642
99.332261, 120.521949
99.264068, 117.942499
98.456569, 114.83793
99.845869, 109.616642
98.782695, -116.303885
99.830764, -120.262877
99.430211, 79.644357
98.255583, -128.388384
94.287861, -131.679694
15.161241, -130.477448
94.674082, -139.427
93.710254, -142.980317
68.561685, -145.575755
97.738684, -150.066752
97.567662, -153.809174
94.221993, -157.373837
99.713726, -161.920099
97.863204, -166.099775
99.202224, -171.593548
99.831313, -176.391017
99.054552, 178.616489
99.689092, 173.375197
99.656834, 167.62837
99.814138, 161.614456
99.444867, 155.148597
99.386121, 148.300206
98.811649, 140.81743
99.657964, 133.59117
97.924803, 125.031985
98.818408, 116.661867
99.930002, 107.958885
99.081213, 98.421501
99.429782, -96.431454
41.709148, -101.158317
99.788954, -111.080593
98.962923, -118.405516
98.395195, -125.664728
97.800243, -133.425058
99.839759, -140.859519
99.252048, -147.550788
98.936265, -154.200837
98.388081, -171.018104
97.022471, -165.302508
98.345881, -171.976815
99.743307, -178.29709
99.677069, 175.549385
99.764345, 169.601748
98.996917, 163.920128
98.950558, 158.18893
99.617261, 152.372122
99.52026, 146.70316
99.476198, 141.123241
98.056034, 135.389648
99.741454, 129.748927
99.984607, 124.122498
99.541736, 118.381591
99.678561, 112.718546
99.903658, 107.006148
99.807571, 101.170365
99.839088, 95.339504
98.55679, 89.439561
99.949479, 83.52675
99.918769, 77.603682
99.961091, 71.512703
99.793722, 65.779542
89.730024, 61.336461
99.349514, 55.245943
97.690066, 49.949664
98.666522, 44.987316
97.851291, 40.358457
99.068603, 35.181532
97.882542, 30.328787
87.48395, 26.659444
93.52829, -123.820215
99.786482, -128.058431
92.481989, -129.996538
99.458642, -133.655792
99.038195, -138.565216
99.350581, -143.280699
98.978988, -148.765281
99.9579, -153.725417
98.768717, -161.875484
99.898961, -170.090268
97.354623, 172.838165
99.046314, 154.498941
99.822354, 134.791464
98.894541, 122.265236
99.575908, 29.527686
99.554334, 24.332542
97.788855, 18.986431
96.595764, 14.036679
34.94235, -5.542497
94.008639, 5.923941
99.360586, 3.60633
85.5734, -2.846921
11.380314, -17.832102
98.150934, -5.730377
95.275974, -9.241596
90.960447, -12.578283
95.019351, -14.003901
99.379869, -16.220582
99.351683, -18.340603
99.359078, -19.959842
42.495765, -19.447343
99.902878, -23.093144
95.947457, -25.286978
98.243298, -26.838147
99.711024, -28.665345
99.286373, -30.115519
99.046759, -31.050169
94.587272, -30.41517
99.885764, -32.227345
99.925664, -31.863338
99.855542, -31.281634
98.675443, -28.543562
99.958049, -103.957047
99.974613, -73.803647
77.631814, -77.318326
93.904479, -67.748464
95.921406, -64.097527
99.288918, -61.83331
99.766211, -60.17038
98.891352, -59.07807
90.830386, -60.395525
96.976163, -57.731852
98.361428, -56.360524
99.570625, -56.104673
96.271574, -56.827754
93.720562, -57.370559
99.691712, -56.593234
98.09411, -57.312321
99.194516, -57.783898
99.979302, -58.669929
79.690484, -59.629609
99.897038, -60.021447
97.966944, -61.208472
99.871891, -62.391885
99.785871, -63.603082
94.64698, -64.874194
99.9755, -66.389404
99.950735, -67.76727
99.88098, -69.139648
99.326404, -70.330413
99.728594, -71.81869
98.697579, -73.238246
65.149829, -63.756911
99.412688, -74.930052
98.58848, -75.868341
94.402765, -75.997854
99.531919, -78.252383
97.067543, -78.616608
99.462053, -80.301617
76.997587, -72.228433
94.200018, -80.115113
10.94147, -38.327848
92.612813, -79.291859
87.480513, -77.272644
99.41349, -81.711494
99.12901, -81.510703
97.617678, -80.867853
99.846701, -80.231969
99.909033, -77.9636
97.130064, -81.61189
99.654795, -65.786185
99.659674, -64.246308
98.505367, -64.064488
99.965535, -63.918987
97.644808, -64.10534
99.825597, -63.928993
98.383238, -63.99517
99.641471, -63.987171
98.524497, -64.26169
98.294918, -64.085722
96.21164, -64.187721
94.713285, -64.345952
57.624561, -65.612356
99.570797, -64.13812
99.750741, -64.216481
98.52224, -64.380343
86.729242, -64.961195
98.576755, -64.613841
67.296659, -66.441558
90.510881, -65.143843
97.661379, -64.791269
99.489787, -64.898975
81.130987, -66.000467
99.372738, -64.944877
80.227872, -66.21034
40.096886, -68.655471
99.966221, 93.611314
99.121813, -63.25215
98.104, -63.045605
98.846198, -62.777934
99.929604, -62.268965
98.831331, -61.779011
96.789959, -61.168282
37.164141, -63.513401
97.550813, -59.229148
98.933184, -57.800267
99.84797, -56.453281
98.794487, -54.960271
99.861144, -53.137989
94.653383, -51.763325
99.819393, -49.1223
99.785946, -46.84367
99.670424, -44.334547
98.323366, -41.773422
99.247454, -38.562192
99.956977, -35.392492
98.651056, -31.957427
99.774973, -28.159058
98.758053, -24.390913
99.851795, -20.0371
99.698346, -15.654922
98.603047, -11.395804
97.472489, -7.048281
99.57901, -1.596961
99.946643, 109.326528
99.348413, 109.527102
99.878951, 108.293755
99.566537, 106.692203
99.8459, 104.96708
97.838596, 103.542265
99.701413, 101.111927
98.488982, 99.346782
94.465229, 99.478717
99.981858, 96.083222
95.658377, 95.806017
99.393967, 95.582397
99.421342, 93.133246
96.147845, 93.380575
97.950167, 92.658087
99.970086, 92.050599
99.488887, 92.121751
97.941404, 92.432336
99.650371, 92.829191
99.620364, 93.42595
99.497891, 94.38752
99.215967, 95.197715
98.536389, 96.062413
98.540403, 97.14708
95.853581, 98.082126
99.759899, 99.700637
97.594879, 101.066474
99.903129, 102.52381
99.640481, 103.974324
97.773562, 105.190567
99.140275, 106.878889
100.0, 108.497818
99.484703, 110.032113
99.947116, 111.745811
99.860342, 113.289347
99.875351, 114.831164
99.767486, 116.263967
99.852741, 117.825932
99.035725, 119.26177
99.53502, 120.571974
99.927666, 121.998565
99.787949, 123.271673
99.595823, 124.446532
98.318362, 125.63517
99.029285, 126.735593
99.66668, 127.718039
99.723318, 128.655013
99.866057, 129.549425
98.744058, 130.265398
99.943717, 131.080506
99.445055, 131.717082
99.856745, 132.327373
97.800069, 132.9955
99.776893, 133.418854
98.934245, 133.890644
99.408561, 134.324959
98.950167, 135.037308
99.973498, 135.23467
98.32426, 136.094685
99.561118, 136.557701
99.422966, 136.826371
99.96306, 137.232586
99.977017, 137.648266
98.788791, 138.491641
99.952356, 139.365747
99.56161, 138.727576
99.770651, 137.869742
97.755485, 136.458165
99.220636, 136.130995
99.79478, 136.41186
99.902017, 135.173139
99.588258, 134.417097
98.166121, 133.546039
97.691931, 133.025291
99.873585, 132.307569
99.093464, 131.682339
99.064747, 131.020439
99.861018, 130.351037
99.820189, 129.837203
97.504073, 129.104745
98.857566, 128.61736
97.263644, 128.062742
99.723107, 127.616635
99.904835, 127.062462
99.533754, 126.472145
99.908699, 125.856025
99.434621, 125.206469
97.726187, 124.43762
99.351317, 123.594149
98.350789, 122.722834
99.801925, 121.64013
98.829208, 120.56348
99.874022, 119.146759
94.740637, 118.210685
97.366105, 116.607078
98.940201, 114.590379
99.460875, 112.635074
99.326458, 110.387591
99.67596, 108.103498
99.791583, 105.687042
99.735267, 103.137463
99.626766, 100.486125
98.726778, 97.859521
98.892039, 94.782392
97.839388, 91.902369
99.199697, 88.314726
99.487038, 85.2595
99.818203, 82.050108
99.446196, 78.868403
95.839411, 76.50173
99.808419, 72.877072
98.022434, 70.577966
99.568595, 67.556553
99.769353, 65.003666
99.748001, 62.786977
99.192476, 60.823458
99.824703, 59.124429
99.800433, 57.720846
99.891441, 56.550165
99.57259, 55.644947
99.936579, 55.101053
98.962694, 54.814351
99.088868, 54.694318
99.368165, 54.974246
97.72573, 55.669853
99.433798, 56.030892
99.328568, 56.972373
98.307192, 58.069774
99.35679, 59.440759
98.864316, 60.823006
99.509274, 62.505988
99.885137, 64.279055
99.93889, 66.198982
99.809693, 68.209239
99.841935, 70.304944
99.725317, 72.429658
99.110529, 74.550537
99.725023, 76.830379
99.053448, 79.040186
99.649909, 81.277382
99.885828, 83.490021
99.937327, 85.714093
99.79507, 87.82339
99.983716, 89.877978
99.474897, 91.857431
98.618604, 93.443055
99.732144, 95.502842
99.601279, 97.12474
99.968971, 98.742673
99.577814, 100.219054
99.546208, 101.533833
99.770526, 102.751097
99.06752, 103.672307
99.372672, 104.694786
99.823422, 105.617496
98.903629, 106.230135
98.450877, 106.870563
99.801163, 107.585252
97.535904, 107.891102
99.173606, 108.462244
97.201239, 108.839539
99.02366, 109.407385
98.514553, 109.884216
97.047139, 110.334917
99.012249, 110.797228
99.396895, 111.162863
99.333897, 111.801997
99.520798, 112.580068
99.874119, 113.23818
98.246815, 114.369563
99.047719, 115.017473
99.502346, 115.724972
98.545577, 117.136042
99.937785, 117.941865
99.852633, 119.12302
99.502729, 120.538573
99.536145, 121.933198
99.937154, 123.295764
99.350132, 124.850164
98.843118, 126.599368
99.545123, 128.03212
99.833182, 129.584002
99.747121, 131.23611
99.662665, 132.931645
99.826447, 134.591528
99.289534, 136.252911
99.491089, 137.869274
99.897878, 139.428589
98.652665, 140.912535
99.497229, 142.32069
97.686302, 143.47566
99.416954, 144.761649
98.721767, 145.688505
99.759664, 146.672672
99.950588, 156.467775
99.81791, 155.256512
99.845393, 153.846265
99.859448, 152.521216
99.015426, 151.095108
99.875304, 149.891265
99.260797, 148.547597
99.668297, 142.023372
99.610453, 140.189927
##END= 
