# Supplementary material for: Single spin exact gradients for the optimization of complex pulses and pulse sequences
Source: J Biomol NMR. 2026 Feb 17;80(1):6. doi: 10.1007/s10858-025-00486-7 (PMC12913341; doi:10.1007/s10858-025-00486-7)
Supplement: Supplementary file 1 — (zip 804 KB) [file 10858_2025_486_MOESM1_ESM.zip › SUPPINFO/01_XACT_examplepulseshapes/15N_6kHz_BRK/15N_6kHz_inv_ppaptanha.brk]

##TITLE= 15N_6kHz_inv_ppaptanha.brk
##JCAMP-DX=
##DATA TYPE= Shape Data
##OWNER= vm1188
##DATE= 2025-07-21
##Max_Amplitude= 5000.0
##PULSE_LENGTH= 0.0 us
##NPOINTS= 500
##XYPOINTS= (XY..XY)
100.0, 70.831025
100.0, 72.414403
100.0, 73.975151
100.0, 75.51993
100.0, 77.052138
100.0, 78.573686
100.0, 80.086579
100.0, 81.593924
100.0, 83.100343
100.0, 84.614106
100.0, 86.184923
100.0, 87.664041
100.0, 89.236778
100.0, 90.85168
100.0, 92.487938
100.0, 94.148447
100.0, 95.834948
100.0, 97.549558
100.0, 99.294635
100.0, 101.072524
100.0, 102.885478
100.0, 104.735672
100.0, 106.625233
100.0, 108.556275
100.0, 110.530939
100.0, 112.551454
100.0, 114.6202
100.0, 116.739796
100.0, 118.913195
100.0, 121.14378
100.0, 123.435461
100.0, 125.792739
100.0, 128.220754
100.0, 130.725278
100.0, 133.31267
100.0, 135.989771
100.0, 138.763742
100.0, 141.641834
100.0, 144.631107
100.0, 147.7381
100.0, 150.968471
100.0, 154.326629
100.0, 157.815385
100.0, 161.435629
100.0, 165.186076
100.0, 169.06306
100.0, 173.060405
100.0, 177.16935
100.0, -178.621462
100.0, -174.325943
100.0, -169.96045
100.0, -165.543592
100.0, -161.095932
100.0, -156.639569
100.0, -152.197604
100.0, -147.793499
100.0, -143.450383
100.0, -139.190343
100.0, -135.033764
100.0, -130.998723
99.999982, -127.100311
99.999216, -123.349398
99.999895, -119.759053
100.0, -116.330348
100.0, -113.050606
100.0, -111.026918
100.0, -107.504022
100.0, -104.393838
100.0, -101.654619
100.0, -99.814307
100.0, -97.651028
100.0, -95.624709
100.0, -93.735541
100.0, -91.971732
100.0, -90.321411
100.0, -88.773979
100.0, -87.320402
100.0, -85.952528
100.0, -84.66255
100.0, -83.443304
100.0, -82.288844
100.0, -81.182113
100.0, -75.74781
100.0, -76.847958
100.0, -76.996029
100.0, -76.851783
100.0, -76.52894
100.0, -76.037607
100.0, -75.40367
100.0, -74.664621
100.0, -73.861026
100.0, -73.030578
100.0, -72.20472
100.0, -71.407279
100.0, -70.654796
100.0, -69.964819
100.0, -70.004126
100.0, -69.606567
100.0, -69.256467
100.0, -68.89801
100.0, -68.546216
100.0, -68.203179
100.0, -67.870152
100.0, -67.569734
100.0, -67.220841
100.0, -68.890445
100.0, -66.824489
100.0, -66.576614
100.0, -66.359821
100.0, -66.536731
100.0, -66.152018
100.0, -65.946508
100.0, -65.840198
100.0, -65.726921
100.0, -65.630882
100.0, -65.551404
100.0, -65.488381
100.0, -65.443562
100.0, -65.415311
100.0, -65.401971
100.0, -65.40222
100.0, -65.41411
100.0, -65.435358
100.0, -65.464085
100.0, -65.498789
100.0, -65.538525
100.0, -65.581851
100.0, -65.627864
100.0, -65.676313
100.0, -65.727543
100.0, -65.782364
100.0, -65.841915
100.0, -65.90758
100.0, -65.980963
100.0, -66.063893
100.0, -66.158446
100.0, -66.266966
100.0, -66.392071
100.0, -66.536605
100.0, -66.703533
100.0, -66.895795
100.0, -67.116116
100.0, -67.366785
100.0, -67.649439
100.0, -67.964865
100.0, -68.312845
100.0, -68.692047
100.0, -69.099979
100.0, -69.53304
100.0, -69.986666
100.0, -70.455581
100.0, -70.93415
100.0, -71.416834
100.0, -71.898728
100.0, -72.376115
100.0, -72.84697
100.0, -73.311259
100.0, -73.770965
100.0, -74.229935
100.0, -74.693799
100.0, -75.170007
100.0, -75.667809
100.0, -76.193819
100.0, -76.751721
100.0, -77.338911
100.0, -77.954183
100.0, -78.590703
100.0, -81.449923
100.0, -79.79816
100.0, -80.450992
100.0, -81.077561
100.0, -81.667053
100.0, -84.179348
100.0, -84.552745
100.0, -85.130963
100.0, -83.972273
100.0, -84.47426
100.0, -84.986401
100.0, -85.515527
100.0, -86.054084
100.0, -89.602859
100.0, -89.596792
100.0, -88.392847
100.0, -89.170828
100.0, -90.171394
100.0, -70.380261
100.0, -37.75455
100.0, 23.975891
100.0, 93.734008
100.0, 138.262401
100.0, 155.100196
100.0, 176.204132
100.0, 173.248122
100.0, 170.292832
100.0, 167.355653
100.0, 164.411597
100.0, 161.432154
100.0, 158.400431
100.0, 155.316856
100.0, 152.164965
100.0, 151.886349
100.0, 148.531784
99.999998, 142.012039
100.0, 139.490528
100.0, 136.541975
100.0, 133.623024
100.0, 130.779719
100.0, 128.017556
100.0, 125.336291
100.0, 122.731385
100.0, 120.194983
100.0, 117.71712
100.0, 115.286966
100.0, 112.893942
100.0, 110.528586
100.0, 108.183155
100.0, 105.851952
100.0, 103.531429
100.0, 101.220106
100.0, 98.918379
100.0, 96.628251
100.0, 94.353024
100.0, 92.096996
100.0, 89.865182
100.0, 87.663086
100.0, 85.496491
100.0, 83.371294
100.0, 81.293381
100.0, 79.268511
100.0, 77.302231
100.0, 75.399784
100.0, 73.566032
100.0, 71.805377
100.0, 70.12171
100.0, 68.518366
100.0, 66.998105
100.0, 65.563098
100.0, 64.214943
100.0, 62.954688
100.0, 61.782864
100.0, 60.69954
100.0, 59.704375
100.0, 58.796675
100.0, 57.975463
100.0, 57.239533
100.0, 56.587515
100.0, 56.017931
100.0, 55.529243
100.0, 55.119904
100.0, 54.788396
100.0, 54.533259
100.0, 54.353119
100.0, 54.246699
100.0, 54.212829
100.0, 54.250439
100.0, 54.358551
100.0, 54.536259
100.0, 54.782705
100.0, 55.097047
100.0, 55.478426
100.0, 55.925929
100.0, 56.438553
100.0, 57.015167
100.0, 57.654485
100.0, 58.35503
100.0, 59.115114
100.0, 59.932818
100.0, 60.805977
100.0, 61.732177
100.0, 62.708748
100.0, 63.732769
100.0, 64.801081
100.0, 65.910297
100.0, 67.056822
100.0, 68.236877
100.0, 69.446552
100.0, 70.681921
100.0, 71.939036
100.0, 73.213936
100.0, 74.502677
100.0, 75.801353
100.0, 77.106123
100.0, 78.413223
100.0, 79.718985
100.0, 81.019845
100.0, 82.312346
100.0, 83.593129
100.0, 84.858921
100.0, 86.106525
100.0, 87.332797
100.0, 88.534647
100.0, 89.709028
100.0, 90.852947
100.0, 91.963464
100.0, 93.037691
100.0, 94.072792
100.0, 95.065979
100.0, 96.014499
100.0, 96.915635
100.0, 97.766697
100.0, 98.565027
100.0, 99.308001
100.0, 99.993042
100.0, 100.617637
100.0, 101.17936
100.0, 101.675905
100.0, 102.105121
100.0, 102.465053
100.0, 102.75399
100.0, 102.970515
100.0, 103.113553
100.0, 103.182418
100.0, 103.176856
100.0, 103.097068
100.0, 102.943723
100.0, 102.717932
100.0, 102.421201
100.0, 102.05533
100.0, 101.622271
100.0, 101.12395
100.0, 100.562038
100.0, 99.937724
100.0, 99.251476
100.0, 98.502848
100.0, 97.690355
100.0, 96.81145
100.0, 95.862636
100.0, 94.839699
100.0, 93.738045
100.0, 92.553106
100.0, 91.280713
100.0, 89.917343
100.0, 88.460477
100.0, 86.908829
100.0, 85.262445
100.0, 83.522694
100.0, 81.692189
100.0, 79.774665
100.0, 77.774841
100.0, 75.698297
100.0, 73.551319
100.0, 71.340617
100.0, 69.072732
100.0, 66.752932
100.0, 64.383709
100.0, 61.963376
100.0, 59.485428
100.0, 56.938286
100.0, 54.303237
100.0, 51.553763
100.0, 48.688894
100.0, 45.903302
100.0, 44.952093
100.0, 30.328287
100.0, 38.804705
100.0, 37.646643
100.0, 34.369357
100.0, 31.043413
100.0, 27.851933
100.0, 24.801965
100.0, 21.887049
100.0, 19.102782
100.0, 16.447654
100.0, 13.922367
100.0, 11.529073
100.0, 9.270754
100.0, 7.150829
100.0, 5.172956
100.0, 3.340955
100.0, 1.658813
100.0, 0.130716
100.0, -1.238914
100.0, -2.445377
100.0, -3.483663
100.0, -4.348415
100.0, -5.033886
100.0, -5.533899
100.0, -5.841783
100.0, -5.950322
100.0, -5.851685
100.0, -5.537364
100.0, -4.998115
100.0, -4.223896
100.0, -3.203822
100.0, -1.926127
100.0, -0.378166
100.0, 1.453523
100.0, 3.583256
100.0, 6.026158
100.0, 8.798046
100.0, 11.915211
100.0, 15.394062
100.0, 19.250572
100.0, 23.499441
100.0, 28.152904
100.0, 33.219111
100.0, 38.70009
100.0, 44.589335
100.0, 50.86925
100.0, 57.508764
100.0, 64.461604
100.0, 71.665731
100.0, 79.044398
100.0, 86.509059
100.0, 93.963974
100.0, 101.311961
100.0, 108.460439
100.0, 115.327683
100.0, 120.060518
100.0, 126.318252
100.0, 132.092274
100.0, 137.38263
100.0, 142.231754
100.0, 146.640134
100.0, 150.640861
100.0, 154.224862
100.0, 157.400171
100.0, 160.189828
100.0, 162.613558
100.0, 164.689661
100.0, 166.435577
100.0, 167.86753
100.0, 169.000213
100.0, 169.846548
100.0, 170.417518
100.0, 170.72209
100.0, 170.767295
100.0, 170.558363
100.0, 170.099092
100.0, 169.402957
100.0, 166.185325
100.0, 165.106488
99.999996, 163.799339
99.999988, 162.279312
99.999999, 160.549386
100.0, 158.613634
100.0, 156.47566
100.0, 154.136986
100.0, 151.594909
100.0, 148.8489
100.0, 145.901391
100.0, 142.754844
100.0, 139.411402
100.0, 135.873829
100.0, 132.145676
100.0, 128.231358
100.0, 124.136189
100.0, 119.866351
100.0, 115.428782
100.0, 110.83098
100.0, 106.080741
100.0, 101.185951
100.0, 96.154661
100.0, 90.995779
100.0, 85.720581
100.0, 80.34473
100.0, 74.889789
100.0, 69.383289
100.0, 63.857248
100.0, 58.345926
100.0, 52.883653
100.0, 47.503224
100.0, 42.234777
100.0, 37.104829
100.0, 32.13538
100.0, 27.34328
100.0, 22.740136
100.0, 18.326594
100.0, 16.356053
100.0, 12.392766
100.0, 8.522864
100.0, 4.745144
100.0, 1.305781
100.0, -1.861615
100.0, -4.899412
100.0, -7.995426
100.0, -10.936395
100.0, -13.970242
100.0, -17.39319
100.0, -19.817745
100.0, -22.075147
100.0, -24.170626
100.0, -26.108817
100.0, -27.893741
100.0, -29.528875
100.0, -31.016802
100.0, -32.358827
100.0, -33.55462
100.0, -34.60202
100.0, -35.497192
100.0, -36.235241
100.0, -36.811124
100.0, -37.220611
100.0, -37.461033
100.0, -37.531638
100.0, -37.433073
100.0, -37.163272
100.0, -36.700873
100.0, -35.969198
100.0, -34.885435
##END= 
