# Supplementary material for: Single spin exact gradients for the optimization of complex pulses and pulse sequences
Source: J Biomol NMR. 2026 Feb 17;80(1):6. doi: 10.1007/s10858-025-00486-7 (PMC12913341; doi:10.1007/s10858-025-00486-7)
Supplement: Supplementary file 1 — (zip 804 KB) [file 10858_2025_486_MOESM1_ESM.zip › SUPPINFO/01_XACT_examplepulseshapes/15N_6kHz_BRK/15N_6kHz_inv_ppapz.brk]

##TITLE= 15N_6kHz_inv_ppapz.brk
##JCAMP-DX=
##DATA TYPE= Shape Data
##OWNER= vm1188
##DATE= 2025-07-21
##Max_Amplitude= 5002.109257
##PULSE_LENGTH= 5.098242141e9 us
##NPOINTS= 500
##XYPOINTS= (XY..XY)
99.927217, 117.419311
99.531164, 117.049259
99.952911, 116.502033
99.365848, 115.986832
99.258497, 115.534509
99.689633, 114.911851
99.260438, 114.441509
99.953898, 113.90597
99.856165, 113.309073
99.76673, 112.69489
99.952713, 112.070137
99.901023, 111.456478
99.876066, 110.871423
99.957421, 110.313451
99.949738, 109.794922
99.873477, 109.318338
99.925214, 108.884511
99.952104, 108.493186
99.952582, 108.142495
99.855525, 107.831464
99.630725, 107.55639
99.959522, 107.318349
99.794165, 107.111393
99.738122, 106.936286
99.853777, 106.788859
99.905639, 106.66748
99.863252, 106.574687
99.517895, 106.508288
99.959825, 106.463869
99.888247, 106.447598
99.823883, 106.457311
99.888758, 106.494771
99.94457, 106.559697
99.8933, 106.653948
99.843202, 106.776369
99.898015, 106.929075
99.939368, 107.115416
99.864199, 107.330157
99.924422, 107.578183
99.939316, 107.859117
99.923567, 108.172325
99.926082, 108.518495
99.917566, 108.89775
99.945833, 109.308442
99.947678, 109.750557
99.869806, 110.22327
99.954103, 110.727502
99.88466, 111.25612
99.316404, 111.818098
99.898155, 112.414394
99.878201, 113.023326
99.871868, 113.655575
99.90552, 114.309224
99.914327, 114.98179
99.927526, 115.673187
99.737626, 116.377493
99.374325, 117.096744
99.839301, 117.831666
99.907934, 118.574652
99.698416, 119.324646
99.912014, 120.081953
99.742699, 120.844207
99.930949, 121.610873
99.701864, 122.379341
99.871943, 123.150007
99.791141, 123.922083
99.774588, 124.697678
99.783001, 125.475329
99.958785, 126.258618
99.809908, 127.045069
99.828765, 127.849633
99.620163, 128.664791
99.946339, 129.4981
99.955965, 130.35341
99.955545, 131.23602
99.843386, 132.147796
99.894123, 133.090022
99.852634, 134.068756
99.817195, 135.085414
99.863004, 136.139936
99.610844, 137.227151
99.939399, 138.343927
99.959051, 139.491676
99.902746, 140.658451
99.951146, 141.833868
99.955053, 143.011292
99.915708, 144.136604
99.776215, 145.253067
97.522794, 146.285795
99.890362, 147.289596
99.266459, 148.197622
99.879982, 148.930144
99.714489, 149.585197
99.942329, 150.768035
97.102815, 151.817326
98.747375, 152.448016
99.800006, 152.676133
99.899108, 152.877189
99.385302, 153.107499
99.326881, 153.344962
98.978927, 154.14302
98.905168, 156.533912
99.325333, 159.291919
99.362369, 161.899401
99.393324, 164.28729
72.152279, 166.417353
99.429321, 167.911187
99.933811, 169.124849
99.158802, 170.123137
99.33378, 170.834698
99.531015, 171.317754
99.070797, 171.840278
94.554715, 172.29081
99.744902, 172.723495
98.975595, 173.51256
99.885841, 174.498756
99.62102, 175.567402
99.753131, 176.648761
99.941121, 177.818818
99.707583, 179.060212
99.796696, -179.746934
99.810775, -178.575436
99.380305, -177.431774
99.662578, -176.291975
99.823919, -175.219043
99.907005, -174.183286
98.439143, -173.137013
99.87225, -172.260129
99.777143, -171.213631
99.400636, -170.203569
98.447373, -169.239934
98.090882, -168.225558
98.822662, -167.241866
99.944938, -166.258772
99.880567, -165.320902
99.876313, -164.423951
96.118367, -163.563056
99.939472, -162.682704
97.770013, -161.840768
99.725139, -160.969985
99.835635, -160.129626
99.835187, -159.300533
94.447248, -158.662215
99.947019, -157.711796
98.350246, -156.944732
99.493597, -156.130751
99.954155, -155.348027
98.128039, -154.63024
99.897632, -153.831697
99.319695, -153.088975
99.933649, -152.368482
99.858774, -151.661433
99.924517, -150.979956
99.710406, -150.314827
99.824962, -149.679915
99.90348, -149.068668
99.877036, -148.48367
99.952535, -147.918519
99.931582, -147.37754
99.957815, -146.861874
99.900968, -146.373063
99.92383, -145.904485
99.541638, -145.473481
99.834131, -145.050305
99.957275, -144.655765
99.927404, -144.288439
99.916161, -143.945749
99.887848, -143.629257
96.366017, -143.396739
99.866921, -143.086154
98.443677, -142.866863
99.909237, -142.641673
99.940992, -142.46057
99.634577, -142.310182
99.955244, -142.192664
99.93, -142.107026
99.778418, -142.055855
99.527671, -142.035135
99.77113, -142.053526
99.77803, -142.103326
99.467201, -142.193204
99.851775, -142.317565
99.908719, -142.485509
99.317777, -142.690509
99.448197, -142.947165
99.651632, -143.241982
99.930362, -143.567223
97.852151, -143.949613
99.648515, -144.348885
99.566543, -144.789501
99.921887, -145.312576
99.898315, -145.853903
98.962677, -146.452078
99.888404, -147.107868
99.905767, -147.815085
99.953546, -148.57404
99.662832, -149.394646
98.331395, -150.243477
99.517413, -151.177847
99.273777, -152.149594
99.95293, -153.201981
99.936306, -154.30314
99.414724, -155.47655
99.897366, -156.715229
99.870095, -158.024542
99.865977, -159.439806
99.830972, -160.8866
99.123906, -162.402158
99.955955, -164.014637
99.923155, -165.687324
99.76281, -167.405671
99.888376, -169.197894
99.749233, -171.006962
99.9487, -172.925552
99.871627, -175.010241
100.0, -177.007052
97.951559, -179.173553
99.699964, 178.590707
99.109479, 176.268622
99.949546, 173.862631
98.139038, 171.330973
99.74235, 168.529466
99.913015, 165.51167
99.940423, 162.317037
99.907484, 158.850167
99.814775, 155.068658
99.151303, 150.887878
99.897429, -18.723005
99.920181, -21.738162
41.190449, -28.259848
96.683071, -30.137075
98.915284, -34.495999
99.349356, 135.414453
99.887316, 132.962569
99.889068, 130.379017
99.752902, 127.669432
99.930465, 124.848799
97.631085, 121.989245
99.941241, 118.980325
99.623168, 115.951491
99.470604, 112.871805
99.752601, 109.778802
99.920349, 106.669501
99.886435, 103.561841
99.922843, 100.465672
99.903927, 97.385868
99.937648, 94.330391
99.886298, 91.298581
99.954779, 88.297278
99.562245, 85.330594
99.598803, 82.390574
99.915699, 79.492054
99.811101, 76.641244
99.88338, 73.832866
99.830151, 71.078548
99.814757, 68.386704
99.928685, 65.772387
99.899479, 63.243604
98.567164, 60.805445
99.328526, 58.489978
99.941076, 56.313389
99.938383, 54.280555
99.265906, 52.452306
99.396371, -131.831161
99.827685, -133.076835
99.923249, 45.074602
99.525358, 43.318657
93.455623, 41.673798
99.062145, 40.131679
99.912462, 38.726759
99.949742, 37.471556
99.945098, 36.349209
99.716369, 35.357312
98.328611, 34.525061
99.571081, 33.779427
99.947179, 33.157688
99.291502, 32.712319
98.503246, 32.314368
92.997309, 32.014644
99.921509, 31.845929
99.812127, 31.773525
99.954378, 31.808922
99.70723, 31.923381
99.4979, 32.133822
99.918588, 32.47218
99.144933, 32.889072
99.476409, 33.338591
99.826874, 33.9279
99.529783, 34.580667
99.944355, 35.339212
99.811032, 36.158196
99.610107, 37.05264
99.769327, 38.035119
99.826919, 39.07577
99.88912, 40.21009
99.910411, 41.364828
99.581047, 42.599833
98.503563, 43.898715
99.94539, 45.233149
98.668431, 46.661633
99.664344, 48.146328
99.079553, 49.650647
99.956148, 51.061213
99.898685, 52.668057
99.844061, 54.146878
99.923105, 55.67708
99.723508, 57.221702
99.878613, 58.745603
99.952078, 60.249487
99.430765, 61.75717
99.395579, 63.25958
99.803826, 64.821176
99.77376, 66.993854
99.914744, 68.455661
99.899555, 69.867412
99.92499, 71.244897
99.871068, 72.603788
99.682681, 73.945178
99.416097, 75.269319
99.945287, 76.553268
99.953098, 77.783007
99.954186, 78.98569
99.691834, 80.148675
99.954485, 81.251183
99.753349, 82.293487
99.936823, 83.26144
99.734629, 84.165972
99.876648, 85.005714
99.954136, 85.769396
99.850986, 86.470165
99.920601, 87.100055
99.9229, 87.66848
99.916487, 88.168981
99.839623, 88.600405
99.819968, 88.97987
99.187539, 89.284232
99.885201, 89.523993
99.707884, 89.709374
99.850098, 89.827155
99.746292, 89.890894
99.900852, 89.903643
99.906156, 89.848329
99.457733, 89.750403
99.140129, 89.634924
99.715854, 89.390505
99.936731, 89.102613
99.875639, 88.769761
99.750412, 88.389282
99.839944, 87.944635
99.92331, 87.472816
99.915078, 86.964821
99.932618, 86.438833
99.159642, 85.869306
99.950629, 85.325731
99.355731, 84.712707
99.942008, 84.108694
99.869558, 83.604503
99.771377, 83.153096
98.039433, 82.671732
99.796079, 82.24049
99.89278, 81.925494
99.942846, 81.59404
99.957579, 81.366035
95.62849, 81.317772
99.948612, 81.329612
99.627756, 81.374055
99.516709, 81.442533
99.791375, 81.552376
96.563134, 81.614833
98.282115, 81.649968
99.409344, 81.570046
99.776605, 81.505304
99.488666, 81.336557
99.502223, 80.86312
99.82286, -103.100963
99.812146, -103.00414
99.943136, -102.685784
99.920381, -102.374933
97.722019, -101.987699
99.93214, -101.548722
99.790234, -101.152625
99.543859, -100.848279
99.21053, -100.56333
98.517989, -100.33558
99.077078, -100.101008
99.909366, -99.896827
99.747752, -99.490546
99.288439, 85.732284
99.827355, 86.378217
99.955312, 87.128072
98.750269, 87.954257
99.954214, 88.924854
99.683374, 90.012993
99.919869, 91.257826
99.699142, 92.612534
99.840528, 93.959793
99.762657, 95.394427
99.9533, 97.138091
99.935962, 99.037232
99.634792, 100.9012
99.355765, 102.968872
99.655646, 104.725986
99.512458, 106.69979
92.886813, 108.787501
99.857803, 111.024278
97.518835, 113.21227
99.845668, -69.496683
99.935967, -67.657043
99.922752, -65.717387
99.952568, -63.781999
99.924196, -61.902716
97.703432, -59.898085
99.784215, -57.998189
97.503845, -55.888073
99.616655, -53.873951
99.869588, -51.427897
99.933486, -48.53187
99.830126, -45.075528
97.79272, -41.046985
97.521785, -36.684827
99.847512, -32.234367
95.203098, -28.37996
98.856845, -24.771417
99.797098, -21.900478
99.482589, -19.62669
97.831573, -17.772909
99.61319, -15.966925
99.330214, -14.389125
99.517739, -12.728717
99.628332, -11.11969
99.928241, -9.45777
99.958989, -7.72069
99.952871, -5.971276
99.924882, -4.128396
99.950854, -2.360805
99.807989, -0.648512
99.696151, 1.34018
99.865878, 3.01915
99.67019, 4.478733
99.861134, 6.393622
99.640763, 7.666403
99.879266, 8.845514
99.354223, 9.952873
87.076251, 10.225148
99.818768, -149.042083
99.954582, -148.245996
92.626235, -149.801393
99.745448, -147.215694
99.518669, -146.495813
99.917443, -145.591429
99.867289, -144.527339
98.418214, -143.334554
99.628856, -142.046851
99.935759, -140.709379
99.584497, -139.35409
99.853706, -137.998032
99.840944, -136.678489
97.729282, -135.465477
99.510574, -134.214173
99.955694, -133.091934
98.587702, -132.084947
97.901762, -131.130175
93.309116, -130.419089
99.395695, -129.499666
99.429405, -128.802772
99.503593, -128.197267
99.547628, -127.663988
99.759284, -127.191546
98.968597, -126.793458
98.955421, -126.472839
99.926941, -126.125759
99.878124, -126.070201
99.665492, -126.02905
98.613689, -126.127544
95.724119, -126.484849
99.302331, 58.898357
68.518097, 57.720687
99.820446, 57.057711
99.723083, 56.111135
99.472265, 55.23935
82.231766, 54.230983
99.83418, 53.225384
99.803583, 52.08804
99.619558, 50.746924
97.51309, 49.205261
99.65585, 47.374393
99.415691, 45.326474
99.645316, 43.070707
99.798093, 40.602561
98.15544, 38.011742
99.897923, -135.586122
99.954593, -136.165906
99.935571, -137.516286
99.953402, -139.423099
99.954549, -142.09172
99.670543, -145.454371
99.958017, -149.554612
99.875658, -154.215487
99.57398, -159.551863
99.155424, -165.181837
##END= 
