# Supplementary material for: Single spin exact gradients for the optimization of complex pulses and pulse sequences
Source: J Biomol NMR. 2026 Feb 17;80(1):6. doi: 10.1007/s10858-025-00486-7 (PMC12913341; doi:10.1007/s10858-025-00486-7)
Supplement: Supplementary file 1 — (zip 804 KB) [file 10858_2025_486_MOESM1_ESM.zip › SUPPINFO/01_XACT_examplepulseshapes/15N_6kHz_BRK/15N_6kHz_inv_ppapztanha.brk]

##TITLE= 15N_6kHz_inv_ppapztanha.brk
##JCAMP-DX=
##DATA TYPE= Shape Data
##OWNER= vm1188
##DATE= 2025-07-21
##Max_Amplitude= 5000.0
##PULSE_LENGTH= -7.582514519e9 us
##NPOINTS= 500
##XYPOINTS= (XY..XY)
100.0, 95.923917
100.0, 100.36815
100.0, 106.394485
100.0, 113.01437
100.0, 119.709819
100.0, 126.246856
100.0, 132.570709
100.0, 138.745653
100.0, 144.908649
100.0, 151.20746
100.0, 157.681556
100.0, 164.005574
100.0, 168.952891
99.999992, 169.383192
99.990803, 158.587083
100.0, 125.566434
99.99989, 74.305545
99.997465, 40.73759
99.999995, 29.590891
100.0, 29.788187
100.0, 34.357475
100.0, 39.942652
100.0, 45.227828
100.0, 49.851677
100.0, 53.811376
100.0, 57.22812
100.0, 60.304906
100.0, 63.34446
100.0, 66.736818
100.0, 70.893697
100.0, 76.084099
100.0, 81.750708
100.0, 84.579384
100.0, 75.242353
100.0, 36.782942
100.0, 1.107656
100.0, -154.031976
100.0, 148.214255
100.0, 117.733167
100.0, 111.598259
100.0, 114.035368
100.0, 117.723853
100.0, 120.438781
100.0, 122.18836
100.0, 123.592964
100.0, 125.188812
100.0, 127.223242
100.0, 129.676067
100.0, 132.368481
100.0, 135.079107
100.0, 137.627225
100.0, 139.912764
100.0, 141.918949
100.0, 143.691134
100.0, 145.306759
100.0, 146.847224
100.0, 148.37668
100.0, 149.929452
100.0, 151.506958
100.0, 153.084002
99.999998, 154.621812
99.999994, 156.082811
99.999983, 157.441886
99.99995, 158.691208
99.999868, 159.838516
99.999676, 160.900671
99.999278, 161.894891
99.998574, 162.830232
99.997572, 163.702032
99.996491, 164.491802
99.99564, 165.173851
99.995163, 165.728011
99.994997, 166.155887
99.995025, 166.495381
99.995169, 166.824613
99.995379, 167.244509
99.995589, 167.835721
99.995706, 168.607721
99.995624, 169.499997
99.995221, 170.554909
99.994365, 172.458659
99.993024, 177.772339
99.991417, -166.647178
99.988326, -126.483393
100.0, -72.26589
100.0, -26.791214
100.0, 5.813153
100.0, 46.668547
99.999916, 106.591531
99.99444, 144.196589
99.994098, 159.658933
99.994216, 165.457724
99.993514, 167.579862
99.991582, 168.542256
99.987472, 170.031914
99.978948, 174.479026
99.955736, -173.803639
6.884018, 32.178927
100.0, -2.900098
99.999306, 150.420116
99.966449, 108.084176
99.915789, 137.118101
99.943518, 154.304544
99.96476, 160.357512
99.974327, 161.175106
99.978805, 161.634903
99.980072, 165.604435
99.976955, 175.335624
99.963068, -169.757769
99.96469, -164.436776
99.992245, 149.912886
99.991887, 114.661599
99.988531, 119.496837
99.988059, 130.148107
99.988679, 140.058963
99.989346, 149.803475
99.989478, 159.439673
99.987904, 166.612806
99.982561, 166.197789
99.98056, 152.07444
99.991017, 132.066669
99.994553, 124.694548
99.99458, 128.584425
99.993563, 136.370904
99.992206, 145.428764
99.990469, 155.647524
99.985943, 166.561294
99.929641, 169.118048
100.0, -45.204922
99.940428, 97.048216
99.993097, 98.346518
99.996287, 114.887248
99.99684, 132.012139
99.996631, 150.465042
99.997825, 174.547484
100.0, -102.481805
100.0, -78.499848
100.0, -58.012144
100.0, -35.136598
100.0, -1.663575
99.998915, 64.296129
99.999764, 95.467931
99.998549, 110.085344
99.998845, 115.347029
99.999397, 119.998754
100.0, 134.719481
100.0, 175.300139
100.0, -133.493436
99.999323, -90.839371
99.998877, -74.650889
99.999128, -70.615578
99.999383, -70.534623
99.9996, -68.489369
99.999939, -54.031046
100.0, -3.346145
100.0, 57.053706
100.0, 145.363983
99.999574, -153.086517
99.998655, -102.942146
99.998069, -90.356382
99.997829, -88.217113
99.997793, -86.94982
99.997945, -85.334956
99.998255, -84.25241
99.998633, -84.42068
99.99899, -85.899228
99.999282, -87.939892
99.999501, -89.22086
99.999657, -88.555162
99.999764, -85.521072
99.999837, -80.592313
99.999885, -73.608148
99.999918, -54.463186
99.99994, 36.877279
99.999956, 134.518808
99.999967, -123.805217
99.999975, -108.187025
99.99998, -104.773114
99.999984, -100.050285
99.999987, -95.828521
99.999989, -94.138887
99.999991, -94.721549
99.999992, -96.205831
99.999993, -97.411072
99.999993, -97.859781
99.999994, -97.695017
99.999994, -97.33181
99.999994, -97.146532
99.999994, -97.323176
99.999994, -97.834261
99.999994, -98.508224
99.999994, -99.137096
99.999994, -99.572077
99.999993, -99.768155
99.999993, -99.775087
99.999992, -99.698157
99.999991, -99.652614
99.99999, -99.725593
99.999988, -99.953392
99.999986, -100.318317
99.999984, -100.762949
99.999981, -101.213413
99.999977, -101.602023
99.999972, -101.883355
99.999965, -102.04192
99.999957, -102.091906
99.999946, -102.070386
99.999932, -102.026366
99.999915, -102.008825
99.999892, -102.056727
99.999864, -102.192782
99.999828, -102.421331
99.999782, -102.729821
99.999726, -103.092978
99.999658, -103.478649
99.999577, -103.854121
99.999484, -104.191776
99.999381, -104.473202
99.999271, -104.691364
99.999158, -104.850907
99.999051, -104.96688
99.998953, -105.062314
99.99887, -105.165045
99.998805, -105.30393
99.998759, -105.50464
99.998731, -105.785355
99.998719, -106.152907
99.99872, -106.600221
99.998729, -107.106088
99.998745, -107.638043
99.998764, -108.158285
99.998785, -108.631388
99.998807, -109.031879
99.99883, -109.349985
99.998855, -109.594579
99.998883, -109.792651
99.998915, -109.98429
99.998952, -110.212398
99.998994, -110.508577
99.999043, -110.880134
99.999095, -111.304916
99.999151, -111.738062
99.999207, -112.129365
99.99926, -112.445726
99.999308, -112.69166
99.99935, -112.91931
99.999386, -113.21786
99.999414, -113.676005
99.999437, -114.324669
99.999455, -115.08627
99.999469, -115.770277
99.999478, -116.152249
99.999484, -116.143234
99.999487, -115.989597
99.999502, -116.369395
99.999566, -118.233135
99.999774, -122.3654
99.999951, -129.319823
100.0, -142.197913
100.0, 179.539887
99.996464, 123.036004
99.999618, 84.356767
99.999865, 71.329048
99.999983, 65.541792
99.999996, 62.471961
99.999998, 60.862322
99.999996, 60.067866
99.999979, 59.612715
99.999847, 59.229687
99.999385, 58.852718
99.999097, 58.533406
99.999019, 58.336299
99.9989, 58.256834
99.998744, 58.196989
99.998662, 57.998188
99.998917, 57.51465
99.999604, 56.721276
99.999916, 55.809876
99.999962, 55.112153
99.999903, 54.666389
99.999723, 53.394512
99.999938, 47.927592
99.999892, 31.36391
99.999663, -4.895181
100.0, -94.424815
100.0, -146.870018
100.0, 114.163048
99.995122, 83.990026
99.99497, 65.480569
99.995087, 57.71442
99.995315, 55.284812
99.995672, 55.120388
99.996166, 55.705417
99.996765, 56.279727
99.997401, 56.444253
99.997995, 55.941361
99.998495, 54.429988
99.998886, 51.181244
99.999178, 44.733502
99.99939, 32.862847
99.999543, 14.946718
99.99965, 8.801355
99.999723, 69.92172
99.99978, 101.268829
99.999825, 82.367297
99.999859, 63.976719
99.999884, 53.96085
99.999903, 50.171759
99.999917, 49.717568
99.999928, 50.518
99.999937, 51.39565
99.999943, 51.512534
99.999947, 49.215131
99.999951, 40.21322
99.999953, 15.170128
99.999953, -33.218406
99.999953, 72.94696
99.999952, 121.383247
99.99995, 73.078922
99.999946, 52.878447
99.99994, 48.535186
99.999933, 48.849489
99.999922, 48.738646
99.999907, 46.938453
99.999887, 44.009139
99.999859, 41.10388
99.99982, 38.926532
99.999764, 36.522399
99.999682, 28.677619
99.999562, -0.400153
99.999373, -74.382554
99.999065, 149.834079
99.998675, 87.283633
99.998105, 48.088872
99.997312, 40.245291
99.996253, 39.844791
99.994952, 38.607816
99.993514, 35.308127
99.992045, 30.988221
99.99066, 27.040447
99.989651, 23.971308
99.989474, 19.919985
99.990464, 5.961576
99.998283, -45.897875
100.0, -108.374752
100.0, 161.855927
99.999999, 97.548034
99.999522, 46.040291
99.996119, 29.099593
99.992714, 21.784077
99.99269, 14.413237
99.996943, -1.855288
99.991451, -48.383639
100.0, -100.756156
100.0, -147.527687
100.0, -164.782091
100.0, 177.332234
99.998678, 129.793063
99.999908, 76.029985
99.999532, 29.104033
99.999986, 10.835632
99.999955, -7.903273
99.99357, -55.338398
100.0, -108.4637
99.998585, -155.666442
99.999992, -173.239526
99.999992, 168.316936
99.997555, 121.156983
100.0, 68.856878
99.997996, 22.166572
99.999986, 4.788221
99.999991, -13.476593
99.99675, -59.999247
100.0, -111.646842
99.997699, -157.903531
99.999989, -173.302746
99.999989, 178.622918
99.994689, 162.687247
99.999999, 116.56637
99.998356, 65.469592
99.999983, 17.136271
99.999924, -12.388755
99.988128, -59.945144
100.0, -111.358989
99.999608, -155.903925
99.99999, -174.622768
99.999775, 166.523497
99.997453, 122.656676
100.0, 70.546774
99.998382, 23.90405
99.999437, -6.319662
99.982291, -52.158773
100.0, -105.618804
99.98374, -147.812612
99.996229, -166.857558
99.995858, 174.856623
99.977246, 136.315865
99.993085, 73.393479
99.999953, 37.185842
99.999994, 4.554694
100.0, -38.731298
100.0, -95.477668
99.970659, -133.187174
99.94649, -149.310569
99.951904, -158.922718
99.968401, -174.260129
99.963602, 152.431093
100.0, 81.22539
100.0, 38.617626
100.0, -12.389511
99.972922, -83.485038
99.924326, -116.444495
99.94718, -132.15518
99.96884, -136.849383
99.98235, -136.763628
99.990099, -134.821508
99.994478, -132.148953
99.996941, -129.616665
99.998319, -129.09339
99.999084, -134.185368
99.999505, -150.30599
99.999735, 179.105873
99.999858, -169.3226
99.999923, -58.826914
99.999958, -74.312103
99.999977, -98.88218
99.999988, -111.163762
99.999993, -115.433904
99.999996, -115.958399
99.999998, -115.05901
99.999999, -113.704645
99.999999, -112.16905
100.0, -110.451752
100.0, -108.562849
100.0, -106.770761
100.0, -105.823285
100.0, -107.044073
100.0, -112.082799
100.0, -122.368142
100.0, -137.757019
100.0, -144.23659
100.0, -100.40961
100.0, -64.846809
100.0, -72.230419
100.0, -85.534067
100.0, -94.917438
100.0, -100.505694
100.0, -103.706993
100.0, -105.60327
100.0, -106.798013
100.0, -107.544632
100.0, -107.895325
100.0, -107.814556
100.0, -107.250512
100.0, -106.163773
100.0, -104.515265
100.0, -102.228745
100.0, -99.179621
100.0, -95.389762
100.0, -91.991132
100.0, -93.8322
100.0, -109.675829
100.0, -134.487908
100.0, -147.277465
100.0, -146.98925
99.999999, -142.451008
99.999998, -138.188714
99.999994, -135.656865
99.999979, -135.173953
99.999916, -136.532626
99.999632, -139.298403
99.998462, -143.139407
99.996241, -148.149091
99.996755, -155.214558
99.998101, -166.551206
99.99983, 173.819905
100.0, 141.904205
99.998008, 60.630404
99.998423, 28.109237
99.993755, 8.116697
99.997155, -3.547799
99.996925, -10.964835
99.999346, -16.730398
99.99993, -22.23878
99.999993, -28.099443
99.999999, -34.469047
100.0, -41.291335
100.0, -48.44324
100.0, -55.809012
100.0, -63.309798
100.0, -70.907824
100.0, -78.596637
100.0, -86.386991
100.0, -94.297368
100.0, -102.353956
100.0, -110.593772
100.0, -119.041377
100.0, -127.583145
99.999996, -135.573338
99.999897, -140.836777
##END= 
