# Supplementary material for: Single spin exact gradients for the optimization of complex pulses and pulse sequences
Source: J Biomol NMR. 2026 Feb 17;80(1):6. doi: 10.1007/s10858-025-00486-7 (PMC12913341; doi:10.1007/s10858-025-00486-7)
Supplement: Supplementary file 1 — (zip 804 KB) [file 10858_2025_486_MOESM1_ESM.zip › SUPPINFO/01_XACT_examplepulseshapes/15N_6kHz_BRK/15N_6kHz_inv_ppp.brk]

##TITLE= 15N_6kHz_inv_ppp.brk
##JCAMP-DX=
##DATA TYPE= Shape Data
##OWNER= vm1188
##DATE= 2025-07-21
##Max_Amplitude= 5000.0
##PULSE_LENGTH= 0.0 us
##NPOINTS= 500
##XYPOINTS= (XY..XY)
100.0, 42.061307
100.0, 44.027983
100.0, 46.47396
100.0, 49.62662
100.0, 53.701712
100.0, 58.86679
100.0, 65.214573
100.0, 72.768433
100.0, 81.514235
100.0, 91.418526
100.0, 102.393972
100.0, 114.222678
100.0, 126.504901
100.0, 138.701269
100.0, 150.266098
100.0, 160.792155
100.0, 170.082972
100.0, 178.134277
100.0, -174.934646
100.0, -168.951449
100.0, -163.738944
100.0, -159.139405
100.0, -155.022464
100.0, -151.284431
100.0, -147.844259
100.0, -144.638849
100.0, -141.618854
100.0, -138.745256
100.0, -135.986725
100.0, -133.317606
100.0, -130.716414
100.0, -128.164731
100.0, -125.64643
100.0, -123.147145
100.0, -120.653938
100.0, -118.155117
100.0, -115.640154
100.0, -113.099674
100.0, -110.525483
100.0, -107.910624
100.0, -105.249448
100.0, -102.537676
100.0, -99.772462
100.0, -96.952441
100.0, -94.077751
100.0, -91.150036
100.0, -88.172405
100.0, -85.149365
100.0, -82.086705
100.0, -78.991341
100.0, -75.87112
100.0, -72.734591
100.0, -69.590738
100.0, -66.448709
100.0, -63.317525
100.0, -60.205807
100.0, -57.121526
100.0, -54.071788
100.0, -51.062671
100.0, -48.099122
100.0, -45.18491
100.0, -42.322642
100.0, -39.513836
100.0, -36.759038
100.0, -34.057968
100.0, -31.409692
100.0, -28.812795
100.0, -26.265556
100.0, -23.766095
100.0, -21.312508
100.0, -18.902964
100.0, -16.53578
100.0, -14.209456
100.0, -11.922697
100.0, -9.674404
100.0, -7.463658
100.0, -5.289692
100.0, -3.151859
100.0, -1.049609
100.0, 1.017538
100.0, 3.050008
100.0, 5.04819
100.0, 7.012443
100.0, 8.943109
100.0, 10.840525
100.0, 12.705036
100.0, 14.537009
100.0, 16.336856
100.0, 18.105052
100.0, 19.842153
100.0, 21.548816
100.0, 23.225812
100.0, 24.874037
100.0, 26.494521
100.0, 28.088423
100.0, 29.657035
100.0, 31.20177
100.0, 32.724149
100.0, 34.225789
100.0, 35.708375
100.0, 37.173641
100.0, 38.623338
100.0, 40.059198
100.0, 41.482907
100.0, 42.896064
100.0, 44.300142
100.0, 45.696463
100.0, 47.086159
100.0, 48.470149
100.0, 49.849119
100.0, 51.223511
100.0, 52.593511
100.0, 53.959065
100.0, 55.319882
100.0, 56.675472
100.0, 58.02518
100.0, 59.368236
100.0, 60.703818
100.0, 62.031118
100.0, 63.349411
100.0, 64.658114
100.0, 65.956842
100.0, 67.245435
100.0, 68.523963
100.0, 69.792687
100.0, 71.051994
100.0, 72.302288
100.0, 73.543867
100.0, 74.776806
100.0, 76.000889
100.0, 77.215611
100.0, 78.420256
100.0, 79.614054
100.0, 80.796382
100.0, 81.967125
100.0, 83.127389
100.0, 84.280829
100.0, 85.435369
100.0, 86.603826
100.0, 87.799812
100.0, 89.026012
100.0, 90.267516
100.0, 91.503332
100.0, 92.629321
100.0, 93.439009
100.0, 94.19725
100.0, 94.422358
100.0, 95.669343
100.0, 96.919097
100.0, 98.14761
100.0, 99.366421
100.0, 100.568725
100.0, 101.747506
100.0, 102.899688
100.0, 104.025025
100.0, 105.124808
100.0, 106.200953
100.0, 107.255452
100.0, 108.290097
100.0, 109.306383
100.0, 110.305497
100.0, 111.288332
100.0, 112.255513
100.0, 113.207398
100.0, 114.144072
100.0, 115.06533
100.0, 115.970669
100.0, 116.859292
100.0, 117.730143
100.0, 118.581961
100.0, 119.413376
100.0, 120.223008
100.0, 121.009591
100.0, 121.772097
100.0, 122.509852
100.0, 123.222641
100.0, 123.910789
100.0, 124.5752
100.0, 125.217343
100.0, 125.839173
100.0, 126.442998
100.0, 127.031319
100.0, 127.606668
100.0, 128.17147
100.0, 128.727956
100.0, 129.278107
100.0, 129.823631
100.0, 130.365947
100.0, 130.906174
100.0, 131.445117
100.0, 131.983259
100.0, 132.520758
100.0, 133.057459
100.0, 133.592902
100.0, 134.126339
100.0, 134.656712
100.0, 135.182613
100.0, 135.702186
100.0, 136.212982
100.0, 136.711776
100.0, 137.194388
100.0, 137.655609
100.0, 138.089392
100.0, 138.489558
100.0, 138.851311
100.0, 139.173582
100.0, 139.461466
100.0, 139.727081
100.0, 139.987825
100.0, 140.262329
100.0, 140.550581
100.0, 140.770176
100.0, 140.727274
100.0, 140.159598
100.0, 142.229349
100.0, 143.527116
100.0, 142.769498
100.0, 142.51628
100.0, 142.474062
100.0, 142.582703
100.0, 142.812028
100.0, 143.13406
100.0, 143.530553
100.0, 143.970625
100.0, 144.370577
100.0, 144.754096
100.0, 145.239235
100.0, 145.651576
100.0, 145.879084
100.0, 145.97226
100.0, 145.998448
100.0, 146.002744
100.0, 146.009557
100.0, 146.0304
100.0, 146.070282
100.0, 146.131012
100.0, 146.212343
100.0, 146.312337
100.0, 146.427648
100.0, 146.553887
100.0, 146.686026
100.0, 146.818825
100.0, 146.947222
100.0, 147.066677
100.0, 147.173416
100.0, 147.264584
100.0, 147.338288
100.0, 147.393541
100.0, 147.430156
100.0, 147.448588
100.0, 147.449781
100.0, 147.435028
100.0, 147.405857
100.0, 147.363955
100.0, 147.311109
100.0, 147.249158
100.0, 147.179935
100.0, 147.105195
100.0, 147.026507
100.0, 146.94515
100.0, 146.862001
100.0, 146.777463
100.0, 146.691439
100.0, 146.603353
100.0, 146.51222
100.0, 146.416749
100.0, 146.315458
100.0, 146.206791
100.0, 146.089219
100.0, 145.961324
100.0, 145.821851
100.0, 145.669748
100.0, 145.504168
100.0, 145.324472
100.0, 145.130209
100.0, 144.921116
100.0, 144.69715
100.0, 144.458392
100.0, 144.205008
100.0, 143.937239
100.0, 143.655396
100.0, 143.359865
100.0, 143.051104
100.0, 142.729665
100.0, 142.396198
100.0, 142.051474
100.0, 141.696411
100.0, 141.332103
100.0, 140.959859
100.0, 140.581237
100.0, 140.198061
100.0, 139.812405
100.0, 139.426487
100.0, 139.042446
100.0, 138.661915
100.0, 138.285393
100.0, 137.911551
100.0, 137.536872
100.0, 137.156298
100.0, 136.765086
100.0, 136.360826
100.0, 135.943699
100.0, 135.514408
100.0, 135.07191
100.0, 134.61363
100.0, 134.137821
100.0, 133.645163
100.0, 133.138084
100.0, 132.618996
100.0, 132.089003
100.0, 131.54748
100.0, 130.99219
100.0, 130.419594
100.0, 129.825172
100.0, 129.203698
100.0, 128.54944
100.0, 127.856305
100.0, 127.11801
100.0, 126.328508
100.0, 125.483446
100.0, 124.584696
100.0, 123.651427
100.0, 122.737398
100.0, 121.929184
100.0, 121.260208
100.0, 120.576097
100.0, 119.769922
100.0, 119.736917
100.0, 119.544328
100.0, 119.472176
100.0, 118.567894
100.0, 117.735452
100.0, 116.829326
100.0, 115.885716
100.0, 114.923796
100.0, 113.953292
100.0, 112.978406
100.0, 112.000313
100.0, 111.018701
100.0, 110.032658
100.0, 109.041159
100.0, 108.043293
100.0, 107.038333
100.0, 106.025731
100.0, 105.005077
100.0, 103.976063
100.0, 102.938459
100.0, 101.892114
100.0, 100.836964
100.0, 99.773038
100.0, 98.700456
100.0, 97.619407
100.0, 96.530117
100.0, 95.432803
100.0, 94.327643
100.0, 93.214748
100.0, 92.094158
100.0, 90.96586
100.0, 89.829809
100.0, 88.685968
100.0, 87.534335
100.0, 86.374975
100.0, 85.208028
100.0, 84.033711
100.0, 82.852307
100.0, 81.664142
100.0, 80.469563
100.0, 79.268908
100.0, 78.062477
100.0, 76.850515
100.0, 75.633188
100.0, 74.410576
100.0, 73.18266
100.0, 71.949325
100.0, 70.710362
100.0, 69.46547
100.0, 68.214268
100.0, 66.956306
100.0, 65.691078
100.0, 64.418033
100.0, 63.136596
100.0, 61.84618
100.0, 60.546199
100.0, 59.236091
100.0, 57.915324
100.0, 56.583414
100.0, 55.239919
100.0, 53.884439
100.0, 52.516622
100.0, 51.136164
100.0, 49.742814
100.0, 48.336369
100.0, 46.916673
100.0, 45.483611
100.0, 44.037102
100.0, 42.577086
100.0, 41.103508
100.0, 39.616309
100.0, 38.115397
100.0, 36.600634
100.0, 35.071815
100.0, 33.528642
100.0, 31.970713
100.0, 30.397502
100.0, 28.808349
100.0, 27.202457
100.0, 25.578889
100.0, 23.936578
100.0, 22.274333
100.0, 20.590854
100.0, 18.884752
100.0, 17.154564
100.0, 15.398766
100.0, 13.615794
100.0, 11.804056
100.0, 9.961939
100.0, 8.087827
100.0, 6.180111
100.0, 4.237201
100.0, 2.257552
100.0, 0.239687
100.0, -1.817772
100.0, -3.91606
100.0, -6.056227
100.0, -8.239086
100.0, -10.465171
100.0, -12.734685
100.0, -15.047469
100.0, -17.402982
100.0, -19.800298
100.0, -22.238129
100.0, -24.714867
100.0, -27.228659
100.0, -29.7775
100.0, -32.359357
100.0, -34.972303
100.0, -37.614689
100.0, -40.285319
100.0, -42.983645
100.0, -45.709965
100.0, -48.465592
100.0, -51.252953
100.0, -54.075563
100.0, -56.937791
100.0, -59.844361
100.0, -62.799569
100.0, -65.806274
100.0, -68.864831
100.0, -71.972202
100.0, -75.121507
100.0, -78.302183
100.0, -81.50075
100.0, -84.702027
100.0, -87.890508
100.0, -91.051641
100.0, -94.172824
100.0, -97.244051
100.0, -100.258235
100.0, -103.211278
100.0, -106.101979
100.0, -108.931835
100.0, -111.704794
100.0, -114.426988
100.0, -117.106483
100.0, -119.753049
100.0, -122.377957
100.0, -124.993818
100.0, -127.614445
100.0, -130.254738
100.0, -132.930582
100.0, -135.658768
100.0, -138.456938
100.0, -141.343601
100.0, -144.338259
100.0, -147.461755
100.0, -150.736963
100.0, -154.190026
100.0, -157.852389
100.0, -161.763996
100.0, -165.978153
100.0, -170.568839
100.0, -175.64186
100.0, 178.647581
100.0, 172.066422
100.0, 164.259849
100.0, 154.702901
100.0, 142.731417
100.0, 127.9042
100.0, 110.93929
100.0, 94.603433
100.0, 83.029657
100.0, 77.162843
100.0, 73.255438
100.0, 68.778917
100.0, 63.101284
100.0, 55.874135
100.0, 47.847253
100.0, 42.302861
100.0, 40.396991
100.0, 36.950893
##END= 
