# Supplementary material for: Single spin exact gradients for the optimization of complex pulses and pulse sequences
Source: J Biomol NMR. 2026 Feb 17;80(1):6. doi: 10.1007/s10858-025-00486-7 (PMC12913341; doi:10.1007/s10858-025-00486-7)
Supplement: Supplementary file 1 — (zip 804 KB) [file 10858_2025_486_MOESM1_ESM.zip › SUPPINFO/01_XACT_examplepulseshapes/15N_6kHz_BRK/15N_6kHz_inv_ppxy.brk]

##TITLE= 15N_6kHz_inv_ppxy.brk
##JCAMP-DX=
##DATA TYPE= Shape Data
##OWNER= vm1188
##DATE= 2025-07-21
##Max_Amplitude= 5000.119713
##PULSE_LENGTH= 0.0 us
##NPOINTS= 500
##XYPOINTS= (XY..XY)
99.994447, 81.194813
99.997922, 94.227944
99.90747, 94.137457
99.998252, 95.147917
99.997409, 99.448598
99.997936, 105.760421
99.998159, 105.79964
99.992496, 110.176911
99.995551, 107.619159
99.972454, 110.33472
99.96714, 121.353044
99.99913, 126.02246
99.842206, 120.967255
99.99594, 126.088442
99.99521, 130.641075
99.992037, 127.229332
99.987672, 143.54042
99.939852, 130.200711
99.998462, 132.626858
99.971101, 132.609775
99.983387, 145.86939
99.997702, 136.46585
99.996748, 148.35533
99.99771, 144.323461
99.994254, 143.624261
99.991322, 145.711912
99.870184, 160.014757
99.961791, 160.321216
99.952987, 147.734175
99.995686, 150.494655
99.996945, 157.353671
99.998323, 154.762372
99.933039, 149.267134
99.986859, 154.551076
99.992583, 158.081066
99.994709, 166.300213
99.993382, 146.616327
99.996814, 144.606062
99.989559, 140.565555
99.992902, 144.695921
99.991637, 133.316267
99.982861, 140.105898
99.993682, 125.984956
99.995673, 138.628315
99.991959, 125.826697
99.860718, 122.917647
99.994812, 125.033756
99.992958, 119.787521
99.987418, 109.449023
99.774008, 107.601988
96.63236, 91.481195
98.984517, 100.7978
99.998993, 93.949062
96.28014, 80.414304
96.547346, 57.7873
96.886272, 70.591608
96.498379, 28.383691
98.94244, 37.823201
98.282022, 32.857791
87.13279, 41.255376
99.150116, 3.189904
95.714365, -2.768758
99.964658, -10.626992
99.931304, -2.329061
99.975752, -7.158685
99.694887, -6.802503
99.960598, -19.611498
99.976457, -11.325772
99.759458, -16.989439
99.97853, -10.781487
99.993457, -12.605026
99.976356, -15.234235
99.954671, -12.683533
99.874253, -13.564638
99.988973, -16.596678
99.986119, -19.500354
99.978094, -20.699588
99.995077, -15.820805
99.997467, -20.486697
99.997663, -15.936795
99.995055, -10.973881
99.906145, -15.683192
99.996008, -15.797183
99.998347, -10.309588
99.985393, -11.528839
99.911326, -17.702492
99.848051, -9.679586
99.994981, -15.732469
99.95332, -20.099248
99.97163, -12.361866
99.997921, -14.05494
99.998199, -9.959127
99.990103, -3.658514
99.96206, -18.191258
99.976558, -12.581796
99.9978, -13.241265
99.94827, -10.786421
99.918348, -5.073117
99.446951, 1.926621
99.996898, -5.639796
99.999129, -3.451377
99.998666, 4.159079
99.995644, -7.548815
99.994958, -1.333
99.949135, -7.682721
99.990534, -3.063237
99.96492, 6.464054
99.997326, -2.317652
99.982625, -5.119923
99.997436, -0.951918
99.998429, 5.312278
99.976638, 0.800663
99.932223, 6.145817
99.909576, 8.938502
99.99183, 9.172234
99.82658, 16.38528
99.997434, 10.171272
99.99362, 7.479362
99.997592, 17.046675
99.990679, 11.803657
99.996105, 15.414674
99.983952, 11.693176
99.997645, 15.194681
99.996019, 13.563882
99.997139, 14.404667
99.991905, 17.996602
99.996694, 15.325482
99.997535, 18.175404
99.998739, 19.88401
99.960867, 18.297204
99.995894, 18.677891
99.99678, 20.53578
99.99784, 17.150624
99.995803, 13.711548
99.993717, 18.936042
99.989229, 16.611689
99.998401, 18.750154
99.998537, 16.934132
99.996713, 23.910461
99.999691, 19.379039
99.996884, 17.886973
99.997641, 23.116418
99.997839, 19.681777
100.0, 17.607047
99.994173, 22.75163
99.995351, 22.412001
99.997532, 17.802719
99.998774, 19.459257
99.97666, 22.709484
99.994774, 21.954698
99.998523, 24.589363
99.996546, 20.450854
99.998495, 21.243409
99.99564, 20.686855
99.993645, 18.759816
99.998001, 17.557072
99.998713, 20.421185
99.98206, 22.842514
99.997873, 17.093743
99.997503, 19.371706
99.998278, 22.308419
99.999697, 17.508439
99.996902, 16.608051
99.997946, 19.909025
99.987264, 19.078515
99.99851, 18.889909
99.997532, 18.083093
99.997995, 20.098947
99.981397, 17.57304
99.996252, 11.211479
99.996915, 17.054326
99.99956, 18.008854
99.995433, 15.40876
99.997562, 15.632015
99.997076, 14.525746
99.997516, 16.233048
99.997045, 13.785186
99.996053, 14.504048
99.996957, 14.452232
99.997025, 13.415363
99.998276, 11.706954
99.998034, 14.623111
99.992675, 9.10071
99.997587, 8.020106
99.998402, 8.679489
99.997974, 12.310261
99.998103, 6.359545
99.99376, 7.118642
99.998221, 2.208228
99.995762, 2.473621
99.992288, 6.851077
99.997987, -0.426485
99.998336, 2.00531
99.990235, -0.45519
99.997135, -3.918108
99.985591, -3.727364
99.983999, -0.578577
99.997579, -0.957088
99.986401, -13.789485
99.996136, -5.2402
99.987381, -13.679281
99.99502, -10.68768
99.995196, -23.074038
99.998953, -28.295581
99.991383, -24.294022
99.997959, -32.771996
99.997491, -32.608166
99.993137, -32.210519
99.998104, -45.724342
99.994515, -50.955427
99.996708, -46.951912
99.993154, -59.757924
99.952418, -84.776932
99.999098, -65.322759
99.978867, -68.911888
99.998005, -81.336806
99.971404, -89.287937
99.984557, -89.624959
99.988589, -95.862215
99.993009, -102.279473
99.994511, -104.483701
99.996014, -116.50224
99.998502, -113.343944
99.99701, -124.745825
99.998341, -123.454576
99.997686, -128.62562
99.989114, -134.138531
99.998262, -134.296502
99.991546, -140.192688
99.997144, -144.688659
99.996955, -144.783866
99.998861, -146.96103
99.995564, -150.675815
99.992482, -149.808223
99.99127, -152.4565
99.99905, -150.542373
99.998787, -155.541469
99.996468, -156.881311
99.996509, -151.835466
99.988177, -160.401732
99.980345, -160.765676
99.99568, -157.233919
99.997775, -159.227586
99.99832, -159.158582
99.998283, -162.920761
99.983717, -160.009793
99.995709, -157.48238
99.981083, -161.251084
99.996877, -157.816862
99.996278, -158.53577
99.989134, -160.857251
99.995512, -158.912423
99.985054, -159.105826
99.996563, -155.978435
99.996584, -159.8886
99.990247, -155.885169
99.998453, -148.023345
99.99723, -152.43727
99.998093, -148.699892
99.995417, -141.040137
99.997937, -141.944081
99.998005, -140.905099
99.997912, -138.415678
99.997334, -138.665707
99.997792, -134.760121
99.981924, -135.112458
99.997469, -131.091154
99.998212, -139.270007
99.995787, -128.832283
99.99821, -135.646896
99.998206, -142.941849
99.926051, -109.422667
99.997811, -124.95842
99.997422, -119.891918
99.997959, -113.001125
99.998811, -118.605254
99.993272, -110.909401
99.995536, -104.524217
99.978189, -106.41327
99.995124, -95.862569
99.998609, -95.610589
99.996493, -94.84104
99.998089, -94.033581
99.994162, -92.121457
99.995832, -83.327265
99.998331, -81.577771
99.997541, -79.937027
99.996172, -79.196733
99.99671, -70.979922
99.995901, -72.370178
99.985141, -67.728638
99.997744, -61.40199
99.99684, -62.432191
99.997481, -58.600915
99.997996, -55.754998
99.996752, -52.452977
99.969874, -50.538247
99.967848, -47.725595
99.998274, -41.044742
99.996133, -37.795915
99.996683, -33.556991
99.993162, -32.280723
99.995168, -30.069911
99.997887, -26.21452
99.996744, -26.80986
99.998571, -23.055025
99.994285, -21.815456
99.996981, -20.125908
99.997342, -11.230501
99.997937, -13.461483
99.997142, -15.254998
99.997779, -9.601244
99.992669, -13.72062
99.998785, -9.580702
99.998036, -8.142846
99.998486, -2.517821
99.982207, -11.420498
99.996433, -2.445564
99.99692, -5.400357
99.996384, -3.248885
99.996481, -0.419225
99.998397, 5.088775
99.996938, 0.986793
99.997351, 0.641753
99.997085, 6.39771
99.998393, -0.180161
99.995231, -2.188045
99.998539, 3.20808
99.998557, 3.698637
99.997901, 2.171476
99.99348, -2.318862
99.997227, 3.415066
99.994361, 7.139596
99.998114, 2.7015
99.998963, 3.068152
99.998114, 2.372915
99.998214, -0.47099
99.996567, 0.031735
99.988134, 3.547228
99.995032, 0.397684
99.996378, -3.452781
99.998315, 3.327628
99.997636, -0.49788
99.998395, -1.918811
99.998425, -0.656268
99.996515, -5.932995
99.997816, -4.077642
99.996662, -1.966334
99.997198, -2.143412
99.998362, -1.256484
99.995556, -3.782282
99.997214, -6.03778
99.996949, -8.351187
99.997275, -7.307753
99.993672, -9.324368
99.996444, -7.85313
99.995302, -8.681418
99.989661, -11.694379
99.997188, -11.367199
99.994623, -9.597256
99.998277, -10.930551
99.998189, -15.078123
99.996118, -15.799014
99.997532, -15.628159
99.993335, -14.225439
99.996992, -15.994799
99.994802, -18.936883
99.998456, -21.996101
99.993806, -18.065055
99.997798, -16.905041
99.996491, -24.131208
99.995186, -24.353292
99.998651, -26.947088
99.996816, -22.210367
99.995514, -29.843035
99.984793, -24.623333
99.972862, -27.730533
99.998059, -29.767783
99.997873, -26.972246
99.996772, -27.795257
99.994309, -32.006556
99.996844, -37.174298
99.983823, -28.422854
99.994044, -28.971695
99.997567, -44.168245
99.994261, -33.36984
99.987688, -37.492305
99.997535, -44.309714
99.997129, -47.697341
99.993904, -40.281064
99.982715, -42.234634
99.996943, -54.698363
99.997745, -47.167552
99.995568, -45.141488
99.997701, -47.679137
99.998099, -53.532049
99.992114, -44.495296
99.99703, -62.164455
99.979997, -42.070556
99.997514, -45.602985
99.999527, -43.500838
99.999713, -54.760202
99.998121, -56.324127
99.995392, -47.57061
99.995575, -61.144455
99.994313, -55.260171
99.994838, -55.557955
99.998249, -56.043641
99.997554, -50.63553
99.997895, -54.371014
99.997697, -52.718672
99.998098, -52.476233
99.997585, -54.47873
99.989882, -47.330968
99.997493, -50.435809
99.986825, -51.771263
99.992347, -47.363319
99.996079, -45.168807
99.997934, -49.885665
99.988386, -47.240227
99.997388, -41.453039
99.997282, -38.226928
99.97376, -39.47389
99.987359, -36.209642
99.99726, -33.546144
99.998016, -31.273046
99.983512, -21.324724
99.991929, -23.264758
99.999392, -30.179106
99.985683, -16.497653
99.984595, -11.392022
99.989559, -13.650819
99.996024, -4.804367
99.909061, -1.157599
99.890794, 5.149398
99.922793, 8.224265
99.854656, 13.315779
99.903875, 17.478273
99.654905, 25.656898
99.890321, 36.734704
99.553909, 54.619191
99.980125, 48.495682
99.547583, 53.963315
99.892325, 60.882825
99.839722, 69.148809
99.925672, 73.198041
99.915937, 79.843586
99.972871, 88.790066
99.935396, 90.470647
99.979375, 94.052703
99.992813, 109.506023
99.909265, 130.201257
99.991251, 125.855968
99.969216, 151.888964
99.994112, 177.088548
99.997751, 179.748717
99.994958, -172.01503
80.26352, -162.408239
75.995032, -74.178753
99.679596, -49.3447
97.653905, -36.651768
98.901731, -35.351998
96.099598, -29.972613
99.826705, -30.160146
99.64747, -26.616176
93.947626, 5.644758
99.866169, 41.649774
99.523963, 30.840167
99.997406, 41.575899
99.998253, 50.916274
99.99456, 53.054388
99.981893, 56.881055
99.995786, 50.457678
99.997889, 59.816312
99.997774, 62.418161
99.998403, 64.786342
99.994794, 65.966233
99.992152, 72.498732
99.996638, 57.700965
99.99784, 69.170063
99.997931, 76.665652
99.983659, 67.291481
99.998114, 63.028988
99.993351, 77.455597
99.970868, 75.4033
99.99768, 71.795994
99.998172, 75.998121
99.943424, 77.131472
99.997105, 67.601549
99.978078, 77.888834
99.971657, 67.590654
98.847232, 72.586893
99.559191, 79.365243
99.75961, 72.432303
99.88516, 73.593134
99.526149, 79.710775
99.919967, 78.484398
99.966439, 76.137355
98.547204, 80.662158
99.253927, 67.980226
##END= 
