# Supplementary material for: Single spin exact gradients for the optimization of complex pulses and pulse sequences
Source: J Biomol NMR. 2026 Feb 17;80(1):6. doi: 10.1007/s10858-025-00486-7 (PMC12913341; doi:10.1007/s10858-025-00486-7)
Supplement: Supplementary file 1 — (zip 804 KB) [file 10858_2025_486_MOESM1_ESM.zip › SUPPINFO/01_XACT_examplepulseshapes/15N_6kHz_BRK/15N_6kHz_inv_ppxyz.brk]

##TITLE= 15N_6kHz_inv_ppxyz.brk
##JCAMP-DX=
##DATA TYPE= Shape Data
##OWNER= vm1188
##DATE= 2025-07-21
##Max_Amplitude= 5000.845956
##PULSE_LENGTH= -4.36153686e8 us
##NPOINTS= 500
##XYPOINTS= (XY..XY)
99.891473, 14.482896
99.96942, 19.497206
99.891443, 10.775779
99.968465, 10.69206
99.981573, 34.342529
99.783352, 18.609552
99.838337, 15.966885
99.984936, 16.985257
99.982505, 19.147091
99.985571, 24.122906
99.97897, 19.95595
99.97023, 19.564802
99.982238, 19.824837
99.986615, 20.381977
99.987603, 25.938445
99.970006, 23.566448
99.985039, 24.256104
99.892046, 21.919595
99.966492, 22.138358
99.854796, 20.315767
99.983283, 20.300603
99.762345, 20.061005
99.981526, 26.426284
99.911599, 28.903883
99.986524, 34.530664
99.858004, 24.290018
99.985592, 23.989391
99.98424, 22.323074
99.7749, 35.908977
99.783699, 40.918602
99.910703, 43.01275
99.985517, 30.857686
99.933713, 21.698664
99.979395, 25.851744
99.746867, 22.635435
99.973495, 12.031043
99.948802, 14.165264
99.987294, 9.674383
99.982613, 12.492214
99.722469, 10.169398
99.982678, 11.346006
99.968473, 7.803095
99.980078, 8.717059
99.984617, 11.83968
99.900614, 3.272764
99.968845, 8.042669
99.968275, 7.99399
99.984659, 2.512448
99.981466, 2.834848
99.982243, 3.817489
99.988391, -1.215668
99.984605, -2.917686
99.942134, -3.278031
99.981368, 2.440015
99.982755, -2.308561
99.940064, -0.272721
99.985347, -4.231876
99.984892, -3.367334
99.986627, -1.35343
99.981238, -2.02687
99.979931, -4.367147
99.987115, -9.338797
99.9846, -7.830703
99.968409, -4.577226
99.907442, -4.952847
99.979131, -7.363961
99.979425, -6.183477
99.981979, -9.710054
99.985643, -6.664005
99.983948, -8.589544
99.986915, -6.634531
99.887667, -9.028091
99.986945, -8.05952
99.971909, -9.772637
99.983305, -9.609545
99.968468, -9.226425
99.984965, -12.205743
99.990275, -12.077814
99.98419, -11.334565
99.982304, -9.163974
99.90132, -14.65218
99.936426, -11.745156
99.949535, -14.314018
99.937665, -11.095434
99.987561, -10.764352
99.986659, -11.004691
99.97531, -11.652428
99.976534, -12.246013
99.93859, -10.228211
99.962071, 0.147483
99.987359, -4.008805
99.982062, -7.278008
99.949003, -6.875295
99.974535, -7.233147
99.981727, 1.66788
99.968261, -8.968804
99.992682, -10.375757
99.981068, -6.211459
99.983478, -7.68565
99.96496, -29.056796
99.913585, -16.165166
99.981991, -10.588573
99.978535, -16.323917
99.986135, -11.714248
99.94043, -15.214817
99.903065, -17.244812
99.983924, -32.309669
99.972906, -4.464833
99.944704, 2.331774
99.816142, -2.970495
99.967021, -0.456268
99.908625, -7.555893
97.765025, 26.196077
99.629351, -7.266373
99.406456, -1.415189
99.981033, 9.238045
99.978415, 9.086791
99.131157, 9.688972
99.108449, 14.814807
99.8599, 6.442377
99.066396, 0.562512
99.915501, 24.805973
99.970021, 14.188349
99.962467, 11.503723
99.869352, 20.994362
99.948382, 17.32492
99.981158, 14.92643
99.980441, 15.856475
99.981274, 32.689799
99.973663, 17.505545
99.984582, 18.464225
99.052968, 30.804494
99.986279, 40.681609
99.977669, 23.422766
99.959831, 41.713838
99.958705, 22.968477
99.947877, 13.082772
99.979109, 16.515576
99.950413, 20.524122
99.900745, 33.44037
99.958741, 25.010341
99.960436, 34.203944
99.97806, 31.23424
99.92867, 35.904524
99.985063, 24.94185
99.979656, 29.716123
99.977212, 30.558915
99.984813, 35.438004
99.966466, 49.010662
99.984708, 43.457815
99.981762, 54.656256
99.981652, 53.783666
99.985175, 55.76968
99.612663, 77.007329
99.982363, 78.053944
99.902229, 83.516379
99.174734, 65.541512
99.281096, 77.011949
99.976341, 72.724446
94.669362, 75.56018
99.956747, 81.464518
99.979832, 90.649991
99.967972, 91.785134
99.966336, 100.771408
99.98297, 109.065952
99.983172, 113.394929
99.969647, 106.949061
99.984398, 123.560669
99.980976, 129.053786
99.984704, 121.418423
99.98146, 135.170927
99.985107, 140.350585
99.97492, 147.892993
99.979362, 147.224589
99.982703, 146.75378
99.897395, 154.730984
99.959842, 155.1314
99.972236, 158.300319
99.987009, 159.053247
99.972213, 165.574018
99.772736, 158.32629
99.449572, 167.135748
99.859548, 163.846745
98.788514, 170.803069
99.789277, 172.419504
99.989811, 162.825512
99.694696, 165.771578
99.957725, 156.238922
99.913439, 159.97221
99.984663, 168.89016
98.616311, 172.687576
99.98617, 166.621778
99.955906, 170.041363
99.926826, 166.613697
99.831989, 168.343456
99.404642, 155.155748
99.991383, 172.28724
99.99606, 170.208428
99.315062, 159.073689
99.982001, 166.624488
99.898375, 167.562582
99.993844, 167.121324
99.039276, 159.221414
99.968165, 166.780068
99.212621, -176.974481
99.984504, 176.074638
99.659841, -176.815314
99.977862, 178.526585
99.919042, 171.770373
99.848272, 170.297301
99.984873, 123.082226
99.977969, 170.00004
99.949758, 156.646292
99.969259, 167.820972
99.876173, 167.444264
99.597292, 179.833954
99.974924, 168.281827
99.983192, 151.398372
99.963415, 179.518646
99.919478, 171.621614
99.938422, -178.252639
99.980709, 166.024484
99.967488, 142.421683
99.979946, 165.902725
99.717178, -178.468778
99.979494, 170.390761
99.980021, -171.934831
99.852894, 171.853134
99.890388, -169.755749
99.9691, -172.795771
99.984096, -174.258112
99.989367, 172.662588
99.963809, -172.945394
99.987665, -177.808266
99.983194, 178.680652
100.0, 166.361333
99.874189, 169.81491
99.982196, 161.630522
99.988453, 145.14581
98.617454, 145.47543
99.952119, 136.742024
99.95221, 146.18153
99.859793, 140.249823
99.975226, 132.177046
99.984017, 125.319992
99.980698, 116.972493
99.987071, 109.492713
99.98269, 101.211614
99.978643, 98.771194
99.972614, 90.31706
99.94265, 81.015112
99.982251, 74.453001
99.987049, 67.242992
99.982964, 60.6271
99.982045, 53.95944
99.983831, 50.835681
99.977426, 42.591301
99.981181, 39.676918
99.977486, 38.311005
99.968434, 40.639436
99.983642, 37.425635
99.978089, 34.0789
99.849635, 28.569937
99.985015, 29.238048
98.242886, 35.834287
99.967874, 19.246796
99.979529, 25.74496
99.988368, 23.920423
99.980756, 16.073684
99.928662, 23.516618
99.983975, 16.384036
99.88931, 21.530035
99.981784, 18.114554
99.93658, 17.775993
99.985323, 8.043271
99.953293, 15.431404
99.626049, 11.306752
99.95948, -5.336419
99.989581, -0.677414
99.986814, -6.146241
99.983273, -51.905667
99.968405, -47.745427
99.982663, -6.310983
99.77453, -4.379394
99.879442, -7.641867
99.863181, 2.840926
99.989383, -1.219818
99.981846, 9.00256
99.968371, 1.889764
99.96528, 4.331841
99.949818, 4.517708
99.30061, 5.388495
99.912894, -0.00385
99.871529, -5.264401
99.587005, 4.617727
99.966718, -10.375384
99.92575, 4.667232
99.970486, 3.428125
99.91362, 1.079092
99.984722, 5.982749
99.981044, -0.915231
99.972384, 4.310541
99.981719, -2.315878
99.916395, -2.823729
99.98796, -3.23144
99.946153, -23.651319
99.983362, -8.971286
99.721053, -6.238636
99.957905, -6.457229
99.968271, -4.663691
99.953549, -15.106097
99.973822, -7.38629
99.969805, -16.267447
99.980625, -11.330302
99.981048, -6.762043
99.898056, -12.607318
99.981285, -12.216874
99.983674, -29.593612
99.93407, -3.177042
99.982398, 2.65376
99.964711, -4.193284
99.961706, -8.57457
99.983086, -9.339145
99.974604, -6.064928
99.499571, -9.470566
99.983072, -24.827029
99.987313, -15.565044
99.981967, -24.47535
99.982081, -11.411216
99.975315, -7.004779
99.965411, -23.157223
99.981631, -8.152406
99.98561, -19.196047
99.979158, -11.550876
99.884964, -7.941373
99.956203, -8.248875
99.971479, -18.497035
99.985255, -12.867761
99.935831, -0.364336
99.984286, -12.363575
99.972381, -13.504873
99.987373, -20.98962
99.98481, -12.707834
99.984146, -9.813215
99.984484, -12.841083
99.9841, -4.795656
99.983792, -16.108208
99.985103, -10.631502
99.982246, -11.127518
99.978859, -7.858375
99.959097, -13.175069
99.993922, -0.879776
99.857456, 2.104601
99.98099, -12.701924
99.980513, -12.195004
99.980583, -7.64076
99.945187, 0.9957
99.856413, -10.694555
99.962495, -14.847338
99.955894, -6.785252
99.984032, -3.128058
99.982373, -13.200194
99.976176, -10.819699
99.936449, -8.04383
99.344413, -15.814851
99.984282, 0.204409
99.921462, -14.885071
96.855412, 24.255927
99.950908, -19.739544
99.983591, -32.254393
98.894361, -29.45104
99.943875, -33.583818
99.772775, -31.371602
99.903651, -9.247785
99.981172, 41.614869
99.897541, 23.129719
99.588376, -17.389521
99.526477, 31.127266
99.81296, 43.069837
99.896924, -4.135026
99.64316, -23.074602
99.162198, 4.762549
99.982009, -16.824611
99.900928, -5.025055
99.508244, -8.696858
98.893813, 3.009684
99.908032, -0.212754
99.798498, -4.088436
99.340509, 3.73879
99.987491, -5.34495
99.448106, 5.530721
96.999739, -4.738782
99.940436, 10.975872
99.984327, 14.934432
99.922001, 5.007886
99.342859, 0.253838
99.97856, 4.748013
99.448772, 3.427661
99.972867, 2.88759
99.982267, 4.155266
99.92476, 10.791581
99.985183, 1.325255
98.631993, 19.632943
98.939962, 10.191272
99.958702, 12.350313
99.837522, 11.318803
99.96018, 3.432613
99.969059, -26.897262
99.683143, 12.512813
99.308978, 8.737922
99.976649, -17.187996
98.556286, -8.673372
99.964032, 19.648159
99.844114, -4.96593
99.416001, 4.822548
99.953343, -33.994016
99.981248, 11.103274
99.722823, 16.579652
99.950335, 4.37356
99.561698, 13.555443
99.047234, 7.430415
99.975558, 11.039902
97.78816, 4.055093
99.938614, 14.734614
99.782338, 3.295629
99.775829, 5.519203
99.982479, 6.121927
99.897316, 5.431466
98.468793, -3.808127
99.992589, -45.827525
99.71379, -22.374796
98.882741, -6.619232
97.964576, -9.95502
99.98007, -1.735806
99.907691, 6.940257
99.960847, -8.017152
99.250759, 2.886907
98.351111, -8.488293
99.810572, -5.744276
99.261308, -19.805811
99.004771, -24.9545
99.24539, -22.967796
99.934047, -47.279018
98.517806, -52.947141
99.98486, -58.699837
97.778422, -51.347646
98.160627, -52.91496
98.181949, -54.406275
99.984121, -81.134817
98.117234, -71.505384
99.894155, -86.994319
99.73104, -95.657755
98.021861, -81.325424
99.76554, -101.111386
99.984123, -98.356726
99.978919, -97.366806
99.4748, -115.635944
99.770138, -111.403619
97.866286, -99.746722
99.881348, -120.384394
99.486485, -125.306142
99.796655, -113.980409
99.828272, -106.108568
99.492008, -126.764187
99.735264, -124.622739
99.46246, -126.361966
98.027805, -133.003527
99.841875, -128.262745
99.770608, -118.576667
96.882369, -119.089497
99.978725, -142.542454
99.610286, -130.449074
99.478142, -143.401127
99.888895, -131.713179
99.395758, -133.150088
98.11643, -136.031993
98.645801, -133.560985
99.507872, -135.969214
99.200633, -135.613454
97.658526, -152.728824
99.935647, -138.120212
99.808502, -132.157208
99.978193, -128.985439
99.964571, -139.224815
99.95684, -134.252488
99.80277, -130.707047
98.712618, -87.529788
99.933711, -46.338188
99.786525, -52.953662
99.992223, -28.676288
99.427268, -34.267933
99.979249, -29.283011
99.981894, -28.35555
99.423757, -14.148341
99.965492, -5.170438
99.98224, -8.208597
99.918771, -17.301046
99.877594, 0.517143
99.983846, -1.618737
99.898319, -3.375429
##END= 
