# Supplementary material for: Single spin exact gradients for the optimization of complex pulses and pulse sequences
Source: J Biomol NMR. 2026 Feb 17;80(1):6. doi: 10.1007/s10858-025-00486-7 (PMC12913341; doi:10.1007/s10858-025-00486-7)
Supplement: Supplementary file 1 — (zip 804 KB) [file 10858_2025_486_MOESM1_ESM.zip › SUPPINFO/01_XACT_examplepulseshapes/15N_6kHz_BRK/15N_6kHz_inv_td10_ppap.brk]

##TITLE= 15N_6kHz_inv_td10_ppap.brk
##JCAMP-DX=
##DATA TYPE= Shape Data
##OWNER= vm1188
##DATE= 2025-07-21
##Max_Amplitude= 5000.000058
##PULSE_LENGTH= 0.0 us
##NPOINTS= 50
##XYPOINTS= (XY..XY)
99.697126, -139.499221
99.831805, -41.696044
97.783621, 17.806231
99.452228, 45.419261
99.848481, 72.672809
99.928283, 100.076918
99.977249, 131.060961
99.927803, 154.655366
99.957872, 175.672079
99.9317, -169.174399
99.906135, -154.177541
99.659275, -137.859743
99.952985, -125.05876
84.096074, -112.625224
97.741667, -102.251891
99.792899, -92.833905
99.883157, -87.140164
99.637039, -78.213621
99.92358, -69.740211
99.509045, -63.567348
99.999468, -56.679262
99.888217, -52.645997
98.754592, -49.91279
99.819493, -51.970231
99.850385, -47.420315
99.847342, -50.63753
99.999695, -55.143114
100.0, -54.75854
99.741325, -56.935649
99.989437, -59.392038
99.985751, -63.605143
99.861733, -69.550673
92.837978, -76.579038
99.941778, -85.516015
99.967779, -93.096137
99.976478, -105.014889
99.475261, -118.634436
99.896572, -133.841579
99.976919, -145.94896
99.799508, -160.557726
99.829406, -175.299878
99.808769, 169.445096
99.969714, 149.488467
99.95894, 120.574572
99.703798, 82.053329
99.941251, 46.200724
99.968872, 19.1272
99.841707, -5.170901
99.926486, 166.222408
99.525171, -85.433128
##END= 
