# Supplementary material for: Single spin exact gradients for the optimization of complex pulses and pulse sequences
Source: J Biomol NMR. 2026 Feb 17;80(1):6. doi: 10.1007/s10858-025-00486-7 (PMC12913341; doi:10.1007/s10858-025-00486-7)
Supplement: Supplementary file 1 — (zip 804 KB) [file 10858_2025_486_MOESM1_ESM.zip › SUPPINFO/01_XACT_examplepulseshapes/15N_6kHz_BRK/15N_6kHz_inv_td10_ppaptanha.brk]

##TITLE= 15N_6kHz_inv_td10_ppaptanha.brk
##JCAMP-DX=
##DATA TYPE= Shape Data
##OWNER= vm1188
##DATE= 2025-07-21
##Max_Amplitude= 5000.0
##PULSE_LENGTH= 0.0 us
##NPOINTS= 50
##XYPOINTS= (XY..XY)
99.215499, -103.531558
99.937591, 10.894146
100.0, 159.709423
99.996514, -159.199584
99.974957, 99.020921
99.963301, 64.161553
28.054301, 173.396915
99.999847, 58.314926
99.999588, 28.58389
99.903272, -20.749211
99.999719, -18.230232
99.999972, -44.443478
99.999997, -79.874927
99.999999, -52.217029
99.921768, -88.924635
99.973464, -96.499876
99.998524, -110.617287
99.999975, -121.967347
99.999911, -132.90987
99.988029, -143.82282
99.661507, -139.977494
99.949535, -144.528923
100.0, -145.586938
99.999995, -149.878645
99.997882, -160.356171
99.999234, -162.477309
99.999971, -154.023324
99.999998, -153.135315
100.0, -143.711972
99.999839, -145.040479
99.995695, -149.251306
99.999146, -154.709147
100.0, -146.73609
100.0, -131.875952
99.999378, -102.863427
99.999998, -84.458787
99.999992, -101.593287
99.999912, -102.254433
99.999365, -82.694787
99.997653, -61.782036
99.997091, -45.543066
99.99863, -29.064289
99.9996, -10.449884
99.99988, 11.686764
99.99995, 38.89438
99.999974, 71.173192
99.999987, 98.281475
99.99999, 108.07312
99.999787, -173.07126
99.955483, -90.385743
##END= 
