# Supplementary material for: Single spin exact gradients for the optimization of complex pulses and pulse sequences
Source: J Biomol NMR. 2026 Feb 17;80(1):6. doi: 10.1007/s10858-025-00486-7 (PMC12913341; doi:10.1007/s10858-025-00486-7)
Supplement: Supplementary file 1 — (zip 804 KB) [file 10858_2025_486_MOESM1_ESM.zip › SUPPINFO/01_XACT_examplepulseshapes/15N_6kHz_BRK/15N_6kHz_inv_td10_ppapz.brk]

##TITLE= 15N_6kHz_inv_td10_ppapz.brk
##JCAMP-DX=
##DATA TYPE= Shape Data
##OWNER= vm1188
##DATE= 2025-07-21
##Max_Amplitude= 5000.002878
##PULSE_LENGTH= -4.931120027e9 us
##NPOINTS= 50
##XYPOINTS= (XY..XY)
99.984811, -24.148136
99.964681, -58.562137
99.962121, -150.575605
99.850534, -45.469879
6.939947, -34.522104
99.994237, 148.619416
99.998601, 143.919388
99.957588, 145.690114
99.960779, 156.026581
99.897198, 170.289108
99.999944, -176.155292
99.945383, -166.304722
99.853513, -162.024348
99.951078, -165.09588
100.0, -176.872352
99.748361, 162.695452
99.917848, 133.678842
99.898831, 100.620974
99.764378, 73.545858
99.915948, 63.861445
99.764749, 70.879624
99.827802, 88.730657
99.998382, 113.377718
99.980919, 139.26002
99.992763, 159.983943
99.822134, 172.111126
99.941053, 179.614759
99.980061, -173.272249
99.578049, -165.047696
99.915196, -154.219188
99.996309, -140.001915
99.982543, -117.858491
99.828677, -97.123523
99.93547, -76.841886
99.931895, -56.728928
99.766826, -43.349944
99.67193, -42.438307
99.811867, -56.284372
99.773357, -81.12289
31.949012, -107.540068
18.257836, -129.074919
84.300048, -163.938864
97.933981, -19.490413
99.718812, -46.618277
99.922025, -59.427608
99.999496, -70.618601
99.99952, 30.792078
99.562935, 13.878793
99.967767, 33.528454
99.844399, 80.459494
##END= 
