# Supplementary material for: Single spin exact gradients for the optimization of complex pulses and pulse sequences
Source: J Biomol NMR. 2026 Feb 17;80(1):6. doi: 10.1007/s10858-025-00486-7 (PMC12913341; doi:10.1007/s10858-025-00486-7)
Supplement: Supplementary file 1 — (zip 804 KB) [file 10858_2025_486_MOESM1_ESM.zip › SUPPINFO/01_XACT_examplepulseshapes/15N_6kHz_BRK/15N_6kHz_inv_td10_ppapztanha.brk]

##TITLE= 15N_6kHz_inv_td10_ppapztanha.brk
##JCAMP-DX=
##DATA TYPE= Shape Data
##OWNER= vm1188
##DATE= 2025-07-21
##Max_Amplitude= 4999.757917
##PULSE_LENGTH= 3.310005311e9 us
##NPOINTS= 50
##XYPOINTS= (XY..XY)
95.558524, 54.282422
87.181282, -36.563279
91.891194, 111.875995
99.451646, 88.894191
98.999282, 80.687238
99.09709, 83.541507
99.347183, 93.135344
99.842842, 83.749232
99.916539, 65.788309
99.725698, 50.194874
99.398708, 70.937609
99.473953, 93.047707
99.588335, 108.895227
99.731726, 116.293528
99.635905, 112.109212
99.328489, 96.546176
99.221722, 75.903269
99.402098, 59.044802
99.728743, 53.33776
99.546884, 65.254107
99.263477, 86.578001
99.640378, 73.359872
100.0, 42.014883
99.994703, -2.84201
99.986943, -19.324753
99.985393, -20.37956
99.990811, -26.959877
99.975107, -45.496405
99.851494, -71.802775
99.733876, -69.304653
99.983441, -69.086114
99.996693, -64.814178
99.892198, -77.695506
99.235511, -105.399276
98.015883, -130.303511
97.545102, -144.187586
98.052382, -148.111224
98.517462, -147.695941
98.643985, -148.408898
98.626925, -155.203557
98.966356, -177.224072
99.33309, 135.199478
99.359877, 115.533137
97.596989, 109.170741
94.935715, 119.567047
91.594906, 137.719444
92.447827, 167.034998
98.62517, 39.798164
95.515234, 22.447063
0.672846, -161.537436
##END= 
