# Supplementary material for: Single spin exact gradients for the optimization of complex pulses and pulse sequences
Source: J Biomol NMR. 2026 Feb 17;80(1):6. doi: 10.1007/s10858-025-00486-7 (PMC12913341; doi:10.1007/s10858-025-00486-7)
Supplement: Supplementary file 1 — (zip 804 KB) [file 10858_2025_486_MOESM1_ESM.zip › SUPPINFO/01_XACT_examplepulseshapes/15N_6kHz_BRK/15N_6kHz_inv_td10_ppp.brk]

##TITLE= 15N_6kHz_inv_td10_ppp.brk
##JCAMP-DX=
##DATA TYPE= Shape Data
##OWNER= vm1188
##DATE= 2025-07-21
##Max_Amplitude= 5000.0
##PULSE_LENGTH= 0.0 us
##NPOINTS= 50
##XYPOINTS= (XY..XY)
100.0, 52.50525
100.0, 60.259833
100.0, 72.948462
100.0, 88.155577
100.0, 103.811701
100.0, 119.491259
100.0, 134.520282
100.0, 148.68342
100.0, 157.914352
100.0, 151.793094
100.0, 123.363094
100.0, 91.839722
100.0, 75.864964
100.0, 75.799909
100.0, 86.639754
100.0, 100.649776
100.0, 115.668652
100.0, 127.484474
100.0, 136.902704
100.0, 144.081956
100.0, 148.938852
100.0, 151.701241
100.0, 149.236588
100.0, -47.264233
100.0, -26.691473
100.0, -28.67063
100.0, -28.662855
100.0, -28.737637
100.0, -28.794099
100.0, -29.198703
100.0, -29.736097
100.0, -30.702473
100.0, -31.590852
100.0, -33.020376
100.0, -35.131509
100.0, -40.148482
100.0, -54.149866
100.0, -105.786726
100.0, -156.667677
100.0, 172.099422
100.0, 148.45904
100.0, 131.811846
100.0, 121.748129
100.0, 122.73491
100.0, 135.143445
100.0, 162.929828
100.0, -149.319134
100.0, -88.021178
100.0, -45.277371
100.0, -26.423577
##END= 
