# Supplementary material for: Single spin exact gradients for the optimization of complex pulses and pulse sequences
Source: J Biomol NMR. 2026 Feb 17;80(1):6. doi: 10.1007/s10858-025-00486-7 (PMC12913341; doi:10.1007/s10858-025-00486-7)
Supplement: Supplementary file 1 — (zip 804 KB) [file 10858_2025_486_MOESM1_ESM.zip › SUPPINFO/01_XACT_examplepulseshapes/15N_6kHz_BRK/15N_6kHz_inv_td10_ppxy.brk]

##TITLE= 15N_6kHz_inv_td10_ppxy.brk
##JCAMP-DX=
##DATA TYPE= Shape Data
##OWNER= vm1188
##DATE= 2025-07-21
##Max_Amplitude= 5000.161453
##PULSE_LENGTH= 0.0 us
##NPOINTS= 50
##XYPOINTS= (XY..XY)
99.999149, -32.104763
99.055627, -169.415444
99.86046, -173.80579
66.757792, -94.889438
99.997503, -42.12631
99.997182, -30.703901
99.995419, -23.444912
100.0, -23.238129
99.997503, -16.332532
99.960164, 8.554348
99.997394, 42.225924
93.290569, -168.532103
99.992129, -134.25137
98.841534, 87.169366
99.751001, 61.364728
99.779901, 5.873308
99.853843, 10.957872
99.988833, 12.217945
99.950879, 8.207349
99.647939, 6.937112
99.994039, 5.457757
99.99706, 8.738039
99.964516, 6.195222
99.996035, 11.523929
99.987381, 19.546005
99.998419, 21.612415
99.987991, 54.517737
99.942394, 75.347082
99.962734, 96.210825
99.999261, 117.15867
99.961119, 127.016122
99.85815, 134.588879
99.982882, 131.998426
99.863041, 127.773331
99.942089, 104.876151
99.981101, 69.644923
99.84581, 20.335738
99.997116, 0.025436
99.985031, 2.758503
99.943058, -13.632483
99.918612, -16.835625
99.993158, -7.689513
99.992455, -5.441478
99.989771, 2.010968
99.874231, -3.139854
99.994467, 2.962021
99.942081, 4.244983
99.983216, 0.83148
99.930323, 0.69205
99.998465, -11.818191
##END= 
