# Supplementary material for: Single spin exact gradients for the optimization of complex pulses and pulse sequences
Source: J Biomol NMR. 2026 Feb 17;80(1):6. doi: 10.1007/s10858-025-00486-7 (PMC12913341; doi:10.1007/s10858-025-00486-7)
Supplement: Supplementary file 1 — (zip 804 KB) [file 10858_2025_486_MOESM1_ESM.zip › SUPPINFO/01_XACT_examplepulseshapes/15N_6kHz_BRK/15N_6kHz_inv_td10_ppxyz.brk]

##TITLE= 15N_6kHz_inv_td10_ppxyz.brk
##JCAMP-DX=
##DATA TYPE= Shape Data
##OWNER= vm1188
##DATE= 2025-07-21
##Max_Amplitude= 5000.640872
##PULSE_LENGTH= -1.05841638e8 us
##NPOINTS= 50
##XYPOINTS= (XY..XY)
99.867711, -1.492828
99.947287, -39.479781
95.634064, -35.175609
94.961719, -50.113283
90.821856, -56.505797
77.357276, -51.149796
69.460343, -24.88979
99.985715, 3.527332
99.854132, 11.484278
99.72967, 15.885884
99.905278, -4.413461
99.820785, 4.208888
99.799558, 3.445452
99.978981, -6.332051
99.986481, -2.199476
99.554651, 6.558617
99.717013, -3.208792
99.965681, 0.980669
99.736341, 3.711764
99.798731, 18.124579
99.880668, 22.799131
99.946405, 44.855882
99.978803, 54.812365
99.986478, 58.328169
99.991175, 68.659794
99.99262, 86.216542
99.988409, 109.381474
99.978369, 125.509986
100.0, 139.496992
99.965919, 154.802484
99.795955, 156.559347
99.768113, 164.502926
99.929052, 166.678943
99.886274, 168.130064
59.60067, 121.807717
99.799845, 8.610222
99.986075, 11.020185
99.91895, 12.697175
99.968004, 9.219558
99.967337, 7.129222
99.914269, 6.532358
99.976239, 13.315412
99.991572, 0.273022
99.981387, 5.854567
99.935034, -14.406822
99.91761, -10.054873
99.611554, -6.959661
99.946265, -7.462076
99.65874, 13.37463
99.932061, -4.096058
##END= 
