# Supplementary material for: Single spin exact gradients for the optimization of complex pulses and pulse sequences
Source: J Biomol NMR. 2026 Feb 17;80(1):6. doi: 10.1007/s10858-025-00486-7 (PMC12913341; doi:10.1007/s10858-025-00486-7)
Supplement: Supplementary file 1 — (zip 804 KB) [file 10858_2025_486_MOESM1_ESM.zip › SUPPINFO/01_XACT_examplepulseshapes/15N_6kHz_BRK/15N_6kHz_inv_td50_ppaptanha.brk]

##TITLE= 15N_6kHz_inv_td50_ppaptanha.brk
##JCAMP-DX=
##DATA TYPE= Shape Data
##OWNER= vm1188
##DATE= 2025-07-21
##Max_Amplitude= 4999.997028
##PULSE_LENGTH= 0.0 us
##NPOINTS= 10
##XYPOINTS= (XY..XY)
41.092689, 45.652132
99.999999, -160.581347
100.0, -52.587736
99.991664, -6.779806
99.992744, 14.660139
99.281361, 7.221218
99.999266, -42.41529
81.015086, -106.698104
76.80853, 141.553273
33.874202, -12.225817
##END= 
