# Supplementary material for: Single spin exact gradients for the optimization of complex pulses and pulse sequences
Source: J Biomol NMR. 2026 Feb 17;80(1):6. doi: 10.1007/s10858-025-00486-7 (PMC12913341; doi:10.1007/s10858-025-00486-7)
Supplement: Supplementary file 1 — (zip 804 KB) [file 10858_2025_486_MOESM1_ESM.zip › SUPPINFO/01_XACT_examplepulseshapes/15N_6kHz_BRK/15N_6kHz_inv_td50_ppapztanha.brk]

##TITLE= 15N_6kHz_inv_td50_ppapztanha.brk
##JCAMP-DX=
##DATA TYPE= Shape Data
##OWNER= vm1188
##DATE= 2025-07-21
##Max_Amplitude= 4989.9262
##PULSE_LENGTH= 1.934214505e9 us
##NPOINTS= 10
##XYPOINTS= (XY..XY)
48.218472, 29.149444
97.733804, 152.806281
99.192478, 170.21257
98.78049, -127.778911
99.530159, -147.897144
56.274019, -37.652298
100.0, -62.901965
99.878004, -96.883075
99.77927, -142.050525
36.982039, 115.302369
##END= 
