# Supplementary material for: Single spin exact gradients for the optimization of complex pulses and pulse sequences
Source: J Biomol NMR. 2026 Feb 17;80(1):6. doi: 10.1007/s10858-025-00486-7 (PMC12913341; doi:10.1007/s10858-025-00486-7)
Supplement: Supplementary file 1 — (zip 804 KB) [file 10858_2025_486_MOESM1_ESM.zip › SUPPINFO/01_XACT_examplepulseshapes/15N_6kHz_BRK/15N_6kHz_inv_td50_ppp.brk]

##TITLE= 15N_6kHz_inv_td50_ppp.brk
##JCAMP-DX=
##DATA TYPE= Shape Data
##OWNER= vm1188
##DATE= 2025-07-21
##Max_Amplitude= 5000.0
##PULSE_LENGTH= 0.0 us
##NPOINTS= 10
##XYPOINTS= (XY..XY)
100.0, -90.426627
100.0, -106.103832
100.0, -82.777477
100.0, -23.181624
100.0, -109.913689
100.0, 133.652602
100.0, 150.199566
100.0, 136.472326
100.0, -124.93522
100.0, -32.495536
##END= 
