# Supplementary material for: Single spin exact gradients for the optimization of complex pulses and pulse sequences
Source: J Biomol NMR. 2026 Feb 17;80(1):6. doi: 10.1007/s10858-025-00486-7 (PMC12913341; doi:10.1007/s10858-025-00486-7)
Supplement: Supplementary file 1 — (zip 804 KB) [file 10858_2025_486_MOESM1_ESM.zip › SUPPINFO/01_XACT_examplepulseshapes/15N_6kHz_XYZT/15N_6kHz_exc_td10_ppap.xyzt]

# File Format xyzt (x-rf-component, y-rf-component, z-component, time)
# ------------------------------------
# Pulse optimized using PulseOptimizer
# No. iterations :   134
# using          :   BFGS
# converged      :   true
# max. amplitude :   5000.001478038479  [Hz]
# sqrt rf-power  :   4572.81378498569  [Hz]
# rf-energy      :   10455.312956077581  [Hz]
# pulse length   :   500.0  [µs]
# cost           :   0.010151145766616632
# tr. efficiency :   0.994924427133978
# ------------------------------------
    -4153.205530242824   -2249.2402227451644                   0.0                1.0e-5
   -3292.9309563682164    -3762.465431314015                   0.0                1.0e-5
    -4637.639862678329   -1863.2011017250811                   0.0                1.0e-5
    -4925.003707438284     859.2464069442666                   0.0                1.0e-5
   -2131.4513414424487     4522.445590348879                   0.0                1.0e-5
      860.013319248624     4921.928912776994                   0.0                1.0e-5
    2400.8510567253984     4379.660937225386                   0.0                1.0e-5
    2662.5771061325313     4231.521493820749                   0.0                1.0e-5
    2241.6448383275733     4467.476190857657                   0.0                1.0e-5
    1624.1753114566309    4724.0982336979705                   0.0                1.0e-5
    -912.4062493403409    -805.0990213632682                   0.0                1.0e-5
    194.91869164968233    158.66135103662978                   0.0                1.0e-5
    1030.4533123432248     4888.902700757793                   0.0                1.0e-5
    -511.8811153338047     4925.615223038627                   0.0                1.0e-5
   -1227.4596101036077      4837.72814148365                   0.0                1.0e-5
    1411.7057283715096    -3415.559017536721                   0.0                1.0e-5
     4851.684022448212    1208.3055807915594                   0.0                1.0e-5
     3481.900321454532     3577.637426623055                   0.0                1.0e-5
    3710.5877179421827    -3350.248691953709                   0.0                1.0e-5
     4549.330392313012   -2057.5991425760276                   0.0                1.0e-5
     4649.920862112416   -1825.5029976456315                   0.0                1.0e-5
     4460.982325642379    2258.2407552589516                   0.0                1.0e-5
   -387.93811396958546    -513.7086381709115                   0.0                1.0e-5
     4991.198075402454    -145.7446120559032                   0.0                1.0e-5
     3292.940759513153    -3762.519891605082                   0.0                1.0e-5
    1047.4881690352092    -4715.381090585081                   0.0                1.0e-5
   -3772.0467486263005    -3281.827650494421                   0.0                1.0e-5
   -1675.2048522408052    1526.2938264982538                   0.0                1.0e-5
    3139.0747367862705    3888.7286654927284                   0.0                1.0e-5
     4948.805444863364     72.81512540504534                   0.0                1.0e-5
   -1709.3877829590704     594.3586601897061                   0.0                1.0e-5
    -3809.026827960218    3239.0034478121916                   0.0                1.0e-5
    -771.3636247317321     484.7797750886531                   0.0                1.0e-5
     4761.159691968414   -1520.2016645799097                   0.0                1.0e-5
     4713.509756650037   -1664.1790855555428                   0.0                1.0e-5
    1038.7973741251574     356.6946815642581                   0.0                1.0e-5
    3707.1906184746567   -3286.3178998865938                   0.0                1.0e-5
     4804.255769819139   -1373.7809116549934                   0.0                1.0e-5
    1759.6081285748755    -4672.261435399964                   0.0                1.0e-5
    3296.6050678957736   -3721.3844146425427                   0.0                1.0e-5
     1264.352925543254    178.83993365214187                   0.0                1.0e-5
   -115.72261746892407    -4995.492976390889                   0.0                1.0e-5
    1391.4901451836317    -4800.263053434909                   0.0                1.0e-5
     2523.479344199843    -4315.277940940163                   0.0                1.0e-5
    2782.3131825846935      -4152.9944201872                   0.0                1.0e-5
    1236.4655377001088    -4840.581410510366                   0.0                1.0e-5
    -474.5270386989362    -4975.881540729052                   0.0                1.0e-5
    -2356.814191592561    -4399.044020024352                   0.0                1.0e-5
    1981.6965035701157    -4578.267722481763                   0.0                1.0e-5
     4928.469922133004    -842.4610277549815                   0.0                1.0e-5
