# Supplementary material for: Single spin exact gradients for the optimization of complex pulses and pulse sequences
Source: J Biomol NMR. 2026 Feb 17;80(1):6. doi: 10.1007/s10858-025-00486-7 (PMC12913341; doi:10.1007/s10858-025-00486-7)
Supplement: Supplementary file 1 — (zip 804 KB) [file 10858_2025_486_MOESM1_ESM.zip › SUPPINFO/01_XACT_examplepulseshapes/15N_6kHz_XYZT/15N_6kHz_exc_td10_ppaptanha.xyzt]

# File Format xyzt (x-rf-component, y-rf-component, z-component, time)
# ------------------------------------
# Pulse optimized using PulseOptimizer
# No. iterations :   146
# using          :   BFGS
# converged      :   true
# max. amplitude :   4999.9980741204245  [Hz]
# sqrt rf-power  :   4936.342064790133  [Hz]
# rf-energy      :   12183.73649030826  [Hz]
# pulse length   :   500.0  [µs]
# cost           :   0.0016250802619567069
# tr. efficiency :   0.9991874598690218
# ------------------------------------
     4948.668572595112    -714.6048557191632                   0.0                1.0e-5
    3429.3850957119457      3108.41105979497                   0.0                1.0e-5
    -3379.232467073425    3665.5115687854027                   0.0                1.0e-5
   -3933.0802655714433     3068.852717567518                   0.0                1.0e-5
    -4892.650058368644    -993.1889768051922                   0.0                1.0e-5
    -4100.245703604431   -2857.2297780235212                   0.0                1.0e-5
    -3646.149699650782    -3415.389503984246                   0.0                1.0e-5
   -3206.8165341318627    -3755.565070551266                   0.0                1.0e-5
    -4772.132777110862   -1480.2371862313557                   0.0                1.0e-5
    -56.08320807738535    1063.0417632182373                   0.0                1.0e-5
    3974.1563796765017    3001.7572666489677                   0.0                1.0e-5
     4950.926907585903     659.3203972815443                   0.0                1.0e-5
    4660.0620334749965    1796.7714851141784                   0.0                1.0e-5
     4971.814985194449    462.85153903060103                   0.0                1.0e-5
     4992.561290660174     73.55042348220896                   0.0                1.0e-5
     4985.216951163952   -168.84971272557385                   0.0                1.0e-5
    3587.2265029320647   -3483.0499413808575                   0.0                1.0e-5
    3255.9897056334466    -3758.083792161352                   0.0                1.0e-5
    4733.8447555600305    1609.4324113005614                   0.0                1.0e-5
    4062.8028075253465    -2900.170629407635                   0.0                1.0e-5
     4903.120770007666      551.442851235069                   0.0                1.0e-5
    -4473.778073255491    -2232.596126586363                   0.0                1.0e-5
     -4072.00403317512     2901.306593263672                   0.0                1.0e-5
    -4993.616970036584   -247.81904592943454                   0.0                1.0e-5
    -4967.112922077753     571.5501273037158                   0.0                1.0e-5
    -4948.977123031692     711.8838750720266                   0.0                1.0e-5
     -4853.39557457541    1199.6567207641958                   0.0                1.0e-5
    -4859.856618253206    1171.0721878957995                   0.0                1.0e-5
     -4923.44008565877     865.1157428905781                   0.0                1.0e-5
    -4984.398664165058    383.11259804729116                   0.0                1.0e-5
      -4999.2967164549   -43.455598337631166                   0.0                1.0e-5
   -4885.0633650331865   -1065.2949786707243                   0.0                1.0e-5
   -4249.5083632659735    -2596.566287814468                   0.0                1.0e-5
   -3358.5341537931054    -3704.060764487878                   0.0                1.0e-5
    3318.4698630642674    -3668.848672908365                   0.0                1.0e-5
     4967.845825573345     476.3831318093543                   0.0                1.0e-5
     4495.242625099884     2175.162402162701                   0.0                1.0e-5
     4000.335191993422    2991.8862826502436                   0.0                1.0e-5
     3594.293815566862     3474.993470553083                   0.0                1.0e-5
     3416.765275473832    3646.2112264320767                   0.0                1.0e-5
    3873.4842521964633    3153.3182527506406                   0.0                1.0e-5
     4599.756316959354    1952.8338589766975                   0.0                1.0e-5
     4934.794818676941    -761.7216689987318                   0.0                1.0e-5
     3761.892501033803    -3277.178084666827                   0.0                1.0e-5
    3288.3319159107955   -3766.4583687491922                   0.0                1.0e-5
    2988.1512958183057    -4007.032876765793                   0.0                1.0e-5
      3114.92450500193    -3910.036922984875                   0.0                1.0e-5
     3829.172848332484   -3192.2148319447524                   0.0                1.0e-5
     4468.800250655853    -2220.593521223831                   0.0                1.0e-5
     4852.517101694414    -1196.068399986669                   0.0                1.0e-5
