# Supplementary material for: Single spin exact gradients for the optimization of complex pulses and pulse sequences
Source: J Biomol NMR. 2026 Feb 17;80(1):6. doi: 10.1007/s10858-025-00486-7 (PMC12913341; doi:10.1007/s10858-025-00486-7)
Supplement: Supplementary file 1 — (zip 804 KB) [file 10858_2025_486_MOESM1_ESM.zip › SUPPINFO/01_XACT_examplepulseshapes/15N_6kHz_XYZT/15N_6kHz_exc_td10_ppapz.xyzt]

# File Format xyzt (x-rf-component, y-rf-component, z-component, time)
# ------------------------------------
# Pulse optimized using PulseOptimizer
# No. iterations :   198
# using          :   BFGS
# converged      :   true
# max. amplitude :   5000.194708610119  [Hz]
# sqrt rf-power  :   4969.674263951298  [Hz]
# rf-energy      :   12348.831144889937  [Hz]
# pulse length   :   500.0  [µs]
# cost           :   0.0036545763726117514
# tr. efficiency :   0.9981728794467966
# ------------------------------------
    101.04277144978036     4904.812449318431   -1759.5801860504541                1.0e-5
    -4909.606868992034     925.5172839596786     943.1968057125099                1.0e-5
    -4819.626902286913   -1304.9568058110742     853.6916859069528                1.0e-5
   -3670.5573518518586    -3388.374411495469   -1947.9475517972533                1.0e-5
    -2897.582326963343   -4057.3766916371806    -4630.187684037023                1.0e-5
   -2937.4628634086785   -4045.3630069013902    -7768.982029362266                1.0e-5
    -3455.677655192333   -3613.8952762105678   -11256.401500358881                1.0e-5
    -4214.286792929974   -2688.9685083742575   -14930.722649431646                1.0e-5
   -3541.0061770400566    -2126.854196676434   -16107.689640398856                1.0e-5
     -4710.60057173726   -1629.9678091379722   -12394.721090713982                1.0e-5
   -3512.1137677929464    3556.5396557986205   -13309.557511551577                1.0e-5
     4817.361656640106    1339.0355450529012    -9697.807796140936                1.0e-5
     3876.220466663054    -3156.223398065421    -4790.918177010401                1.0e-5
     812.2821954588222    -4898.347687301653   -12851.271810459866                1.0e-5
    -1373.265095354276    -4796.398224543375    -9552.503452020952                1.0e-5
    -3384.394145549541   -3666.6075931742607    2066.2399379083845                1.0e-5
   -2592.3927172549743    -4138.332836799857     889.7304553146198                1.0e-5
     647.8437394946758    -4890.754453045286    -4893.879060768205                1.0e-5
    3505.9814670098667   -3559.6914364760482    -9282.147670179103                1.0e-5
     4621.524740994927   -1896.6802070003291   -10012.380907658157                1.0e-5
    3997.4802148374984    -2765.085568227077    -7385.626962558579                1.0e-5
     2233.680854448081    -4469.020378496138   -2346.2213306593017                1.0e-5
     741.1881158240152    -4926.411315040071     7992.345578445405                1.0e-5
      4917.45397829105    -746.0960383398412    12972.758153750685                1.0e-5
     4904.309881524548    -966.4398089042471       8490.1084122605                1.0e-5
     4989.694279383746   -45.493749723825005      5243.77439007279                1.0e-5
     4550.045451485241   -2065.3470688598577    -6158.763867075049                1.0e-5
     4149.554139365054   -2784.0004174335572     -9819.95444308865                1.0e-5
    3191.3285532744753     -3833.63456087208    -4998.317037982269                1.0e-5
    2910.3502357314114    -4062.080239086124    -6532.750428196349                1.0e-5
    1601.5440931432286   -4724.6139330899305    -8383.387218270078                1.0e-5
     1142.231374847913    -4867.847542333495    -4695.568600016537                1.0e-5
     3222.909768939951   -3813.1583782103667    -4406.850518131087                1.0e-5
    3875.8019883159823   -3153.8139266511334    -3085.370394724999                1.0e-5
     4983.207064619932    -313.6915810935525   -1870.1382744110485                1.0e-5
     4942.691103193187    -740.4682907109309    -5491.493091730415                1.0e-5
    4813.8011036783155   -1343.1743426048185    -5465.719633593991                1.0e-5
     4775.114115612869   -1481.5979226638979    -4603.000792822552                1.0e-5
     3979.875337328962    -3025.598854388473     -7590.30727679823                1.0e-5
      334.080415493067    -4984.338143570702    -2811.196755815807                1.0e-5
    -1229.898262976102   -4840.2404493290105     7393.604376343851                1.0e-5
    381.33258316338305    -4974.907547713358     8992.599644361182                1.0e-5
   -1222.4668091689919    -4822.626025198219     507.3572190250354                1.0e-5
    -4969.808777851585      548.534330986011    -6537.981277111159                1.0e-5
    -4990.221988117404   -206.58785898305936    -7738.256335501988                1.0e-5
   -4948.3118473852155     662.0436556358092   -15077.294832749845                1.0e-5
     1375.658636341344      4795.67341812412    -16114.50907756953                1.0e-5
    3855.5025300394454     3171.993197916754    -8905.661422502304                1.0e-5
     4146.168339933529    2794.1293840176495   -2693.6213556059906                1.0e-5
     4992.049863788994   -265.07957603166335    -13114.67505392983                1.0e-5
