# Supplementary material for: Single spin exact gradients for the optimization of complex pulses and pulse sequences
Source: J Biomol NMR. 2026 Feb 17;80(1):6. doi: 10.1007/s10858-025-00486-7 (PMC12913341; doi:10.1007/s10858-025-00486-7)
Supplement: Supplementary file 1 — (zip 804 KB) [file 10858_2025_486_MOESM1_ESM.zip › SUPPINFO/01_XACT_examplepulseshapes/15N_6kHz_XYZT/15N_6kHz_exc_td10_ppapztanha.xyzt]

# File Format xyzt (x-rf-component, y-rf-component, z-component, time)
# ------------------------------------
# Pulse optimized using PulseOptimizer
# No. iterations :   247
# using          :   BFGS
# converged      :   true
# max. amplitude :   4999.981234735362  [Hz]
# sqrt rf-power  :   4998.316624153194  [Hz]
# rf-energy      :   12491.584537643097  [Hz]
# pulse length   :   500.0  [µs]
# cost           :   0.0020300271846407708
# tr. efficiency :   0.9989849864076797
# ------------------------------------
   -1729.2034904851484    -4686.591826915376    1651.3464981717202                1.0e-5
   -1733.4607753150829    -4685.315717558977   -1367.4985273227671                1.0e-5
   -1468.8975200595087     -4778.07280187196     -3869.58934401966                1.0e-5
    -1430.982960859088    -4790.647165021067    -4359.395044569566                1.0e-5
    -1137.989549550875     -4868.71410201764    -3172.347127094822                1.0e-5
    -886.0895093278914    -4920.760123880772   -1376.1001887416317                1.0e-5
    -996.9089795266997   -4899.4037538720095    -1760.229748216847                1.0e-5
   -1441.7592975186867   -4787.6029989676645   -1112.6291169300205                1.0e-5
   -1655.5648809688334    -4717.067494901459    1668.3555671580639                1.0e-5
   -1648.8605863223536    -4719.477346368632     1945.305670238817                1.0e-5
   -1931.7656285271678    -4611.634663741077   -286.45461442914024                1.0e-5
    -2417.440292402659    -4376.389393507451   -408.60176362008434                1.0e-5
     -2544.19146002597   -4303.9809455502145    1212.5429826621644                1.0e-5
   -2372.3749603755978     -4401.14558309706    1355.7268261979052                1.0e-5
    -2136.062319901804    -4520.583935063149     573.7552459215095                1.0e-5
   -2186.1067227587823    -4496.490222310559   -405.37509857563765                1.0e-5
    -2201.365544668855    -4488.881251319126    -830.7546617728815                1.0e-5
    -2066.234384751669    -4552.493345583681     9.785200681509728                1.0e-5
    -1979.508671863544    -4590.630654771293   -3534.1814775367366                1.0e-5
    -2116.013008255613    -4529.822303171135     -6441.66041767423                1.0e-5
     4280.936508299989   -2582.5318085517756   -1892.1147198226997                1.0e-5
     4526.556844331963   -2122.6538195522303     3107.221235960424                1.0e-5
     4791.612515145678   -1427.1797002860271     2495.207948492678                1.0e-5
     4756.036880784523   -1540.7428694443468    2035.2712905801725                1.0e-5
    4224.1388004543915   -2673.5037770890317     6624.915967076032                1.0e-5
    -3231.936235310758    3814.1410087417185     4547.340716116505                1.0e-5
   -179.97780565912763     4996.613946966328    -3717.664480460087                1.0e-5
    1978.1193400273535     4591.614110460315    -4955.013372274744                1.0e-5
    3455.6609545798406    3612.8981081711327    -4912.814125302395                1.0e-5
     4382.933385014259    2405.1381302639866   -3409.0223113823045                1.0e-5
     4618.325807092638    1914.5814682717692    -966.2839921514726                1.0e-5
     4480.478077846914     2218.042947979063    1788.0889215216123                1.0e-5
    4400.9809987378685     2371.651912963395     2965.720929952017                1.0e-5
     4517.901542747755    2140.1686153463643    1362.1979968813978                1.0e-5
     4607.638935266543    1939.3729233868528    -642.8427131022287                1.0e-5
     4818.110205202371    1333.5444323265383    -727.6820991627997                1.0e-5
     4932.158668775169     817.5401709889998     307.5156143130364                1.0e-5
     4932.677479935895     816.6192600094505    1113.6947640962214                1.0e-5
     4956.841747118753     655.2067580443373   -483.69388983365724                1.0e-5
     4996.481160904693    177.17071671578765    -518.2865795932017                1.0e-5
     4997.179654481462   -146.30682023959082     432.1491228342669                1.0e-5
     4990.823686450962    -284.8827978436919    -2007.307600401362                1.0e-5
     4819.891904910949   -1322.0153919930551    -8796.966994538841                1.0e-5
      4925.79428886104     523.5157746964725   -18510.457222572597                1.0e-5
     4801.057585374788    1376.1896754839072    318.60070390829304                1.0e-5
     4775.879998351461    1475.6648358896573    -400.7755882598356                1.0e-5
    4910.2703088146945     940.0204882677914   -2104.3763683509615                1.0e-5
     4985.003878123495     384.2045873235543    -418.8274322202051                1.0e-5
     4998.967014952842     97.35923331121106     383.4347973095036                1.0e-5
     4999.354015978059     61.23304934374585     381.7691122429351                1.0e-5
