# Supplementary material for: Single spin exact gradients for the optimization of complex pulses and pulse sequences
Source: J Biomol NMR. 2026 Feb 17;80(1):6. doi: 10.1007/s10858-025-00486-7 (PMC12913341; doi:10.1007/s10858-025-00486-7)
Supplement: Supplementary file 1 — (zip 804 KB) [file 10858_2025_486_MOESM1_ESM.zip › SUPPINFO/01_XACT_examplepulseshapes/15N_6kHz_XYZT/15N_6kHz_exc_td10_ppp.xyzt]

# File Format xyzt (x-rf-component, y-rf-component, z-component, time)
# ------------------------------------
# Pulse optimized using PulseOptimizer
# No. iterations :   1018
# using          :   BFGS
# converged      :   true
# max. amplitude :   5000.000000000001  [Hz]
# sqrt rf-power  :   5000.0  [Hz]
# rf-energy      :   12500.0  [Hz]
# pulse length   :   500.0  [µs]
# cost           :   0.000810968799805843
# tr. efficiency :   0.9995945156000966
# ------------------------------------
    -4184.053188645764    2737.4621302555433                   0.0                1.0e-5
    -3424.428068398806     3643.252997578184                   0.0                1.0e-5
   -1823.8290764492738     4655.496482642661                   0.0                1.0e-5
      502.526988239686     4974.682565359397                   0.0                1.0e-5
    3071.2830387915833    3945.5317126632167                   0.0                1.0e-5
     4720.229478509778    1649.0705473712464                   0.0                1.0e-5
     4893.084497580389   -1028.4571452124148                   0.0                1.0e-5
     4408.655016745977   -2358.7625873157585                   0.0                1.0e-5
     4731.297243480735   -1617.0424836198947                   0.0                1.0e-5
    4999.1853440617815     90.25461604751655                   0.0                1.0e-5
     4756.896814864529    1540.1080133327328                   0.0                1.0e-5
     4304.394251974555    2544.0499451796163                   0.0                1.0e-5
     3896.148382602259     3133.692355791455                   0.0                1.0e-5
     3692.324605914314    3371.4594769268256                   0.0                1.0e-5
    3996.2871418269096     3004.944105980827                   0.0                1.0e-5
     4999.493032473173    -71.19984727649658                   0.0                1.0e-5
      3513.94581014364     -3556.99098162674                   0.0                1.0e-5
      2144.35723974524    -4516.827650946201                   0.0                1.0e-5
    1499.4821890838036    -4769.858820197977                   0.0                1.0e-5
    1233.3798319565465    -4845.490087712784                   0.0                1.0e-5
    1032.5442243371958     -4892.22366872038                   0.0                1.0e-5
    1105.5120615097574   -4876.2529755803735                   0.0                1.0e-5
     1221.075520095879    -4848.605425709807                   0.0                1.0e-5
    1562.7528508521593    -4749.505608708495                   0.0                1.0e-5
    2164.3903624775276    -4507.262401814919                   0.0                1.0e-5
    3637.2678169827223   -3430.7845790054703                   0.0                1.0e-5
     4144.772044992371    2796.5808937074858                   0.0                1.0e-5
    2214.3023268440575     4482.952732890789                   0.0                1.0e-5
    1843.2803595453265    4647.8293337981395                   0.0                1.0e-5
    1549.3575627188538     4753.892209847199                   0.0                1.0e-5
     1337.617813973139    4817.7565924132905                   0.0                1.0e-5
   -2444.3856202154616     4361.763283316035                   0.0                1.0e-5
    2203.6775303705713    -4488.185083320413                   0.0                1.0e-5
    3373.5736180375884   -3690.3930744137233                   0.0                1.0e-5
     3349.325937071767    -3712.413738695935                   0.0                1.0e-5
     3191.375194417354    -3849.042006585222                   0.0                1.0e-5
    2962.1820685871303     -4028.08607064706                   0.0                1.0e-5
    2696.1994400385174    -4210.761045171761                   0.0                1.0e-5
     2449.719883627079    -4358.769607556946                   0.0                1.0e-5
     2170.399897025041    -4504.371686150433                   0.0                1.0e-5
    1858.5997939545853    -4641.724550844435                   0.0                1.0e-5
    1482.1325576270817   -4775.2783250426155                   0.0                1.0e-5
     994.9466564653931    -4900.008280685691                   0.0                1.0e-5
    361.25062451061603    -4986.932723256921                   0.0                1.0e-5
    -552.8472802501216    -4969.341997158179                   0.0                1.0e-5
   -1793.5182258101354    -4667.257478829175                   0.0                1.0e-5
    -888.6021233022742    -4920.405091703598                   0.0                1.0e-5
     4677.676131024999   -1766.1670400160326                   0.0                1.0e-5
     4594.840021477628    1971.6605126206357                   0.0                1.0e-5
     4908.641651927298     951.4395056778151                   0.0                1.0e-5
