# Supplementary material for: Single spin exact gradients for the optimization of complex pulses and pulse sequences
Source: J Biomol NMR. 2026 Feb 17;80(1):6. doi: 10.1007/s10858-025-00486-7 (PMC12913341; doi:10.1007/s10858-025-00486-7)
Supplement: Supplementary file 1 — (zip 804 KB) [file 10858_2025_486_MOESM1_ESM.zip › SUPPINFO/01_XACT_examplepulseshapes/15N_6kHz_XYZT/15N_6kHz_exc_td10_ppxy.xyzt]

# File Format xyzt (x-rf-component, y-rf-component, z-component, time)
# ------------------------------------
# Pulse optimized using PulseOptimizer
# No. iterations :   424
# using          :   BFGS
# converged      :   true
# max. amplitude :   5000.513700214909  [Hz]
# sqrt rf-power  :   4940.764921637883  [Hz]
# rf-energy      :   12205.579005443695  [Hz]
# pulse length   :   500.0  [µs]
# cost           :   0.007966257489184817
# tr. efficiency :   0.9960187899580373
# ------------------------------------
     3885.101050035229    -2943.576588038573                   0.0                1.0e-5
    3541.8372683836064   -3240.2388328204806                   0.0                1.0e-5
      3944.43755543661   -2858.2371642001876                   0.0                1.0e-5
      4583.46198886519   -1633.2708146953423                   0.0                1.0e-5
     4615.960101124649    -957.4223059535069                   0.0                1.0e-5
     3536.410058628109    2699.6441291263072                   0.0                1.0e-5
     2302.785068782967     4374.483007752332                   0.0                1.0e-5
     1936.684562641015     4608.311759496425                   0.0                1.0e-5
    1719.7249059122228     4468.682945964232                   0.0                1.0e-5
    1433.1236622500787     4690.664192340827                   0.0                1.0e-5
       3290.7046463974     3671.736213062983                   0.0                1.0e-5
    4104.0583415941455      2642.58306568822                   0.0                1.0e-5
     4307.456833965017     2461.871623440997                   0.0                1.0e-5
     4498.122318927779     2158.385136685899                   0.0                1.0e-5
    4811.4798853942275    1327.5786438948037                   0.0                1.0e-5
     3984.069246846102     2544.271701646486                   0.0                1.0e-5
     3851.138750511853     2790.876268630207                   0.0                1.0e-5
    3869.8537046664055     3072.730636878945                   0.0                1.0e-5
   -358.33010103561156     4984.422450867502                   0.0                1.0e-5
    -3348.716775756254     3712.686793673825                   0.0                1.0e-5
   -3326.3091242183505    3733.2619170503162                   0.0                1.0e-5
    -3587.328639682833     3481.564508383979                   0.0                1.0e-5
   -2438.0154690222394     4362.151610560403                   0.0                1.0e-5
     941.0467554027973     4831.641794612958                   0.0                1.0e-5
    3561.1762906752074    3509.4731235365443                   0.0                1.0e-5
     4990.687605487445   -266.30372983771156                   0.0                1.0e-5
     4498.151608409961   -1961.5113127946122                   0.0                1.0e-5
     4300.348069009082   -2551.1228475126645                   0.0                1.0e-5
     4383.874251864644    -2360.356761070522                   0.0                1.0e-5
     4415.215850333761   -2341.4607225021446                   0.0                1.0e-5
     4867.922334587966   -1141.5499587624513                   0.0                1.0e-5
     4839.713512831442   -1257.8991930014668                   0.0                1.0e-5
      4947.21920212358     -725.592481061037                   0.0                1.0e-5
     4879.969921126646   -1082.1928115499186                   0.0                1.0e-5
      4993.93356041912    -245.5966582091564                   0.0                1.0e-5
     4998.852920649413   -111.51443198635504                   0.0                1.0e-5
     4957.638396926511     649.7766707012489                   0.0                1.0e-5
      4988.62119226895     114.5227377698108                   0.0                1.0e-5
     3999.197534535569    -2714.351441367301                   0.0                1.0e-5
    105.73773448093964    -4998.971010198137                   0.0                1.0e-5
    -3871.604069441383   -3156.8725187325495                   0.0                1.0e-5
    -4384.528567312902    -2402.305810138133                   0.0                1.0e-5
    -4807.289491658341   -1376.0521715170744                   0.0                1.0e-5
    -4907.168683792095     -959.520649073887                   0.0                1.0e-5
    -4978.712254145158   -419.77438197282083                   0.0                1.0e-5
     -4998.10905456703   -111.20994710944026                   0.0                1.0e-5
    -4996.864788985996    -80.39030756615718                   0.0                1.0e-5
    -4987.095534026312     353.7807045684747                   0.0                1.0e-5
    -4953.084667657479     682.2784766000119                   0.0                1.0e-5
    -4983.261839375595    159.12365770126846                   0.0                1.0e-5
