# Supplementary material for: Single spin exact gradients for the optimization of complex pulses and pulse sequences
Source: J Biomol NMR. 2026 Feb 17;80(1):6. doi: 10.1007/s10858-025-00486-7 (PMC12913341; doi:10.1007/s10858-025-00486-7)
Supplement: Supplementary file 1 — (zip 804 KB) [file 10858_2025_486_MOESM1_ESM.zip › SUPPINFO/01_XACT_examplepulseshapes/15N_6kHz_XYZT/15N_6kHz_exc_td10_ppxyz.xyzt]

# File Format xyzt (x-rf-component, y-rf-component, z-component, time)
# ------------------------------------
# Pulse optimized using PulseOptimizer
# No. iterations :   152
# using          :   BFGS
# converged      :   true
# max. amplitude :   5000.905176311032  [Hz]
# sqrt rf-power  :   4986.008654590869  [Hz]
# rf-energy      :   12430.141151827527  [Hz]
# pulse length   :   500.0  [µs]
# cost           :   0.01228651895296316
# tr. efficiency :   0.9938650957875582
# ------------------------------------
     4735.297151890277    1602.2633986884975    384.38865709429354                1.0e-5
      4949.22254141478     583.6790937290469    -593.0546177499018                1.0e-5
     3965.194198138917     3037.750914465609   -2517.8247173493723                1.0e-5
    2901.6641791555567     4069.285429936151    -3082.457329844506                1.0e-5
   -1315.7318792726135      4820.92456787259    -1924.247046943827                1.0e-5
    -4755.163605612229    1485.8966262651263     -576.482541340633                1.0e-5
    -4911.662571201577     -306.645222823473    -18.89514797497792                1.0e-5
     -4974.29333035598     431.3207152421539     570.5162674812112                1.0e-5
    -4930.659351042366     681.8703935019252     700.5243065333298                1.0e-5
     -4983.37363136321     407.8628417476249    -375.5652321240978                1.0e-5
    -394.6685682011153     4980.424686787529    -671.8418625605447                1.0e-5
    2067.7179527165804     4537.230775033321    1042.3581779978288                1.0e-5
     4403.147970090051    2348.9469710580493     3309.001089324098                1.0e-5
     4774.629161923356    1419.8811840719686     3906.347325245298                1.0e-5
     4794.214639027236     632.1165235508238     2214.750226674794                1.0e-5
     4950.296876828662   -414.66473360575355    -817.6261910575389                1.0e-5
     4951.648550392442     677.3464927903652    -4381.024578575357                1.0e-5
     4745.726495566626    1577.0645553468598      -7012.8792113969                1.0e-5
    1465.1573168882471     4779.881728867125    -7384.481148101985                1.0e-5
    1375.1610989421906     4802.915274550765    -6049.366562765567                1.0e-5
     2076.545093740562     4548.739643161462    -4379.214104143816                1.0e-5
     3351.521427565075    3711.2170952138276   -2443.1041720761955                1.0e-5
     4257.302912417671     2605.277297888261     234.3511868752078                1.0e-5
     4267.494199521667    2603.5080782394584    2355.6688540501373                1.0e-5
    4733.0770878832855    1612.7910716993576    2963.4921667901012                1.0e-5
    4724.9709510082885    1548.7386105606047    2259.0281651442974                1.0e-5
     4961.675927453825     470.8521952510524     727.2106956070241                1.0e-5
    4704.3538955278145     1597.547660903102   -1158.5962353192679                1.0e-5
      4728.53949209491    1627.0449072974684    -2574.608552022777                1.0e-5
      4954.27540223035    304.15516648975296   -2201.5052863746814                1.0e-5
      2246.98655256501     4462.631712351295   -298.70600047628494                1.0e-5
     322.4898824305952     4985.347905111891    1047.7635052272067                1.0e-5
    -1321.497429575436     4822.682235177758     1068.038973706934                1.0e-5
    -2292.948582622676     4438.554354967331     806.3426097262194                1.0e-5
   -2618.5887307951475     4257.377596960967     1202.612286747332                1.0e-5
   -2113.7477055560676     4530.052472790464     2502.332792929299                1.0e-5
   -1020.5555935912937     4891.804101156038     4122.876438744691                1.0e-5
     263.1026312686497     4971.313763456639     4971.619583341692                1.0e-5
    2153.3717418540596     4512.919656227459     4135.398792865422                1.0e-5
     4983.589545000935     395.9946545707292      2382.53438700578                1.0e-5
     4963.293628661132     533.9553871140719    117.97091573980504                1.0e-5
     4911.045336828618     935.5553545110574   -2424.1035901227483                1.0e-5
     4899.366960469335      992.252197226891    -4107.837572079229                1.0e-5
     4836.140758204469     1010.511423462501    -5610.473510808089                1.0e-5
     4957.820361796758      414.595510651515    -6231.370211708776                1.0e-5
     4892.275619604143   -1022.9169189864859    -4481.451700441089                1.0e-5
     4991.798575833842    210.84998746324337    -757.0079352283833                1.0e-5
      4941.44773669536     471.1330941999724    5123.5904593501355                1.0e-5
     4932.643725180692     783.8731208496347    12601.207907336851                1.0e-5
    -4908.736119568334     949.5653047722942      14715.5537331089                1.0e-5
