# Supplementary material for: Single spin exact gradients for the optimization of complex pulses and pulse sequences
Source: J Biomol NMR. 2026 Feb 17;80(1):6. doi: 10.1007/s10858-025-00486-7 (PMC12913341; doi:10.1007/s10858-025-00486-7)
Supplement: Supplementary file 1 — (zip 804 KB) [file 10858_2025_486_MOESM1_ESM.zip › SUPPINFO/01_XACT_examplepulseshapes/15N_6kHz_XYZT/15N_6kHz_exc_td1_ppap.xyzt]

# File Format xyzt (x-rf-component, y-rf-component, z-component, time)
# ------------------------------------
# Pulse optimized using PulseOptimizer
# No. iterations :   777
# using          :   BFGS
# converged      :   true
# max. amplitude :   5001.215215025027  [Hz]
# sqrt rf-power  :   4916.325874693518  [Hz]
# rf-energy      :   12085.13005309049  [Hz]
# pulse length   :   500.0  [µs]
# cost           :   0.007565057929012272
# tr. efficiency :   0.9962193970090985
# ------------------------------------
    3153.2213893869452   -3764.1323063894815                   0.0                1.0e-6
    2884.7167344343875    -4076.897366787006                   0.0                1.0e-6
     2626.144226888552   -4246.9308245569655                   0.0                1.0e-6
     2446.375381265141    -4334.787944316897                   0.0                1.0e-6
     2267.711914126426    -4443.945323902309                   0.0                1.0e-6
    2161.3508096186924    -4474.935264964881                   0.0                1.0e-6
     2070.353762065067    -4534.925814408617                   0.0                1.0e-6
    2005.4496232213523     -4402.74066362661                   0.0                1.0e-6
    1847.4698127862935    -4364.047059825178                   0.0                1.0e-6
    1780.6441097352824    -4578.505809405775                   0.0                1.0e-6
    1652.1654985249115    -4640.980738323923                   0.0                1.0e-6
     1548.737176334527    -4743.880531562932                   0.0                1.0e-6
    1405.6732518192978    -4736.555866840448                   0.0                1.0e-6
     1302.686526865495    -4819.830269812776                   0.0                1.0e-6
    1178.2478208051723    -4833.800818662392                   0.0                1.0e-6
    1048.9062647933079    -4864.002241754097                   0.0                1.0e-6
      862.825408518209    -4904.940110781818                   0.0                1.0e-6
     593.1286827874362    -4950.174308484859                   0.0                1.0e-6
    22.918277518575106    -4900.792020767948                   0.0                1.0e-6
    -678.0431909110298    -4935.818751517439                   0.0                1.0e-6
   -1922.0435838068693    -4584.278442086571                   0.0                1.0e-6
   -3417.6396134275856    -3603.480526107092                   0.0                1.0e-6
    -4692.248005521126   -1526.0615961077783                   0.0                1.0e-6
    -4738.774591945787    1422.7386795595462                   0.0                1.0e-6
    -3167.078469772607    3826.1924266109304                   0.0                1.0e-6
    -884.3268721204363     4905.689283797918                   0.0                1.0e-6
    1095.5925386813028     4844.670065208456                   0.0                1.0e-6
      2484.05581381626     4309.199847923787                   0.0                1.0e-6
     3306.632554523637    3708.2323435584367                   0.0                1.0e-6
    3907.5854532940025    3095.5916799544243                   0.0                1.0e-6
      4266.32495316762     2584.812331261147                   0.0                1.0e-6
     4461.794298674335    2215.6484609827503                   0.0                1.0e-6
     4533.600287593786    1997.6899788936203                   0.0                1.0e-6
     4671.318894429827     1778.487250081251                   0.0                1.0e-6
     4660.191414649438    1686.7084921243083                   0.0                1.0e-6
      4714.07137736685     1651.484118338413                   0.0                1.0e-6
    4618.5965997556295    1674.5768135471137                   0.0                1.0e-6
    4679.0460215596495    1731.8410534332277                   0.0                1.0e-6
     4624.436966655728    1822.9647921297662                   0.0                1.0e-6
     4599.396074146123    1929.8720466035957                   0.0                1.0e-6
     4550.508391069405    2066.6747956700124                   0.0                1.0e-6
     4467.886704310299     2220.956431893101                   0.0                1.0e-6
     4362.042568282152    2387.2866572496555                   0.0                1.0e-6
     4267.875283483633     2537.214017748494                   0.0                1.0e-6
     4147.134303760764     2735.975746921793                   0.0                1.0e-6
    3974.8720928672283     2911.500454100888                   0.0                1.0e-6
     3763.068350840747      3084.35292608953                   0.0                1.0e-6
    3724.7946691522243     3316.916418920169                   0.0                1.0e-6
     3543.966991590111    3505.6526972990414                   0.0                1.0e-6
    3334.0769607706548     3683.344668855528                   0.0                1.0e-6
     3130.577595830645     3871.138955456407                   0.0                1.0e-6
     2911.909766678806     4055.214128861984                   0.0                1.0e-6
     2666.335842772691    4208.3050899077825                   0.0                1.0e-6
     2417.305624145728     4367.832380950115                   0.0                1.0e-6
     2152.756618512213     4495.981221396812                   0.0                1.0e-6
     1881.808957402636     4602.605317141181                   0.0                1.0e-6
    1613.0753627500535     4717.849228804197                   0.0                1.0e-6
    1325.7014545570696     4744.248034236789                   0.0                1.0e-6
    1061.4135500250986      4853.32428042327                   0.0                1.0e-6
     791.7805186607449     4876.556744537674                   0.0                1.0e-6
     527.1834864583581     4889.899465655022                   0.0                1.0e-6
     269.9296579113783     4981.068341503257                   0.0                1.0e-6
     24.47227666155973     4968.383164207425                   0.0                1.0e-6
   -196.72298576401738     4880.435395036578                   0.0                1.0e-6
    -444.2207119303917     4963.183633955814                   0.0                1.0e-6
    -648.8163188056114    4901.4263138420765                   0.0                1.0e-6
    -862.5811233891284     4894.740803053415                   0.0                1.0e-6
    -1041.386352757218     4843.602656829989                   0.0                1.0e-6
   -1210.1453674308673     4777.472574325163                   0.0                1.0e-6
   -1387.9549193509156     4762.147382426067                   0.0                1.0e-6
   -1564.8717763280345     4748.905084006823                   0.0                1.0e-6
   -1702.5105515222338     4680.127485451928                   0.0                1.0e-6
   -1845.9762988500888     4645.595001072943                   0.0                1.0e-6
   -1970.7496336166037     4589.914295593424                   0.0                1.0e-6
    -2090.523110272017    4540.1577699233385                   0.0                1.0e-6
   -2200.5839410598355     4488.854335731237                   0.0                1.0e-6
   -2284.4187668636964     4412.007934783295                   0.0                1.0e-6
     -2369.96510777474     4351.547854791135                   0.0                1.0e-6
    -2488.825242544537     4336.007336822946                   0.0                1.0e-6
   -2574.2639339857637     4286.144002254121                   0.0                1.0e-6
   -2645.8218469552785     4229.687025883211                   0.0                1.0e-6
    -2689.268730318174     4147.335248933256                   0.0                1.0e-6
    -2782.780679203126     4125.954071337797                   0.0                1.0e-6
    -2852.828758864221    4083.8989590145884                   0.0                1.0e-6
     -2892.10155613126    4009.8829834681333                   0.0                1.0e-6
   -2985.0684397750433    4004.9247558545767                   0.0                1.0e-6
    -3031.306498017928     3945.635243337528                   0.0                1.0e-6
   -3059.5256985206097     3869.577484206163                   0.0                1.0e-6
    -3159.572120689933     3875.473934085639                   0.0                1.0e-6
    -3173.190514328395     3774.633045569845                   0.0                1.0e-6
   -3257.0248152388804     3777.397616594245                   0.0                1.0e-6
    -3255.239605687887    3644.8062572921526                   0.0                1.0e-6
    -3329.974883869139    3630.5263633551717                   0.0                1.0e-6
   -3393.7476832612588    3606.5356049379634                   0.0                1.0e-6
   -3441.4124842818055    3566.0197031390417                   0.0                1.0e-6
   -3503.7464051753695    3541.7763509476667                   0.0                1.0e-6
   -3553.3362645417224    3504.0092629960327                   0.0                1.0e-6
    -3594.587984069571      3453.93410492143                   0.0                1.0e-6
   -3642.9340197903734    3407.7159155335457                   0.0                1.0e-6
    -3677.141114865425    3334.1926445007416                   0.0                1.0e-6
   -3742.3729337157824     3314.915756519807                   0.0                1.0e-6
    -3778.988039226406     3262.120138391987                   0.0                1.0e-6
   -3828.8723682309505     3216.258799135427                   0.0                1.0e-6
   -3795.7457899504393    3090.9404849584694                   0.0                1.0e-6
     -3817.39203321335     3017.442937745964                   0.0                1.0e-6
   -3868.4552542863416     2900.011094077843                   0.0                1.0e-6
   -3983.8977329894137     3002.936816123415                   0.0                1.0e-6
   -3951.2653081308167     2900.249875929179                   0.0                1.0e-6
    -4063.937803624176    2909.7296291322023                   0.0                1.0e-6
    -4098.972133694207    2858.1488796385916                   0.0                1.0e-6
    -4136.779803271104    2808.1010415907735                   0.0                1.0e-6
     -4173.01731065333    2755.9769613269195                   0.0                1.0e-6
    -4200.923138847438    2707.4672101301176                   0.0                1.0e-6
    -4175.717836381115    2619.8638008505222                   0.0                1.0e-6
    -4271.134695661723    2600.1362215382565                   0.0                1.0e-6
    -4290.506090424163     2558.707222396741                   0.0                1.0e-6
    -4316.806112379545    2523.3493747498096                   0.0                1.0e-6
    -4293.737263541577      2435.72830806809                   0.0                1.0e-6
    -4340.845438861954    2415.1788292237466                   0.0                1.0e-6
    -4377.636498481531    2394.7335929836513                   0.0                1.0e-6
    -4385.978546733847    2347.3010492664703                   0.0                1.0e-6
    -4408.659423087904     2307.881756473577                   0.0                1.0e-6
   -4348.0119603991325    2134.5356693507442                   0.0                1.0e-6
    -4454.146569207004    2250.5782327080506                   0.0                1.0e-6
    -4480.158680418048     2215.797207020629                   0.0                1.0e-6
    -4493.865140056634    2193.0223338679566                   0.0                1.0e-6
    -4333.318781068036    2019.9217974212418                   0.0                1.0e-6
    -4522.199145310535     2129.796850953994                   0.0                1.0e-6
   -4498.4202410458975     2072.442588895701                   0.0                1.0e-6
    -4556.564475409646    2041.4203103534653                   0.0                1.0e-6
    -4568.436475368878     2015.555314225667                   0.0                1.0e-6
    -4494.790936369922    1991.3184660103348                   0.0                1.0e-6
    -4605.214701362025    1943.6601574563365                   0.0                1.0e-6
   -4450.8467248265415    1654.1762565227975                   0.0                1.0e-6
    -4612.606078795003    1930.3161496776374                   0.0                1.0e-6
    -4497.750538819593      2113.65181852477                   0.0                1.0e-6
    -3960.294133699998     2493.385257081613                   0.0                1.0e-6
   -4354.6700486076625    2386.3033983640257                   0.0                1.0e-6
   -4437.8017084821395    2257.4147798761032                   0.0                1.0e-6
    -4954.517850634522    -535.6081126630323                   0.0                1.0e-6
    -4528.593644329258    -594.4159799145862                   0.0                1.0e-6
   -4719.0558041189115    -558.3003204632433                   0.0                1.0e-6
     -4743.71292832801    -723.6399861289025                   0.0                1.0e-6
    -4832.606308417552    -919.1557297256052                   0.0                1.0e-6
    -4758.018693984427    -975.2502404947481                   0.0                1.0e-6
   -4572.6541545279315   -1005.9926170622624                   0.0                1.0e-6
    -4839.141840430196    -1079.725505392132                   0.0                1.0e-6
    -4858.228288041432   -1105.9972101090702                   0.0                1.0e-6
    -4870.342680447644   -1105.7451313504662                   0.0                1.0e-6
   -4864.0509632542135   -1113.4337331095714                   0.0                1.0e-6
    -3728.197013211654    -854.0097751451419                   0.0                1.0e-6
    -4876.220041492969    -1101.260479177637                   0.0                1.0e-6
    -4731.662002730846    -960.6308117778984                   0.0                1.0e-6
    -4885.005255804966   -1039.7138895781893                   0.0                1.0e-6
    -4896.964708689816   -1001.7886333385309                   0.0                1.0e-6
    -4778.315602897264    -885.7816905649976                   0.0                1.0e-6
     -4791.55379166218    -881.3917110014943                   0.0                1.0e-6
    -4909.492149933598    -847.2218435983043                   0.0                1.0e-6
     -4880.25201118688    -776.6276668201825                   0.0                1.0e-6
    -4881.528564375723    -667.0069371117606                   0.0                1.0e-6
    -4914.137523907057    -651.1808626663772                   0.0                1.0e-6
     -4950.62697415751    -583.2872013513377                   0.0                1.0e-6
   -4929.5666318526755    -504.3673328012635                   0.0                1.0e-6
    -4879.549317965976   -423.17547670484487                   0.0                1.0e-6
    -4815.622323955711    -299.6739048898385                   0.0                1.0e-6
     -4881.07080784818   -280.23834863244406                   0.0                1.0e-6
   -4910.2714089008705    -198.0054954400483                   0.0                1.0e-6
    -4992.350018292498   -137.76106699601206                   0.0                1.0e-6
    -4988.776712706333    -61.87214176087734                   0.0                1.0e-6
    -4988.909365302295     13.58068304652128                   0.0                1.0e-6
    -4996.605338705532    111.52141320034384                   0.0                1.0e-6
    -4970.108951832044    200.33882415407155                   0.0                1.0e-6
    -4981.943015770608    254.80927201516454                   0.0                1.0e-6
    -4875.653154334825    381.41946134509135                   0.0                1.0e-6
    -4898.441413323828     445.6614976093264                   0.0                1.0e-6
    -4943.334182972862     548.0347860563386                   0.0                1.0e-6
    -4527.550896913016      750.749278047173                   0.0                1.0e-6
    -4935.892781619098     781.5349852784699                   0.0                1.0e-6
    -4774.941333900831     891.3668194969256                   0.0                1.0e-6
    -4885.485770708571    1009.8056437745325                   0.0                1.0e-6
    -4859.167586931005    1099.6452130090115                   0.0                1.0e-6
    -4804.415656297012     1230.422182903922                   0.0                1.0e-6
   -3364.9564266168823     1567.876654382149                   0.0                1.0e-6
    -4739.789472462423    1524.1630474304907                   0.0                1.0e-6
    -4659.036263900119      1630.24375983177                   0.0                1.0e-6
    -4596.144135506384     1786.479321964458                   0.0                1.0e-6
    -4549.893704022826     2033.655246335059                   0.0                1.0e-6
    1108.7939838310033   -4069.0255170567984                   0.0                1.0e-6
     763.1897683448863   -4802.8764140182575                   0.0                1.0e-6
     500.5121463771465     -4916.04871690606                   0.0                1.0e-6
     251.9186312148355    -4992.308760618073                   0.0                1.0e-6
   -24.144241758119982    -4983.630023550349                   0.0                1.0e-6
   -220.07699281415856    -4980.576743148797                   0.0                1.0e-6
    -458.4500302214938    -4970.895984657896                   0.0                1.0e-6
    -736.0578874734535    -4891.599234641625                   0.0                1.0e-6
    -987.0458958973832     -4866.79928303886                   0.0                1.0e-6
   -1180.2057171631538    -4616.531642993784                   0.0                1.0e-6
   -1462.1425674596694    -4735.435738538242                   0.0                1.0e-6
   -1736.8803312320138    -4663.719739914532                   0.0                1.0e-6
    -1891.708765200162    -4479.173854093316                   0.0                1.0e-6
   -2232.7062334254824    -4412.151374408777                   0.0                1.0e-6
    -2220.804405463094   -4000.4462864652432                   0.0                1.0e-6
   -2709.8879202561566   -4184.1951911288415                   0.0                1.0e-6
    -2937.338662599891    -4026.876109109703                   0.0                1.0e-6
   -3019.9514725066933   -3748.5492345174603                   0.0                1.0e-6
   -3317.0020166916734   -3650.0745909152165                   0.0                1.0e-6
   -3418.2892648128336    -3427.134682677893                   0.0                1.0e-6
    -3688.014872806659    -3276.676971892715                   0.0                1.0e-6
   -3892.6509404413264    -3112.979126713264                   0.0                1.0e-6
    -4024.491026599906   -2953.7161143121607                   0.0                1.0e-6
    -4115.106019015733   -2720.9421314906667                   0.0                1.0e-6
    -4294.011626865992    -2535.648921729851                   0.0                1.0e-6
   -4414.9715281809995   -2330.2028556184823                   0.0                1.0e-6
    -4330.529453308951     -2061.09929779569                   0.0                1.0e-6
   -3999.9806535823914    -1730.571497816056                   0.0                1.0e-6
      -4670.2681220709   -1708.8111883508047                   0.0                1.0e-6
    -4762.031681516032   -1506.1027640203029                   0.0                1.0e-6
    -4752.854974071422   -1267.4335561586968                   0.0                1.0e-6
    -4868.813009477234   -1088.9788360961436                   0.0                1.0e-6
    -4868.045848642317    -816.6697180569674                   0.0                1.0e-6
    -4933.147366008093    -627.1246639258749                   0.0                1.0e-6
    -4949.590622508326    -413.8226159220238                   0.0                1.0e-6
    -4982.688215510794   -184.16383855240613                   0.0                1.0e-6
    -4949.987007510327     59.87840779915366                   0.0                1.0e-6
    -4674.046653706436    346.73406269914483                   0.0                1.0e-6
    -4180.476274362783     602.2468017518726                   0.0                1.0e-6
    -4840.229150577728     713.1437290316798                   0.0                1.0e-6
    -4891.402841716187     936.6627665263392                   0.0                1.0e-6
     -4846.58386921736    1153.9512945455972                   0.0                1.0e-6
    -4752.458006634674     1371.365616365446                   0.0                1.0e-6
    -4710.396033442447    1576.3293669734269                   0.0                1.0e-6
    406.85933359628797     -4982.48802591108                   0.0                1.0e-6
   -2466.4774730142744      1402.00084775786                   0.0                1.0e-6
   -4586.2578779840205    1831.0161620222286                   0.0                1.0e-6
    -4524.447747515757    1998.3050762354555                   0.0                1.0e-6
    -3950.880168217705    2104.7588459594704                   0.0                1.0e-6
    -4300.145365886531    2284.7400223339564                   0.0                1.0e-6
    -4366.438351566227    2415.8844260308374                   0.0                1.0e-6
    -4248.949787786991    2541.3083178391175                   0.0                1.0e-6
    -4200.164858679081    2670.5618928723406                   0.0                1.0e-6
   -4004.2224930621505    2648.5587218048086                   0.0                1.0e-6
   -3437.6881355887313     2584.898397093511                   0.0                1.0e-6
    -3507.821214751174    2918.0663758494543                   0.0                1.0e-6
   -3296.7600446710358    2855.6896177757467                   0.0                1.0e-6
     -3898.26335477011    3115.5884437693076                   0.0                1.0e-6
    -3874.523484536919     3133.303545102623                   0.0                1.0e-6
   -3959.8021278786723     2900.769031266437                   0.0                1.0e-6
   -3963.2556833475173     2931.145128771412                   0.0                1.0e-6
    -3980.081306671737     2990.209606423554                   0.0                1.0e-6
    -3770.528109268022    3228.9974102841798                   0.0                1.0e-6
    -3426.259502159504    3611.9660237833964                   0.0                1.0e-6
   -376.85784214810866   -4981.1073374468915                   0.0                1.0e-6
   -15.481039405078873     4963.731086640909                   0.0                1.0e-6
    -4761.452080447247   -1421.4985874912747                   0.0                1.0e-6
    -4814.453265042609    -1254.381437168722                   0.0                1.0e-6
    -4862.536906500757   -1112.2898027537096                   0.0                1.0e-6
    -4708.664587991393    -974.4652453900208                   0.0                1.0e-6
    -4897.264680067498    -937.6103147017249                   0.0                1.0e-6
    -4882.305221019493     -854.336477474297                   0.0                1.0e-6
    -4279.576285680466    -721.0262564094096                   0.0                1.0e-6
     -4798.44590077895    -781.4130396184808                   0.0                1.0e-6
     -4325.06439044854    -722.4542592274798                   0.0                1.0e-6
   -4900.3165421571775    -777.2881715532625                   0.0                1.0e-6
    -4856.318098504419    -826.0754885764101                   0.0                1.0e-6
    -4912.053546184307    -894.6715444220686                   0.0                1.0e-6
    -4887.093317521934   -1023.1772808557848                   0.0                1.0e-6
   -4804.2960643934575   -1267.4580062442162                   0.0                1.0e-6
     1657.675772582249     4168.019577117611                   0.0                1.0e-6
     850.9894019670444     4913.548011532811                   0.0                1.0e-6
     207.8852064286524    4663.5744893849205                   0.0                1.0e-6
    -496.9034133914491     4938.962568909835                   0.0                1.0e-6
   -1181.8252251923223       4777.2269952852                   0.0                1.0e-6
     -3129.00858510951    -3150.473622471423                   0.0                1.0e-6
    -898.1827128134247    4007.7693669345067                   0.0                1.0e-6
   -1921.0106287653905     4515.731365556024                   0.0                1.0e-6
   -1862.3292513318795      4613.49533104542                   0.0                1.0e-6
   -2105.1216957243564     4517.815523258302                   0.0                1.0e-6
    -2446.387674950475     4329.021978705655                   0.0                1.0e-6
   -2681.7095143103506     4196.885334196894                   0.0                1.0e-6
   -2878.5031378121175     4048.752790493621                   0.0                1.0e-6
    -3180.967997336994      3843.58227700597                   0.0                1.0e-6
   -3448.8870481064055    3612.3889266026176                   0.0                1.0e-6
     -3686.17010951373     3309.514341984842                   0.0                1.0e-6
   -3928.6881018269623       3016.9764967371                   0.0                1.0e-6
    -4156.100596528768    2765.6460007535225                   0.0                1.0e-6
    -4330.824801426877    2468.8233071484638                   0.0                1.0e-6
    -4496.644397498462    2162.1483837016485                   0.0                1.0e-6
    -4622.976094674127    1870.3699844710932                   0.0                1.0e-6
    -4718.572008322034    1575.2145916520376                   0.0                1.0e-6
    -4802.318870792493    1284.9151110592766                   0.0                1.0e-6
    -4875.946730274936     988.2372113270388                   0.0                1.0e-6
     -4936.71796777765     700.5924637188648                   0.0                1.0e-6
    -4808.396260216445    389.62531956009155                   0.0                1.0e-6
    -4983.317298555769    123.55925075477614                   0.0                1.0e-6
   -4994.9031185968915   -168.86089534898667                   0.0                1.0e-6
    -4973.705594622878    -450.5792758649558                   0.0                1.0e-6
   -4940.5243902593365    -719.6618463227258                   0.0                1.0e-6
     -4846.10381868879    -986.1986791352482                   0.0                1.0e-6
    -4801.609338022801   -1257.9686199209357                   0.0                1.0e-6
    -4721.285382569065   -1519.4999676855512                   0.0                1.0e-6
    -4612.363596019074   -1778.8081511191265                   0.0                1.0e-6
   -4546.5654983599425   -2044.9612264860652                   0.0                1.0e-6
     -4425.44490585449   -2291.7692692042756                   0.0                1.0e-6
    -4267.194667696623   -2511.0125733774944                   0.0                1.0e-6
   -4066.3469578359886   -2694.0247874606325                   0.0                1.0e-6
   -3993.7528413504187    -2974.406816286275                   0.0                1.0e-6
   -3827.7203268787166    -3203.602062527196                   0.0                1.0e-6
   -3593.7799424245914   -3348.4731138246407                   0.0                1.0e-6
     -3461.38351821754     -3598.39300097325                   0.0                1.0e-6
    -3270.317008727988   -3772.0672087650278                   0.0                1.0e-6
   -3074.5764536137726   -3938.3478285657393                   0.0                1.0e-6
    -2866.834680307496    -4055.478058033238                   0.0                1.0e-6
   -2665.8534051529464    -4186.553535182984                   0.0                1.0e-6
    -2451.706927384539    -4191.949875547662                   0.0                1.0e-6
    -2308.746532720649     -4411.94298519904                   0.0                1.0e-6
   -2129.1261655717453   -4521.7108149963815                   0.0                1.0e-6
    -1960.672748492739    -4598.474646051603                   0.0                1.0e-6
    -1801.931114488583    -4656.246978917496                   0.0                1.0e-6
   -1646.9445119691295    -4714.284864682014                   0.0                1.0e-6
   -1502.5981021609393    -4767.706855841936                   0.0                1.0e-6
   -1369.9472380706898    -4801.586636783281                   0.0                1.0e-6
   -1241.1517602762558    -4833.694593249833                   0.0                1.0e-6
   -1116.4911997897386   -4853.6384205445165                   0.0                1.0e-6
   -1000.4491316095985    -4896.315378954877                   0.0                1.0e-6
    -882.9219101882641   -4913.9663290961325                   0.0                1.0e-6
    -755.3705114818653    -4908.648282971233                   0.0                1.0e-6
    -605.8534444424706    -4903.086552692319                   0.0                1.0e-6
    -486.3813415564694    -4976.136522753813                   0.0                1.0e-6
    -298.8281933019482    -4978.185373781745                   0.0                1.0e-6
    -42.75964623708938   -4850.7182477699525                   0.0                1.0e-6
    118.32302603573659     -4998.44369965445                   0.0                1.0e-6
     378.5531975032679    -4985.595074281333                   0.0                1.0e-6
     652.2752814575497    -4954.037929984907                   0.0                1.0e-6
    1530.1477998311861   -3695.0563320591214                   0.0                1.0e-6
    1129.7506626040736    -4851.414580049237                   0.0                1.0e-6
    1510.6409349714502     -4525.86694726518                   0.0                1.0e-6
     1778.141439900011    -4667.052318288774                   0.0                1.0e-6
    2149.3913491428857    -4316.352213288135                   0.0                1.0e-6
    2270.4077419007062     -4337.61741065341                   0.0                1.0e-6
    2512.2116313483384    -4211.410272253875                   0.0                1.0e-6
     2375.186492286027    -2317.863282557894                   0.0                1.0e-6
    2792.9057740416515    -4106.102634513639                   0.0                1.0e-6
    3052.3399676131667   -3945.5688415038508                   0.0                1.0e-6
     3098.201983020017    -3908.307682876545                   0.0                1.0e-6
      3182.96190356251    -3614.170587934418                   0.0                1.0e-6
    -3851.950939893215     2009.636826903118                   0.0                1.0e-6
   -4210.6260324749155     2693.959399216431                   0.0                1.0e-6
      -3630.9721220563      2999.90655493612                   0.0                1.0e-6
    -2940.286146318828    3100.7123776062194                   0.0                1.0e-6
    -3573.606833562411     3422.585694437313                   0.0                1.0e-6
    -3565.705604412577    3385.5789656736897                   0.0                1.0e-6
   -3610.2509807409456    3413.0085321211664                   0.0                1.0e-6
    -3641.477497660085    3379.4367413562873                   0.0                1.0e-6
   -3644.2043975846323     3363.812537411468                   0.0                1.0e-6
   -3771.4151877219556    3276.8232891168864                   0.0                1.0e-6
   -3775.8943929181505    3273.4739694027658                   0.0                1.0e-6
    -3656.741518991798     3274.798874759558                   0.0                1.0e-6
   -3683.6014436634414    3376.5675855868085                   0.0                1.0e-6
   -2978.5341573076084     3018.733838137875                   0.0                1.0e-6
    -3516.614230982875    3495.2449142626183                   0.0                1.0e-6
   -3432.0151047695344    3559.9534863788895                   0.0                1.0e-6
   -3294.3907039707137    3579.1868342694424                   0.0                1.0e-6
   -3296.9833071312955     3759.093351787446                   0.0                1.0e-6
   -3202.7662092261185    3838.0544518674083                   0.0                1.0e-6
   -3078.3252216390874     3921.868864155905                   0.0                1.0e-6
   -2386.0847060137753     3593.319510075087                   0.0                1.0e-6
      -2821.0606631654     4121.509699378177                   0.0                1.0e-6
    -2599.770627683773    3983.5396054126923                   0.0                1.0e-6
   -2605.9997230071185     4268.034855903491                   0.0                1.0e-6
   -2444.1163774185384     4305.687002343245                   0.0                1.0e-6
   -2217.6997964233888      4278.83367257827                   0.0                1.0e-6
   -2096.0561289994266     4534.478595922003                   0.0                1.0e-6
    -1893.812892191945     4604.082869057977                   0.0                1.0e-6
   -1652.4718601444322    4680.1412954667785                   0.0                1.0e-6
    -1625.017029907041     4728.291096183446                   0.0                1.0e-6
    -1724.483097836839     4631.743679907048                   0.0                1.0e-6
    -1827.769740458294     4652.541261878085                   0.0                1.0e-6
   -1514.5333208940851     4760.346415051297                   0.0                1.0e-6
    -1046.380742371833     4873.124665782652                   0.0                1.0e-6
    -4985.052649508636   -359.14972208466907                   0.0                1.0e-6
    -4960.118091127389     607.3653048601932                   0.0                1.0e-6
    -4936.419671821112     673.7819458081705                   0.0                1.0e-6
    -4757.335098288694     984.5314242843128                   0.0                1.0e-6
   -4756.0947691928195    1062.0422636129344                   0.0                1.0e-6
    -4808.220655069349    1077.3522460178606                   0.0                1.0e-6
    -4927.281653798313     850.6900459460447                   0.0                1.0e-6
    -4888.934134390596     960.5437890518905                   0.0                1.0e-6
    -4951.545463160285     521.5455893958818                   0.0                1.0e-6
    -4984.822630331909    404.59482340817505                   0.0                1.0e-6
    -4974.946165594786     420.7337747113747                   0.0                1.0e-6
    -4924.230511897735    435.65494338194975                   0.0                1.0e-6
    -4976.665009430056    458.08207431798996                   0.0                1.0e-6
    -4976.512213468695    489.57511465529944                   0.0                1.0e-6
   -4958.0632169061555     584.5001804127129                   0.0                1.0e-6
    -4947.156487717486     694.4649753635189                   0.0                1.0e-6
    -4932.312137790063     820.1327832574739                   0.0                1.0e-6
    -4906.555897232974     957.2551265499845                   0.0                1.0e-6
    -4864.868132287249     1107.982649988399                   0.0                1.0e-6
    -4833.857566872799    1275.5489854170578                   0.0                1.0e-6
     -4781.34565675728    1451.9867406790986                   0.0                1.0e-6
    -4707.157101901363    1639.1032993636063                   0.0                1.0e-6
    -4634.681727127688     1842.885399335057                   0.0                1.0e-6
    -4423.308653918223     1994.497932113652                   0.0                1.0e-6
    -4446.615495659626     2275.431996025913                   0.0                1.0e-6
     -4333.23359914977    2493.8272306944955                   0.0                1.0e-6
    -4202.806669443813     2697.128206187544                   0.0                1.0e-6
    -4014.241819028882     2806.183121104319                   0.0                1.0e-6
    -3908.867772564493     3101.942597313433                   0.0                1.0e-6
   -3774.7920843701954    3274.6833185871474                   0.0                1.0e-6
   -3589.5936073266867    3440.9379708182637                   0.0                1.0e-6
   -3512.9351903347642    3468.6844506145344                   0.0                1.0e-6
    -3300.388049297348    3675.5824620962753                   0.0                1.0e-6
   -3180.9673789512126    3855.0483619978813                   0.0                1.0e-6
   -2961.6214297377246    3976.1689461571527                   0.0                1.0e-6
    -2811.481496119664     4133.644915657856                   0.0                1.0e-6
   -2230.5333355158646      3355.41337394274                   0.0                1.0e-6
   -2483.2061219177535     4337.964016469056                   0.0                1.0e-6
    -2324.648569157735      4427.82473847272                   0.0                1.0e-6
   -2149.4921389311144     4512.303604565334                   0.0                1.0e-6
    -1998.879461605506    4582.8813748879265                   0.0                1.0e-6
   -1630.5855299345224    3813.4967926118675                   0.0                1.0e-6
   -1726.4692820131017     4586.883843939067                   0.0                1.0e-6
   -1614.8441286393856    4586.0510308156945                   0.0                1.0e-6
   -1573.5933857292914     4732.817569522088                   0.0                1.0e-6
   -1296.3578706243188     4715.047227112583                   0.0                1.0e-6
   -1468.0104146733163      4773.10918678289                   0.0                1.0e-6
    -590.5747518168041     4959.153889906598                   0.0                1.0e-6
    -1400.154019035782    4664.0217140863515                   0.0                1.0e-6
    -1375.151609045894     4786.411302914631                   0.0                1.0e-6
   -1201.3199340756134     4710.563659949535                   0.0                1.0e-6
   -1144.4407827137627     4740.076936190253                   0.0                1.0e-6
   -1204.4056429889877    4848.5717143292195                   0.0                1.0e-6
   -1152.5943007114106     4853.391469608234                   0.0                1.0e-6
    -923.0281609928994    4760.1238466981895                   0.0                1.0e-6
    -888.2574268760408     4793.942992853564                   0.0                1.0e-6
    -838.7315599061718     4795.733998586247                   0.0                1.0e-6
    -869.2676865221893     4843.761339914288                   0.0                1.0e-6
    -908.3869359858267     4911.886481171058                   0.0                1.0e-6
    -875.1532397990063     4888.492823290823                   0.0                1.0e-6
    -922.0955912097371     4905.552572655893                   0.0                1.0e-6
    -750.8723695243302     4927.378376836027                   0.0                1.0e-6
    -894.6807386682074     4888.260044563072                   0.0                1.0e-6
    -970.4288435788727     4889.513409572552                   0.0                1.0e-6
    -966.1243551451871     4899.468819480347                   0.0                1.0e-6
    -959.0205122091663     4843.349406858052                   0.0                1.0e-6
    -1057.089735845867     4856.772660660955                   0.0                1.0e-6
   -1125.3594781252318     4849.530444772392                   0.0                1.0e-6
   -1172.6453232705244     4854.160866168815                   0.0                1.0e-6
    -1095.917775238704     4746.722133723714                   0.0                1.0e-6
   -1299.5540275636006     4766.170588629653                   0.0                1.0e-6
   -1434.7713658744833     4775.897106574877                   0.0                1.0e-6
   -1007.5738296571769    -4835.907423384327                   0.0                1.0e-6
   -2027.9863261126352     4540.123967101093                   0.0                1.0e-6
    -2087.074108784088     4510.895351551779                   0.0                1.0e-6
    -903.4260400683598    -4755.355117052213                   0.0                1.0e-6
   -1981.8290486991507     4498.295813412862                   0.0                1.0e-6
   -1895.3546598137777     4432.186496728451                   0.0                1.0e-6
    -2108.102900295874     4520.312534326911                   0.0                1.0e-6
   -2066.9924999310942     4533.004441303575                   0.0                1.0e-6
    -2054.461463201111     4550.608305956083                   0.0                1.0e-6
   -2055.2933438619834     4505.129511648345                   0.0                1.0e-6
   -2126.9860638038517    4523.4303045057795                   0.0                1.0e-6
    -2149.101218558267     4512.733399635103                   0.0                1.0e-6
   -2178.0305071921002    4496.5899059837675                   0.0                1.0e-6
    -2222.333253102538     4458.370917247433                   0.0                1.0e-6
    -2144.611831579279     4406.703810102869                   0.0                1.0e-6
     -1905.85331120796    4015.1473781440986                   0.0                1.0e-6
    -2455.675061770477     4338.992628695117                   0.0                1.0e-6
    -2508.536474014147     4303.478123686426                   0.0                1.0e-6
    -2425.871810352491     4152.758319226612                   0.0                1.0e-6
   -2656.4565587476955     4157.760894631793                   0.0                1.0e-6
     -2764.11178372535     4121.756208179787                   0.0                1.0e-6
   -2813.6401382793774     4088.201532596328                   0.0                1.0e-6
    -2925.956813796762    4012.3603775067777                   0.0                1.0e-6
   -2665.3899298266856    3684.8388974852983                   0.0                1.0e-6
   -3073.0430857601705     3854.876552491225                   0.0                1.0e-6
    -3208.984266679393     3766.562352998967                   0.0                1.0e-6
   -3080.0897532259187    3690.3666315496343                   0.0                1.0e-6
   -3402.3666229302185     3630.846330413958                   0.0                1.0e-6
    -3480.623524925549    3538.2801423652086                   0.0                1.0e-6
    -3577.235741265813     3464.217660671028                   0.0                1.0e-6
   -3650.5781683913897    3388.4868897170304                   0.0                1.0e-6
    -3716.931375164851    3312.0827295575727                   0.0                1.0e-6
   -3784.6244421518136     3245.337041826644                   0.0                1.0e-6
   -3687.5672119694254       3182.3483963914                   0.0                1.0e-6
   -3870.4305431115904     3115.296748462402                   0.0                1.0e-6
    -3916.942874687541    3080.6482575383725                   0.0                1.0e-6
   -3942.3029912197953    3048.1560143972197                   0.0                1.0e-6
   -3895.5776680418967    3025.6826466864727                   0.0                1.0e-6
   -3923.3884717666397     3016.067674002199                   0.0                1.0e-6
   -3938.9299586466873    2969.4719473758078                   0.0                1.0e-6
   -3977.3260490102007    3019.1976588103184                   0.0                1.0e-6
   -3957.4405485168363    3050.8709116534437                   0.0                1.0e-6
    -3928.765024346666    3078.4571519841656                   0.0                1.0e-6
    -3890.143358018725    3120.0310666405703                   0.0                1.0e-6
    -3800.208160120641    3136.0926870719873                   0.0                1.0e-6
    -3807.974757904594      3237.38459979969                   0.0                1.0e-6
   -3733.6912876007436      3264.08805524128                   0.0                1.0e-6
   -3692.2917909668795     3350.613990737493                   0.0                1.0e-6
   -3599.9642536641363     3405.394889304825                   0.0                1.0e-6
