# Supplementary material for: Single spin exact gradients for the optimization of complex pulses and pulse sequences
Source: J Biomol NMR. 2026 Feb 17;80(1):6. doi: 10.1007/s10858-025-00486-7 (PMC12913341; doi:10.1007/s10858-025-00486-7)
Supplement: Supplementary file 1 — (zip 804 KB) [file 10858_2025_486_MOESM1_ESM.zip › SUPPINFO/01_XACT_examplepulseshapes/15N_6kHz_XYZT/15N_6kHz_exc_td1_ppaptanha.xyzt]

# File Format xyzt (x-rf-component, y-rf-component, z-component, time)
# ------------------------------------
# Pulse optimized using PulseOptimizer
# No. iterations :   765
# using          :   BFGS
# converged      :   true
# max. amplitude :   5000.000000000001  [Hz]
# sqrt rf-power  :   4999.999632860525  [Hz]
# rf-energy      :   12499.998164302691  [Hz]
# pulse length   :   500.0  [µs]
# cost           :   0.0020184984063011946
# tr. efficiency :   0.9989907507968565
# ------------------------------------
    -4878.024902704671    -1097.667093700583                   0.0                1.0e-6
    -4811.392939252329    -1360.330101156639                   0.0                1.0e-6
   -4741.9930755507285   -1585.3942109337206                   0.0                1.0e-6
    -4739.825424886418   -1591.8715217002532                   0.0                1.0e-6
    -4649.651612165387   -1838.6673862784828                   0.0                1.0e-6
    -4535.814451592076   -2103.8968928057593                   0.0                1.0e-6
    -4392.005927213469   -2389.6199587595197                   0.0                1.0e-6
     -4246.66590873361   -2639.2856265602145                   0.0                1.0e-6
    -4352.143081384005   -2461.4732566070347                   0.0                1.0e-6
    -4227.748366007035    -2669.483798865841                   0.0                1.0e-6
   -4093.2849322145066    -2871.414018094246                   0.0                1.0e-6
    -3983.227593493886   -3022.2339317566593                   0.0                1.0e-6
   -3893.2682084744024    -3137.269936869531                   0.0                1.0e-6
   -3817.8460467174687    -3228.629982436491                   0.0                1.0e-6
    -3753.120971226283    -3303.646920490037                   0.0                1.0e-6
   -3696.6572141720085    -3366.708398541024                   0.0                1.0e-6
    -3646.997531155559   -3420.4398850987345                   0.0                1.0e-6
   -3603.3842744821545    -3466.355690068506                   0.0                1.0e-6
    -3565.532220803461   -3505.2788735834297                   0.0                1.0e-6
   -3533.4142602800157   -3537.6522812431917                   0.0                1.0e-6
   -3507.0404263014243   -3563.7995792785564                   0.0                1.0e-6
   -3486.2091008203365    -3584.179973360566                   0.0                1.0e-6
   -3470.2045718087265   -3599.6777831191935                   0.0                1.0e-6
    -3457.412474803446     -3611.96603563381                   0.0                1.0e-6
     -3444.82402627798   -3623.9737997197126                   0.0                1.0e-6
    -3427.397923370743   -3640.4585313261455                   0.0                1.0e-6
    -3397.236831343239   -3668.6188178813422                   0.0                1.0e-6
   -3342.5012461069095   -3718.5538238173067                   0.0                1.0e-6
   -3245.9232809266414   -3803.1477258702466                   0.0                1.0e-6
   -3082.7402242269864   -3936.5824206740704                   0.0                1.0e-6
   -2818.0941963176183    -4130.172375532967                   0.0                1.0e-6
   -2404.8891855265606    -4383.661523962018                   0.0                1.0e-6
    -1785.554470859845   -4670.3063432151575                   0.0                1.0e-6
    -905.3285924246948    -4917.351213464006                   0.0                1.0e-6
    253.37230303206653   -4993.5761187988655                   0.0                1.0e-6
    1617.7027282022646    -4731.071536466864                   0.0                1.0e-6
     2990.959371577408   -4006.7645348302253                   0.0                1.0e-6
      4106.34240787233   -2852.7095942821215                   0.0                1.0e-6
     4773.777335075483   -1486.9599709204053                   0.0                1.0e-6
     4995.991045115733   -200.18360852829193                   0.0                1.0e-6
      4935.45451702233      800.805038947608                   0.0                1.0e-6
     4784.945168352514    1450.6204658214108                   0.0                1.0e-6
     4672.145609950932     1780.745742495605                   0.0                1.0e-6
    4642.2209475221225    1857.3595974896205                   0.0                1.0e-6
     4684.025619316372    1749.2581277752788                   0.0                1.0e-6
     4763.062899999602    1520.9312313998205                   0.0                1.0e-6
     4845.717977524964    1232.4841914975475                   0.0                1.0e-6
     4911.427771799196     936.9510352198664                   0.0                1.0e-6
      4954.18128206989     675.3427458619375                   0.0                1.0e-6
       4977.5559808439    473.21924893765186                   0.0                1.0e-6
     4988.366670674333    340.87821711787427                   0.0                1.0e-6
     4992.350474036803     276.4719594904854                   0.0                1.0e-6
    4992.6946291524355    270.18575097961605                   0.0                1.0e-6
     4990.501777680182     308.0454625066364                   0.0                1.0e-6
    4985.9327065259195     374.8000079977627                   0.0                1.0e-6
     4979.173133980229     455.8891332873557                   0.0                1.0e-6
     4970.896599455853     538.6900755705781                   0.0                1.0e-6
     4962.251825742336     613.2347168228898                   0.0                1.0e-6
    4954.5617533618615     672.5457844071522                   0.0                1.0e-6
     4948.946167714946     712.6933625757686                   0.0                1.0e-6
     4946.035722354005     732.6190232297362                   0.0                1.0e-6
     4945.870853075319     733.7312210203446                   0.0                1.0e-6
     4947.993099713322     719.2803939975992                   0.0                1.0e-6
     4951.659940714919     693.5876523692738                   0.0                1.0e-6
     4956.078558189197     661.2755288510933                   0.0                1.0e-6
     4960.574770063989     626.6561661745637                   0.0                1.0e-6
     4964.668087049215     593.3555048813575                   0.0                1.0e-6
     4968.049610236941     564.3256791683008                   0.0                1.0e-6
     4956.449881874771     658.4865742470141                   0.0                1.0e-6
     4964.019796499136     598.7549247936759                   0.0                1.0e-6
     4967.853631070682     566.0656324648531                   0.0                1.0e-6
       4969.4437310768     551.9320643534747                   0.0                1.0e-6
       4969.6681428789     549.9077646792979                   0.0                1.0e-6
     4969.595581245021      550.563128868946                   0.0                1.0e-6
     4970.983213770428     537.8902196662654                   0.0                1.0e-6
     4973.321432879364     515.8235408187068                   0.0                1.0e-6
     4961.458806265743     619.6180385754624                   0.0                1.0e-6
     4956.471438467935     658.3242967197608                   0.0                1.0e-6
     4951.338973017222      695.871734176697                   0.0                1.0e-6
     4945.643184194423     735.2598107079345                   0.0                1.0e-6
     4939.429829951041     775.9015015342161                   0.0                1.0e-6
     4932.742638466737     817.3345404992233                   0.0                1.0e-6
     4925.599316996555     859.3326595385795                   0.0                1.0e-6
     4917.983723607855     901.8938434252674                   0.0                1.0e-6
      4909.84039669363     945.2187628982304                   0.0                1.0e-6
     4901.072101282873     989.6761573491477                   0.0                1.0e-6
     4891.540383229963    1035.7588010108332                   0.0                1.0e-6
     4881.068349670311     1084.036078830018                   0.0                1.0e-6
     4869.444520443355     1135.109161120419                   0.0                1.0e-6
     4856.426645984217    1189.5730434127854                   0.0                1.0e-6
     4841.744903686659    1247.9868878856714                   0.0                1.0e-6
      4825.10465429638    1310.8512494564377                   0.0                1.0e-6
     4806.189599622748    1378.5891207082288                   0.0                1.0e-6
     4784.666431408332    1451.5280447619236                   0.0                1.0e-6
     4760.191762675698     1529.882608800739                   0.0                1.0e-6
     4732.421355714634    1613.7393365310597                   0.0                1.0e-6
     4701.020669748176    1703.0479095478079                   0.0                1.0e-6
     4665.674903274361    1797.6227851419944                   0.0                1.0e-6
     4626.096327582771    1897.1575511908752                   0.0                1.0e-6
     4582.026961963512      2001.25153158723                   0.0                1.0e-6
     4533.235416813479    2109.4453316430995                   0.0                1.0e-6
    4479.5077262607165    2221.2600430526754                   0.0                1.0e-6
     4420.633096463948    2336.2341032102354                   0.0                1.0e-6
     4356.386525355842     2453.952546664354                   0.0                1.0e-6
     4286.509314316437     2574.067526461783                   0.0                1.0e-6
     4210.684075099408    2696.3156854973176                   0.0                1.0e-6
     4128.518511446619     2820.518480555498                   0.0                1.0e-6
     4039.546262217732     2946.534573450836                   0.0                1.0e-6
     3943.224022290432    3074.2453236577703                   0.0                1.0e-6
    3838.9326929163994    3203.5286449878417                   0.0                1.0e-6
     3725.987803109541     3334.218782725413                   0.0                1.0e-6
     3603.645218257264     3466.084410531797                   0.0                1.0e-6
     3471.108359973275    3598.8062956102044                   0.0                1.0e-6
    3327.6528420404425    3731.8529664042444                   0.0                1.0e-6
    3172.9300436491976     3864.261240924104                   0.0                1.0e-6
     3006.966587520277    3994.7655677820017                   0.0                1.0e-6
    2829.8013319072784     4122.162590429421                   0.0                1.0e-6
    2641.4489431997845     4245.320656966767                   0.0                1.0e-6
    2442.1271876551536     4363.028168521895                   0.0                1.0e-6
    2232.4205379348737     4473.954279163687                   0.0                1.0e-6
     1952.613373719423     4602.966544824332                   0.0                1.0e-6
    1723.6671347141285     4693.502394567678                   0.0                1.0e-6
     1488.780931221072      4773.20861153644                   0.0                1.0e-6
    1249.3381831678453        4841.397067728                   0.0                1.0e-6
    1007.2224556879199     4897.498380832426                   0.0                1.0e-6
     764.4201088799327     4941.220353251189                   0.0                1.0e-6
     522.9509074165547    4972.5769473910195                   0.0                1.0e-6
     284.7918830966051     4991.882746791324                   0.0                1.0e-6
    51.802492768169024     4999.731636766756                   0.0                1.0e-6
   -174.34584685463057     4996.959426293756                   0.0                1.0e-6
   -392.23258211295104     4984.591617809493                   0.0                1.0e-6
     -600.740007818982      4963.77995497663                   0.0                1.0e-6
    -799.0913992181229     4935.732259270125                   0.0                1.0e-6
    -986.8723576788741     4901.640842563649                   0.0                1.0e-6
   -1164.0326052598332    4862.6153553245085                   0.0                1.0e-6
   -1330.8659330684218     4819.626112903258                   0.0                1.0e-6
   -1487.9669710895896      4773.46355311734                   0.0                1.0e-6
    -1636.165010974616     4724.718410324564                   0.0                1.0e-6
   -1776.4373001121119    4673.7854592149815                   0.0                1.0e-6
    -1909.806941744072     4620.891412407973                   0.0                1.0e-6
   -2037.2335429368925     4566.144926689541                   0.0                1.0e-6
   -2159.5075893268695     4509.603859724219                   0.0                1.0e-6
   -2277.1614794602774     4451.352108793714                   0.0                1.0e-6
   -2390.4103259744093     4391.575853093613                   0.0                1.0e-6
    -2499.133223179968     4330.627337095411                   0.0                1.0e-6
   -2602.9003909571557     4269.064248140929                   0.0                1.0e-6
    -2701.044062468136     4207.655044392972                   0.0                1.0e-6
   -2792.7628498243826     4147.345616733766                   0.0                1.0e-6
   -2877.2429166486313     4089.189797330918                   0.0                1.0e-6
   -2953.7767321758515      4034.25371245495                   0.0                1.0e-6
    -3021.862455519838     3983.509420086716                   0.0                1.0e-6
   -3081.2734092615665    3937.7346504529223                   0.0                1.0e-6
    -3132.095451449824     3897.432242259937                   0.0                1.0e-6
    -3174.737469557662    3862.7764625184577                   0.0                1.0e-6
   -3209.9241636011106     3833.586684024467                   0.0                1.0e-6
   -3238.6794074461973     3809.324834637229                   0.0                1.0e-6
   -3262.3030478322726    3789.1131975838703                   0.0                1.0e-6
    -3282.335931053478    3771.7729035183565                   0.0                1.0e-6
    -3300.500477245791    3755.8882570838427                   0.0                1.0e-6
     -3318.60106254669     3739.904676280396                   0.0                1.0e-6
   -3338.3730644564744    3722.2661488012227                   0.0                1.0e-6
   -3361.2828422111406     3701.591232788542                   0.0                1.0e-6
    -3388.300906270197    3676.8759794924495                   0.0                1.0e-6
    -3419.690938541043     3647.699807393733                   0.0                1.0e-6
    -3454.869508641643     3614.398522335113                   0.0                1.0e-6
   -3492.3793478377247     3578.168035573028                   0.0                1.0e-6
   -3529.9944219527915    3541.0647242012074                   0.0                1.0e-6
    -3565.030612851775     3505.789030935788                   0.0                1.0e-6
   -3594.7582034542806     3475.300484662894                   0.0                1.0e-6
   -3616.8311909592794     3452.322716100579                   0.0                1.0e-6
   -3629.6603933095284    3438.8319861895134                   0.0                1.0e-6
    -3632.671347094215    3435.6511586598394                   0.0                1.0e-6
   -3626.4171202867565    3442.2520055468203                   0.0                1.0e-6
    -3612.542904165378     3456.809767048857                   0.0                1.0e-6
   -3593.6184916947263     3476.478985431915                   0.0                1.0e-6
    -3572.866194647605     3497.803189881377                   0.0                1.0e-6
    -3553.815203316443     3517.157588263128                   0.0                1.0e-6
   -3539.9079117120364     3531.154482120334                   0.0                1.0e-6
    -3534.071254987671     3536.995952029047                   0.0                1.0e-6
   -3538.2547961250452    3532.8109201736393                   0.0                1.0e-6
    -3552.940826564632    3518.0408586214894                   0.0                1.0e-6
    -3576.664678588945    3493.9189711460444                   0.0                1.0e-6
   -3605.6508640940147    3463.9979570227924                   0.0                1.0e-6
   -3633.7511695968983    3434.5090533369057                   0.0                1.0e-6
    -3652.911258333723     3414.123509590526                   0.0                1.0e-6
   -3654.3638299150884    3412.5686804236366                   0.0                1.0e-6
    -3630.766172339389    3437.6644690539506                   0.0                1.0e-6
    -3579.784820340671    3490.7220800370956                   0.0                1.0e-6
   -3509.8528290205095     3561.029783449828                   0.0                1.0e-6
    -3447.038787573092     3621.867418468905                   0.0                1.0e-6
   -3435.1875512565184      3633.10975442419                   0.0                1.0e-6
   -3511.8629851703795     3559.047396901269                   0.0                1.0e-6
   -3614.0949850962243    3455.1870338224076                   0.0                1.0e-6
   -3532.2905979478614     3538.774241386546                   0.0                1.0e-6
    -3478.003987201218    3592.1425725762447                   0.0                1.0e-6
    -3484.929347046455    3585.4242929354978                   0.0                1.0e-6
   -3511.0116041914393     3559.886919021787                   0.0                1.0e-6
   -3414.0056803437847    3653.0115716801943                   0.0                1.0e-6
   -3442.3216760450428    3626.3509866848863                   0.0                1.0e-6
   -3432.0974748233093     3636.029004739825                   0.0                1.0e-6
    -3364.113619626807     3699.018728560511                   0.0                1.0e-6
   -3332.0174666257303     3727.956491444213                   0.0                1.0e-6
    -3285.987940974113    3768.5916801602034                   0.0                1.0e-6
   -3234.4682772158794     3812.890512270099                   0.0                1.0e-6
    -3200.064301886332     3841.807077942693                   0.0                1.0e-6
    -3186.722512589564    3852.8943046740305                   0.0                1.0e-6
    -3192.235587695767    3848.3284479110202                   0.0                1.0e-6
   -3210.7436577501867     3832.900358976101                   0.0                1.0e-6
    -3234.198574530378    3813.1298929423306                   0.0                1.0e-6
   -3254.0526494316023    3796.2009107429712                   0.0                1.0e-6
   -3262.7662562011633     3788.714340959872                   0.0                1.0e-6
    -3254.792914275852    3795.5662403888696                   0.0                1.0e-6
   -3226.9629906297864      3819.25514427953                   0.0                1.0e-6
    -3178.437653549574     3859.732384829067                   0.0                1.0e-6
   -3110.5493203212322     3914.649783294684                   0.0                1.0e-6
   -3026.8222909939964    3979.7420542972195                   0.0                1.0e-6
    -2933.232088657743    4049.2159134909725                   0.0                1.0e-6
    -2838.356735005875     4116.276356714498                   0.0                1.0e-6
   -2752.7310537997328     4174.023448118926                   0.0                1.0e-6
   -2686.8119654084535      4216.75722119948                   0.0                1.0e-6
   -2647.7149786479376     4241.415493893914                   0.0                1.0e-6
   -2635.9999610260556     4248.706180176576                   0.0                1.0e-6
     -2644.46424882356     4243.443040349905                   0.0                1.0e-6
   -2660.3407793513315      4233.50763997425                   0.0                1.0e-6
   -2670.6034432732376     4227.041193172492                   0.0                1.0e-6
   -2668.1562226661717     4228.586332504964                   0.0                1.0e-6
   -2655.5823382488406      4236.49412188673                   0.0                1.0e-6
   -2643.2831007100745     4244.178889903267                   0.0                1.0e-6
   -2640.5951398643033     4245.851776419547                   0.0                1.0e-6
   -2642.6286232359253     4244.586429754281                   0.0                1.0e-6
    -2622.220705549865     4257.224280136714                   0.0                1.0e-6
   -2542.4107437746675     4305.362657191509                   0.0                1.0e-6
   -2400.2689700675746     4386.195261423132                   0.0                1.0e-6
    -2281.341261736607     4449.211396135052                   0.0                1.0e-6
    -2354.311792498598     4411.033437155293                   0.0                1.0e-6
   -2752.8468351901083     4173.947089025422                   0.0                1.0e-6
   -3373.7167635724104    3690.2622127960635                   0.0                1.0e-6
    -3780.828233205339     3271.901262415691                   0.0                1.0e-6
   -3699.3457744806497    3363.7539804260587                   0.0                1.0e-6
    -3012.000699530606    3990.9712835382734                   0.0                1.0e-6
     4982.607947608246    -416.6749817677238                   0.0                1.0e-6
    -3902.313353709848    3126.0119144779014                   0.0                1.0e-6
   -4994.1776667224485    241.22486026675327                   0.0                1.0e-6
     4999.483417434945     71.87182196801928                   0.0                1.0e-6
     4907.269232693487     958.4929200885512                   0.0                1.0e-6
     4874.439689030181   -1113.4800034160223                   0.0                1.0e-6
    3423.5453798020885     3644.082467842319                   0.0                1.0e-6
     3951.978610494117     3062.983033285849                   0.0                1.0e-6
    4064.5484235440827     2911.948851313379                   0.0                1.0e-6
     3884.131093811188     3148.575177137923                   0.0                1.0e-6
    3568.4012637593323    3502.3581228653356                   0.0                1.0e-6
     3281.377960441355    3772.6063511489947                   0.0                1.0e-6
    3083.7077167584143     3935.828593524444                   0.0                1.0e-6
     2959.788831949082     4029.844918885773                   0.0                1.0e-6
     2873.612554384407    4091.7417913749546                   0.0                1.0e-6
     2794.514938888417       4146.1652471084                   0.0                1.0e-6
    2703.2114533168974     4206.262930281028                   0.0                1.0e-6
     2590.142199986383     4276.816968710456                   0.0                1.0e-6
     2452.006512179031     4357.483684907107                   0.0                1.0e-6
     2288.785286108132     4445.386587699085                   0.0                1.0e-6
    2101.7883044718933     4536.792470808551                   0.0                1.0e-6
    1892.5810736025853     4627.973301548021                   0.0                1.0e-6
    1662.5064811015106     4715.513991103777                   0.0                1.0e-6
    1412.5671080897246     4796.316729026872                   0.0                1.0e-6
    1143.5111773735339     4867.482119866676                   0.0                1.0e-6
     856.0220269469021     4926.177655077181                   0.0                1.0e-6
     550.9460896905866     4969.553139493997                   0.0                1.0e-6
    229.51536915622492     4994.729491706341                   0.0                1.0e-6
   -106.46677426018869    4998.8663540825555                   0.0                1.0e-6
    -454.4995960986483     4979.300163391053                   0.0                1.0e-6
    -811.3359017397299     4933.734291036373                   0.0                1.0e-6
    -1173.021281805796     4860.454821560497                   0.0                1.0e-6
   -1535.0252413800802     4758.539430153544                   0.0                1.0e-6
    -1892.457249555627    4628.0239366931055                   0.0                1.0e-6
    -2240.348003581511     4469.993380626904                   0.0                1.0e-6
   -2573.9641047596983    4286.5730820095205                   0.0                1.0e-6
   -2889.1156744312652    4080.8100445567875                   0.0                1.0e-6
    -3182.411078454599    3856.4568878349246                   0.0                1.0e-6
    -3451.426688468521     3617.686251477208                   0.0                1.0e-6
   -3694.7715698759575     3368.777678392616                   0.0                1.0e-6
   -3912.0462937149086     3113.823019349597                   0.0                1.0e-6
    -4103.713688412885     2856.489797554459                   0.0                1.0e-6
    -4270.911918511146     2599.867570534976                   0.0                1.0e-6
    -4415.244799825365    2346.4043465726595                   0.0                1.0e-6
    -4538.580993276003    2097.9233940908816                   0.0                1.0e-6
    -4642.884987792202    1855.6990569954494                   0.0                1.0e-6
    -4730.091798056766    1620.5652044753133                   0.0                1.0e-6
    -4802.027020112257    1393.0314060033968                   0.0                1.0e-6
   -4860.3662964624145    1173.3880279823175                   0.0                1.0e-6
    -4906.624156020057      961.789681562688                   0.0                1.0e-6
    -4942.161404114729     758.3143514920008                   0.0                1.0e-6
     -4968.20184195799     563.0012944614186                   0.0                1.0e-6
    -4985.851887538137     375.8735898309364                   0.0                1.0e-6
    -4996.119514648273    196.95125120368309                   0.0                1.0e-6
   -4999.9310458672935     26.25902839766597                   0.0                1.0e-6
    -4998.145448720542   -136.16928227073228                   0.0                1.0e-6
    -4991.566061097225    -290.2899545322375                   0.0                1.0e-6
    -4980.949534482762    -436.0524451668057                   0.0                1.0e-6
    -4967.011660037018    -573.4066349950127                   0.0                1.0e-6
    -4950.429882319011    -702.3133063263018                   0.0                1.0e-6
    -4931.842719260878    -822.7559738303122                   0.0                1.0e-6
     -4911.84682838726    -934.7516966884925                   0.0                1.0e-6
    -4890.992868664278   -1038.3586849808576                   0.0                1.0e-6
    -4869.781447227925   -1133.6792563307702                   0.0                1.0e-6
   -4848.6602732477595   -1220.8577126876658                   0.0                1.0e-6
    -4828.023242867737   -1300.0736772694434                   0.0                1.0e-6
    -4808.211686247228   -1371.5321287653421                   0.0                1.0e-6
    -4789.517557261887   -1435.4516950006077                   0.0                1.0e-6
     -4772.18803222131    -1492.052742071708                   0.0                1.0e-6
    -4756.430840446074   -1541.5465156956666                   0.0                1.0e-6
    -4742.419660314006    -1584.126183568463                   0.0                1.0e-6
    -4730.299032997542   -1619.9602027279927                   0.0                1.0e-6
    -4720.188417101651    -1649.188075102232                   0.0                1.0e-6
    -4712.185184287974     -1671.91829614276                   0.0                1.0e-6
    -4706.366506892976   -1688.2281548404537                   0.0                1.0e-6
    -4702.790199324679   -1698.1649923183975                   0.0                1.0e-6
    -4701.494644530616   -1701.7485441303995                   0.0                1.0e-6
    -4702.497972455578   -1698.9740489634248                   0.0                1.0e-6
    -4705.796670143115    -1689.815877328048                   0.0                1.0e-6
    -4711.363803102637   -1674.2314997676576                   0.0                1.0e-6
    -4719.147022619045   -1652.1656632752668                   0.0                1.0e-6
    -4729.066527292149   -1623.5546743011068                   0.0                1.0e-6
     -4741.01313998161   -1588.3306980983878                   0.0                1.0e-6
   -4754.8466508841775   -1546.4259848358452                   0.0                1.0e-6
    -4770.394560905935   -1497.7769304135616                   0.0                1.0e-6
    -4787.451334231162   -1442.3278831001844                   0.0                1.0e-6
    -4805.778234760458    -1380.034622139114                   0.0                1.0e-6
    -4825.103779906813    -1310.867465890044                   0.0                1.0e-6
    -4845.124802987134   -1234.8140116952368                   0.0                1.0e-6
    -4865.508078376221   -1151.8815647694535                   0.0                1.0e-6
    -4885.892447976206   -1062.0993300106481                   0.0                1.0e-6
    -4905.891431037731    -965.5202053145019                   0.0                1.0e-6
    -4925.096151727807    -862.2226488766893                   0.0                1.0e-6
    -4943.078506517728    -752.3130188973614                   0.0                1.0e-6
    -4959.394663632148    -635.9281172718884                   0.0                1.0e-6
    -4973.588937964108    -513.2378358627268                   0.0                1.0e-6
    -4985.198085318844    -384.4477209365672                   0.0                1.0e-6
    -4993.756038844192   -249.80116994755602                   0.0                1.0e-6
    -4998.799057862495    -109.5809249506074                   0.0                1.0e-6
    -4999.871185987086     35.89043794774674                   0.0                1.0e-6
    -4996.529845451923     186.2511839108013                   0.0                1.0e-6
    -4988.351360359121     341.1021923167788                   0.0                1.0e-6
    -4974.936231045941    500.00949693621567                   0.0                1.0e-6
    -4955.914084894525      662.507043844862                   0.0                1.0e-6
    -4930.948391607978     828.0990033194619                   0.0                1.0e-6
    -4899.741226446273     996.2609667465546                   0.0                1.0e-6
    -4862.038579347786    1166.4393910245658                   0.0                1.0e-6
    -4817.636954199212    1338.0486454289098                   0.0                1.0e-6
      -4766.3922855719    1510.4650211245134                   0.0                1.0e-6
   -4708.2324088561945    1683.0174046028728                   0.0                1.0e-6
   -4643.1740928552435     1854.975564108026                   0.0                1.0e-6
    -4571.344347279999    2025.5396462649628                   0.0                1.0e-6
    -4493.002701361311    2193.8383544737203                   0.0                1.0e-6
   -4408.5564006662635     2358.946896847089                   0.0                1.0e-6
    -4318.555465035191    2519.9362482838087                   0.0                1.0e-6
   -4223.6527363030555    2675.9591856229254                   0.0                1.0e-6
    -4124.519908287397    2826.3643654244083                   0.0                1.0e-6
   -4021.7265957572363     2970.810527276841                   0.0                1.0e-6
   -3915.6121526337133    3109.3377864341433                   0.0                1.0e-6
    -3806.197627186994     3242.354024901675                   0.0                1.0e-6
    -3693.183204007402      3370.51892468172                   0.0                1.0e-6
   -3576.0479689206973     3494.550174769015                   0.0                1.0e-6
    -3454.224417796009    3615.0150306052424                   0.0                1.0e-6
     -3327.28457419758      3732.18131423258                   0.0                1.0e-6
   -3195.0703208391437    3845.9752527665655                   0.0                1.0e-6
   -3057.7306461870626     3956.043894519934                   0.0                1.0e-6
   -2915.6739138218195    4061.8771064938614                   0.0                1.0e-6
   -2769.4768812420393     4162.931395575222                   0.0                1.0e-6
   -2619.7979551382923      4258.71561321641                   0.0                1.0e-6
   -2467.3238129875913     4348.828946034136                   0.0                1.0e-6
    -2312.752704766817     4432.964575382232                   0.0                1.0e-6
    -2156.800003615237     4510.899438516149                   0.0                1.0e-6
   -2000.2074764829015     4582.485139203607                   0.0                1.0e-6
   -1843.7436852535477     4647.645556955443                   0.0                1.0e-6
    -1688.191960933479     4706.379489909369                   0.0                1.0e-6
   -1534.3292207730035     4758.763898564637                   0.0                1.0e-6
   -1382.9015810848182     4804.954028607673                   0.0                1.0e-6
   -1234.6019483869318    4845.1788438652275                   0.0                1.0e-6
    -1090.052353251046      4879.73215117099                   0.0                1.0e-6
    -949.7914026987702    4908.9608158305255                   0.0                1.0e-6
    -814.2658048773714     4933.251584807672                   0.0                1.0e-6
    -683.8245870763795     4953.017659377949                   0.0                1.0e-6
    -558.7149768944192     4968.685698914137                   0.0                1.0e-6
    -439.0794208237817     4980.683613943877                   0.0                1.0e-6
     -324.953604395036     4989.429341617203                   0.0                1.0e-6
   -216.26409317515854     4995.320794704092                   0.0                1.0e-6
   -112.82435200476083     4998.726904482251                   0.0                1.0e-6
   -14.345366268608757     4999.979421004312                   0.0                1.0e-6
     79.54603354884576     4999.367202811436                   0.0                1.0e-6
    169.27464128761378     4997.133788064609                   0.0                1.0e-6
    255.26540751874316     4993.479705748717                   0.0                1.0e-6
     337.8755497684401     4988.570948966114                   0.0                1.0e-6
    417.32000231729927     4982.553965153402                   0.0                1.0e-6
      493.605144432805     4975.575741699594                   0.0                1.0e-6
     566.4859822801246     4967.805715995757                   0.0                1.0e-6
     635.4573346667297     4959.455007943741                   0.0                1.0e-6
     699.7829472062035     4950.788202579403                   0.0                1.0e-6
     758.5609154110838     4942.123565595128                   0.0                1.0e-6
     810.8201724325198     4933.819073291652                   0.0                1.0e-6
     855.6395514707087      4926.24410255511                   0.0                1.0e-6
     892.2761792557512     4919.740157765728                   0.0                1.0e-6
     920.2838289250121     4914.578076927776                   0.0                1.0e-6
     939.5973171464349     4910.922202765099                   0.0                1.0e-6
     950.5602404254345     4908.811997756925                   0.0                1.0e-6
     953.8826368168975     4908.167470164322                   0.0                1.0e-6
     950.5309071008227      4908.81767787785                   0.0                1.0e-6
     941.5693066950245     4910.544495337544                   0.0                1.0e-6
     927.9841279098961     4913.129904485256                   0.0                1.0e-6
     910.5240323077039    4916.3956295837415                   0.0                1.0e-6
     889.5830895099308     4920.227832820139                   0.0                1.0e-6
     865.1412519242781     4924.584308773573                   0.0                1.0e-6
     836.7653739390531     4929.485136297363                   0.0                1.0e-6
     803.6652253066009     4934.989585159516                   0.0                1.0e-6
     764.7933294703358     4941.162936313442                   0.0                1.0e-6
     718.9741255008651     4948.037611706308                   0.0                1.0e-6
     665.0466150260348     4955.573932436324                   0.0                1.0e-6
     602.0050672721205     4963.626688116129                   0.0                1.0e-6
     529.1234848093563     4971.924007647663                   0.0                1.0e-6
    446.05001830783885     4980.064194482594                   0.0                1.0e-6
     352.8573639823706      4987.53362702282                   0.0                1.0e-6
     250.0367798901439      4993.74424742619                   0.0                1.0e-6
    138.43004513208015     4998.083344903796                   0.0                1.0e-6
    19.106399699020272     4999.963494415787                   0.0                1.0e-6
   -106.79341686351245    4998.8593865115445                   0.0                1.0e-6
   -238.21327552102494     4994.322219817763                   0.0                1.0e-6
    -374.3044828618134    4985.9699311276645                   0.0                1.0e-6
      -514.49148590374     4973.459410805668                   0.0                1.0e-6
    -658.4717306581409     4956.451853889098                   0.0                1.0e-6
      -806.15563263842     4934.583376127629                   0.0                1.0e-6
    -957.5636478279447     4907.450647773109                   0.0                1.0e-6
   -1112.7044152252786      4874.61679358022                   0.0                1.0e-6
   -1271.4605732119162     4835.637291044385                   0.0                1.0e-6
   -1433.5056749108578     4790.100362142416                   0.0                1.0e-6
    -1598.266252710296       4737.6729502911                   0.0                1.0e-6
   -1764.9306060695471     4678.142788758922                   0.0                1.0e-6
    -1932.495696742722     4611.448836670494                   0.0                1.0e-6
    -2099.839352847989     4537.694863263131                   0.0                1.0e-6
    -2265.806239121339     4457.142811542364                   0.0                1.0e-6
    -2429.298834690529     4370.183872323874                   0.0                1.0e-6
   -2589.3649446832587     4277.287574076645                   0.0                1.0e-6
     -2745.26994086654        4178.934382515                   0.0                1.0e-6
    -2896.537939312195     4075.545024516092                   0.0                1.0e-6
   -3042.9469797788565    3967.4264154631683                   0.0                1.0e-6
   -3184.4728348673684    3854.7542659627406                   0.0                1.0e-6
    -3321.192127028258    3737.6033719518573                   0.0                1.0e-6
   -3453.1695739801958     3616.021801821537                   0.0                1.0e-6
   -3580.3581188425505    3490.1327112778745                   0.0                1.0e-6
    -3702.533502778368     3360.242904990993                   0.0                1.0e-6
   -3819.2731521729875     3226.938984584621                   0.0                1.0e-6
   -3929.9801869124017    3091.1542921655123                   0.0                1.0e-6
    -4033.948297435382    2954.1899493055053                   0.0                1.0e-6
    -4130.458653372557    2817.6742936559635                   0.0                1.0e-6
    -4218.893004471467     2683.453138296183                   0.0                1.0e-6
    -4298.839706754638    2553.4210447561995                   0.0                1.0e-6
    -4370.167545891479    2429.3251490467624                   0.0                1.0e-6
    -4433.050320454595    2312.5857396300876                   0.0                1.0e-6
    -4487.940360737985     2204.173675015024                   0.0                1.0e-6
    -4535.502212580987     2104.569244498746                   0.0                1.0e-6
   -4576.5211944903795    2013.8140594354654                   0.0                1.0e-6
   -4611.7977942858015    1931.6612926653127                   0.0                1.0e-6
   -4642.0377491667605    1857.8160485074136                   0.0                1.0e-6
    -4667.754654243316    1792.2226269559135                   0.0                1.0e-6
    -4689.209657905894    1735.3122628961266                   0.0                1.0e-6
    -4706.407616571172      1688.11242058831                   0.0                1.0e-6
    -4719.148432288791    1652.1605707804829                   0.0                1.0e-6
    -4727.111417026927    1629.2373586480314                   0.0                1.0e-6
      -4729.9466856295     1620.987749651731                   0.0                1.0e-6
    -4727.359553154623     1628.517355974035                   0.0                1.0e-6
    -4719.183108864132    1652.0617656053878                   0.0                1.0e-6
    -4705.426037492098     1690.846901859038                   0.0                1.0e-6
    -4686.263285484697    1743.2538488915907                   0.0                1.0e-6
   -4661.9277493423215    1807.3260112720677                   0.0                1.0e-6
    -4632.479352172984    1881.5240455125254                   0.0                1.0e-6
    -4597.471560755014    1965.5159227730146                   0.0                1.0e-6
    -4555.583537405517    2060.7415740415754                   0.0                1.0e-6
   -4504.3145666191285     2170.517457849188                   0.0                1.0e-6
   -4439.8362867699925    2299.5312237635208                   0.0                1.0e-6
    -4357.061689919844    2452.7545002005545                   0.0                1.0e-6
     -4250.01983535642    2633.8807800245345                   0.0                1.0e-6
    -4111.384757315015     2845.437196448593                   0.0                1.0e-6
   -3934.9354426851105     3084.847325062729                   0.0                1.0e-6
   -3715.8605161381593     3345.501550530951                   0.0                1.0e-6
   -3452.4343280620906    3616.7246522811843                   0.0                1.0e-6
    -3148.014218399985     3884.585754073596                   0.0                1.0e-6
   -2820.5644452338584      4128.48836867474                   0.0                1.0e-6
    -2480.411132180527     4341.377732397275                   0.0                1.0e-6
   -1629.6560508126097    4726.9674375914465                   0.0                1.0e-6
    -823.4967255482148    4931.7184819803715                   0.0                1.0e-6
    -713.2719113816661     4948.857053326372                   0.0                1.0e-6
     316.7910962999054     4989.954196203156                   0.0                1.0e-6
     937.5547920791417     4911.312554775875                   0.0                1.0e-6
    1667.3758776444367     4713.794403942946                   0.0                1.0e-6
    2108.4283003842966      4533.71041224908                   0.0                1.0e-6
     2679.776775319644    4221.2315991312535                   0.0                1.0e-6
     3431.310912333164     3636.763679242771                   0.0                1.0e-6
    3935.5947732799796    3084.0061252421824                   0.0                1.0e-6
     4355.998609012719     2454.643786434043                   0.0                1.0e-6
     4683.899029763017    1749.5970618931276                   0.0                1.0e-6
     4906.514311217493     962.3498915768247                   0.0                1.0e-6
    4998.9798178514875    100.99891304247976                   0.0                1.0e-6
