# Supplementary material for: Single spin exact gradients for the optimization of complex pulses and pulse sequences
Source: J Biomol NMR. 2026 Feb 17;80(1):6. doi: 10.1007/s10858-025-00486-7 (PMC12913341; doi:10.1007/s10858-025-00486-7)
Supplement: Supplementary file 1 — (zip 804 KB) [file 10858_2025_486_MOESM1_ESM.zip › SUPPINFO/01_XACT_examplepulseshapes/15N_6kHz_XYZT/15N_6kHz_exc_td1_ppapz.xyzt]

# File Format xyzt (x-rf-component, y-rf-component, z-component, time)
# ------------------------------------
# Pulse optimized using PulseOptimizer
# No. iterations :   1083
# using          :   BFGS
# converged      :   true
# max. amplitude :   5000.054203697038  [Hz]
# sqrt rf-power  :   4952.70979972644  [Hz]
# rf-energy      :   12264.667180153154  [Hz]
# pulse length   :   500.0  [µs]
# cost           :   0.004248547124676215
# tr. efficiency :   0.9978757277585135
# ------------------------------------
   -1758.6882637357844    4644.2493128489905     5284.476816397876                1.0e-6
   -2275.4272105490895    4450.7076995271555     13442.95869293444                1.0e-6
    -2774.319839038864      4156.46168989073      17283.9791176893                1.0e-6
    -3233.803505832083     3779.799117393152     18256.99983091181                1.0e-6
    -3679.595870023874     3382.445792981122    17420.217917012127                1.0e-6
    -4020.099980362132     2896.034437808237    15535.988008041566                1.0e-6
    -4360.359746097185    2428.7174389195243    13053.281610993528                1.0e-6
    -4610.531087436822     1922.809773131688    10261.665922761285                1.0e-6
    -4793.095374245536    1421.6987347203349     7165.114801282945                1.0e-6
     -4905.20391748035      910.276843148234    3850.9656949326522                1.0e-6
    -4953.860862962695    407.11094851200227     622.9365415655279                1.0e-6
    -4999.299769638987    -83.35285642800739    -2290.107448874298                1.0e-6
    -4942.620895426768    -547.0336972684652    -4809.185328910218                1.0e-6
    -4877.247264493215    -977.8335984514478    -7100.874794019006                1.0e-6
    -4796.427707372974     -1401.92403058277    -9035.052217628876                1.0e-6
    -4665.936669284615   -1772.2780385837807   -10639.606828628343                1.0e-6
    -4514.474791809337   -2133.5140576124663   -11865.441690256217                1.0e-6
    -4349.910736621994    -2459.294051767399   -12491.907274831774                1.0e-6
    -4172.126053766244    -2755.492016703958   -12601.898941454474                1.0e-6
   -3666.9631623184096   -2797.9465956439312   -11920.318483028173                1.0e-6
    -3650.717408449236   -3178.6614789105547    -10199.49517531004                1.0e-6
    -3543.868753228049   -3512.5089658889524   -7070.3444935908165                1.0e-6
     -3308.22508491035   -3745.2255820040473   -1760.4179693923934                1.0e-6
    -3045.886446903049   -3964.4790384285025    6643.2914972179415                1.0e-6
   -2760.8409686152604    -4164.139607860938    19021.340610269945                1.0e-6
     -2452.23882988398    -4344.877142170486     36245.94826714676                1.0e-6
   -2144.4833319632858    -4509.323843496342     58954.67350090052                1.0e-6
    -1816.645822502632    -4653.464012906244     87809.80518813148                1.0e-6
    3156.4153041128206     3795.831139895791     92472.23152715561                1.0e-6
    2967.4079420490248     3823.920533419292     69570.53170030391                1.0e-6
    2915.0204054596943    4059.8529539254305     48918.31362621446                1.0e-6
     2753.202612706222     4164.932207211405    31426.247527304742                1.0e-6
    2547.3833639354953     4157.111096840587    17360.510716016273                1.0e-6
    2472.2278109933523     4286.714888193977     6265.796626570296                1.0e-6
    2243.8994637217443     4083.165325142588   -2422.5536192669697                1.0e-6
    2347.5225451352394     4407.256001293363     -9290.32249134462                1.0e-6
    2217.3583048105133     4244.237653880502   -14817.888151499803                1.0e-6
    1351.7334695189395    2604.8100168052697   -19337.093552086037                1.0e-6
    2312.1406473461943     4419.779348952381   -23255.480965330065                1.0e-6
     2289.948652820482      4295.37575100298    -26921.96972274086                1.0e-6
    2401.4151800332766     4368.569904116435   -30620.576129592304                1.0e-6
    -2042.307310998539    -4558.809072534914    -26815.01122282638                1.0e-6
    -2165.305838069802    -4495.559130500581   -16174.862814669532                1.0e-6
   -2308.0589092854257    -4416.991804758538      -7365.5336147985                1.0e-6
   -2467.5545856773606    -4318.260981516764    -735.8674029606315                1.0e-6
   -2663.8484064336794    -4225.968948851317     3299.117396560009                1.0e-6
   -2876.8062388919475    -4083.410805937373    4065.9797438410965                1.0e-6
     -3092.40732570734    -3916.424519996939    1074.2398851368064                1.0e-6
    -3316.601564170943   -3740.4831942314854    -5726.968406021947                1.0e-6
    -3518.022320820562    -3519.211576981343   -16360.266394974236                1.0e-6
   -3741.2659551173674   -3315.1159192802843   -30718.932677312663                1.0e-6
   -3894.0896183201135    -3071.702308659597    -48240.83996118578                1.0e-6
    3422.4580924162215      3606.26845576279    -51855.50657682091                1.0e-6
    3623.1021622270173    3441.8150135214873    -41414.62621991042                1.0e-6
      3790.39195366365    3215.6914901687232    -32244.97462497537                1.0e-6
     3977.030546587355    2990.1132831158247   -24558.179672254253                1.0e-6
    3790.0330592271885    2498.7461521051555   -18474.705418629812                1.0e-6
     4321.989990078774     2480.261426418847    -13867.00464533598                1.0e-6
     4468.282014571639    2198.0540865277258   -10611.519624210208                1.0e-6
     4600.327132240481     1903.646170790841    -8613.979242331594                1.0e-6
     4703.234970177831    1592.0242299447061    -7737.927036066786                1.0e-6
    4831.9061831542085    1278.7841569811712    -7910.650089407909                1.0e-6
     4886.875834315481     934.2410135123469    -9155.091539965699                1.0e-6
     4912.339532227311     574.0438228776935    -11577.69612126618                1.0e-6
     4980.583218059467    205.54507842185336   -15326.976121461868                1.0e-6
     4977.437346653597   -176.40849754821042   -20488.689469609548                1.0e-6
    3504.0239487678305    -334.5492546029659   -25770.245663899874                1.0e-6
     4898.973983166279    -999.4430018613101   -32799.555863463815                1.0e-6
    -4721.929688712018    -70.40503960904124   -21380.446412501282                1.0e-6
     4716.575444101467   -1601.3527082911012     -6001.66549029478                1.0e-6
      4665.98299520907     -1796.12080115438   -10324.266305537352                1.0e-6
     4407.267361718494    -2353.495791039459   -15445.370165796237                1.0e-6
     4310.853512488166   -2530.5549470768315   -21158.079520047097                1.0e-6
     4185.241266699266    -2711.018050398292   -21251.902729172078                1.0e-6
    4069.1910104315725   -2875.6500124998356   -15568.590411513125                1.0e-6
     3995.410500133214    -2996.483734482041   -2713.2464419923404                1.0e-6
     3982.001771698986   -3020.2713236652166    20235.567004906192                1.0e-6
    4063.7268902772084   -2906.6110957196233     57933.92273167802                1.0e-6
     4206.792688831012   -2626.1526233681625    116236.71611360199                1.0e-6
    -811.7616365097598     4933.567774694281    127478.52555921196                1.0e-6
    -453.9400305204843    4979.2268234788435     76436.58444150054                1.0e-6
    -342.3208597526399     4957.485563128079     32073.19021521631                1.0e-6
   -303.97163117061604     4986.249204998991    -659.4650085825701                1.0e-6
   -242.70873798695368     4980.461678331302    -21003.27733926956                1.0e-6
   -109.27389682943212     4994.936301210784   -30394.159739246446                1.0e-6
    126.13939264035808     4994.618323772077    -31575.35030965348                1.0e-6
      464.242455634365     4976.751452726027   -27797.347650091764                1.0e-6
     880.8757041036127       4908.3792261239   -22013.085648102893                1.0e-6
    1352.4685424757497     4812.268868015362    -16437.38746508853                1.0e-6
    1828.8109105878132     4646.599398039983   -12312.864119755259                1.0e-6
      2300.36890485256     4438.656051650381   -10134.219310477256                1.0e-6
     2728.984207081573       4186.5385892287    -9743.733982114414                1.0e-6
    3089.6750400590654    3816.3601468918423   -11112.775837312896                1.0e-6
     3393.085131659618    3460.8270587941734    -13757.70207236311                1.0e-6
    3805.0824807959134    3226.6828306675466   -16824.427255408315                1.0e-6
    4084.0866325040065    2884.5759511773144    -19806.64991781187                1.0e-6
     4296.361660645381     2509.317495040891   -22247.162763506432                1.0e-6
     4505.920238000349     2140.626478821541   -23894.052723374378                1.0e-6
     4682.186904926958     1753.544511307315   -24675.727979215684                1.0e-6
     4797.435833775324     1341.154980683344    -24685.77579634481                1.0e-6
     4907.773025453323     923.2600850695047    -24083.38247513916                1.0e-6
    4920.0894727135255    483.13529716767584   -23111.040439786793                1.0e-6
     4979.278251164969     46.83625241667587   -21967.497108476688                1.0e-6
     4980.567901308347    -398.4702009554481     -20823.7610892408                1.0e-6
     4924.939566764527    -840.3352504603521   -19809.057559786786                1.0e-6
     4825.567228816651   -1271.2673747694969   -18954.029548491737                1.0e-6
      4643.51859059487    -1669.723259973415   -18226.820019767485                1.0e-6
     4528.891401679782   -2085.8555902074063   -17540.210268306182                1.0e-6
     4345.530778628527   -2469.6554638046937    -16819.26484489219                1.0e-6
    4116.9860119538525    -2824.677810341892    -16026.59555172026                1.0e-6
    3848.0796798527867    -3149.375758052295     -15235.6567797892                1.0e-6
     3531.838569454772    -3435.628223198397   -14684.876692576621                1.0e-6
    3253.0258559863023   -3770.5526365090222   -14733.368351238852                1.0e-6
    2912.1560915545706   -4051.1691420015886   -15812.693746761403                1.0e-6
     2545.259369557971   -4286.6040979641975    -18131.85162943567                1.0e-6
       2193.8801360507    -4487.231594248816   -21342.648444994193                1.0e-6
    1916.8847385671975    -4617.026017196209    -23650.56193840717                1.0e-6
    1831.6741168211597    -4649.015541048993   -20432.187465223535                1.0e-6
     2104.534649192721   -4534.4875214467975    -2522.597946876056                1.0e-6
    2901.2561516268765    -4047.740161019366     46194.53336761857                1.0e-6
    4111.4237700403855   -2844.0388861304914    149681.90944922587                1.0e-6
    3716.4499441459866     3305.919790385317    148965.10358378908                1.0e-6
     2304.122998519166     4428.042666408222    47604.743670210766                1.0e-6
    1429.2015826490149      4788.84981925742    1586.3332065894585                1.0e-6
    1136.7277453589872     4856.480445647973   -14720.419953036577                1.0e-6
    1203.2732941903869      4852.77582280946   -17508.137270530184                1.0e-6
    1438.1800018425702     4770.044603735584   -15518.791039761092                1.0e-6
    1734.2122456801164     4642.306994798302    -12936.45407901004                1.0e-6
    2055.5989236669575     4547.571811137033   -11295.550855012016                1.0e-6
    2322.4369026694985      4364.46818818009   -10786.797389967038                1.0e-6
    2606.6092661997427      4258.42949037053   -11126.069616393823                1.0e-6
     2837.160357438785     4109.946866035405   -11838.780244894955                1.0e-6
    3022.2293078744174    3931.7372428535873   -12507.058420725114                1.0e-6
     3228.314438782614     3810.927684125409   -12853.494014573058                1.0e-6
     3397.096588122559    3668.4156951328355   -12678.332420721346                1.0e-6
     3556.811829533353      3497.50847542479   -12206.128365581924                1.0e-6
     3700.359798018319    3359.0651072961687   -11480.052951559612                1.0e-6
    3836.7755548065106    3201.5080295157954   -10512.028663695277                1.0e-6
     3949.985784382075    3036.7009155246596    -9626.768520460819                1.0e-6
    4034.9309329723533      2867.11957038622    -8874.849682481215                1.0e-6
     4136.035581963147    2723.2150946236716    -8289.066940507775                1.0e-6
    4234.1226924417715    2592.9690083317614    -7885.369207022229                1.0e-6
     4334.653151390541     2477.753682777991    -7644.421625476587                1.0e-6
     4405.133559255821     2360.045838761888    -7542.546074768553                1.0e-6
     4458.338136046137    2252.4774995410635   -7505.1248576749385                1.0e-6
     4507.756513946225    2160.2465451724656    -7444.694438535045                1.0e-6
      4539.76048142543    2077.1415701367305    -7298.062899051279                1.0e-6
     4576.576785082116    2013.6617552003443    -7006.260878805042                1.0e-6
     4574.898030193936    1949.6435264157028    -6529.608435769863                1.0e-6
     4597.667583057821    1912.3269933912607    -5860.037606139186                1.0e-6
     4624.708508216316     1894.207632128004   -4978.3362443135275                1.0e-6
    4628.1734378508445    1880.0377771101705   -3899.0473377243566                1.0e-6
     4629.621453324712      1880.68455145585    -2669.477485447931                1.0e-6
     4625.792751400584    1896.0440030564448   -1314.3675208501957                1.0e-6
      4430.29068619772    1836.7155348583008    17.609086328244793                1.0e-6
    4600.2035854344995    1958.9025146871888    1248.0030930298353                1.0e-6
    4569.2402220852755    2005.6089773120023     2454.296369772626                1.0e-6
     4549.015321863147    2073.8225747659053     3476.251488086922                1.0e-6
     4480.778037368581    2142.4278268384583     4350.508386387962                1.0e-6
     4440.025681591312    2239.1349281936796      5077.96850284965                1.0e-6
      4399.65660427613     2359.800143027355      5650.51248388368                1.0e-6
     4334.163177599132     2488.807176154149     6142.071689308193                1.0e-6
     4233.122774436848     2620.518726534523     6602.549498052705                1.0e-6
     4149.590535098165     2786.766744608601     7090.264307624919                1.0e-6
    4009.0812781121217    2939.5057961669836    7680.5644286050565                1.0e-6
     3891.863012995401    3132.5591975402663       8402.6536852258                1.0e-6
    3718.3881440497958    3303.6336540884413     9269.621147560636                1.0e-6
     3554.799133074395     3505.082961272765     10254.32706392611                1.0e-6
     3352.817473920046    3689.1239613801167    11301.705928256699                1.0e-6
    3142.6288822463644     3881.628336827009    12286.550167103867                1.0e-6
    2908.1882680478984     4062.507509131679    13069.662538578115                1.0e-6
    2646.0246852984437     4221.270411631735    13510.754179204218                1.0e-6
    2377.9412919628526     4391.465687717454    13487.988326423188                1.0e-6
    2070.5234807265083    4524.1942534717755    13021.040246028364                1.0e-6
     1754.129586859927     4681.871908859907    12253.731033016331                1.0e-6
    1388.4138462618546     4802.094973671577    11668.459293675187                1.0e-6
     990.9692565419747     4900.727139382747    11619.376816385338                1.0e-6
     558.6951291511456      4968.03444127945     12852.95977377879                1.0e-6
    123.21546469296035     4995.219919858415    15487.259540285022                1.0e-6
   -253.42111147392131    4986.5593018010095    18406.489855705597                1.0e-6
    -444.7825598927659     4971.708011567385    17707.954807270347                1.0e-6
    -239.0017319232094     4983.658131135567     4192.312143201422                1.0e-6
     707.3770821736072      4942.50245148098    -40275.41580512824                1.0e-6
    2603.7291668036073      4262.90949121631    -146260.8764482761                1.0e-6
     4926.539225404734    -832.1121366007746   -146927.21313638953                1.0e-6
     4211.712288439458    -2679.908870819131    -40723.51004571354                1.0e-6
    3644.3918283398316   -3421.7979359493775    3932.8020776422313                1.0e-6
    3514.4655439076946    -3519.960905760926     17736.72933342546                1.0e-6
    3703.0242479876047    -3333.623349605337     19449.74172657103                1.0e-6
    3992.1514898108785     -2977.91311119941    18699.972751316993                1.0e-6
     4267.004082843153   -2596.2643297900336    18671.071483866173                1.0e-6
     4414.191237257949   -2340.4983582755603     16785.39794002466                1.0e-6
     4356.384019056053   -2451.3877658162155    3778.5775435210094                1.0e-6
    3808.0920960451303    -3189.217985478909    -39269.60813464633                1.0e-6
    2170.5535382634125    -4498.510255570994   -145309.34275590238                1.0e-6
   -3215.7573912565035    -3785.754342377709   -145901.38672164548                1.0e-6
    -4458.938446783856    -2198.758569513458      -37879.067557458                1.0e-6
    -4800.750403435144   -1284.8939648667053     6778.468813457994                1.0e-6
    -4867.078277445388   -1119.8270090721035    19902.729294861707                1.0e-6
    -4811.594965145381   -1356.8155584788549    20817.057248866757                1.0e-6
    -4647.668192549938    -1750.421288218913      18918.3285675963                1.0e-6
    -4486.642640587691    -2190.615248629495    17718.785469534756                1.0e-6
    -4233.691501684533    -2577.154414560751      17889.7593899823                1.0e-6
   -4008.6694879634088   -2943.0136951646505      18915.6912766726                1.0e-6
   -3780.2467318328145    -3272.364232218611     20006.55194618479                1.0e-6
    -3508.216997128503   -3525.3903536384178    20489.129876422998                1.0e-6
    -3259.664005118262   -3787.2671776254942     20025.24409865999                1.0e-6
    -2947.920847069019    -3968.804716875682     18744.19466113199                1.0e-6
    -2689.136684160427    -4211.843991094982     16818.05443166815                1.0e-6
    -2384.711354947671    -4389.540181573566    14597.891987584999                1.0e-6
   -2067.5508453192315     -4545.01086516836    12470.173567739477                1.0e-6
   -1743.5120383583444    -4668.414012992189     10756.52189094576                1.0e-6
    -1427.671779980658    -4781.607594981874     9644.089615016997                1.0e-6
    -1118.394019045425    -4873.176590852667     9202.731667963106                1.0e-6
    -821.2183570677308    -4931.143211843015     9366.620567160471                1.0e-6
      -541.95492434284    -4966.397259015542     9984.063608164435                1.0e-6
    -284.6950130696542    -4988.618897852778     10874.01085613573                1.0e-6
    -50.36904295546481    -4999.386929529707    11845.425706282638                1.0e-6
    159.42163573910062    -4992.705349807306     12704.55160124598                1.0e-6
    345.89166687138544    -4984.357216560027    13279.740075580366                1.0e-6
     509.9641695451047    -4972.138275767477    13460.771205655366                1.0e-6
     653.8898653557364    -4957.006551658041     13193.10109515693                1.0e-6
     779.7670518952306    -4937.915819339165     12477.08591296547                1.0e-6
     888.5404128140447    -4915.026840889453    11378.992315237794                1.0e-6
     982.3260335323514    -4892.899981431361     9974.034198671903                1.0e-6
    1064.2216048325936    -4880.918011490882     8361.707824764806                1.0e-6
    1133.0340241612198    -4864.976829093534     6667.516934851048                1.0e-6
     1188.728040093546    -4854.304084156347     4997.826254806073                1.0e-6
    1232.3980236439504     -4845.69890111967    3451.6564917929436                1.0e-6
    1260.4081413379677    -4822.929949867758     2129.567280572046                1.0e-6
    1281.5241828491503    -4832.461881641558     1067.102601333773                1.0e-6
     1284.384051058112    -4823.514444293288    269.59702757906956                1.0e-6
    1278.1016878915782    -4833.892042982813   -244.95835768425482                1.0e-6
    1249.7741435538933    -4814.293898102628    -508.3377305528185                1.0e-6
     1220.748956901842    -4846.046391168613    -553.3357324169547                1.0e-6
    1169.1578446063716    -4844.892394471281    -437.4536528688292                1.0e-6
    1110.5865385953866    -4872.600274561291   -229.40024103036453                1.0e-6
    1036.6598777019337    -4890.090164151399   -1.4485740865038939                1.0e-6
     950.5967626413009    -4908.287065874973    180.49651577285627                1.0e-6
     849.7028553151289    -4904.344512824239    289.84967414535527                1.0e-6
     744.8375324192689   -4938.3628538974235    258.92634139184327                1.0e-6
     628.3137180751527    -4955.774471039617      80.9591863416517                1.0e-6
    503.71336847432707    -4973.699865056808   -265.17901887705557                1.0e-6
     369.4335506439296   -4960.6159224381645    -765.9593159701809                1.0e-6
    232.33169449801295    -4994.516823847722    -1408.192221434465                1.0e-6
     87.85806402046343    -4997.346073190447   -2165.3737001780773                1.0e-6
    -61.12951166689804   -4995.2754766919625    -2997.638405932675                1.0e-6
   -214.10269089353744   -4994.1192129533865    -3863.871126657562                1.0e-6
    -370.6411151551327    -4984.710333781315    -4729.490261496497                1.0e-6
    -528.0770625108062    -4954.957134879698    -5562.311852072053                1.0e-6
    -690.6813732367458    -4947.209848472995    -6335.279475138963                1.0e-6
    -853.1916543897765    -4918.354128234405    -7023.677456658297                1.0e-6
   -1019.2157861816448     -4894.49078810771    -7610.649100184932                1.0e-6
   -1181.5699626315889     -4848.32031173846    -8082.441377161479                1.0e-6
   -1348.7023838315097    -4814.542777143082    -8428.262982874296                1.0e-6
   -1509.2888044641843   -4755.1740125467495    -8645.395866798293                1.0e-6
   -1674.4345241145013    -4706.902806106032    -8741.899948461742                1.0e-6
   -1836.5902994590267    -4650.065373512882    -8724.453009755962                1.0e-6
   -1995.8583639320398    -4583.992571388793    -8610.790964758438                1.0e-6
    -2151.118413826898    -4512.191738458116    -8418.587840309856                1.0e-6
   -2297.4587699868307    -4424.611285704991    -8157.149408317711                1.0e-6
   -2446.7370422428644    -4346.766348408497    -7858.879985707018                1.0e-6
   -2588.9403683699866     -4260.97426482768    -7542.090080442825                1.0e-6
   -2722.0729085489725    -4166.872441653846    -7220.637043021258                1.0e-6
   -2862.4484793255433     -4089.59928196037    -6907.591940854709                1.0e-6
   -2991.3181658621243     -4002.04070056531   -6615.4795079551695                1.0e-6
   -3110.9009550901037   -3909.4588741731795    -6354.887647930659                1.0e-6
     -3217.28480866373     -3810.16912350282    -6126.209125759476                1.0e-6
   -3330.1984529120627   -3727.3557058466336    -5930.863611243495                1.0e-6
    -3420.849182210595   -3629.8578849346504     -5768.93581905457                1.0e-6
    -3515.168131339398    -3546.801222082991    -5636.230376815745                1.0e-6
    -3592.834493703546   -3458.3321034696924    -5526.710524210142                1.0e-6
   -3674.5659522377223   -3385.5349459805607    -5429.065128962137                1.0e-6
     -3738.05718322196    -3307.889287863466    -5335.546011490387                1.0e-6
   -3792.0703795831564    -3233.071780877293    -5262.455159090204                1.0e-6
     -3856.98860825504   -3181.4845542514913    -5204.531153079918                1.0e-6
   -3897.5660056164415    -3121.921205543176    -5149.385841722289                1.0e-6
   -3941.2451646077006   -3076.6158588377107    -5098.175737292548                1.0e-6
   -3971.8047069377244   -3032.9087170900098    -5046.865158349804                1.0e-6
   -3997.8230598196733   -2996.9655838145413    -4989.093416637236                1.0e-6
    -4007.658986419076    -2959.842182217029    -4924.012589624091                1.0e-6
   -4034.0891220564945   -2945.4723547095023    -4845.851470537631                1.0e-6
    -4044.187509739517    -2928.964083391894    -4753.518837802803                1.0e-6
    -4051.827111814551   -2921.7443882517855    -4636.054088235513                1.0e-6
   -4057.0252464476566   -2920.9858861146713    -4488.800680576438                1.0e-6
   -4047.7260442320962   -2918.3310737450247    -4324.605906907618                1.0e-6
   -4044.4886725157326   -2929.5766844138425    -4141.831891485622                1.0e-6
   -4037.7326366127413   -2946.1072697383233   -3939.5935508688412                1.0e-6
   -4023.5537875724817   -2967.8161066463263    -3697.797188370195                1.0e-6
    -4006.805259548164    -2989.488220194477    -3442.528856732221                1.0e-6
    -3979.961485624097    -3017.103779473041   -3181.9456079715033                1.0e-6
   -3920.8802171705015   -3024.4705093551293   -2878.8327118427674                1.0e-6
   -3928.3202947943537   -3090.0143718081617    -2581.317481490033                1.0e-6
    -3893.989231897651   -3130.1459435923375   -2272.8031379374625                1.0e-6
    -3858.315356751809    -3175.553970597222   -1957.7401590082027                1.0e-6
   -3819.4303151293025   -3224.1571332687486   -1640.6672649377779                1.0e-6
    -3770.236117981258   -3269.6701555682685   -1332.3789192022325                1.0e-6
    -3725.604978196649   -3324.8298882980484   -1033.8477177133177                1.0e-6
    -3655.313448961369   -3361.7059489164412    -745.4334327755028                1.0e-6
    -3626.134453791823   -3441.4659556873694    -482.3455114331291                1.0e-6
   -3562.0445977742907   -3493.2496396129673    -238.2866919084934                1.0e-6
   -3501.5914548710193   -3553.4206609229154    -17.79064208686127                1.0e-6
   -3433.9830426165604    -3610.064742507247     178.8102624445911                1.0e-6
   -3375.7922021793115   -3680.4234832979405    340.79057718244997                1.0e-6
   -3308.4171228951936    -3745.854238205747     479.8318240367398                1.0e-6
    -3235.938990311268   -3809.7040165774706     608.5731421209587                1.0e-6
    -3158.887680656981    -3870.796142824871     729.4450975584896                1.0e-6
     -3081.89549567905   -3936.3467780496203     849.8166178189202                1.0e-6
   -2999.6338363962896   -3996.2898191347986     974.8453968877394                1.0e-6
    -2917.506316729515   -4058.2728886058403    1090.6136937903009                1.0e-6
     -2831.76304905793     -4118.94168530016    1211.6511993795007                1.0e-6
   -2739.6388323052824    -4170.624457468169    1341.4016719356805                1.0e-6
   -2653.7612009489962    -4232.450396974049    1470.9599091378184                1.0e-6
    -2561.117640452038    -4282.169017184562    1588.0573145137794                1.0e-6
   -2468.2336694982905   -4334.7696155111935     1704.643938414335                1.0e-6
    -2381.022482056656   -4394.4580647151615    1827.1779517586556                1.0e-6
   -2287.8706780278353    -4443.118838789131    1940.2074750051902                1.0e-6
    -2195.436090794174    -4492.029632929643    2040.6981717250478                1.0e-6
     -2102.19801465924    -4535.475496261169    2111.8470628824316                1.0e-6
   -2006.2175619256493    -4570.084912652263    2158.1278604879835                1.0e-6
   -1905.2179543458758   -4585.9696348979305    2166.5243404041494                1.0e-6
   -1825.3464131677233    -4648.847725658116     2128.010636018148                1.0e-6
   -1734.9814784253815    -4688.843922452087     2088.576428506964                1.0e-6
    -1647.644266648685    -4714.467213834194    2002.4143699321166                1.0e-6
   -1558.2896451592458    -4745.845127620082    1874.6522613245663                1.0e-6
   -1472.2296920612082    -4768.521601378975     1747.830998037024                1.0e-6
   -1390.7959583740258    -4800.372991697963    1610.5598296475366                1.0e-6
    -1305.228312745254    -4805.255732458134     1478.083238228402                1.0e-6
   -1229.2127197672262   -4835.4648079796125    1363.0175380153557                1.0e-6
   -1151.4464513971266    -4839.910930989725    1269.2942827731388                1.0e-6
    -1084.301665185068    -4880.950822230838     1199.418782356465                1.0e-6
   -1011.6895654361914    -4870.578643912576    1154.0247222614555                1.0e-6
    -951.2264613267288    -4907.335745959361    1141.0849921931456                1.0e-6
    -888.2119474317873    -4908.444897344762    1181.3107874337618                1.0e-6
    -834.4410468402446    -4928.167072174518    1245.5302115352467                1.0e-6
    -781.0468563595877    -4932.881498534416     1321.832403029825                1.0e-6
     -733.910508987293    -4945.091723764608    1411.7820114372255                1.0e-6
    -690.8048841482632    -4950.125465560004     1493.386586846484                1.0e-6
    -653.1196033049628    -4954.728105154635    1534.9462576242354                1.0e-6
    -617.1825957368443    -4950.634469417078    1536.0900539038382                1.0e-6
    -590.4276341750707    -4964.960766378821    1478.4455215576343                1.0e-6
    -564.7009756526057   -4967.9251393787945    1348.4886066223803                1.0e-6
    -545.2324024973313    -4967.275887596947    1145.0811047886207                1.0e-6
    -528.5292616578472    -4961.536235504799     857.4631976444401                1.0e-6
    -517.8007103567132      -4968.4866995337    495.98426080256945                1.0e-6
   -511.18543216695144    -4972.314926555692    59.460513168841814                1.0e-6
    -507.9759311733009    -4973.997230752941   -437.03892247724065                1.0e-6
   -508.53100562693754    -4969.461974800716    -976.3297712828194                1.0e-6
    -512.7105051624696    -4967.564519816726   -1534.5267672957427                1.0e-6
    -519.3478524467553    -4951.930062914741   -2079.8649146700695                1.0e-6
     -532.637473783805    -4964.919076272056    -2585.659905779202                1.0e-6
      -549.42618041445    -4969.664474357727   -3030.2075251689835                1.0e-6
    -568.3645263818423    -4964.084073714262   -3379.3596616300824                1.0e-6
      -592.47715348613    -4960.865710935927    -3618.088153767008                1.0e-6
    -619.2716284102939    -4941.315663175095    -3745.495140049794                1.0e-6
    -655.2432715396578    -4956.616526976733    -3755.386764631816                1.0e-6
    -694.1479695101722    -4951.569907551051    -3658.626947338173                1.0e-6
    -738.4353629019844    -4944.835973591899    -3474.205365423106                1.0e-6
    -788.4736209810809    -4936.775996787311   -3228.8594431360307                1.0e-6
    -839.7081265083605    -4900.977799618491   -2952.8739616203375                1.0e-6
    -905.8725612127823     -4917.03873086184    -2671.804203000695                1.0e-6
    -973.1889641475153    -4902.594958253235    -2427.036048530801                1.0e-6
    -1041.269988946847    -4864.238980824206    -2248.783020925328                1.0e-6
    -1122.094679349381    -4859.704010955728    -2156.495190791302                1.0e-6
   -1202.8439924237812    -4831.925486987263   -2155.6605754419434                1.0e-6
   -1295.2449088777346    -4828.178038162304   -2246.6907216472305                1.0e-6
   -1384.3090660513567    -4793.727921149019   -2423.1493946352575                1.0e-6
   -1481.0206740273413    -4769.972363018704   -2662.9132504661798                1.0e-6
   -1580.6386646789088   -4740.7043162990385   -2935.1870896114056                1.0e-6
    -1682.110198993531    -4703.025200143423   -3210.6466614145825                1.0e-6
   -1788.9136272913913    -4668.672342690213   -3449.5810989860793                1.0e-6
   -1897.7985409416885    -4625.832254944734     -3622.30259550847                1.0e-6
   -2003.4942525508684    -4564.850502987669    -3699.600714974448                1.0e-6
    -2118.126080947111    -4511.199723926214     -3668.78163857868                1.0e-6
   -2243.4086012729836    -4466.055804357257   -3532.6335514399425                1.0e-6
    -2356.668133267452    -4385.119151878587   -3299.8802627610994                1.0e-6
   -2485.5890280989915    -4320.959213592798     -2978.17359782435                1.0e-6
   -2623.0086659916715    -4252.743112697776    -2626.850283592968                1.0e-6
    -2752.496824781824    -4165.948160992536   -2259.6279539670873                1.0e-6
   -2891.9255314564343   -4075.4569946172837   -1900.4048120446312                1.0e-6
   -3028.9860441239994   -3977.7195949211136   -1569.5142559995065                1.0e-6
   -3164.7694659061217     -3870.85054027168   -1187.7423567050018                1.0e-6
    -3306.342143205868   -3749.5541319925023    -860.3467812803428                1.0e-6
   -3430.0504991606026   -3627.0713944945796   -413.49465118994823                1.0e-6
   -3483.7553830505326    -3423.105610423689    355.23301521192093                1.0e-6
    -3688.854349730081    -3365.671229968353    1502.1151602082218                1.0e-6
   -3789.9760754431145   -3192.8583359580293    2952.4940171931466                1.0e-6
    -3938.954335175768   -3079.6345326592877     4942.564443898804                1.0e-6
    -4047.979721980962   -2915.8352845270406     7628.794882522986                1.0e-6
    -4152.446245456696   -2750.5476769806473     10984.60777469131                1.0e-6
    -4269.163601124333    -2566.362622712071    14785.599165517991                1.0e-6
    -4390.530810028017    -2385.893447179079     18846.07047514882                1.0e-6
    -4500.249154522659   -2171.9637062726397    22934.826998301513                1.0e-6
    -4592.909860079813    -1932.731987917066    26551.057244858657                1.0e-6
    -4665.180453384379   -1669.6635130845898    29282.210058554647                1.0e-6
    -4789.011395432131   -1410.5957807991538     30761.05359020458                1.0e-6
    -4803.267912994351    -1112.604342009632    30739.928029305855                1.0e-6
    -4914.961450535399    -837.1915646357971     29177.66955016104                1.0e-6
    -4964.309855593703     -553.661479404786    26246.271892364144                1.0e-6
    -4961.289277502018    -276.1812602364127     22295.15366224509                1.0e-6
    -4996.595535905579   -10.881597784930653    17733.014207135144                1.0e-6
    -4980.001134872344     244.7727264897244    12943.231423413288                1.0e-6
    -4969.200649648604    490.85831264261844     8298.956007075598                1.0e-6
    -4925.102864840331     727.9055609038032     4075.130047316564                1.0e-6
    -4897.333007873893     966.2913667177205    401.78920936275483                1.0e-6
    -4791.950010727917    1183.7195123028773     -2640.83106504029                1.0e-6
    -4777.813235224332     1429.001462977717     -5059.28252813345                1.0e-6
   -4712.5330540111945    1663.9263590179678    -6981.887702000462                1.0e-6
    -4624.131195842127    1866.1241340395918    -8080.980416019497                1.0e-6
    -4354.885997125762    2017.3874031862113    -8502.702877937754                1.0e-6
    -4423.209792530167    2331.3938911127216     -8791.93875630136                1.0e-6
    -4297.559961108964    2549.6990516732344     -9028.23462145342                1.0e-6
     -4164.34545912514    2762.9526900121955    -9170.749132556073                1.0e-6
   -4014.7516110073634    2962.6649502839246    -9237.343097961637                1.0e-6
   -3835.0448739945255    3135.3771648277284    -9232.569516681298                1.0e-6
    -3692.148523026229    3334.4487508624984     -9159.33469074765                1.0e-6
    -3539.651473430069     3529.849905253983    -9077.364563834662                1.0e-6
   -3365.7165285966657    3695.3275398748306    -8995.955638244512                1.0e-6
    -3183.407770490138     3849.944296269795    -8875.867191768395                1.0e-6
   -2999.2649419141844     3998.578344011513     -8762.17461207978                1.0e-6
   -2800.4162090447376     4111.908535410049    -8599.146462213177                1.0e-6
   -2618.2946918269317     4251.213398615362    -8381.835964142154                1.0e-6
    -2425.207703793717     4369.587742124845    -8214.714545021303                1.0e-6
   -2229.6187915381456    4458.3193168744165   -8005.6059359137935                1.0e-6
   -2038.6603234229985     4564.600735835646     -7771.19241088539                1.0e-6
   -1850.4285465453233     4638.715834961662    -7471.049634562139                1.0e-6
    -1658.184802750518     4716.068324273157    -7095.121772529976                1.0e-6
   -1452.1545960195372    4723.9459330997615    -6763.218351927131                1.0e-6
   -1281.6682715382565     4823.885911038857    -6414.559139900781                1.0e-6
    -1102.605062237509     4875.931232614411    -6045.485951376721                1.0e-6
    -917.4772554109146     4913.817089144908   -5788.0673135721945                1.0e-6
    -733.0795671631874     4814.948523771952    -5558.281219626681                1.0e-6
    -581.2833885221186     4958.576563874994   -5272.0191993168355                1.0e-6
   -420.72326987383707      4982.20979345239    -5101.003918079315                1.0e-6
    -272.9185869678206     4979.683444504427    -4885.161924393773                1.0e-6
   -125.78879874896535     4990.093644171687    -4634.899064465648                1.0e-6
    11.917772537566067     4987.951179761375    -4443.633380244051                1.0e-6
     140.1971093151593     4985.157345023393     -4267.55879107674                1.0e-6
    259.50819972617285     4929.569205132333     -4126.67284708693                1.0e-6
     371.1795708835506     4972.603886001724    -3982.007226096175                1.0e-6
    473.99280084856025    4974.2711267642235    -3814.386994941658                1.0e-6
      563.725200573341     4958.544796577269    -3619.126691708775                1.0e-6
     645.1899289852855     4955.114094790766   -3364.3908429463927                1.0e-6
     716.2889750303282     4944.806004436928   -3057.0465935261414                1.0e-6
     774.6707294228489     4927.168138450386   -2682.3000767247677                1.0e-6
     826.7658811167979     4926.509004526997   -2244.2228829127366                1.0e-6
     865.5478984064603     4918.658822010069    -1749.330453350926                1.0e-6
     896.2379553655015     4915.155526494985   -1212.4481790661177                1.0e-6
     908.7931181047232     4881.965532936804    -652.2617287214761                1.0e-6
     921.9683668077099     4904.937996009298    -77.52362666960657                1.0e-6
     920.7569638153661     4908.670398393862     460.2634809749149                1.0e-6
     906.2973177737507     4907.657753186521     942.8148928927699                1.0e-6
     868.6321319501654     4863.437383673152    1414.0436949240618                1.0e-6
     834.0902233872322     4914.546004795494    1940.8942267669318                1.0e-6
      802.489841714087     4931.591565249313     2211.690589745255                1.0e-6
     735.7565836659653    4936.4419786287335     2174.515905758125                1.0e-6
     642.9786136127917     4860.806094340978    2165.6028204614554                1.0e-6
     560.8581544795103     4967.706979754319    2212.8782362156503                1.0e-6
     447.9007647168982     4972.920875390783     2365.199666064084                1.0e-6
    317.19010890150395      4986.99668243635    2749.5336555938034                1.0e-6
     167.3342205617306     4988.564739695472    3498.7308361996957                1.0e-6
   -0.8046391815877707     4995.925420012632    4738.9730818928265                1.0e-6
   -184.89714760939907     4985.471777047358     6552.228105788632                1.0e-6
   -367.79225703511656     4823.290934565945     8890.793270673119                1.0e-6
     84.67149710098747    -791.2258204629596    10894.458012220386                1.0e-6
    -770.5302532863369     4789.985558185837    12753.771156058623                1.0e-6
     -962.491017456917     4904.574366623658    14690.465934322945                1.0e-6
    -1092.520790198297     4868.960735261251    13991.241590864918                1.0e-6
   -1159.1929807949953     4832.522356291101     8570.491407989028                1.0e-6
    -1154.308150792844     4846.204556436552    -4377.901078085764                1.0e-6
   -1062.4473469053362     4875.849237560586   -28136.525911413803                1.0e-6
    -898.3170454579383     4908.027877527056    -65951.87320346915                1.0e-6
    -788.7389584250978     4921.531979101632   -119074.26235421874                1.0e-6
     4155.020090775714    -2661.870176492485   -116970.63492392618                1.0e-6
    3998.9725786557647    -2807.811871988194    -63104.17892400394                1.0e-6
     4004.134359208499    -2937.255327332346   -26704.203988980727                1.0e-6
    4037.0251882577945   -2905.0707102650804     -3862.90682013156                1.0e-6
     4110.050046793962   -2729.7441645916592      9554.21610268402                1.0e-6
     4309.084112325469   -2508.2962374173035    16910.133211113614                1.0e-6
     4493.399869343656   -2180.4002789403066    20569.052320380437                1.0e-6
     4422.378851484613   -1682.2948265551458    22212.180714930048                1.0e-6
     4811.384836624501    -1317.601424395779    22816.165043458004                1.0e-6
     1910.138817211492    -302.5291811233191     23618.48118033044                1.0e-6
     4978.667288473937   -259.36726437779635    24280.712244009985                1.0e-6
     4986.914906455358     315.1334436379532     24894.51162897893                1.0e-6
      4889.88692607017     901.3901700858321    25784.945484226875                1.0e-6
     4669.003753791179    1468.4763592263846    26846.719650457468                1.0e-6
      4404.44027872453    2019.5878516215528     27859.50014894199                1.0e-6
     4217.112626285696    2630.8850689900487     28552.39505656825                1.0e-6
      3799.47447906693    3119.7092309897985     28580.21311303659                1.0e-6
     734.3476776994244     779.0917155843497    27259.291472665605                1.0e-6
     38.22351128688305    53.424213912874976    24128.442357358883                1.0e-6
    2292.4631794721754     4352.345817337509    19146.908506323776                1.0e-6
    1669.1760179086314     4609.303855407268    11915.480526466867                1.0e-6
      1034.93722508101     4888.809906710975     1808.552180162782                1.0e-6
    206.31680539916852    3277.0663381900795   -11279.011530800848                1.0e-6
   -408.93176738214896      4968.77938570227    -27645.02046606802                1.0e-6
   -1242.9331983618074     4745.006496326195   -45847.595957375655                1.0e-6
      3032.49997300131   -3973.2651616604044    -46475.03030304195                1.0e-6
     3637.433157092876   -3428.5553744760123   -31363.869794428887                1.0e-6
