# Supplementary material for: Single spin exact gradients for the optimization of complex pulses and pulse sequences
Source: J Biomol NMR. 2026 Feb 17;80(1):6. doi: 10.1007/s10858-025-00486-7 (PMC12913341; doi:10.1007/s10858-025-00486-7)
Supplement: Supplementary file 1 — (zip 804 KB) [file 10858_2025_486_MOESM1_ESM.zip › SUPPINFO/01_XACT_examplepulseshapes/15N_6kHz_XYZT/15N_6kHz_exc_td1_ppapztanha.xyzt]

# File Format xyzt (x-rf-component, y-rf-component, z-component, time)
# ------------------------------------
# Pulse optimized using PulseOptimizer
# No. iterations :   32
# using          :   BFGS
# converged      :   true
# max. amplitude :   4999.849641899508  [Hz]
# sqrt rf-power  :   4384.984246997  [Hz]
# rf-energy      :   9614.043423205921  [Hz]
# pulse length   :   500.0  [µs]
# cost           :   0.01152786109405431
# tr. efficiency :   0.9942360694529724
# ------------------------------------
     4061.129766468909    1000.6806015674371    136.56285057365903                1.0e-6
   -3415.1288913203434   -1353.7388507657379    336.49216847723864                1.0e-6
    -4276.645070841672   -2381.5667301696885    310.44152548933886                1.0e-6
    -4006.513555474388   -2977.4043927660973     322.0624764345474                1.0e-6
    -3614.677587794749   -3448.7022702706795     380.4005205355251                1.0e-6
    -3169.724247569866   -3843.3446899388723    182.48936709078203                1.0e-6
    -2699.641535435178    -4187.084451212439    -113.2152070633268                1.0e-6
   -2210.5830000793603     -4469.92069248376    -355.3514882670571                1.0e-6
   -1708.6468382256007    -4684.704104673354    -524.5329496246353                1.0e-6
    -1203.378237821384    -4828.211108474921    -648.7750217013022                1.0e-6
    -700.7633906437525    -4872.256304571303    -778.4544011797257                1.0e-6
    -198.5302538761103    -4385.930194655447    -949.7067910530561                1.0e-6
   -43.998968024521126     902.1846250299171    -1172.811068382253                1.0e-6
    -439.2965661459539    3139.7697957358296   -1455.9548165819451                1.0e-6
    -841.6604645198838     3663.112360057595    -1798.242447000214                1.0e-6
   -1229.8067102567852    3846.3047725108745    -2168.264164119343                1.0e-6
   -1571.7965648616278     3824.827655309551   -2520.1287123959005                1.0e-6
   -1852.1215459653963    3672.1644126703945       -2814.499952213                1.0e-6
   -2068.0278151788552     3441.192068135134    -3023.903765964311                1.0e-6
    -2198.007271719501    3132.1221004956396    -3127.586130370209                1.0e-6
    -2184.538341313793     2703.993951156454   -3105.0433783156413                1.0e-6
    -2116.639114925101     2299.575226514847   -2939.0320828841163                1.0e-6
   -1857.8785616840607    1785.5290713800339   -2623.5852963073125                1.0e-6
    2853.7467547890483   -2439.5360059488103   -2148.1650565868154                1.0e-6
    3834.6426116759094    -2932.621883306513   -1557.6331382917056                1.0e-6
     4058.613689478683   -2787.5743103641034    -931.4615062936683                1.0e-6
     4207.176104871057     -2602.21175704046    -302.4156844353747                1.0e-6
     4324.120216076104    -2413.458375508551    314.34447957403086                1.0e-6
     4417.589922591033    -2228.445272947748     909.8169065961276                1.0e-6
    4488.4933903761985   -2049.0176105410223    1478.6655452207715                1.0e-6
      4532.11181884896   -1874.3971798576663    2018.5075602598058                1.0e-6
     4531.350294209915   -1699.7667338842082    2529.5685121001343                1.0e-6
     4430.922209628238   -1509.4294971088293    3013.9418540813576                1.0e-6
      4055.12841932056   -1256.6242378207244    3473.7018389818786                1.0e-6
     3008.304731609367    -849.9821201743594     3908.375790082839                1.0e-6
    1296.0567803775675   -334.89961536357123      4316.88797930893                1.0e-6
     -71.5312972045027     16.96645819483868     4705.214623454675                1.0e-6
    -765.1765854051918     167.3916715621549    5085.7935968664815                1.0e-6
   -1075.6171225158969    218.40770333822854     5467.388224498729                1.0e-6
   -1210.7404807359105    230.04693165908483     5850.959804839112                1.0e-6
   -1255.9353457770872     225.4980692605063      6232.75057227192                1.0e-6
    -1247.432199598228    214.05845295580698    6607.7820574676425                1.0e-6
    -1205.841814273698     200.2805903313738     6971.679913337759                1.0e-6
   -1146.5405417328716    186.83703470185804     7321.278079468914                1.0e-6
   -1083.4569398070573     175.6671609732298     7654.630441347148                1.0e-6
   -1031.4069294483943    168.71333591435874     7970.768334503977                1.0e-6
   -1007.5827185196687    168.50121870927816     8269.345403905638                1.0e-6
    -1031.309749597673    178.48922047025317      8550.23988971395                1.0e-6
   -1120.8003659230312    202.92986254469002     8813.179083315033                1.0e-6
   -1286.3911813217128    245.92308204160796      9057.46283066535                1.0e-6
    -1522.433130092503    309.66041161111957     9281.859722073672                1.0e-6
    -1803.905556340611     392.7532383557656      9484.70549026407                1.0e-6
    -2093.746163103529     490.2408253963127     9664.139449575876                1.0e-6
    -2358.041364461595     595.8008904798124     9818.318726041427                1.0e-6
   -2577.5184921647865     704.4567733280234     9945.453332289502                1.0e-6
    -2748.336014402242     813.7792812587941    10043.645221970879                1.0e-6
   -2875.8582198146473     923.4080055583296    10110.675628935487                1.0e-6
   -2968.1539692240485    1033.9510530914583    10143.921857574409                1.0e-6
    -3032.375308585172    1146.1263477032771    10140.485818268176                1.0e-6
    -3073.744721597653    1260.3774055062756    10097.483275632942                1.0e-6
    -3095.814788530952     1376.821727308004    10012.369120043204                1.0e-6
    -3100.995704537905    1495.3222852603815     9883.184258028037                1.0e-6
    -3090.942802918426    1615.5523381844655      9708.67004768708                1.0e-6
    -3066.769824207324    1737.0170203243679     9488.257575508698                1.0e-6
   -3029.1713827224753     1859.045821241348     9221.973174438337                1.0e-6
   -2978.5223737922547    1980.7795496394947       8910.3078489772                1.0e-6
    -2914.978404335276    2101.1654859030878     8554.089264036402                1.0e-6
   -2838.5745806269674    2218.9629807100355     8154.381642224214                1.0e-6
   -2749.3134562563396    2332.7556575003387    7712.4262808970325                1.0e-6
    -2647.236258617839    2440.9650131902063     7229.624701792675                1.0e-6
    -2532.476323661055      2541.86087748207     6707.558011095744                1.0e-6
    -2405.297168751163     2633.565370427414     6148.030347684159                1.0e-6
    -2266.120193395281     2714.048864349369     5553.121796628587                1.0e-6
   -2115.5491482102016    2781.1197159122066     4925.236870838983                1.0e-6
   -1954.3996661555639    2832.4141333208486      4267.13799405658                1.0e-6
   -1783.7411416759373     2865.397311621866     3581.958205442739                1.0e-6
   -1604.9545428723604    2877.3903761144866    2873.1922438992783                1.0e-6
   -1419.8040610068178      2865.63900199745     2144.669214662933                1.0e-6
     -1230.51427554172     2827.439481033592     1400.512681763593                1.0e-6
   -1039.8387631845262    2760.3379506214674     645.0953140322104                1.0e-6
    -851.1006517111535    2662.4195191154154   -117.00444508307808                1.0e-6
    -668.1793800890064    2532.7056880631526    -881.0362849993274                1.0e-6
   -495.40969622669377    2371.6786671909663   -1642.0951549891654                1.0e-6
   -337.34850134545985    2181.9463328272336   -2395.1139943795397                1.0e-6
   -198.35408627923502     1969.046387117513    -3134.823840041877                1.0e-6
    -81.91493209281172    1742.3538608839478    -3855.672400405739                1.0e-6
    10.328749344512701    1515.9874670785728    -4551.692315448549                1.0e-6
     79.88853866657087    1309.4883058959394    -5216.313231865786                1.0e-6
    132.96986511054962    1147.8610453358717   -5842.1208441232175                1.0e-6
    181.96045777775402    1060.3549378963712    -6420.585089041564                1.0e-6
     246.2560542718636    1077.2220010556382    -6941.809972459236                1.0e-6
    351.46919313792006     1223.868705991684   -7394.3914192195225                1.0e-6
        526.0422501708    1512.8810147844354    -7765.485168924521                1.0e-6
     795.2053841965634    1936.5864053977402    -8041.161427171759                1.0e-6
    1173.0963673035048      2462.34089693125    -8207.101326681586                1.0e-6
    1649.5468129576068    3022.9466430848033     -8249.83441669203                1.0e-6
     2166.998952279555    3500.1499034006283    -8158.889202483388                1.0e-6
     2628.655400427042      3768.07444736974    -7929.328515939474                1.0e-6
    2981.1376157099435    3811.1236713096605    -7562.573182636918                1.0e-6
     3247.639799037361     3714.890869950307    -7065.093243172747                1.0e-6
    3466.9959708631345    3555.0476627521725    -6447.709316289993                1.0e-6
    3657.4068050112674    3363.5866754112567    -5727.527813856371                1.0e-6
    3796.6397383381827      3128.62112255651    -4935.654382184264                1.0e-6
    2966.4399192582537    2182.4227875460947    -4166.330936051836                1.0e-6
   -4088.8506440799147    -2652.002642443801    -3838.600204503332                1.0e-6
     -4238.26057541471    -2425.534675847772    -4067.880522471917                1.0e-6
    -4297.469227942437    -2162.275720920214    -4503.187821538334                1.0e-6
    -4353.286083034688    -1912.142563445677    -4958.310016709784                1.0e-6
     -4386.77897678957   -1662.4037623233157     -5357.95131846407                1.0e-6
    -4408.848253453782   -1417.8538889345864     -5696.38888875152                1.0e-6
    -4419.938960404672   -1178.7829460589664    -5981.654921017548                1.0e-6
    -4416.419945443901    -944.6901613876214    -6223.314349995317                1.0e-6
   -4396.1762780373765    -716.1848757594549    -6430.461262877313                1.0e-6
   -4361.0523924863655   -494.81540873739294    -6610.507015256557                1.0e-6
    -4314.218029233856    -281.9045083040039    -6768.376716688902                1.0e-6
    -4258.933354854206    -78.22146624863656    -6906.406883286432                1.0e-6
    -4198.959782761718    116.02753538931617      -7024.9446693244                1.0e-6
   -4138.5852786387195     301.2861329008567    -7123.213313958269                1.0e-6
     -4081.96557423147    478.65734991524386    -7200.034305433385                1.0e-6
   -4032.4069010593007     649.7337704859711   -7254.2656789118555                1.0e-6
    -3991.987657259332     816.3207489377269    -7285.002535962235                1.0e-6
    -3961.528048687563     980.1601714262645       -7291.635909552                1.0e-6
   -3940.7556130629405    1142.7124436580318    -7273.847307070903                1.0e-6
   -3928.5285400822586     1305.004828761543   -7231.5842706930525                1.0e-6
   -3923.0469188199554    1467.5334952318167    -7165.038126499997                1.0e-6
   -3922.0398995401742     1630.208669920069    -7074.630948663886                1.0e-6
     -3922.94843235485    1792.3441825140815    -6961.011437920584                1.0e-6
   -3923.1307602660036     1952.703914526597    -6825.055840865496                1.0e-6
   -3920.1046089100028    2109.6198299327716   -6667.8684803545675                1.0e-6
   -3911.8106413891283      2261.18346592066    -6490.776229227628                1.0e-6
   -3896.8487995867413     2405.486409312642    -6295.312164135597                1.0e-6
   -3874.6238979645773       2540.8585329554    -6083.185622066803                1.0e-6
   -3845.3559374178785     2666.045183763373    -5856.238713837665                1.0e-6
   -3809.9582807587103    2780.2860308230806    -5616.392446521047                1.0e-6
   -3769.8344737693883    2883.2976425580428   -5365.5880965763945                1.0e-6
    -3726.663483006627     2975.194658630099    -5105.730528337292                1.0e-6
   -3682.2273710807394    3056.3933254622802     -4838.63940543371                1.0e-6
   -3638.3008653037914     3127.526802199479   -4566.0119258240875                1.0e-6
    -3596.589502512946    3189.3767467070197   -4289.3974116189775                1.0e-6
    -3558.684655212367    3242.8043679014354   -4010.1805408786213                1.0e-6
     -3526.00424348113    3288.6571597933953   -3729.5672285607734                1.0e-6
   -3499.7071539222075     3327.641226749026   -3448.5665069352153                1.0e-6
   -3480.6003800341555     3360.180373640291   -3167.9643439067286                1.0e-6
    -3469.082804271585     3386.313257267558     -2888.29094677061                1.0e-6
    -3465.166498518932    3405.6813032921464   -2609.7896478865873                1.0e-6
   -3468.5800852566276    3417.6212727338543    -2332.399949569577                1.0e-6
   -3478.9128362525466     3421.321058421651    -2055.767543141267                1.0e-6
   -3495.7380133363504     3415.967838518424   -1779.2898603034037                1.0e-6
   -3518.6728076262266     3400.834463372612   -1502.1983389955935                1.0e-6
    -3547.371487860734    3375.2942620448966     -1223.67008966337                1.0e-6
    -3581.480462449526     3338.792916768904    -942.9539828065507                1.0e-6
   -3620.5976223384387     3290.821766367316    -659.4911445740937                1.0e-6
    -3664.279695342183     3230.933780775715    -373.0090476648077                1.0e-6
    -3712.136195383162    3158.8280666020323    -83.57276526620664                1.0e-6
   -3764.0249974800818    3074.4944253834915    208.41402252084174                1.0e-6
   -3820.2947161022407      2978.34346991783    502.25451704466815                1.0e-6
   -3881.9023450468876    2871.1725766839695     797.0372959743554                1.0e-6
     -3950.17169012011    2753.8319243751184    1091.7284895977782                1.0e-6
    -4026.120519807124    2626.6555453787346    1385.2565465481175                1.0e-6
    -4109.652039808784     2488.992542817542    1676.5702523378022                1.0e-6
    -4199.105728818704    2339.1871192413396    1964.6567386921267                1.0e-6
   -4291.4038619793955    2175.0243908789826    2248.5179605170256                1.0e-6
    -4382.590158258723    1994.3401015736658     2527.121175319212                1.0e-6
     -4468.39932683324    1795.4925256699992    2799.3578740157172                1.0e-6
   -4544.6721833025495    1577.6038561981966    3064.0573734983777                1.0e-6
    -4607.670762503396    1340.8184668049491     3320.096888155131                1.0e-6
    -4654.635201641884     1086.849145352321    3566.6223574257046                1.0e-6
     -4684.88845296595     818.3090963697363     3803.292936077476                1.0e-6
   -4700.4597931641265     537.9975657609182    4030.4252242594353                1.0e-6
   -4705.3490029738105    248.04388710865356     4248.986445138709                1.0e-6
    -4703.052049682783    -50.71034139869211     4460.442868472396                1.0e-6
    -4693.794168126423    -358.4041315873926      4666.51065553429                1.0e-6
    -4673.763684486727    -675.0260611821543     4868.872326167155                1.0e-6
    -4636.823126802904    -999.3907301186765     5068.916869826208                1.0e-6
     -4576.99533977784    -1328.909928163479     5267.542742774135                1.0e-6
    -4490.034211935027    -1660.017537811705     5465.038449414021                1.0e-6
    -4373.755941634774   -1988.7459734676736     5661.035699954876                1.0e-6
    -4227.673029011162   -2311.1421059494355     5854.520876661295                1.0e-6
   -4052.4829533645634   -2623.4822541708504     6043.889449507143                1.0e-6
   -3849.6679993848643   -2922.3628377749974     6227.030162975689                1.0e-6
     -3621.24522213145    -3204.742336576605     6401.428228743344                1.0e-6
   -3369.6224469063104    -3467.975338210617     6564.278597566239                1.0e-6
   -3097.5077963412946   -3709.8507029797897     6712.601823656327                1.0e-6
   -2807.8359238853973   -3928.6299811534814      6843.35635488833                1.0e-6
   -2503.6919244554483    -4123.075756034623     6953.542404987758                1.0e-6
   -2188.2279325516015    -4292.459173115196     7040.293884723462                1.0e-6
   -1864.5770424033815    -4436.539731094037     7100.956134427514                1.0e-6
   -1535.7743398539626   -4555.5170207849205     7133.148355798782                1.0e-6
   -1204.6953816052094    -4649.961457450898     7134.810646794474                1.0e-6
    -874.0188762589963    -4720.736591179433      7104.23637091175                1.0e-6
     -546.214253752499    -4768.927201595399     7040.091220591597                1.0e-6
   -223.54872156287638    -4795.784539020539     6941.420753151517                1.0e-6
     91.89543163255149    -4802.694060792659     6807.648392078745                1.0e-6
     398.2030155717725    -4791.164251994122     6638.565922618791                1.0e-6
     693.6148570877123    -4762.829942177523     6434.318412367072                1.0e-6
      976.526666793178    -4719.461214903451    6195.3853082391815                1.0e-6
    1245.4970430706837    -4662.969547729195     5922.559251532821                1.0e-6
    1499.2609555043352    -4595.405300429752     5616.923951452882                1.0e-6
    1736.7438121088082    -4518.943876562685     5279.832286022317                1.0e-6
    1957.0714203540342    -4435.860804653996     4912.885662567648                1.0e-6
     2159.572307096422    -4348.498034186183     4517.915559986377                1.0e-6
    2343.7704130336265    -4259.224754930266      4096.96807673068                1.0e-6
     2509.367680769709    -4170.396157107593    3652.2922052262925                1.0e-6
    2656.2172469683924     -4084.31302694807    3186.3324314087595                1.0e-6
    2784.2887311227773   -4003.1842104489683    2701.7261086896724                1.0e-6
    2893.6275100365315     -3929.09301955221     2201.305876766264                1.0e-6
    2984.3099688935495    -3863.967763147299     1688.107190872499                1.0e-6
    3056.3966392484044    -3809.555847951478    1165.3808040701826                1.0e-6
    3109.8849759815816    -3767.400341189605     636.6098135489311                1.0e-6
     3144.663371211189   -3738.8175124514587    105.53065035400074                1.0e-6
     3160.467909004187    -3724.873655260717    -423.8428342224702                1.0e-6
     3156.843362374707   -3726.3594084092165    -947.1932535854519                1.0e-6
      3133.11003630283   -3743.7598400320903   -1459.8728343091825                1.0e-6
    3088.3382650627145    -3777.218722772329   -1956.8773640439854                1.0e-6
     3021.332663387325    -3826.495726668914   -2432.8227635185503                1.0e-6
    2930.6285792386448   -3890.9157052444098   -2881.9264749565573                1.0e-6
    2814.5035552766753   -3969.3098666264855   -3297.9963462626174                1.0e-6
     2671.006913169812   -4059.9494098276346   -3674.4303411058154                1.0e-6
    2498.0107527984082    -4160.473142546104   -4004.2312645228117                1.0e-6
    2293.2856314946594    -4267.811610573934   -4280.0418039202395                1.0e-6
     2054.939770473474    -4377.964724863551    -4494.256400096916                1.0e-6
    1782.6209394742295    -4485.657996644279    -4639.369833630772                1.0e-6
    1476.7626901727926    -4585.081784282161    -4708.369632039724                1.0e-6
    1138.3955066380706     -4670.17383980582    -4694.964669819805                1.0e-6
     769.2581292896385    -4734.728671942069    -4593.789913502998                1.0e-6
     371.8902245983876    -4772.508223522266   -4400.6356107480715                1.0e-6
    -50.28687836760201    -4777.347086469022    -4112.700157188764                1.0e-6
    -492.8882000412253    -4743.246917178769    -3728.864990229315                1.0e-6
    -950.4609786191504    -4664.457729394775    -3249.988213417318                1.0e-6
   -1416.3268887488662    -4535.547052631037    -2679.211162577566                1.0e-6
    -1882.319073700188    -4351.457312411908   -2022.2693386207368                1.0e-6
    -2338.309710837365    -4107.534388346642    -1287.798588391438                1.0e-6
   -2771.2551591655993   -3799.4392679186503    -487.6366592371373                1.0e-6
    -3162.889711070205    -3422.619235741648    362.84248415718474                1.0e-6
    -3482.848787020158    -2970.208468331235     1244.219451847762                1.0e-6
    -3662.785987303194     -2424.85286540914     2131.934247832686                1.0e-6
   -3465.0686318652006   -1721.1260610815082    2993.3832843777213                1.0e-6
    -1610.111397980145    -560.3968408001518    3778.5291124204837                1.0e-6
    3196.2809385854735     669.5045746633396     4396.385184690695                1.0e-6
     4707.875322391129    357.66944154304616     4719.809392718802                1.0e-6
    4967.9354324060205    -280.1864353147659     4645.587466761871                1.0e-6
     4905.150144475068    -938.9528329847676     4150.749966036271                1.0e-6
     4734.878573322228    -1575.143061819488     3350.122700229626                1.0e-6
     4468.625420046922   -2169.8709304872186     2453.269206836024                1.0e-6
    4094.5447870924327   -2695.2095035471098    1625.5853117199981                1.0e-6
    3630.5050972707963     -3130.89932705093     946.8652984426278                1.0e-6
    3137.5374411837415    -3503.778328125841     440.8063853786596                1.0e-6
     2638.355205802287    -3837.761657733426     101.8854911035979                1.0e-6
    2120.3141774366586    -4120.139587846366    -88.28037948196348                1.0e-6
     1580.320560207818    -4334.383951928307   -150.67766512246263                1.0e-6
    1025.9979522381482    -4469.868203980453   -102.39532520183387                1.0e-6
     469.6820877148062    -4516.246977550342    46.782670929290944                1.0e-6
    -71.74368107921603    -4463.367528040502    293.63409824800357                1.0e-6
    -575.1251717753972    -4291.927204426813     635.5994774205311                1.0e-6
    -992.9262229057712   -3928.1323386201548    1061.4176228274207                1.0e-6
   -1180.1980486338618    -3144.682929531708     1544.502031996988                1.0e-6
    -703.1309175439017   -1393.5818514882603     2048.583414352367                1.0e-6
    1000.5235312426942    1554.2867168987439     2544.074466938445                1.0e-6
      2573.48901133131    3230.4353091052767    3014.4226920637034                1.0e-6
     3355.723753673565     3462.194160192189    3403.3959842272693                1.0e-6
    3779.5406835148688     3228.963843235588    3543.1227401509423                1.0e-6
     4058.751927465569      2885.24375626428      3328.84367609711                1.0e-6
     4268.008376440763     2533.233505355861    2897.1972593091937                1.0e-6
     4417.804808070382    2185.2643376054684     2422.449729607631                1.0e-6
     4521.566213796432    1852.9653397334241    1969.1981674088452                1.0e-6
     4595.554785851648    1545.9990384833197    1556.0027373093828                1.0e-6
     4649.868326488454    1268.6307477825294    1186.2056585888872                1.0e-6
     4689.152912718684    1022.4358944816497     857.2654655451489                1.0e-6
     4715.987364689861     808.5215960241534     564.2489551751885                1.0e-6
     4732.631107844347     628.1443360612166     301.2507781878339                1.0e-6
     4741.414901534824     482.6829040954953    62.001982607426065                1.0e-6
    4744.6013169497055     373.5250239192344   -159.84894268441528                1.0e-6
     4744.127211028379      302.010576092873   -370.59244629857824                1.0e-6
     4741.363968247142    269.42764236947085    -576.3740707927702                1.0e-6
     4736.923971039939     277.0294936127691    -783.1358377463965                1.0e-6
    4730.5361307504345    325.60344212392124    -996.5386042483075                1.0e-6
     4721.076329859178    414.13786294537204   -1221.7804492682408                1.0e-6
      4706.64100252079      541.120351899453    -1463.414393042323                1.0e-6
     4684.714684958437     704.9414770363079   -1725.2520566773405                1.0e-6
     4652.373343759214     903.8710325638806    -2010.244625807639                1.0e-6
     4606.441100243236    1136.0611884169557   -2320.2704351523143                1.0e-6
     4543.430081494117    1399.5319815678106    -2655.739478313959                1.0e-6
     4458.919775575941     1691.928499500552    -3014.828463954448                1.0e-6
     4345.913023261898    2009.5053101818128   -3391.9648443077494                1.0e-6
     4191.818390274805    2344.2919207171412     -3774.80321302202                1.0e-6
    3971.7842444113044    2676.1733070748164    -4138.282447874879                1.0e-6
    3604.7042268214827    2927.0566328003897    -4434.117465606489                1.0e-6
    2337.5920797250415    2299.2516161021445   -4583.8251562009555                1.0e-6
    -1045.884229056436   -1258.9231611140813    -4525.634861442065                1.0e-6
    -1679.878087888352   -2516.2242815792265    -4303.624564637508                1.0e-6
     -1546.55275810539    -2969.431655166417   -4028.3041755505365                1.0e-6
   -1240.5025691051258    -3219.230844746842   -3786.1710102540924                1.0e-6
    -872.2910340085148    -3391.690793843059   -3636.1679655227513                1.0e-6
    -468.9893042058893    -3528.807708252184   -3620.1856127851006                1.0e-6
   -32.717943602911404   -3576.8153380575573    -3762.145642686098                1.0e-6
     362.1339607528746   -3073.4585051127265     -4047.35505760885                1.0e-6
    -687.5003881526648    2716.6463875271415    -4355.963204353365                1.0e-6
    -1845.811482571183     4595.447046315755     -4518.48523927762                1.0e-6
   -2469.5900252602055     4325.778272670795    -4433.059506370901                1.0e-6
    -3019.202272830329    3908.5706039814013   -4060.7366891714028                1.0e-6
    -3286.043949210825    3203.2109435301363    -3418.678029130839                1.0e-6
   -2638.7574216084436    1929.6104801803513   -2588.1590499981467                1.0e-6
    -1584.637746912883      844.577043030644   -1684.9695614304492                1.0e-6
    -961.8701623463264     348.3717925075607     -805.405742138078                1.0e-6
    -958.5486523160241    199.10513615827037   -0.3740025934200726                1.0e-6
   -1264.9380506141495     78.05153407582905     725.1227507301063                1.0e-6
   -1422.9066868649859   -116.67682616390553    1392.8590119412233                1.0e-6
   -1027.1010334930932   -235.03110052703988     2005.800046359171                1.0e-6
    1.7406486929127054    0.6697164657980704    2526.2287030265966                1.0e-6
     1434.009414689553     799.4459804808532     2901.210661362988                1.0e-6
    1999.9518901722104     1517.606107004349     3128.108259815432                1.0e-6
    240.15862562098556    242.00418638116193    3297.3580528570087                1.0e-6
   -1564.8469707987142   -2088.8702640910956    3484.4610908970717                1.0e-6
   -1882.5068537792447   -3393.5237316839475    3673.8002091571407                1.0e-6
   -1648.7477085551416    -4229.807738741393     3878.688322370134                1.0e-6
   -1123.7043516555318    -4619.157970866975       4188.2483854763                1.0e-6
    -511.9693298757897    -4699.355503013315       4637.0853222319                1.0e-6
     81.65682863661128    -4531.193019692295      5158.74575366621                1.0e-6
     616.1994334466349    -4341.675875660598     5679.971165743873                1.0e-6
    1142.1076712767547    -4288.450945753004      6165.16589556669                1.0e-6
    1674.1098169070442    -4244.341345872351     6598.769495687555                1.0e-6
     2181.714770732113    -4120.194427317141     6972.822583900305                1.0e-6
     2642.771962258378   -3914.3141795710785     7281.644472242436                1.0e-6
    3048.4268900170887    -3648.382835582453     7520.450475805806                1.0e-6
    3396.1334020675727    -3342.987500847032     7685.449087085773                1.0e-6
    3686.0006115037345   -3014.4246008390032     7774.166992520272                1.0e-6
    3919.4769560679433   -2675.6499380718537     7785.691092577678                1.0e-6
     4098.804120592307   -2337.2607105016955    7720.7890647069435                1.0e-6
     4226.642012813601   -2008.0730722388319     7581.917292766991                1.0e-6
      4305.72215416879   -1695.4493238526597     7373.127783672042                1.0e-6
     4338.597658868613   -1405.1917978042009     7099.855790804029                1.0e-6
     4327.265248340069   -1140.7165161687235     6768.517411611841                1.0e-6
    4272.6321458410375    -904.2432454290944     6386.070731546848                1.0e-6
     4174.888014156052    -697.3579069435542    5959.6999819297325                1.0e-6
     4034.533764417736    -521.1211232204658     5496.558109358378                1.0e-6
    3853.9714496769006    -375.9998968971789     5003.558335600998                1.0e-6
    3639.3120432627597   -261.63248170087786       4487.2331009625                1.0e-6
    3401.6176722510572    -176.5420211479343    3953.6732909472594                1.0e-6
    3156.6754452302516   -118.01922374001708     3408.552179329597                1.0e-6
    2923.0205407897124    -82.37974747550211    2857.2280697082933                1.0e-6
     2719.023588153554    -65.61482227144175    2304.9091989494646                1.0e-6
     2560.463187195993     -64.2283340109126    1756.8571654948275                1.0e-6
     2459.540618151738    -75.99075021196401    1218.6037413640024                1.0e-6
    2425.2656386655767   -100.46584947207582     696.1607164290024                1.0e-6
     2464.375793453554   -139.32241517149595    196.21071056319056                1.0e-6
     2581.675300489006   -196.47521682925685    -273.7251756728686                1.0e-6
    2778.6526482140252   -277.95155983557186    -705.1423766536632                1.0e-6
     3049.490458918527    -391.0844455036885   -1088.4307134427033                1.0e-6
      3374.99679920901     -542.427124694019     -1412.78425096164                1.0e-6
     3718.631127810778    -734.3458185126482    -1666.175508251608                1.0e-6
    4032.1307532691358    -962.1336257937623   -1835.4661247299916                1.0e-6
    4272.7653469975485   -1214.8450622670944   -1906.7596502360166                1.0e-6
     4419.951589311279   -1480.2223969329982     -1866.07097216559                1.0e-6
     4476.890640692444   -1749.4684289119086   -1700.2590038889457                1.0e-6
      4459.58547023509   -2018.3781652435182   -1398.0293470957222                1.0e-6
     4385.518533272214    -2285.737396172977    -950.8031922463288                1.0e-6
     4268.156388326518    -2551.375223736131    -353.3855354906837                1.0e-6
      4116.09304095058   -2814.9574426287218     395.4801370477313                1.0e-6
    3934.1121806819688   -3075.4941954084948    1292.5225979410534                1.0e-6
    3724.5721105905177    -3331.271023517648     2329.187287114228                1.0e-6
    3488.5236969674884   -3579.9719150240567     3490.585641814985                1.0e-6
       3226.4459837261    -3818.855919496551     4753.916623430529                1.0e-6
     2938.652249398457    -4044.924664011933     6085.810249509145                1.0e-6
    2625.4386119231685    -4255.063869864422     7437.353554180243                1.0e-6
    2286.9560899435414    -4446.132657750801      8733.79577369094                1.0e-6
    1909.1262639773322   -4587.3161241188545     9821.713916309547                1.0e-6
   -1468.8461260805834     4625.605904369206    10211.140799759081                1.0e-6
   -1050.8433621553363     4616.240701893356     9888.947385062776                1.0e-6
    -660.6270245677377     4685.162683796932     9301.200606923354                1.0e-6
   -266.77541664499705     4779.343524255181     8566.297138359598                1.0e-6
    140.35717905438776     4831.305954998116     7749.393444375001                1.0e-6
      554.482476601779     4833.466611317071     6909.006177771434                1.0e-6
     969.3458076987356     4790.348245721352     6098.190109500776                1.0e-6
    1380.1445370371664     4706.207009604183     5363.529223848126                1.0e-6
    1782.8527852672823     4583.948843010941     4744.780879449244                1.0e-6
      2173.76199043106     4425.693729695776     4275.159176941962                1.0e-6
     2549.332908531946     4233.370013010963    3981.9757770408614                1.0e-6
    2906.2519848432603    4009.1206681745257     3887.390989239002                1.0e-6
      3241.55361150773    3755.4576751213485    4009.0008378451644                1.0e-6
    3552.6335007101675     3475.137757652013     4359.812839260161                1.0e-6
    3837.0528026274274    3170.8837433894687      4946.97397279558                1.0e-6
    4092.3606213251455    2845.2967682408366      5768.75052681605                1.0e-6
     4316.317426643481    2501.1131111746113     6809.883830526364                1.0e-6
     4506.991868613214     2141.214081078958     8035.685307955592                1.0e-6
     4659.122486565046     1766.999351015744     9382.481426557904                1.0e-6
     4612.424126292701    1334.6698547117103    10724.638259907466                1.0e-6
   -4532.5645847337255     -912.640732021362    11703.443550200616                1.0e-6
    -4757.500694789755    -552.7287032298754    11938.121559948211                1.0e-6
   -4836.3963600707375   -175.53311079323439     11508.03965300689                1.0e-6
   -4774.1433660011135    194.76713130233944    10685.391202237306                1.0e-6
    -4651.394587160179     540.4016782749643     9623.430923410058                1.0e-6
    -4497.175407831162     857.9960118861361     8451.086391615221                1.0e-6
    -4350.664787342456    1155.6586271310277      7264.13059729434                1.0e-6
    -4249.565449382903    1452.2586126874749      6111.82966217443                1.0e-6
    -4226.317226910685    1774.5908067003602     5018.495642872157                1.0e-6
    -4227.375563375626    2116.5907126030634     4018.751723195805                1.0e-6
    -4141.363448491756     2427.555443701939      3087.01738101924                1.0e-6
    -3981.983403078671     2699.197383185981     2110.259404109787                1.0e-6
    -3793.874985339428    2944.2422584784717    1021.8783297047161                1.0e-6
   -3600.3271523293615     3174.623225844188   -156.72579708776664                1.0e-6
   -3401.1413503698186    3389.9375332865625   -1378.4733886790343                1.0e-6
   -3190.4561905179453     3583.332332614775   -2601.1633024564767                1.0e-6
    -2969.692730906703     3753.453881213414    -3791.292718434835                1.0e-6
    -2743.519080175311    3903.3810952606404    -4923.631391197156                1.0e-6
   -2515.7004863899683     4036.753044365205      -5980.7928750811                1.0e-6
   -2288.5015347169624     4156.445879634496    -6951.866658871112                1.0e-6
   -2063.1309909074316     4264.504266437288    -7830.674769946174                1.0e-6
    -1840.163662411559     4362.287738229577    -8614.314775734294                1.0e-6
    -1619.819094556162     4450.590522424312    -9302.132895140765                1.0e-6
   -1402.1549073330257      4529.75443339809    -9895.042409493908                1.0e-6
   -1187.2076261943969      4599.80762462336   -10395.075959182866                1.0e-6
    -975.0836108413472     4660.620546850885   -10805.087472749803                1.0e-6
    -765.9993449562813     4712.047776089661   -11128.547937750374                1.0e-6
    -560.2799313696343     4754.029891889129   -11369.399372034186                1.0e-6
   -358.33185167263423     4786.647564654863   -11531.944450622252                1.0e-6
   -160.60606693766098     4810.135151226223   -11620.757722409682                1.0e-6
     32.43720994788227     4824.867662433217   -11640.609916799729                1.0e-6
    220.35638753725323     4831.334499557563   -11596.400497501927                1.0e-6
     402.7475889560823     4830.109621198831   -11493.095967372532                1.0e-6
     579.2558923677364     4821.823697719436   -11335.672857855181                1.0e-6
     749.5805215867041     4807.140679683577    -11129.06513467862                1.0e-6
     913.4758168414974     4786.739289764448   -10878.116133138206                1.0e-6
     1070.749484474182     4761.298992230858   -10587.535261098077                1.0e-6
     1221.259218925541     4731.489647692546   -10261.859688802782                1.0e-6
    1364.9084377203894     4697.964036868207    -9905.421156912238                1.0e-6
    1501.6416064180273     4661.352550640918    -9522.317924545885                1.0e-6
    1631.4394498870927    4622.2594929933175    -9116.391774034755                1.0e-6
    1754.3142294183908     4581.260581673344     -8691.20990178545                1.0e-6
     1870.305192244639      4538.90134249672    -8250.051460213865                1.0e-6
    1979.4742553112342     4495.696175843519     -7795.89847444442                1.0e-6
     2081.901957750799     4452.127932807962    -7331.430837125933                1.0e-6
     2177.683699489618     4408.647879548238    -6859.025081763172                1.0e-6
    2266.9262725339595     4365.675956936031    -6380.756645322256                1.0e-6
    2349.7446842853815     4323.601262672051    -5898.405350400346                1.0e-6
     2426.259267308775     4282.782697477167     -5413.46386205778                1.0e-6
    2496.5930665323103     4243.549727713652    -4927.148901053486                1.0e-6
    2560.8694924488686     4206.203225096566    -4440.415020890359                1.0e-6
       2619.2102272649      4171.01635083079    -3953.970778671337                1.0e-6
     2671.733369961816     4138.235457069314    -3468.297147937312                1.0e-6
    2718.5518058052644    4108.0809833544545    -2983.668034755113                1.0e-6
    2759.7717858860447    4080.7483298696707   -2500.1727662959065                1.0e-6
     2795.491702728529     4056.408693006143   -2017.7404244038523                1.0e-6
      2825.80104877504     4035.209851994356   -1536.1658959215183                1.0e-6
    2850.7795455560063    4017.2768981977374   -1055.1375076842005                1.0e-6
     2870.496432492521    4002.7129011329525    -574.2661080157236                1.0e-6
    2885.0099054630746     3991.599507392022    -93.11544908053507                1.0e-6
     2894.366696428312     3983.997470424472     388.7662837611108                1.0e-6
    2898.6017864944947     3979.947110633231      871.813957860541                1.0e-6
    2897.7382457784897    3979.4687064943455    1356.4121650250036                1.0e-6
     2891.787194302306     3982.562818480446    1842.8612576876174                1.0e-6
     2880.747878895495     3989.210548502723    2331.3429357768478                1.0e-6
    2864.6078617236894     3999.373738429288     2821.885577969217                1.0e-6
    2843.3433165923398     4012.995112016382     3314.329518242224                1.0e-6
     2816.919429582971    4029.9983653060704    3808.2924758493177                1.0e-6
    2785.2909008333463     4050.288211168265     4303.135354157012                1.0e-6
     2748.402544319726     4073.750384121235     4797.928631361976                1.0e-6
     2706.189982270672     4100.251611725178     5291.419574084931                1.0e-6
    2658.5804302670444     4129.639558522761      5782.00051337605                1.0e-6
     2605.493568113633     4161.742747459344     6267.678431922794                1.0e-6
    2546.8424902129445     4196.370461677545     6746.046121460527                1.0e-6
    2482.5347275408913     4233.312626269887     7214.255180813527                1.0e-6
    2412.4733316765282     4272.339664779388     7668.991138026039                1.0e-6
     2336.558010125886     4313.202318914189     8106.450995117815                1.0e-6
     2254.686302069645     4355.631412339212     8522.323511694327                1.0e-6
     2166.754785522768     4399.337531233522      8911.77256456122                1.0e-6
    2072.6603117026184     4444.010586897898     9269.423945279686                1.0e-6
    1972.3012710863345     4489.319221183936     9589.355986826273                1.0e-6
      1865.57890877918     4534.910016856221      9865.09444455001                1.0e-6
    1752.3987242451253     4580.406485878764     10089.61209546777                1.0e-6
    1632.6720107481021      4625.40783303099    10255.333563105381                1.0e-6
     1506.317609829712     4669.487533658184    10354.145921516165                1.0e-6
    1373.2639704682977     4712.191824230494     10377.41568045625                1.0e-6
     1233.451603724977       4753.0382801191    10316.012803507205                1.0e-6
    1086.8360027062156       4791.5147369598    10160.342465568458                1.0e-6
     933.3910458823577     4827.078879454917     9900.385329493423                1.0e-6
      773.112814265195     4859.158836902052     9525.747252094518                1.0e-6
     606.0236345442289     4887.155024864389     9025.719607712565                1.0e-6
    432.17603632587907     4910.443154836697     8389.352037790124                1.0e-6
    251.65624655499917     4928.377641481503     7605.540792289111                1.0e-6
     64.58697176022639     4940.293361800848     6663.138688140517                1.0e-6
    -128.8702255229492     4945.501706458878     5551.098495350493                1.0e-6
   -328.51136131402245     4943.274429010178    4258.6728267555545                1.0e-6
    -534.0816190048147     4932.807869773542    2775.7147512816605                1.0e-6
    -745.2569491380693      4913.16611948258    1093.1616175444565                1.0e-6
     -961.614418241082     4883.223315180113    -796.1485475447165                1.0e-6
   -1182.6072980977824     4841.662369604924    -2896.064436422331                1.0e-6
   -1407.5903600945098    4787.0987031697405    -5204.648201137892                1.0e-6
   -1635.9495890099606     4718.296777485904     -7709.76517643222                1.0e-6
   -1867.3463905182732     4634.239188086014   -10380.725139430417                1.0e-6
    -2102.102181116889     4533.655177869208     -13149.7609709131                1.0e-6
    -2341.914226441504    4412.4442762047065    -15857.22279747699                1.0e-6
   -2537.5154545710175     4158.836190606061   -18001.785935320157                1.0e-6
    1907.4685138289788   -2674.2011153866447    -18349.22057416927                1.0e-6
    2815.6739911813174   -3462.0402482680024   -16833.302878859362                1.0e-6
    3137.8565503366312    -3422.836282799759    -14655.06992519509                1.0e-6
     3418.974290091082   -3317.1683614092594   -12385.054389578676                1.0e-6
     3649.049937129264   -3144.4057335454204   -10232.825409111867                1.0e-6
    3839.6540721427923    -2926.980534497865    -8284.410208334972                1.0e-6
     4006.841290170167   -2685.1504461143995    -6586.842774446472                1.0e-6
     4159.843866624548    -2428.419662735324    -5172.066959775281                1.0e-6
