# Supplementary material for: Single spin exact gradients for the optimization of complex pulses and pulse sequences
Source: J Biomol NMR. 2026 Feb 17;80(1):6. doi: 10.1007/s10858-025-00486-7 (PMC12913341; doi:10.1007/s10858-025-00486-7)
Supplement: Supplementary file 1 — (zip 804 KB) [file 10858_2025_486_MOESM1_ESM.zip › SUPPINFO/01_XACT_examplepulseshapes/15N_6kHz_XYZT/15N_6kHz_exc_td1_ppp.xyzt]

# File Format xyzt (x-rf-component, y-rf-component, z-component, time)
# ------------------------------------
# Pulse optimized using PulseOptimizer
# No. iterations :   874
# using          :   BFGS
# converged      :   true
# max. amplitude :   5000.000000000001  [Hz]
# sqrt rf-power  :   5000.0  [Hz]
# rf-energy      :   12500.0  [Hz]
# pulse length   :   500.0  [µs]
# cost           :   0.0036074106775446134
# tr. efficiency :   0.9981962946612365
# ------------------------------------
     4937.130896641533    -790.4040165811284                   0.0                1.0e-6
     4975.199136613812   -497.38672181430564                   0.0                1.0e-6
     4998.013671381685    -140.9231729765266                   0.0                1.0e-6
      4998.50812939484   -122.13304374206749                   0.0                1.0e-6
     4997.293112259158   -164.50395182845676                   0.0                1.0e-6
     4996.926391364266   -175.29015741703617                   0.0                1.0e-6
     4999.322821271225    -82.28808368604649                   0.0                1.0e-6
     4999.993828512152     7.855879352344887                   0.0                1.0e-6
      4995.32410238605     216.1876780045559                   0.0                1.0e-6
     4903.650484922157       976.83771514141                   0.0                1.0e-6
    4987.1115109289785    358.77399231227173                   0.0                1.0e-6
      4953.94887374288     677.0454610597794                   0.0                1.0e-6
      4929.94519473351      834.050584151806                   0.0                1.0e-6
    4902.0815543222225     984.6808796629601                   0.0                1.0e-6
     4871.249963988306    1127.3525572525787                   0.0                1.0e-6
     4838.500257238931     1260.521820794387                   0.0                1.0e-6
     4804.597097247049    1384.1411536130388                   0.0                1.0e-6
     4770.052267332505    1498.8666941779825                   0.0                1.0e-6
     4735.045715154065    1606.0330243806081                   0.0                1.0e-6
     4699.288236650041    1707.8319791134456                   0.0                1.0e-6
     4661.934674574266    1807.3087976331367                   0.0                1.0e-6
     4621.598908289244    1908.0942143666985                   0.0                1.0e-6
     4576.412097976282    2014.0636309452402                   0.0                1.0e-6
     4524.003912728245     2129.175567589373                   0.0                1.0e-6
     4461.316374269852     2257.577508895698                   0.0                1.0e-6
     4384.249051443648    2403.8220098242455                   0.0                1.0e-6
     4287.232931026723     2572.864900285285                   0.0                1.0e-6
     4162.912722279014     2769.504949749599                   0.0                1.0e-6
    4002.1656202017857    2997.1103330499623                   0.0                1.0e-6
    3794.6554554491063     3255.854722562162                   0.0                1.0e-6
     3529.953578275408    3541.1054397208572                   0.0                1.0e-6
       3198.9448122751    3842.7531911402048                   0.0                1.0e-6
      2794.91096274419     4145.898299564565                   0.0                1.0e-6
     2313.596460904889     4432.524271347916                   0.0                1.0e-6
    1751.9074704081359     4683.035363429169                   0.0                1.0e-6
    1105.6681031194016     4876.217596226028                   0.0                1.0e-6
    367.95566506752954     4986.442482225651                   0.0                1.0e-6
    -469.0310023504683     4977.952382138073                   0.0                1.0e-6
   -1404.2807133547976     4798.749386881934                   0.0                1.0e-6
   -2407.6324963600105     4382.157660613236                   0.0                1.0e-6
   -3396.1681700073264     3669.610573484479                   0.0                1.0e-6
    -4234.154355062925     2659.311357758182                   0.0                1.0e-6
    -4785.442209504698    1448.9799375735997                   0.0                1.0e-6
     -4995.35154461568    215.55265181793163                   0.0                1.0e-6
    -4923.823192346472    -869.4625756816647                   0.0                1.0e-6
    -4698.375411903926   -1710.3416292707768                   0.0                1.0e-6
    -4444.532439616672   -2290.4434926876233                   0.0                1.0e-6
    -4248.666420138975   -2636.0640451975883                   0.0                1.0e-6
    -4151.665924987584   -2786.3363126688405                   0.0                1.0e-6
    -4152.391029387585   -2785.2555967202566                   0.0                1.0e-6
    -4216.736660891591   -2686.8442330534963                   0.0                1.0e-6
    -4298.259371101822   -2554.4013738516846                   0.0                1.0e-6
    -4361.049982317834   -2445.6579997468207                   0.0                1.0e-6
    -4387.732548189118   -2397.4576295655024                   0.0                1.0e-6
    -4374.962209487215    -2420.682892400148                   0.0                1.0e-6
    -4328.314230388671   -2503.1372161779163                   0.0                1.0e-6
    -4259.082140853578   -2619.2020383051986                   0.0                1.0e-6
    -4180.729486024381    -2742.535499257268                   0.0                1.0e-6
    -4104.887474114225   -2854.8027646161713                   0.0                1.0e-6
   -4038.5848886939284   -2947.8521158316353                   0.0                1.0e-6
   -3983.7636367917094   -3021.5273101820694                   0.0                1.0e-6
   -3938.5443606337217    -3080.238354303171                   0.0                1.0e-6
   -3899.0313477387363   -3130.1045588527313                   0.0                1.0e-6
   -3860.8183769245534    -3177.118420896781                   0.0                1.0e-6
   -3819.9372555897976    -3226.155508241518                   0.0                1.0e-6
    -3773.320120868523   -3280.5571577780433                   0.0                1.0e-6
   -3718.9465235729717   -3342.0707285759995                   0.0                1.0e-6
     -3655.85345812886    -3410.972807380214                   0.0                1.0e-6
    -3584.197949525954    -3486.190622816536                   0.0                1.0e-6
   -3505.6594842639433    -3565.158002163476                   0.0                1.0e-6
   -3424.8309971801473   -3642.8742279625903                   0.0                1.0e-6
    -3353.345502174326    -3708.783350783275                   0.0                1.0e-6
     -3313.59047889061     -3744.34482095406                   0.0                1.0e-6
    -3121.248292468728   -3906.1245623713858                   0.0                1.0e-6
   -3250.7997805493283    -3798.986810556262                   0.0                1.0e-6
    -3080.759114461161   -3938.1370314736996                   0.0                1.0e-6
    -3197.485532325567   -3843.9675168461927                   0.0                1.0e-6
   -3111.1438708453024   -3914.1772845518512                   0.0                1.0e-6
    -2994.431053376465   -4004.1706590222543                   0.0                1.0e-6
   -2890.6342656121865   -4079.7344941146225                   0.0                1.0e-6
   -2803.3379500052456     -4140.20486667754                   0.0                1.0e-6
    -2726.204157764437   -4191.3972479577615                   0.0                1.0e-6
   -2652.5803037503943    -4238.374420949082                   0.0                1.0e-6
    -2577.491647989954    -4284.452917764651                   0.0                1.0e-6
    -2497.771526007286    -4331.412864628265                   0.0                1.0e-6
   -2411.9386670118015   -4379.7890207832315                   0.0                1.0e-6
    -2319.968705269491    -4429.192387622173                   0.0                1.0e-6
    -2222.895229073462    -4478.698114470592                   0.0                1.0e-6
   -2122.3046916747735    -4527.231250521144                   0.0                1.0e-6
   -2019.8602945761131    -4573.856621101595                   0.0                1.0e-6
   -1916.9565724485024    -4617.930001564174                   0.0                1.0e-6
   -1814.5376341474835    -4659.125795067403                   0.0                1.0e-6
    -1713.058911535538     -4697.38535417403                   0.0                1.0e-6
    -1612.547968424368   -4732.8309762266435                   0.0                1.0e-6
    -1512.717700985107    -4765.677827667994                   0.0                1.0e-6
   -1413.0943854587651    -4796.161408645972                   0.0                1.0e-6
   -1313.1353907191217    -4824.487065548103                   0.0                1.0e-6
     -1212.32255362805    -4850.801379768581                   0.0                1.0e-6
   -1110.2255731642117    -4875.181963444256                   0.0                1.0e-6
   -1006.5353068055844    -4897.640929687863                   0.0                1.0e-6
    -901.0702794882762    -4918.137081398089                   0.0                1.0e-6
    -793.7618699534228    -4936.592153885922                   0.0                1.0e-6
    -684.6250363533031    -4952.907081664084                   0.0                1.0e-6
    -573.7221540472598    -4966.975225421944                   0.0                1.0e-6
    -461.1273537063024    -4978.690747944064                   0.0                1.0e-6
    -346.8975023656883    -4987.951696122613                   0.0                1.0e-6
    -231.0538058525228    -4994.658560782816                   0.0                1.0e-6
   -113.57540740181214    -4998.709896246582                   0.0                1.0e-6
     5.596054752582329     -4999.99686841614                   0.0                1.0e-6
    126.54366188809583    -4998.398413655714                   0.0                1.0e-6
    249.35764863396395   -4993.7782052337625                   0.0                1.0e-6
     374.1162761836021    -4985.984056522295                   0.0                1.0e-6
     500.8674478919996     -4974.84992734878                   0.0                1.0e-6
     629.6121391938934    -4960.200455040067                   0.0                1.0e-6
     760.2895771064287    -4941.857925815283                   0.0                1.0e-6
     892.7634310912472     -4919.65176167035                   0.0                1.0e-6
    1026.8083249843507    -4893.430766215338                   0.0                1.0e-6
    1162.0968294282718    -4863.078341856397                   0.0                1.0e-6
    1298.1885929501834    -4828.530457306241                   0.0                1.0e-6
    1434.5250112695514    -4789.795193120693                   0.0                1.0e-6
    1570.4342008880367    -4746.971289220228                   0.0                1.0e-6
    1705.1513254347415        -4700.26158393                   0.0                1.0e-6
    1837.8579179563108    -4649.976158369556                   0.0                1.0e-6
    1967.7404701519727    -4596.520144862426                   0.0                1.0e-6
     2094.063454451746    -4540.363228721863                   0.0                1.0e-6
    2216.2459733333685    -4481.992167070758                   0.0                1.0e-6
    2333.9259303516315    -4421.853655610085                   0.0                1.0e-6
     2446.993069561442    -4360.301012260308                   0.0                1.0e-6
     2555.574462468635   -4297.5620026682745                   0.0                1.0e-6
    2659.9637221280177    -4233.744559720492                   0.0                1.0e-6
    2760.4962148388913    -4168.892016814558                   0.0                1.0e-6
     2857.381604023397    -4103.092780938384                   0.0                1.0e-6
    2950.5070108078826   -4036.6456841260588                   0.0                1.0e-6
    3039.2213850185153   -3970.2812712509594                   0.0                1.0e-6
     3122.128792718595   -3905.4208226102255                   0.0                1.0e-6
     3197.026694496614    -3844.349140579723                   0.0                1.0e-6
    3261.4645657697897    -3789.834941818453                   0.0                1.0e-6
     3315.052542103726   -3743.0504462392205                   0.0                1.0e-6
    3364.8069480449185    -3698.388054597387                   0.0                1.0e-6
    3430.5929167223744   -3637.4485892908883                   0.0                1.0e-6
    3536.6323504466827   -3534.4351200402552                   0.0                1.0e-6
    3684.8251595923075   -3379.6543526277246                   0.0                1.0e-6
     3833.065203649466    -3210.546860672131                   0.0                1.0e-6
    3831.5626713231095    -3212.339878612367                   0.0                1.0e-6
    3809.4142108208266    -3238.574280512389                   0.0                1.0e-6
     3825.182745374468    -3219.934310586079                   0.0                1.0e-6
    3836.9683130396324   -3205.8811838135543                   0.0                1.0e-6
     3974.816719785959   -3033.2873329294057                   0.0                1.0e-6
     4079.073074541304    -2891.567542450315                   0.0                1.0e-6
     4148.492015335997   -2791.0596551656645                   0.0                1.0e-6
     4195.523655908576    -2719.849490819582                   0.0                1.0e-6
     4229.536958560706   -2666.6490425567918                   0.0                1.0e-6
     4256.125821451582    -2624.003237797754                   0.0                1.0e-6
    4278.5724333529115   -2587.2413750078567                   0.0                1.0e-6
     4298.932397040729    -2553.268541629269                   0.0                1.0e-6
     4318.575710205889   -2519.9015526840935                   0.0                1.0e-6
     4338.399951569718   -2485.6157909499752                   0.0                1.0e-6
      4358.89686162085   -2449.4934475829696                   0.0                1.0e-6
    4380.1760774437535   -2411.2356854089257                   0.0                1.0e-6
     4401.996232464527    -2371.166204501092                   0.0                1.0e-6
     4423.821377485395   -2330.1940734847003                   0.0                1.0e-6
     4444.901529287246   -2289.7271442117058                   0.0                1.0e-6
     4464.365779774627   -2251.5412908444036                   0.0                1.0e-6
     4481.312951864005   -2217.6190447089675                   0.0                1.0e-6
     4494.886833299709    -2189.975423567331                   0.0                1.0e-6
      4504.32795977062   -2170.4906428797717                   0.0                1.0e-6
     4509.001784242005    -2160.764427165168                   0.0                1.0e-6
     4508.410670061926    -2161.997509265859                   0.0                1.0e-6
      4502.18863913629    -2174.924701600523                   0.0                1.0e-6
     4490.088449458588   -2199.7967442558356                   0.0                1.0e-6
     4471.965778260362    -2236.408298604751                   0.0                1.0e-6
     4447.760909028462   -2284.1678782695258                   0.0                1.0e-6
     4417.475425767346   -2342.2021395988872                   0.0                1.0e-6
     4381.140017685062   -2409.4837923170453                   0.0                1.0e-6
     4338.770155036054   -2484.9695253198606                   0.0                1.0e-6
     4290.309046991283   -2567.7321280275223                   0.0                1.0e-6
     4235.561236626727   -2657.0700048709805                   0.0                1.0e-6
     4174.124276760243   -2752.5781591374976                   0.0                1.0e-6
     4105.328880966051    -2854.167966169131                   0.0                1.0e-6
    4028.1987321573915   -2962.0288611432507                   0.0                1.0e-6
     3941.439400990208   -3076.5330240909084                   0.0                1.0e-6
     3843.462184544163    -3198.092937357983                   0.0                1.0e-6
    3732.4445412856635    -3326.989291570812                   0.0                1.0e-6
    3606.4256112242406    -3463.191347688699                   0.0                1.0e-6
    3463.4334773424935   -3606.1930824656743                   0.0                1.0e-6
     3301.639310750039   -3754.8871969354823                   0.0                1.0e-6
    3119.5306704713253    -3907.496435825466                   0.0                1.0e-6
    2916.0911741373557   -4061.5775585501524                   0.0                1.0e-6
     2690.967520878081    -4214.106524707138                   0.0                1.0e-6
    2444.6000004938546    -4361.643135056494                   0.0                1.0e-6
     2178.292133022747    -4500.560341025461                   0.0                1.0e-6
    1894.2010161804153    -4627.310505066748                   0.0                1.0e-6
    1595.2424442722977    -4738.691965510328                   0.0                1.0e-6
    1284.9214605535835    -4832.077900883723                   0.0                1.0e-6
     967.1148495418843    -4905.577322578411                   0.0                1.0e-6
     645.8412927986765    -4958.113454179536                   0.0                1.0e-6
    325.05321023253856    -4989.422853448836                   0.0                1.0e-6
     8.471655306362337    -4999.992823100486                   0.0                1.0e-6
    -300.5326330231476    -4990.959841201708                   0.0                1.0e-6
    -599.0238826864929     -4963.98734768444                   0.0                1.0e-6
    -884.5673695829254    -4921.132041377182                   0.0                1.0e-6
   -1155.2839649349662    -4864.701322832075                   0.0                1.0e-6
   -1409.8856201724284      -4797.1056417418                   0.0                1.0e-6
   -1647.6745895065442    -4720.716942064461                   0.0                1.0e-6
   -1868.4918839285508    -4637.751403395091                   0.0                1.0e-6
   -2072.6146805972794    -4550.194323957235                   0.0                1.0e-6
   -2260.6202980970247    -4459.775315846273                   0.0                1.0e-6
    -2433.246718377519    -4367.986997176736                   0.0                1.0e-6
    -2591.281286721262    -4276.126903295574                   0.0                1.0e-6
    -2735.500400575534    -4185.336014999404                   0.0                1.0e-6
   -2866.6676798818553     -4096.61035651681                   0.0                1.0e-6
    -2985.581442364302   -4010.7734230457213                   0.0                1.0e-6
    -3093.148842505123   -3928.4131959493798                   0.0                1.0e-6
   -3190.4570190261084    -3849.803113114622                   0.0                1.0e-6
    -3278.812775322348   -3774.8359943688897                   0.0                1.0e-6
   -3359.7315732324555    -3702.999291901764                   0.0                1.0e-6
   -3434.8714027277188    -3633.408653967141                   0.0                1.0e-6
     -3505.92250844264      -3564.8993484803                   0.0                1.0e-6
   -3574.4745269969944     -3496.15958672507                   0.0                1.0e-6
    -3641.885192948751    -3425.882695216028                   0.0                1.0e-6
   -3709.1709506956277   -3352.9167688023053                   0.0                1.0e-6
   -3776.9385357008077   -3276.3905898928224                   0.0                1.0e-6
     -3845.36620990348   -3195.8032967835397                   0.0                1.0e-6
   -3914.2016860198733    -3111.113170741171                   0.0                1.0e-6
    -3982.509559803659   -3023.1800485701256                   0.0                1.0e-6
    -4046.910229869748    -2936.412367392493                   0.0                1.0e-6
   -4092.7656280443584   -2872.1541591458263                   0.0                1.0e-6
     -4134.95177314784    -2811.080545580566                   0.0                1.0e-6
    -4172.142253640428   -2755.5814296420585                   0.0                1.0e-6
    -4180.210862549923   -2743.3259275229443                   0.0                1.0e-6
    -4207.033268237404   -2702.0124129884575                   0.0                1.0e-6
    -4242.055167887031   -2646.6899993393513                   0.0                1.0e-6
    -4279.303671150194    -2586.031726425737                   0.0                1.0e-6
    -4317.811561808813   -2521.2106847128307                   0.0                1.0e-6
    -4356.907683429364   -2453.0298485901412                   0.0                1.0e-6
     -4395.49377032123     -2383.19837929352                   0.0                1.0e-6
    -4432.691820343226   -2313.2754323387985                   0.0                1.0e-6
    -4467.973413480055   -2244.3737604141133                   0.0                1.0e-6
    -4501.037638689048   -2177.3057146630817                   0.0                1.0e-6
     -4531.70909042457   -2112.7263712471904                   0.0                1.0e-6
     -4559.89960355925   -2051.1742016367593                   0.0                1.0e-6
    -4585.597337961079   -1993.0622303591697                   0.0                1.0e-6
    -4608.856175061716   -1938.6708739740966                   0.0                1.0e-6
    -4629.779738449616     -1888.15771942955                   0.0                1.0e-6
    -4648.503656025628   -1841.5791484257118                   0.0                1.0e-6
    -4665.180020030038   -1798.9150565584068                   0.0                1.0e-6
    -4679.965792238802   -1760.0909588639563                   0.0                1.0e-6
    -4693.015163851793    -1724.995267198472                   0.0                1.0e-6
    -4704.475112762136   -1693.4916336969889                   0.0                1.0e-6
     -4714.48326751004   -1665.4271285072373                   0.0                1.0e-6
    -4723.167317115916   -1640.6372220963533                   0.0                1.0e-6
     -4730.64538641058    -1618.948494558211                   0.0                1.0e-6
    -4737.026943732112   -1600.1799068717248                   0.0                1.0e-6
    -4742.413907267607   -1584.1434064360435                   0.0                1.0e-6
    -4746.901680533099   -1570.6445923098056                   0.0                1.0e-6
    -4750.579895105231   -1559.4841006634128                   0.0                1.0e-6
    -4753.532685291283   -1550.4602574292078                   0.0                1.0e-6
    -4755.838374936555   -1543.3733674911023                   0.0                1.0e-6
    -4757.568524767909   -1538.0317721483189                   0.0                1.0e-6
    -4758.786367699569    -1534.259530391367                   0.0                1.0e-6
   -4759.5447423723135   -1531.9052990821806                   0.0                1.0e-6
    -4759.883711029444   -1530.8517424873528                   0.0                1.0e-6
    -4759.828104004039   -1531.0246308708774                   0.0                1.0e-6
   -4759.3852580358935   -1532.4007196522089                   0.0                1.0e-6
    -4758.543201774554   -1535.0135494011677                   0.0                1.0e-6
    -4757.269488741251   -1538.9564683549554                   0.0                1.0e-6
    -4755.510793169633   -1544.3824319277692                   0.0                1.0e-6
    -4753.193282311977   -1551.5004418253634                   0.0                1.0e-6
    -4750.223678743574   -1560.5688071673962                   0.0                1.0e-6
     -4746.49084641236   -1571.8856971560238                   0.0                1.0e-6
    -4741.867688460473   -1585.7776720380866                   0.0                1.0e-6
    -4736.213139213763   -1602.5870022993806                   0.0                1.0e-6
    -4729.374064678349    -1622.658607454997                   0.0                1.0e-6
    -4721.186945971247   -1646.3273736382705                   0.0                1.0e-6
    -4711.479294866911   -1673.9064651408682                   0.0                1.0e-6
    -4700.070756504195    -1705.677250787524                   0.0                1.0e-6
    -4686.773811655752   -1741.8815224859047                   0.0                1.0e-6
    -4671.394787307051   -1782.7144306143127                   0.0                1.0e-6
    -4653.735021438546   -1828.3189957543996                   0.0                1.0e-6
    -4633.592300922117   -1878.7821557688067                   0.0                1.0e-6
      -4610.7627758629   -1934.1320080896878                   0.0                1.0e-6
    -4585.043482439091    -1994.336045941808                   0.0                1.0e-6
    -4556.235566527241    -2059.300236078313                   0.0                1.0e-6
    -4524.148250033969    -2128.868857331184                   0.0                1.0e-6
    -4488.603523201462    -2202.825097801327                   0.0                1.0e-6
    -4449.441482173865   -2280.8924781125584                   0.0                1.0e-6
    -4406.526165366923   -2362.7372164370468                   0.0                1.0e-6
    -4359.751679213792   -2447.9716696874816                   0.0                1.0e-6
    -4309.048348739666    -2536.158971402218                   0.0                1.0e-6
    -4254.388586087721   -2626.8189428596943                   0.0                1.0e-6
    -4195.792145153313   -2719.4352859867354                   0.0                1.0e-6
     -4133.33042610464   -2813.4639838884805                   0.0                1.0e-6
    -4067.129511932507    -2908.342746852174                   0.0                1.0e-6
    -3997.371660418102    -3003.501258279448                   0.0                1.0e-6
   -3924.2950380849225    -3098.371903768503                   0.0                1.0e-6
   -3848.1915649049724    -3192.400613925862                   0.0                1.0e-6
   -3769.4028356198783    -3285.057421540881                   0.0                1.0e-6
   -3688.3141900922865    -3375.846328724677                   0.0                1.0e-6
   -3605.3471142616363    -3464.314100321345                   0.0                1.0e-6
   -3520.9502577590024    -3550.057644938574                   0.0                1.0e-6
   -3435.5894457860313   -3632.7297119388923                   0.0                1.0e-6
    -3349.737133857556   -3712.0427171647375                   0.0                1.0e-6
   -3263.8617972679062    -3787.770606614808                   0.0                1.0e-6
    -3178.417757865321    -3859.748768571134                   0.0                1.0e-6
    -3093.835926120724    -3927.872103600717                   0.0                1.0e-6
    -3010.515878186706   -3992.0914502533287                   0.0                1.0e-6
   -2928.8196000761614   -4052.4086356400085                   0.0                1.0e-6
   -2849.0671231559377    -4108.870468602284                   0.0                1.0e-6
   -2771.5341575889724    -4161.562016036477                   0.0                1.0e-6
   -2696.4517145776917    -4210.599500184151                   0.0                1.0e-6
   -2624.0076045948254    -4256.123129213784                   0.0                1.0e-6
    -2554.349613223105    -4298.290131369331                   0.0                1.0e-6
   -2487.5900903394354   -4337.2682119561205                   0.0                1.0e-6
   -2423.8116386609813     -4373.22960068318                   0.0                1.0e-6
     -2363.07354726765   -4406.3458114637215                   0.0                1.0e-6
   -2305.4185784190768    -4436.783201631579                   0.0                1.0e-6
   -2250.8796790774977    -4464.699393051674                   0.0                1.0e-6
   -2199.4861571279985    -4490.240599856795                   0.0                1.0e-6
    -2151.268849791018    -4513.539889700636                   0.0                1.0e-6
   -2106.2638365014122    -4534.716380441709                   0.0                1.0e-6
     -2064.51432879458    -4553.875337138893                   0.0                1.0e-6
   -2026.0705126790324    -4571.109086168533                   0.0                1.0e-6
   -1990.9873153369736    -4586.498611159418                   0.0                1.0e-6
   -1959.3202892867107    -4600.115651153723                   0.0                1.0e-6
   -1931.1200118379627    -4612.025097490141                   0.0                1.0e-6
   -1906.4255437326647    -4622.287490648284                   0.0                1.0e-6
   -1885.2575500612932    -4630.961452002909                   0.0                1.0e-6
   -1867.6116542949187    -4638.105939792858                   0.0                1.0e-6
   -1853.4524935181234    -4643.782278947997                   0.0                1.0e-6
   -1842.7088070634761    -4648.055964849251                   0.0                1.0e-6
   -1835.2689543562078    -4650.998587956813                   0.0                1.0e-6
   -1830.9758554864698     -4652.69034179426                   0.0                1.0e-6
   -1829.6282444320434    -4653.220442572705                   0.0                1.0e-6
   -1830.9825764348825    -4652.687696890033                   0.0                1.0e-6
   -1834.7558046552338    -4651.201042449566                   0.0                1.0e-6
   -1840.6297299764328    -4648.879671181744                   0.0                1.0e-6
   -1848.2568424021686    -4645.852628367969                   0.0                1.0e-6
   -1857.2674486839264    -4642.257815337177                   0.0                1.0e-6
   -1867.2777443322962    -4638.240380308172                   0.0                1.0e-6
   -1877.8983785860655    -4633.950547826749                   0.0                1.0e-6
   -1888.7430138051307    -4629.540995369013                   0.0                1.0e-6
   -1899.4364108617992    -4625.163923699618                   0.0                1.0e-6
    -1909.621669148413     -4620.96798092335                   0.0                1.0e-6
   -1918.9663848853058    -4617.095192183092                   0.0                1.0e-6
   -1927.1676300863394   -4613.6780257780665                   0.0                1.0e-6
   -1933.9557702435875   -4610.8367005069185                   0.0                1.0e-6
   -1939.0972187016844    -4608.676814056655                   0.0                1.0e-6
    -1942.396270621341    -4607.287350261139                   0.0                1.0e-6
   -1943.6961770746175    -4606.739103880913                   0.0                1.0e-6
   -1942.8796202817566    -4607.083543967248                   0.0                1.0e-6
   -1939.8687407233012    -4608.352120743878                   0.0                1.0e-6
   -1934.6248497572383    -4610.556006676612                   0.0                1.0e-6
   -1927.1479374570151    -4613.686251486459                   0.0                1.0e-6
   -1917.4760545642796     -4617.71432422715                   0.0                1.0e-6
   -1905.6846098311778    -4622.593013434407                   0.0                1.0e-6
   -1891.8855816739544    -4628.257657677909                   0.0                1.0e-6
   -1876.2266002571887     -4634.62768132321                   0.0                1.0e-6
   -1858.8898189250713    -4641.608411003314                   0.0                1.0e-6
    -1840.090468232966    -4649.093144766857                   0.0                1.0e-6
   -1820.0749776145694    -4656.965436403982                   0.0                1.0e-6
   -1799.1185614178917   -4665.1015425134765                   0.0                1.0e-6
   -1777.5221976133953    -4673.372961469226                   0.0                1.0e-6
   -1755.6089756685408    -4681.648974939499                   0.0                1.0e-6
    -1733.719849421403    -4689.799087777879                   0.0                1.0e-6
   -1712.2088956747534    -4697.695253799701                   0.0                1.0e-6
     -1691.43824516832    -4705.213774397706                   0.0                1.0e-6
   -1671.7729174013843    -4712.236763220123                   0.0                1.0e-6
   -1653.5758551615854   -4718.6530801942445                   0.0                1.0e-6
   -1637.2035210393537     -4724.35864755168                   0.0                1.0e-6
    -1623.002489571701    -4729.256063996118                   0.0                1.0e-6
   -1611.3075461199628    -4733.253425691135                   0.0                1.0e-6
   -1602.4418826318763    -4736.262240711256                   0.0                1.0e-6
   -1596.7200484197135    -4738.194285482028                   0.0                1.0e-6
   -1594.4543447951573    -4738.957199887318                   0.0                1.0e-6
   -1595.9653040898515    -4738.448559195445                   0.0                1.0e-6
    -1601.596708287226   -4736.5481084861285                   0.0                1.0e-6
   -1611.7352140933497    -4733.107816187105                   0.0                1.0e-6
    -1626.834004640203    -4727.939415997875                   0.0                1.0e-6
   -1647.4389752870454    -4720.799172036994                   0.0                1.0e-6
    -1674.214875824056    -4711.369710558643                   0.0                1.0e-6
    -1707.967833340413    -4699.238861802457                   0.0                1.0e-6
   -1749.6602539236233    -4683.875424884817                   0.0                1.0e-6
    -1800.414970236479    -4664.601369350695                   0.0                1.0e-6
   -1861.5085453708305    -4640.558795609789                   0.0                1.0e-6
   -1934.3596434617903    -4610.667280312729                   0.0                1.0e-6
   -2020.5289322249178     -4573.56128569871                   0.0                1.0e-6
   -2121.7588034925643    -4527.487115365631                   0.0                1.0e-6
   -2240.0770994006825    -4470.129146763058                   0.0                1.0e-6
   -2378.0116755782396    -4398.301998591453                   0.0                1.0e-6
    -2538.934321670121    -4307.413668345018                   0.0                1.0e-6
   -2727.4930555908854     -4190.55863002816                   0.0                1.0e-6
    -2949.961654878246    -4037.044244834084                   0.0                1.0e-6
   -3214.0754922534397   -3830.1068823331557                   0.0                1.0e-6
    -3527.442646536649   -3543.6066902796256                   0.0                1.0e-6
    -3892.808161407264   -3137.8407573490717                   0.0                1.0e-6
    -4297.351528561255   -2555.9283714478865                   0.0                1.0e-6
    -4692.715953729489    -1725.809079131505                   0.0                1.0e-6
    -4966.244401745271    -580.0142602848325                   0.0                1.0e-6
    -4920.516364659705     887.9857572709378                   0.0                1.0e-6
    -4313.284686497279      2528.94745165416                   0.0                1.0e-6
     -3021.77634376126       3983.5747423997                   0.0                1.0e-6
   -1260.6379285633825     4838.470007457669                   0.0                1.0e-6
    448.02167936167257     4979.887205030044                   0.0                1.0e-6
    1655.3357134853925     4718.035997707077                   0.0                1.0e-6
    2275.0131595347834     4452.450462828707                   0.0                1.0e-6
     2494.679823532822     4333.194269595842                   0.0                1.0e-6
    2530.6110832297727     4312.308841610795                   0.0                1.0e-6
     2511.705189717927      4323.34789716766                   0.0                1.0e-6
     2521.461235669296     4317.665253006197                   0.0                1.0e-6
    2608.9610097325703     4265.363108774587                   0.0                1.0e-6
     2763.930751479872     4166.615749145091                   0.0                1.0e-6
      2925.34066606875    4054.9207128431553                   0.0                1.0e-6
     3031.114688834955    3976.4737825275515                   0.0                1.0e-6
       3055.5438888069    3957.7331319297928                   0.0                1.0e-6
     3012.769023284692     3990.391310678215                   0.0                1.0e-6
     2948.689441033566    4037.9735735065374                   0.0                1.0e-6
     2919.944828599616    4058.8079774651032                   0.0                1.0e-6
    2949.6411423005643     4037.278431276176                   0.0                1.0e-6
     3009.706637482677     3992.701586181056                   0.0                1.0e-6
    3066.1420288068834     3949.528207163991                   0.0                1.0e-6
      3104.89161887084    3919.1386853574877                   0.0                1.0e-6
    3124.0091452603665     3903.916861349585                   0.0                1.0e-6
    3127.1031479271605    3901.4389527742255                   0.0                1.0e-6
    3120.2872095151392    3906.8923366451027                   0.0                1.0e-6
    3109.2806460812967    3915.6575263810128                   0.0                1.0e-6
    3097.7351759219173     3924.797673747783                   0.0                1.0e-6
    3087.2228200940854     3933.071987529636                   0.0                1.0e-6
    3078.0305988368596     3940.269994889183                   0.0                1.0e-6
     3069.943040147451    3946.5744298378854                   0.0                1.0e-6
     3062.702557425927    3952.1959775214445                   0.0                1.0e-6
    3056.1689291128478    3957.2504945637734                   0.0                1.0e-6
     3050.303578043708    3961.7733506314758                   0.0                1.0e-6
     3045.094728470031    3965.7783718513606                   0.0                1.0e-6
     3040.494110914131    3969.3066852406973                   0.0                1.0e-6
    3036.3915736509534    3972.4458726912176                   0.0                1.0e-6
    3032.6248635732245     3975.322180256272                   0.0                1.0e-6
      3029.00939104356    3978.0776901626646                   0.0                1.0e-6
     3025.372154546382    3980.8445494009666                   0.0                1.0e-6
    3021.5790136964924     3983.724421190418                   0.0                1.0e-6
     3017.550517750902    3986.7767523177495                   0.0                1.0e-6
     3013.266119022086     3990.015951841994                   0.0                1.0e-6
    3008.7591875023077    3993.4155996615796                   0.0                1.0e-6
     3004.106116418976    3996.9171171409225                   0.0                1.0e-6
     2999.412606047553     4000.440478082761                   0.0                1.0e-6
    2994.7995224300835    4003.8950810994716                   0.0                1.0e-6
    2990.3899457156795     4007.189535392926                   0.0                1.0e-6
    2986.2983522156537    4010.2396626079685                   0.0                1.0e-6
    2982.6223770604233    4012.9744275111484                   0.0                1.0e-6
    2979.4372672334434    4015.3397827108615                   0.0                1.0e-6
    2976.7929184782415    4017.3005763196006                   0.0                1.0e-6
     2974.713257216968    4018.8407578974334                   0.0                1.0e-6
    2973.1976555635297    4019.9621516814723                   0.0                1.0e-6
     2972.224038478942    4020.6820646611595                   0.0                1.0e-6
    2971.7533470455287     4021.029973069549                   0.0                1.0e-6
     2971.735049767621    4021.0434956591353                   0.0                1.0e-6
    2972.1134330202253     4020.763825600893                   0.0                1.0e-6
     2972.834440093724    4020.2307635001043                   0.0                1.0e-6
    2973.8528561507906    4019.4774772305655                   0.0                1.0e-6
    2975.1396479525947    4018.5251119260797                   0.0                1.0e-6
    2976.6892605818625    4017.3773840574904                   0.0                1.0e-6
    2978.5266475815934    4016.0153149168086                   0.0                1.0e-6
    2980.7137625877535     4014.392290935199                   0.0                1.0e-6
    2983.3551592673903    4012.4296870690014                   0.0                1.0e-6
     2986.602212278468     4010.013369754939                   0.0                1.0e-6
    2990.6552581694327     4006.991530660319                   0.0                1.0e-6
    2995.7626367731573    4003.1745183184235                   0.0                1.0e-6
    3002.2151893723167      3998.33764916148                   0.0                1.0e-6
    3010.3342959466645     3992.228378568453                   0.0                1.0e-6
     3020.451170166923    3984.5796175553155                   0.0                1.0e-6
    3032.8751895235464     3975.131203466436                   0.0                1.0e-6
    3047.8500083466674      3963.66122752957                   0.0                1.0e-6
    3065.4987138457177      3950.02754869004                   0.0                1.0e-6
     3085.763971576967    3934.2166579533396                   0.0                1.0e-6
      3108.35635981906       3916.3912905087                   0.0                1.0e-6
    3132.7338378111813     3896.919129444801                   0.0                1.0e-6
    3158.1470341480153    3876.3523202492956                   0.0                1.0e-6
       3183.7983456367    3855.3116727861325                   0.0                1.0e-6
     3209.177388191846     3834.211847448985                   0.0                1.0e-6
     3234.646317639309    3812.7500835725464                   0.0                1.0e-6
     3262.325156197693    3789.0941628890273                   0.0                1.0e-6
    3297.1471241669415    3758.8323774275523                   0.0                1.0e-6
     3347.259998534766    3714.2765785828387                   0.0                1.0e-6
    3421.1358120416685      3646.34471156609                   0.0                1.0e-6
     3516.729430269994    3554.2388938101626                   0.0                1.0e-6
     3618.471933751835    3450.6029711704377                   0.0                1.0e-6
    3360.2625100155306    3702.5175035081375                   0.0                1.0e-6
    3358.8861314877054     3703.766185344258                   0.0                1.0e-6
    3552.6437166562946    3518.3408906049094                   0.0                1.0e-6
     3705.570175443404     3356.895839144304                   0.0                1.0e-6
     3820.959562877536     3224.944653611083                   0.0                1.0e-6
    3912.0502409128917    3113.8180602876255                   0.0                1.0e-6
     3996.031256609846    3005.2843785900086                   0.0                1.0e-6
     4087.863477140769    2879.1269843927657                   0.0                1.0e-6
     4196.559312950483     2718.251263751856                   0.0                1.0e-6
     4324.438304813235     2509.827354194714                   0.0                1.0e-6
     4467.690447281324    2244.9369851448405                   0.0                1.0e-6
     4617.327452371319    1918.4074639080673                   0.0                1.0e-6
     4760.346581598327     1529.411789893462                   0.0                1.0e-6
     4881.398218932467    1082.5670548298322                   0.0                1.0e-6
    4965.2289204244535     588.6440076825838                   0.0                1.0e-6
