# Supplementary material for: Single spin exact gradients for the optimization of complex pulses and pulse sequences
Source: J Biomol NMR. 2026 Feb 17;80(1):6. doi: 10.1007/s10858-025-00486-7 (PMC12913341; doi:10.1007/s10858-025-00486-7)
Supplement: Supplementary file 1 — (zip 804 KB) [file 10858_2025_486_MOESM1_ESM.zip › SUPPINFO/01_XACT_examplepulseshapes/15N_6kHz_XYZT/15N_6kHz_exc_td1_ppxy.xyzt]

# File Format xyzt (x-rf-component, y-rf-component, z-component, time)
# ------------------------------------
# Pulse optimized using PulseOptimizer
# No. iterations :   4944
# using          :   BFGS
# converged      :   true
# max. amplitude :   5000.130710162061  [Hz]
# sqrt rf-power  :   4954.983237173534  [Hz]
# rf-energy      :   12275.929440335354  [Hz]
# pulse length   :   500.0  [µs]
# cost           :   0.002588049675841066
# tr. efficiency :   0.9987060418646835
# ------------------------------------
    427.18175984270084    -4981.727812293547                   0.0                1.0e-6
     386.8053788362489    -4984.966657101417                   0.0                1.0e-6
    385.76369671240144    -4985.074669955964                   0.0                1.0e-6
     799.9719976076915    -4935.597391083332                   0.0                1.0e-6
     316.8947837309704    -4989.961139303891                   0.0                1.0e-6
     808.0682623205693    -4934.264570247084                   0.0                1.0e-6
    511.89891485730465    -4973.595344498857                   0.0                1.0e-6
     691.2372931123045    -4950.585536215424                   0.0                1.0e-6
     567.7056708483337    -4967.691116071236                   0.0                1.0e-6
      373.053987868409    -4985.380557129549                   0.0                1.0e-6
     585.6010935866383    -4965.097588170293                   0.0                1.0e-6
    1367.7294115851228    -4809.308541686442                   0.0                1.0e-6
    1100.0290122794295    -4877.165280879347                   0.0                1.0e-6
    1229.1761345313669   -4846.5322790792225                   0.0                1.0e-6
     436.0103154836349    -4980.588967650292                   0.0                1.0e-6
    1481.2303947725736    -4775.254017523387                   0.0                1.0e-6
     1411.824067795479    -4796.551902345375                   0.0                1.0e-6
    1534.3860357306453     -4757.99783073225                   0.0                1.0e-6
    1601.0181464473083    -4736.541268709158                   0.0                1.0e-6
    1608.9767897047604    -4734.043419574282                   0.0                1.0e-6
    1634.5804903984772    -4725.230460167006                   0.0                1.0e-6
     2139.338447911614    -4519.209907639828                   0.0                1.0e-6
      2434.79838158462    -4367.100632225315                   0.0                1.0e-6
     2424.796672177373    -4372.499834720477                   0.0                1.0e-6
     2600.461589579366    -4270.585199774675                   0.0                1.0e-6
    3020.5898780288926   -3984.3343903660634                   0.0                1.0e-6
    2986.7651422272634   -4009.8738705700416                   0.0                1.0e-6
      3632.71393453117    -3435.606743902397                   0.0                1.0e-6
     3163.263330724905   -3872.1655807057164                   0.0                1.0e-6
     3699.388028012649    -3363.584910413819                   0.0                1.0e-6
     3975.904026832737    -3029.530054864552                   0.0                1.0e-6
     4278.358881467533   -2579.2373859264417                   0.0                1.0e-6
     4528.219967599842   -2120.1463832599493                   0.0                1.0e-6
    4509.2945996102735    -2149.716368988001                   0.0                1.0e-6
     4600.366755558385   -1953.6035770227809                   0.0                1.0e-6
     4669.466213787686   -1787.7513561503006                   0.0                1.0e-6
     4807.667603422755     -1373.29982458704                   0.0                1.0e-6
     4886.110019629022   -1053.4639697335458                   0.0                1.0e-6
     4915.327271838822    -898.1126140929535                   0.0                1.0e-6
     4903.597629449212    -893.4753553523777                   0.0                1.0e-6
     4996.520509889063   -142.81017572466493                   0.0                1.0e-6
     4989.342965662563    326.45428231622384                   0.0                1.0e-6
    4969.0139612809335     556.9626300757806                   0.0                1.0e-6
     4909.589744786477     946.5432411762729                   0.0                1.0e-6
     4927.120555039711     823.7524404592766                   0.0                1.0e-6
     4780.538610325244     1405.067286852795                   0.0                1.0e-6
     4762.170680195142    1523.7101177942661                   0.0                1.0e-6
    4868.3237690470805    1135.5145124256123                   0.0                1.0e-6
     4873.027503270596    1100.8770481619922                   0.0                1.0e-6
     4772.508216951105     1463.860736916262                   0.0                1.0e-6
     4566.560974907146    2036.1588513622744                   0.0                1.0e-6
     4066.819037895463      2899.04788458713                   0.0                1.0e-6
     4402.940960091706     2344.394872738242                   0.0                1.0e-6
    3971.2511902981933    3036.6875061823757                   0.0                1.0e-6
    2833.2185482397595     4116.616472952322                   0.0                1.0e-6
     2375.661616151708     4385.513661776167                   0.0                1.0e-6
     2868.923176179261     4089.159463268523                   0.0                1.0e-6
    2608.2890477749756       4261.7630073122                   0.0                1.0e-6
    2850.8187565444387     4103.415310700667                   0.0                1.0e-6
    1668.0983182123182    4705.7423634119605                   0.0                1.0e-6
    1982.9253129594783     4585.002389214125                   0.0                1.0e-6
     2982.483804115286    3996.8493394214684                   0.0                1.0e-6
     840.3357479645949     4918.189533099584                   0.0                1.0e-6
     1987.536599414011      4520.01588315167                   0.0                1.0e-6
     2052.754659097168     4552.442669575405                   0.0                1.0e-6
     882.8869400142496     4871.949521407282                   0.0                1.0e-6
     2188.413743317888     4476.614855281262                   0.0                1.0e-6
    1980.9034175363513     4568.673251361003                   0.0                1.0e-6
   -435.91369032126755     4975.946628821729                   0.0                1.0e-6
     1016.931254249559     4892.696667925429                   0.0                1.0e-6
    1659.5593835462696     4679.787065387865                   0.0                1.0e-6
    -84.42023870830893     4998.010840542806                   0.0                1.0e-6
    1854.2052011308876     4571.835971472567                   0.0                1.0e-6
    1988.5554511689807     4571.490847650955                   0.0                1.0e-6
    2686.3980241096347     4174.702591058888                   0.0                1.0e-6
    1348.5325596268067      4506.59027325253                   0.0                1.0e-6
    1721.5467939525533    3897.3276701562068                   0.0                1.0e-6
     2932.698955108261    2523.3560929104056                   0.0                1.0e-6
     666.9739469996847     4304.738954465931                   0.0                1.0e-6
    2002.0378285153745    3634.9404681784463                   0.0                1.0e-6
     897.6902631717419     4086.058749139333                   0.0                1.0e-6
    -404.0056173143798     4304.753361016268                   0.0                1.0e-6
    130.24014010959866     4989.901576274431                   0.0                1.0e-6
     965.3826496474627     4092.075584492908                   0.0                1.0e-6
    1806.8735397363535     4521.142897197283                   0.0                1.0e-6
     1883.019619131789     4597.425628042213                   0.0                1.0e-6
     2853.847050980119    3153.7696291476827                   0.0                1.0e-6
     722.8066411110152     4720.075899801045                   0.0                1.0e-6
    2068.4551014160684      4115.17855668322                   0.0                1.0e-6
      3286.20143423533    2993.7099212653484                   0.0                1.0e-6
     4586.666877662173     521.7334424808927                   0.0                1.0e-6
     4063.084921799162     842.2432175247978                   0.0                1.0e-6
     4804.676031440118   -1191.8222728821572                   0.0                1.0e-6
    3605.5544121249236    1294.5553092083167                   0.0                1.0e-6
     4685.287983366491   -1744.2766590557333                   0.0                1.0e-6
     4192.049698013005   -1940.2062069767373                   0.0                1.0e-6
       4934.0308515582    -553.3717423562799                   0.0                1.0e-6
     4572.179487257516   -126.41791275071544                   0.0                1.0e-6
    3906.4353767299817    -2867.990694527041                   0.0                1.0e-6
     4949.944392996941    -577.7665722293739                   0.0                1.0e-6
     4774.068833439898   -1384.0301224483576                   0.0                1.0e-6
     4657.838391528513   -1696.7182381087043                   0.0                1.0e-6
     4692.266959897965     1042.922522863266                   0.0                1.0e-6
     4759.130060703792   -1513.0143860307383                   0.0                1.0e-6
     4375.118827472345    -258.9416448253566                   0.0                1.0e-6
      4754.61741975961   -1473.4320487393215                   0.0                1.0e-6
    4612.7774276081345    -546.0884196281831                   0.0                1.0e-6
     4946.773822696081    470.79039181285486                   0.0                1.0e-6
     4422.731191885402    1124.4252289798596                   0.0                1.0e-6
     4877.260897223442   -379.80495462031496                   0.0                1.0e-6
     4715.311509881525     1603.884875918999                   0.0                1.0e-6
     4913.103443819429    -922.1320110595292                   0.0                1.0e-6
     4807.414795775936    -957.3853031893144                   0.0                1.0e-6
     4881.288304502996    -552.3159872570078                   0.0                1.0e-6
     4915.624402588141     -914.391815996284                   0.0                1.0e-6
     4915.156318283652    -560.2422115151026                   0.0                1.0e-6
       4787.8791020432    -745.3421914385189                   0.0                1.0e-6
     4781.626689031356     853.5073467516395                   0.0                1.0e-6
        4997.408347884    156.06818541554944                   0.0                1.0e-6
     4996.401606914037    182.36144291499284                   0.0                1.0e-6
     4875.467368588997     44.73478676027699                   0.0                1.0e-6
     4979.550276101326     450.1972180369548                   0.0                1.0e-6
     4827.777328908923     1243.466468758665                   0.0                1.0e-6
       4783.6178672055    1318.5636623889561                   0.0                1.0e-6
     4615.598559278012     1918.439924825079                   0.0                1.0e-6
     4882.105530562606     1079.404162637659                   0.0                1.0e-6
     4624.990501579235    1898.6747949945643                   0.0                1.0e-6
    4859.2948922511505    1177.6701923807343                   0.0                1.0e-6
     4900.602411460188     992.0806635753448                   0.0                1.0e-6
     4659.451562882367     1813.213515330637                   0.0                1.0e-6
     4748.119882206317     1559.659544268437                   0.0                1.0e-6
     4337.122660797694    2480.9971260519337                   0.0                1.0e-6
     4032.016327233768     2956.824250416052                   0.0                1.0e-6
    1556.2039414406854     4751.364987170391                   0.0                1.0e-6
    1218.8914577080589     4849.133943196501                   0.0                1.0e-6
    2323.9156047784527     4427.122123280539                   0.0                1.0e-6
    2150.6942870948837     4513.753625911623                   0.0                1.0e-6
    2438.9670964808115     4364.760442718918                   0.0                1.0e-6
    2849.6495823777914     4108.414915371892                   0.0                1.0e-6
     2547.595242685554    4302.3031669389775                   0.0                1.0e-6
     2428.591877481225    4370.5645955148975                   0.0                1.0e-6
      2640.60562741243     4245.841172564539                   0.0                1.0e-6
     2658.993352460605     4234.364878424313                   0.0                1.0e-6
    2835.5254054361562     4118.229653380197                   0.0                1.0e-6
     2808.948137801727     4136.430354400218                   0.0                1.0e-6
    2940.9440918098276    4043.6327155136355                   0.0                1.0e-6
    2804.1110073673044    4139.7009869157655                   0.0                1.0e-6
    2499.9777407731717     4330.146862607184                   0.0                1.0e-6
     2316.995605763993     4430.764628290226                   0.0                1.0e-6
     2661.440358181706      4232.83031452126                   0.0                1.0e-6
     2550.916937049332      4300.28802566324                   0.0                1.0e-6
    2629.7605081606443    4252.5817827711635                   0.0                1.0e-6
    2494.3753781104397     4333.402326306897                   0.0                1.0e-6
    2488.3853151139488     4336.846883399605                   0.0                1.0e-6
    2654.2553216712813     4237.366423506374                   0.0                1.0e-6
     2680.296758054948     4220.904122227714                   0.0                1.0e-6
    2608.4762317264363    4265.6907631450795                   0.0                1.0e-6
    2398.1961008189264     4387.342236717952                   0.0                1.0e-6
    2685.4083765163027     4217.671086683878                   0.0                1.0e-6
    2712.9518304570065     4199.999278972339                   0.0                1.0e-6
    2668.8357074881787     4228.184162210036                   0.0                1.0e-6
     2214.547899410163     4482.839939492915                   0.0                1.0e-6
     2476.884666990733     4343.417754479917                   0.0                1.0e-6
    2405.7713009556546     4383.194943591859                   0.0                1.0e-6
    2263.2387199196783     4458.470578383569                   0.0                1.0e-6
     2356.737413150376     4409.745946914132                   0.0                1.0e-6
    2876.2269305578025    4089.9300121425235                   0.0                1.0e-6
    2244.7833010175477     4467.781766138136                   0.0                1.0e-6
    2241.7429558755507     4469.319665043357                   0.0                1.0e-6
    2193.0600256472194     4493.411026832273                   0.0                1.0e-6
    2276.5384571017225      4451.69597585749                   0.0                1.0e-6
    1999.7294096083178     4582.722488847471                   0.0                1.0e-6
    2474.2340031620574     4344.902247300581                   0.0                1.0e-6
    2263.9355994736725     4458.120142378412                   0.0                1.0e-6
    2318.3693629694894     4430.060105100189                   0.0                1.0e-6
      2231.74935465617     4474.318255139987                   0.0                1.0e-6
    2157.5736713567953     4510.562998148263                   0.0                1.0e-6
    1963.2848940365582      4598.44856406125                   0.0                1.0e-6
    2433.2246573116786     4368.042627659475                   0.0                1.0e-6
    2132.8872459335043     4522.278571598269                   0.0                1.0e-6
    2098.3909128940704     4538.363835534576                   0.0                1.0e-6
    1897.8567729749864     4625.836995186787                   0.0                1.0e-6
    2128.4572084150445     4524.370676851247                   0.0                1.0e-6
     2198.969756483542     4490.526287144422                   0.0                1.0e-6
    2043.0169888977798     4563.589477304885                   0.0                1.0e-6
     2109.928662898592    4533.0161837387595                   0.0                1.0e-6
      1795.12700514627     4666.669492391307                   0.0                1.0e-6
    1943.0005765852866      4607.04697141569                   0.0                1.0e-6
    1999.3134707250363     4582.894990632004                   0.0                1.0e-6
     2068.523909167695     4552.076293024964                   0.0                1.0e-6
    2063.5286123266696     4554.361217018168                   0.0                1.0e-6
     1846.311419633176     4646.637951179115                   0.0                1.0e-6
     2154.863402857524    4511.8567065507905                   0.0                1.0e-6
    2173.6686426916376     4502.820235428135                   0.0                1.0e-6
    1739.1206353374728     4687.824608797912                   0.0                1.0e-6
    1795.3140195026176     4666.588031771896                   0.0                1.0e-6
    1520.1743700594934     4763.353602345266                   0.0                1.0e-6
    1653.9509177905902     4718.545970568499                   0.0                1.0e-6
    1697.4048875550156     4703.092362416239                   0.0                1.0e-6
    2412.6445511791953     4379.436455349753                   0.0                1.0e-6
    1592.2796112730682     4739.710221559359                   0.0                1.0e-6
    1960.7968711763683     4599.524649963162                   0.0                1.0e-6
      1607.54377295896    4734.5519473803615                   0.0                1.0e-6
    1861.9914586367977     4640.388841217626                   0.0                1.0e-6
     1643.267335333317     4722.275774423522                   0.0                1.0e-6
    1989.0487095015271     4587.364342875292                   0.0                1.0e-6
    1362.7891595906733     4810.727543781277                   0.0                1.0e-6
    2030.3321333905744     4569.241906736875                   0.0                1.0e-6
    1707.7390635679271     4699.337155166135                   0.0                1.0e-6
    1870.3198016345375     4637.034737715582                   0.0                1.0e-6
    2015.2918265589494     4575.884747646778                   0.0                1.0e-6
     1867.546020381147     4638.141010812445                   0.0                1.0e-6
     2051.154624907602      4559.93756549466                   0.0                1.0e-6
    1827.6608686674847     4654.019887369822                   0.0                1.0e-6
     1741.688282228125     4686.873339460196                   0.0                1.0e-6
    1286.4238627552063     4831.713187152132                   0.0                1.0e-6
    1840.1424694994037     4649.091749185175                   0.0                1.0e-6
    1450.7606114669259     4784.911706000668                   0.0                1.0e-6
    1565.0742561540583     4748.759481970528                   0.0                1.0e-6
     1544.357770697834     4755.547657400335                   0.0                1.0e-6
    1357.5395164007962     4812.161708019319                   0.0                1.0e-6
    1411.8893884358063     4796.515985320312                   0.0                1.0e-6
    1170.8813004901108     4861.000724916532                   0.0                1.0e-6
    1286.3261477984865     4831.703261557928                   0.0                1.0e-6
    1102.2556421619938      4876.99005856135                   0.0                1.0e-6
     708.9782269778296     4949.475109742205                   0.0                1.0e-6
    1169.8756100435105     4861.215974966823                   0.0                1.0e-6
      587.323019864812     4965.398352621948                   0.0                1.0e-6
    1009.9270372034938     4896.947794194588                   0.0                1.0e-6
     686.3187308496422     4952.689998308382                   0.0                1.0e-6
     491.1795938237681     4975.811837819255                   0.0                1.0e-6
     1463.401993960681     4781.032018300351                   0.0                1.0e-6
     391.2144882202823     4984.654963357062                   0.0                1.0e-6
    395.83579864344216     4984.238855325016                   0.0                1.0e-6
     285.0598081997147     4991.857400777818                   0.0                1.0e-6
      889.999574909859    4919.7045387138505                   0.0                1.0e-6
    163.76724246961336     4997.323170635873                   0.0                1.0e-6
    1087.4497656079561      4880.20754670292                   0.0                1.0e-6
    -360.7383485864945     4985.787402461741                   0.0                1.0e-6
    1284.4014060859195     4832.230706838531                   0.0                1.0e-6
    3383.9111704614284    3680.8713785371256                   0.0                1.0e-6
    3390.5084916677524    3669.5851054729137                   0.0                1.0e-6
    3280.1252263458573     3705.556549678181                   0.0                1.0e-6
    -4436.480043670482    1872.1998209251349                   0.0                1.0e-6
     2153.510245517569    2721.5127483389747                   0.0                1.0e-6
   -3329.2555456415976     3328.775265736569                   0.0                1.0e-6
    1398.2220780704406      578.222382725854                   0.0                1.0e-6
    -4324.634832769268   -1759.7680465951048                   0.0                1.0e-6
    -4578.637892305703   -107.29442591593639                   0.0                1.0e-6
    1012.4059471593192    -1802.245062692792                   0.0                1.0e-6
    1113.5677153257752    -4737.207900045149                   0.0                1.0e-6
    1524.5715150232704     -4761.90019097806                   0.0                1.0e-6
     1068.930539737366    -4884.239430788498                   0.0                1.0e-6
     1591.176062509578    -4740.052527453526                   0.0                1.0e-6
    2410.7701612046694    -4380.437669395283                   0.0                1.0e-6
    2813.4263342261715    -4133.390226441101                   0.0                1.0e-6
    2127.8928263646753    -4523.508561810339                   0.0                1.0e-6
     2284.497291752388    -4447.606400624421                   0.0                1.0e-6
    2114.0304293660483    -4531.129549266337                   0.0                1.0e-6
    2040.0333187867702    -4564.900809951686                   0.0                1.0e-6
     2565.080914409926    -4291.911845450651                   0.0                1.0e-6
    3039.8373715405937    -3969.846338304847                   0.0                1.0e-6
    2991.2593191344595    -4006.573476910124                   0.0                1.0e-6
     3240.921623975797   -3807.4396447456447                   0.0                1.0e-6
    3095.6115812190287   -3926.4922509321623                   0.0                1.0e-6
     2792.962065333197    -4147.236668129899                   0.0                1.0e-6
    3200.6913177587617   -3841.3304629903764                   0.0                1.0e-6
    2686.0477089372907    -4217.242484992326                   0.0                1.0e-6
    2786.6873619018943    -4151.451391818254                   0.0                1.0e-6
    2926.5837908412245   -4054.0464333173386                   0.0                1.0e-6
     3299.728612908365    -3756.587882451187                   0.0                1.0e-6
    3240.9144395849453    -3807.459074268867                   0.0                1.0e-6
    3297.9873266075515     -3758.12089497699                   0.0                1.0e-6
     3399.788881112802    -3666.276137741359                   0.0                1.0e-6
    3423.0717007553535   -3644.5538925895235                   0.0                1.0e-6
     3303.646957112056   -3753.1444824945734                   0.0                1.0e-6
    3395.9791343528177    -3669.827107859124                   0.0                1.0e-6
    3505.4701250288495   -3565.3765035252795                   0.0                1.0e-6
     4175.000782574332   -2751.3298945144506                   0.0                1.0e-6
     3453.680256180164    -3615.576375241001                   0.0                1.0e-6
     3717.331795913447   -3343.9057379889377                   0.0                1.0e-6
     3523.899867711928   -3547.1744424994513                   0.0                1.0e-6
    3647.9570103526526    -3419.471601237101                   0.0                1.0e-6
     3272.244111459052   -3780.5842277790452                   0.0                1.0e-6
     3976.881865784546     -3030.64748983076                   0.0                1.0e-6
    3644.0493944592636    -3423.611804494249                   0.0                1.0e-6
     3816.795928592609    -3229.914014240734                   0.0                1.0e-6
    3909.4741247790616    -3117.089011694658                   0.0                1.0e-6
    4088.4505769049956   -2878.3441885489015                   0.0                1.0e-6
      3743.27258257769   -3314.8555145549617                   0.0                1.0e-6
       4066.5384365113   -2909.2299190488297                   0.0                1.0e-6
    3922.5914053778083   -3100.5712709276686                   0.0                1.0e-6
     3836.033258500906    -3207.045543639668                   0.0                1.0e-6
     3715.075148736763    -3346.427684377184                   0.0                1.0e-6
     4031.082048217859    -2958.176082013071                   0.0                1.0e-6
    3990.3917823591237    -3012.824495014487                   0.0                1.0e-6
    3885.6665635047793    -3146.728009447462                   0.0                1.0e-6
    3977.8577946081205   -3029.3733625748973                   0.0                1.0e-6
     3938.315628638047   -3080.5896638278796                   0.0                1.0e-6
    4040.6214867014482   -2945.1375589190193                   0.0                1.0e-6
    4008.5725761008675    -2988.589275048689                   0.0                1.0e-6
     3996.217416945919   -3005.0897603713292                   0.0                1.0e-6
    4095.8288694732228   -2867.8488883094733                   0.0                1.0e-6
     4158.491586373389    -2776.210352459484                   0.0                1.0e-6
     4233.657662828233   -2660.1682478809157                   0.0                1.0e-6
     4001.726741087558   -2997.7583829389882                   0.0                1.0e-6
     4190.350115610709   -2727.8911056127668                   0.0                1.0e-6
     4187.156035519174   -2732.7917574146354                   0.0                1.0e-6
      4117.62669759104   -2836.4458354087155                   0.0                1.0e-6
     4191.227983281132    -2726.540670785163                   0.0                1.0e-6
     4284.465134408401    -2577.551704417506                   0.0                1.0e-6
     4230.108049995972   -2665.8136393621553                   0.0                1.0e-6
     4285.432517371764   -2575.9071571082172                   0.0                1.0e-6
     4317.000399306554    -2522.674027737696                   0.0                1.0e-6
     4316.063506001505   -2524.2908455249644                   0.0                1.0e-6
     4305.093907018258   -2542.9371688855626                   0.0                1.0e-6
     4319.440441679113   -2518.4904264769293                   0.0                1.0e-6
    4423.3465327757085   -2331.1834060745905                   0.0                1.0e-6
     4456.458693252871   -2267.2322489428448                   0.0                1.0e-6
     4335.579208625505    -2490.596529277255                   0.0                1.0e-6
     4512.865465674677   -2152.7848115160555                   0.0                1.0e-6
     4456.180820868704   -2267.7786743244965                   0.0                1.0e-6
     4473.245428655974    -2233.942031343625                   0.0                1.0e-6
    4475.2503022014635    -2229.884877088737                   0.0                1.0e-6
     4515.393824296367    -2147.432772877131                   0.0                1.0e-6
     4448.002390237715    -2283.767573465495                   0.0                1.0e-6
     4538.888233959703   -2097.3183130630696                   0.0                1.0e-6
     4539.623251148059    -2095.758607017078                   0.0                1.0e-6
     4490.397677672381    -2199.219051387339                   0.0                1.0e-6
     4554.566040581045    -2063.061498191673                   0.0                1.0e-6
     4520.324363623967    -2137.064155995227                   0.0                1.0e-6
     4576.736309984799    -2013.378399031657                   0.0                1.0e-6
     4556.350141798256    -2059.131255618608                   0.0                1.0e-6
     4629.050380144222   -1890.0270244686926                   0.0                1.0e-6
     4641.909084416489   -1858.2238284407924                   0.0                1.0e-6
     4653.809562032508   -1828.2102852098985                   0.0                1.0e-6
     4630.939452844001    -1885.369150010841                   0.0                1.0e-6
     4664.305500815644   -1801.2897092229705                   0.0                1.0e-6
     4578.928158048455   -2008.3868919399408                   0.0                1.0e-6
       4647.5822499183    -1843.955549126152                   0.0                1.0e-6
      4646.35136509996   -1847.0718083242382                   0.0                1.0e-6
     4695.959966003691    -1717.041352574396                   0.0                1.0e-6
     4696.720515456844   -1714.9815652226628                   0.0                1.0e-6
     4674.435870342317    -1774.786737442486                   0.0                1.0e-6
     4741.620062426657    -1586.585788850225                   0.0                1.0e-6
     4706.838509991616   -1687.0104449743178                   0.0                1.0e-6
     4712.089853367313   -1672.2406897173657                   0.0                1.0e-6
    4657.5115012348115   -1818.6834570190686                   0.0                1.0e-6
     4754.330617152408   -1548.0809031482572                   0.0                1.0e-6
     4729.499298787337    -1622.333074956293                   0.0                1.0e-6
     4649.215793345061   -1839.8060804363515                   0.0                1.0e-6
     4638.531119161136   -1866.6433448634746                   0.0                1.0e-6
     4643.712141727055   -1853.6688589542282                   0.0                1.0e-6
      4671.81275956666   -1781.6716470157999                   0.0                1.0e-6
     4741.704369424881    -1586.345934043293                   0.0                1.0e-6
      4573.70080562415   -2020.1734232378485                   0.0                1.0e-6
     4730.819614250255     -1618.48846310209                   0.0                1.0e-6
     4669.042441737914   -1788.8986533715902                   0.0                1.0e-6
     4685.992728249608   -1744.0209393486246                   0.0                1.0e-6
     4662.574024324887   -1805.7126303527702                   0.0                1.0e-6
      4695.85874901788    -1717.282092112062                   0.0                1.0e-6
      4683.81936124156   -1749.7774332075282                   0.0                1.0e-6
     4639.658375115825   -1863.6902718652977                   0.0                1.0e-6
     4547.691952489815   -2078.1020914154883                   0.0                1.0e-6
     4573.658936716141   -2020.3155267051065                   0.0                1.0e-6
     4388.685548022147    -2395.596732307103                   0.0                1.0e-6
     4659.114359433561   -1814.6317699212254                   0.0                1.0e-6
     4407.085229630795   -2361.6761696540334                   0.0                1.0e-6
     4396.894222756259   -2380.6625687536994                   0.0                1.0e-6
     4341.836053952255     -2479.26518837449                   0.0                1.0e-6
     4494.727734623972    -2190.211033090844                   0.0                1.0e-6
      4214.69495892205   -2689.9336636126677                   0.0                1.0e-6
     4087.927011282049   -2879.0504618405434                   0.0                1.0e-6
    3834.7096168187413   -3208.5456859309434                   0.0                1.0e-6
    3760.1767161946323    -3295.358591177471                   0.0                1.0e-6
     3628.955355814145    -3438.634116853664                   0.0                1.0e-6
     3203.766540554565    -3838.694394452434                   0.0                1.0e-6
    2532.3053636197774    -4310.887155581325                   0.0                1.0e-6
    2446.7232190023046   -4360.0942427535665                   0.0                1.0e-6
    1590.2816991762354    -4740.224489677897                   0.0                1.0e-6
    1378.0153742404727     -4804.23123900804                   0.0                1.0e-6
     385.5334513807748    -4984.878773011869                   0.0                1.0e-6
     882.9066919463718    -4921.445527988314                   0.0                1.0e-6
      661.755259034271    -4955.991928969574                   0.0                1.0e-6
    -47.03304459990478    -4999.774844558245                   0.0                1.0e-6
   -1324.9175720350947     -4821.26498447184                   0.0                1.0e-6
    -1986.416072131273    -4588.271748635872                   0.0                1.0e-6
    -1794.944575831383    -4666.689107042034                   0.0                1.0e-6
   -1952.6485815371248    -4602.953373006709                   0.0                1.0e-6
   -2439.4184726111002    -4363.895921131282                   0.0                1.0e-6
    -3150.290157824112    -3882.768966655874                   0.0                1.0e-6
   -3594.9386838365895    -3475.101856663813                   0.0                1.0e-6
   -4076.3454898868395   -2895.4572503499257                   0.0                1.0e-6
    -4199.278453369977   -2713.0988335369284                   0.0                1.0e-6
   -3844.1969358958722    -3197.225482475864                   0.0                1.0e-6
    -4220.975689678131   -2680.0886327328135                   0.0                1.0e-6
   -4398.6166217202735    -2377.173068192444                   0.0                1.0e-6
    -4146.943725627192    -2793.191266897355                   0.0                1.0e-6
    -4532.420241955573   -2111.2231578214146                   0.0                1.0e-6
    -4505.300042989512    -2168.454380232194                   0.0                1.0e-6
     -4312.79433328444   -2529.6738139169724                   0.0                1.0e-6
    -4823.147560572407    -1318.155333907707                   0.0                1.0e-6
    -4849.473817627277   -1217.5554185600408                   0.0                1.0e-6
    -4851.069624059755   -1211.3691923833644                   0.0                1.0e-6
    -4797.842582813047   -1407.2006023969627                   0.0                1.0e-6
    -4890.774125542726   -1039.1398121948496                   0.0                1.0e-6
   -4910.5579588905875    -941.5459519954786                   0.0                1.0e-6
      -4995.6583408278   -208.58721012026422                   0.0                1.0e-6
    -4919.687203814166    -892.0866714654728                   0.0                1.0e-6
    -4962.030386986359    -615.1875146143693                   0.0                1.0e-6
    -4969.078492980684    -555.3564885781524                   0.0                1.0e-6
    -4973.458316345125    -514.5135946011527                   0.0                1.0e-6
    -4990.586093382685    -306.8426625211492                   0.0                1.0e-6
    -4968.862999384506    -557.2651966085258                   0.0                1.0e-6
    -4982.369602505956    -419.5426573485705                   0.0                1.0e-6
    -4965.824319851342    -583.6349024895152                   0.0                1.0e-6
   -4998.9161432227465     103.6589805989735                   0.0                1.0e-6
    -4999.190917871542     91.19331783649127                   0.0                1.0e-6
    -4999.983807844823   -17.105349566516594                   0.0                1.0e-6
    -4993.742326221258    250.14475138502755                   0.0                1.0e-6
    -4990.587022939534    306.87257554264244                   0.0                1.0e-6
     -4983.31821249562     408.2881359835948                   0.0                1.0e-6
    -4930.773231930221     829.3076535695967                   0.0                1.0e-6
    -4996.173865730695    195.56746638833388                   0.0                1.0e-6
    -4999.601896624913     63.08141993714721                   0.0                1.0e-6
    -4928.026984628924     845.4939329759425                   0.0                1.0e-6
    -4978.449050894486      462.756727873307                   0.0                1.0e-6
    -4956.192182667607     660.5738168084285                   0.0                1.0e-6
    -4962.458580637566     611.2906571444119                   0.0                1.0e-6
    -4987.016354115729    360.28593827601037                   0.0                1.0e-6
    -4971.406083596681     534.0473083745109                   0.0                1.0e-6
    -4894.779461595447    1020.3954396821093                   0.0                1.0e-6
    -4970.452800016399     542.6826594834451                   0.0                1.0e-6
    -4968.269532277158     562.5270776933418                   0.0                1.0e-6
    -4910.954569225789     939.5108485730234                   0.0                1.0e-6
    -4954.265872368605     674.8166875690152                   0.0                1.0e-6
    -4909.983680828137     944.5520704327789                   0.0                1.0e-6
    -4952.403627696533     687.6332148111455                   0.0                1.0e-6
    -4879.762358332788     1089.943798636482                   0.0                1.0e-6
    -4944.599037237141     741.5047441088499                   0.0                1.0e-6
    -4868.019392197431     1141.139607309251                   0.0                1.0e-6
    -4882.647067457011    1076.9558615854503                   0.0                1.0e-6
    -4896.464762512623    1010.3165249704031                   0.0                1.0e-6
    -4839.947833064123    1255.0203346696458                   0.0                1.0e-6
   -4963.7020379358955     598.9379865849023                   0.0                1.0e-6
    -4864.340322010295     1156.880144464973                   0.0                1.0e-6
    -4865.390120381376    1152.4443904571056                   0.0                1.0e-6
    -4790.370352985142    1432.6279400672704                   0.0                1.0e-6
    -4780.562340158358    1464.5307244259882                   0.0                1.0e-6
    -4841.047755585448    1250.3952556953502                   0.0                1.0e-6
   -4948.5411118194515     714.9425548302333                   0.0                1.0e-6
     -4848.70536392493     1219.542148529094                   0.0                1.0e-6
     -4836.75335342664    1266.7110076573408                   0.0                1.0e-6
    -4783.303913107844    1456.0821777175074                   0.0                1.0e-6
    -4908.431918563728     952.4439365945477                   0.0                1.0e-6
   -4766.8570927493565     1508.678047685982                   0.0                1.0e-6
    -4601.979682852324     1918.188796399207                   0.0                1.0e-6
    -4893.733724024116    1025.2125458969442                   0.0                1.0e-6
    -4866.479518209525    1147.5561296004666                   0.0                1.0e-6
    -4878.252386725801    1096.6821920671607                   0.0                1.0e-6
    -4787.959560742922     1440.699126157081                   0.0                1.0e-6
    -4633.526995988098    1845.4913203448916                   0.0                1.0e-6
    -4781.524338105953     1429.814528643688                   0.0                1.0e-6
    -4780.025449869979    1402.4246946196213                   0.0                1.0e-6
    -4782.809534524508     1452.138119124582                   0.0                1.0e-6
   -4851.1622677069145    1179.8195845740609                   0.0                1.0e-6
    -4650.497972013667    1836.4613431504774                   0.0                1.0e-6
    -4831.771771006966    1242.3574789664763                   0.0                1.0e-6
    -4881.706922273053    1067.9724507537392                   0.0                1.0e-6
   -4610.6752038680825    1934.4937848091627                   0.0                1.0e-6
    -4731.031612731075    1581.1678793633037                   0.0                1.0e-6
    -4847.492834729764    1214.8425189701375                   0.0                1.0e-6
    -4867.991654800654     951.5529777612642                   0.0                1.0e-6
    -4734.675710584469    1492.7861916533743                   0.0                1.0e-6
    -4642.389106109385    1825.1961838625411                   0.0                1.0e-6
    -4694.256026796878    1686.9183149943597                   0.0                1.0e-6
    -4844.597113870169    1117.0109637706976                   0.0                1.0e-6
    -4202.147276054661    2698.8062887591977                   0.0                1.0e-6
    -4842.144394178528     730.7919603952016                   0.0                1.0e-6
    -4411.500771752313     2308.626055651687                   0.0                1.0e-6
    -4806.325330641209    1195.7807932468725                   0.0                1.0e-6
    -4864.983722398711     349.6422058294876                   0.0                1.0e-6
    -4861.102615787617     776.7967198826607                   0.0                1.0e-6
    -4651.734629075528    1766.0782116849437                   0.0                1.0e-6
    -4793.537612872138    1394.7380050051797                   0.0                1.0e-6
    -4846.132488657169    1229.4007485976385                   0.0                1.0e-6
   -4630.6856480117685     1743.008291492216                   0.0                1.0e-6
    -4812.121747122059     630.6129188497544                   0.0                1.0e-6
    -4618.997606655269    1274.0175755511855                   0.0                1.0e-6
    -4336.003604068365    2374.3608810089827                   0.0                1.0e-6
    -4939.462622436741     678.1719832271764                   0.0                1.0e-6
    -4871.278427600492    -216.8538591407846                   0.0                1.0e-6
     -4795.72483925956    274.75708175596077                   0.0                1.0e-6
    -4949.329737100431   -145.64029037163698                   0.0                1.0e-6
    -4833.467570148008     901.7996364295376                   0.0                1.0e-6
    -4823.631386718162    1270.6321906724663                   0.0                1.0e-6
    -4871.572058639456    21.015256729885444                   0.0                1.0e-6
    -4963.111685020974    -174.5526770968371                   0.0                1.0e-6
    -4937.301669899636     588.2808419522235                   0.0                1.0e-6
    -4976.312667878899    172.76392651333677                   0.0                1.0e-6
