# Supplementary material for: Single spin exact gradients for the optimization of complex pulses and pulse sequences
Source: J Biomol NMR. 2026 Feb 17;80(1):6. doi: 10.1007/s10858-025-00486-7 (PMC12913341; doi:10.1007/s10858-025-00486-7)
Supplement: Supplementary file 1 — (zip 804 KB) [file 10858_2025_486_MOESM1_ESM.zip › SUPPINFO/01_XACT_examplepulseshapes/15N_6kHz_XYZT/15N_6kHz_exc_td1_ppxyz.xyzt]

# File Format xyzt (x-rf-component, y-rf-component, z-component, time)
# ------------------------------------
# Pulse optimized using PulseOptimizer
# No. iterations :   1294
# using          :   BFGS
# converged      :   true
# max. amplitude :   5001.179107467066  [Hz]
# sqrt rf-power  :   4951.574204969656  [Hz]
# rf-energy      :   12259.043553660436  [Hz]
# pulse length   :   500.0  [µs]
# cost           :   0.0019557241257311753
# tr. efficiency :   0.9990244185139506
# ------------------------------------
     4628.284697794476    1770.3457262261572     758.1975674399122                1.0e-6
     4841.069766181415    1118.1530327617727    2163.4832087489717                1.0e-6
     4855.478443636932      1100.75336337837    3538.2043546344003                1.0e-6
     4793.653703784533     1397.009751198287     5228.327659417073                1.0e-6
     4804.220163538676    1150.1006193238013     6423.283886139693                1.0e-6
     4688.526126417678     1626.034861779512     6960.237885763618                1.0e-6
     4902.584823722328     905.2152498353519    7440.8403426610885                1.0e-6
     4995.082577984055      73.4310544287811     7901.255770546249                1.0e-6
     4968.768102964178     355.5550692259097     8230.619786061545                1.0e-6
     4945.639449205248    328.40333609377984     8568.367941803468                1.0e-6
     4962.024383653721   -500.59423870633356     8802.147101396064                1.0e-6
     4335.356283569139     2469.485619258851     9043.977069938663                1.0e-6
    4538.5943132320235    2040.8844623912703     9579.677569331585                1.0e-6
     4408.101486664584    2108.1995456551253    10264.576536970571                1.0e-6
     4341.888269794741    2020.8957741835527    11285.101308854271                1.0e-6
     2181.502716570194     4480.625481585749    13197.485341110076                1.0e-6
    3763.0480703886965    3230.7059594395773     15166.35869597715                1.0e-6
    3487.7752315342746    2976.4927213260275    16467.083976571746                1.0e-6
     4856.783998741307    -1151.020848921948    16288.432431426074                1.0e-6
     4696.403060068458     394.8978206052994    14901.572590876913                1.0e-6
     4589.329238176782   -1917.4479460556092     13200.03042855462                1.0e-6
     4876.822883869547    -902.4581175424279    11324.019288221985                1.0e-6
     4667.832775381188    -664.8577803829078     9803.615236694179                1.0e-6
      4901.94841494961    -842.3076642353499     7934.842054275135                1.0e-6
     4784.255134036655    -1355.931207161592     5824.237040833426                1.0e-6
      4673.35030236942   -1512.3205927808294     3397.346156338635                1.0e-6
     4527.118604257735   -2029.7544367233183     797.8801953457371                1.0e-6
    3607.6544246695967     -3251.27611118707   -1796.1204995150395                1.0e-6
     4133.771735817139   -2272.6039985665125    -4276.076945435578                1.0e-6
     4364.615345190335    -2402.793019966754    -7076.548557996898                1.0e-6
     4171.613356613309   -2756.7428927718865   -10352.187667732314                1.0e-6
    2703.6476348757224    -4188.646839741811    -12798.41014405029                1.0e-6
    1246.0019503954052    -4755.947879921819    -14063.48517703987                1.0e-6
    -540.2752054031125    -4943.943483347064   -14476.326775030291                1.0e-6
    -1528.169785178089     -4758.93735745103    -13834.95265440763                1.0e-6
   -1681.8679121682746    -4708.701333890608   -12750.441889109601                1.0e-6
   -1723.9037771023347    -4678.666413483975   -11685.989711944316                1.0e-6
   -2740.7363166805403    -4161.439926395881   -10116.579086435571                1.0e-6
   -1995.9139026606656    -4561.545748050529    -8445.024729914812                1.0e-6
   -1930.4759362320733    -4514.363776946444    -7294.142630603058                1.0e-6
    -2631.999686087454     -4232.68618849455    -6158.617599258886                1.0e-6
    -3137.592780949173    -3893.570984714517    -4955.075353457088                1.0e-6
   -3822.5500956760093    -3195.874504089644    -2990.644492609422                1.0e-6
   -3568.5861099017043   -3502.6531756574777   -473.37464031219184                1.0e-6
    -2770.711144688077    -4005.821085059596    1311.8481584902772                1.0e-6
    -4507.432831740561   -2102.5040411859454     3723.320268744604                1.0e-6
   -3171.6432362593305   -3817.7808760236994     5601.135553137978                1.0e-6
    -1747.910101969887    -4655.732413736923     4421.867633810165                1.0e-6
     -3429.36955131303   -3275.0247890382525    2484.2122400283815                1.0e-6
   -2683.1577601817417    -4136.736986631205     827.1860993440139                1.0e-6
    -4353.592736854431    -2392.914831735742    1182.4469679262997                1.0e-6
     -4273.15928979784   -2582.1136723043346    3390.4085151654444                1.0e-6
   -2773.3527970547484    -4160.338060298952    2509.0856503469518                1.0e-6
    -2760.591849293674   -4063.7962598909608    -912.8406724020545                1.0e-6
    -4622.867250128513    -1897.207631859012   -1658.5186236200968                1.0e-6
    -4641.088898392918    -1846.664981838801     629.2639675081549                1.0e-6
    -4615.472716622047   -1844.8776401543478    2914.2391716711886                1.0e-6
   -3511.2000074746597    -3506.482541849836     2704.994247348721                1.0e-6
   -3446.3000666514436    -3572.333255433453    119.92547969234788                1.0e-6
    -4868.488301165841   -1080.5229984612106     255.9756727350973                1.0e-6
   -3104.8509912008544   -3783.7106246760186    -48.03501940378296                1.0e-6
    -4650.219275602936   -1792.2236778562665    -1124.970161716286                1.0e-6
    -4502.630354223383   -2155.3983409415655     512.6018968704971                1.0e-6
    -3937.676579713571   -2673.8034189287428     799.3563048863448                1.0e-6
   -4341.9937650357115   -2379.0658394991697     498.5716270945415                1.0e-6
    -4467.336137118474   -2036.9688194287214    1108.2800633819759                1.0e-6
   -4560.2620270929065    -1996.165156898781    1821.4415648514066                1.0e-6
    -4673.486092671415   -1766.7228476291598      2871.43135052025                1.0e-6
    -4489.290587818715   -1916.3115982089157     3982.047603399221                1.0e-6
    -4834.837263000437   -1169.2333675845807     5386.691198312308                1.0e-6
    -4427.494515082565    -2193.359588018822     6641.323042891091                1.0e-6
    -4016.838765584016   -2944.9818010230447      7294.82014301609                1.0e-6
    -3922.636313849128     -3052.97402971735     7887.570622255647                1.0e-6
   -3987.3992366188313    -2998.981074611235     8283.709134233877                1.0e-6
    -4128.385377375124   -2793.6829003489474     9035.100303947238                1.0e-6
   -3641.9464281950327   -3418.9398534919146     9519.893302103468                1.0e-6
    -4431.630916008682   -2311.5704312586536    10304.615057388812                1.0e-6
   -3862.7616504183443   -3153.3348671562853     11607.32206261725                1.0e-6
    -4336.771456599756   -2431.5505541711777     12778.78284125428                1.0e-6
   -3026.2891361815095   -3821.8541744123804     13000.64711636771                1.0e-6
    -3070.375773235175   -3912.6056033719383    12301.729739870358                1.0e-6
    -4575.806542414263   -1743.2251595686475    12943.485756542346                1.0e-6
   -2870.5257107065568    -4092.942119609776    13177.380930721847                1.0e-6
   -3128.6701780910466    -3855.169194727224    12330.186627758265                1.0e-6
   -1907.4857972042535    -4601.810310996693    11034.897754042877                1.0e-6
    -3393.923538780346     -3618.44597827745     9898.616418314348                1.0e-6
    -2707.101441733453    -4199.302757951049      8888.31988258475                1.0e-6
   -3673.8364589707708    -3336.398507833246     7643.764663699454                1.0e-6
    -4097.363558808503   -2846.7580153898743     6914.180927777477                1.0e-6
    -2854.005113802573    -4015.695082974032     5734.988304433507                1.0e-6
   -2383.1143507162037    -4114.779759780729     3748.626364341031                1.0e-6
   -2138.0531243669125    -4502.457679925221    1433.8381860506418                1.0e-6
    -3245.555166806397    -3781.961909730874    -693.2267979381317                1.0e-6
   -3706.5777696810783    -3170.473752349807   -2653.3824284906864                1.0e-6
   -3523.0821519078836   -3364.7882478801052   -4809.5881374313185                1.0e-6
   -2759.7964583981734     -4106.63673338985    -7213.648454288381                1.0e-6
   -2853.9374050292336    -4019.481634833751    -9907.409574266829                1.0e-6
   -3924.7584597113096    -2971.029502435862    -12391.97119444513                1.0e-6
   -2619.8905772584703     -4176.08468161612   -15107.621102959018                1.0e-6
   -2596.5463032861094      -4170.6782293919   -18462.722878255103                1.0e-6
   -1930.1600927175166   -4570.9225031561145   -21451.185579580368                1.0e-6
    -2996.378727365751   -3979.5484490088097   -24357.789512167707                1.0e-6
   -2118.0342529333843    -4494.077084874913   -27538.222258575253                1.0e-6
   -2113.4190111704715    -4491.511925285867   -30710.922237965893                1.0e-6
   -1101.8696123648376    -4867.731873993444   -32927.452793184864                1.0e-6
     1563.305768950866    -4687.288917179165    -32890.34972804626                1.0e-6
     871.5247336596198    -4844.242245894555   -31744.445261926194                1.0e-6
      700.613468991385    -4705.313330116995   -30336.453532354873                1.0e-6
   -1002.4530480625435   -4898.9139075323155   -29995.371654657894                1.0e-6
      803.020106319931     -4935.04507238821    -30183.38704329807                1.0e-6
     2446.270751013165    -3800.925203523603    -28159.69025281115                1.0e-6
     2653.442000535595   -3552.3098092599853    -25130.51486303714                1.0e-6
    1633.7160756307721   -4558.1469686087785   -23243.821877683888                1.0e-6
     2637.331492178584     -4235.49359648115    -21679.81389671501                1.0e-6
     4571.020935206371   -1921.8410896595979   -18602.055857184765                1.0e-6
     3915.112261207994   -3076.8150062118307   -15309.631278673016                1.0e-6
     4463.914629226569    -2230.346275754738   -12430.614924006815                1.0e-6
    2337.1630968487257    -4402.534461574961   -10073.483358925236                1.0e-6
     4904.193722547795    -879.6344235649229    -8019.404946523369                1.0e-6
     4914.857062080775    -894.8972604877291    -4936.479025390021                1.0e-6
     4782.014436038655   -1443.9776156569144   -1872.2719210928783                1.0e-6
     4986.590320419477   -336.33627836882636     967.6487763610114                1.0e-6
     4862.164328181758     975.6365076375453    4056.9527044872707                1.0e-6
     4547.015771697914   -2040.9952856596663     6447.837729014841                1.0e-6
    4993.2465414386115      84.9282196961753     8451.390282275108                1.0e-6
     4948.525885481996    -626.8536750733821     10365.74280991477                1.0e-6
     4274.579033242842   -2501.5894841970558    11565.928986238385                1.0e-6
     4964.310019045123    -563.8453855156216    12425.982636883371                1.0e-6
     4788.653259019037   -328.07182887231323    13174.445854790856                1.0e-6
     4981.128450445479     8.974658202105001    13682.453985757289                1.0e-6
     4933.587089863504    -491.5684230876053    13792.983651051029                1.0e-6
     4991.683258308468    204.89980335843563    13549.447238429279                1.0e-6
     4956.656319685312    -647.7071502380655     13079.89076552872                1.0e-6
     4581.069441241206    1942.5244623903036    12569.402443036974                1.0e-6
     4957.279967659629    451.46240629463995    11528.119243461268                1.0e-6
     4280.262447861394    1151.6624687793228     10406.03239002416                1.0e-6
     4432.373795400688   -2247.6516857074025     9898.258138292773                1.0e-6
    3809.6703222580095     3200.939633666188     9219.350896001613                1.0e-6
   -2025.2672993662911     4553.130039685314    10067.302100642737                1.0e-6
     4613.667480497899    1769.4530197529489    10410.066015367094                1.0e-6
     4670.445891725869    -1514.549929737036     9025.777253496219                1.0e-6
     4717.435127364032    -523.1989700738458     7697.793549537055                1.0e-6
     4698.258083693319   -1425.5545774012066     5812.710614878436                1.0e-6
     4606.908362143045    1891.9665117599418    3670.2835432752445                1.0e-6
     4548.677121451834    1707.8095943256883    1054.4203659526079                1.0e-6
     4755.787990715003   -1374.8605928746176    -556.1234665155407                1.0e-6
     4867.343847439779   -1098.3195239028605   -1127.4508703976935                1.0e-6
     4901.040568692025     855.3755407226403   -2036.0994703890544                1.0e-6
    2620.4439174797963      4245.75881436966   -3758.4543336487036                1.0e-6
     4953.483445903089   -221.87043576265424    -5543.111592022622                1.0e-6
     4775.405208559849    1040.6064666490863    -6661.723380076733                1.0e-6
     4963.980930371254    117.40323383536415    -7540.730771127443                1.0e-6
     4942.890192534255     753.4609761913756     -8558.69073451364                1.0e-6
    4089.9782865666757    -596.0760223586573    -8605.305350237693                1.0e-6
     4986.716899567727     209.8322605559906    -8653.994306525228                1.0e-6
      4964.43973586466     78.99453179767106    -9603.426276646784                1.0e-6
     4854.298282764901    1198.4697171562418   -10311.759433530538                1.0e-6
    1389.3238872264283     4740.881763069872   -11541.584735383774                1.0e-6
     4943.313712418045    -516.6973226463848   -12399.879151650732                1.0e-6
     4921.415976389209    -819.2207615897734   -12417.124883860093                1.0e-6
    2662.4357920716307    -4154.690360524701   -11004.068075222212                1.0e-6
     4903.102366945128    -816.0653458973883    -9272.881114216765                1.0e-6
      4989.02691033331   -60.776173304224386    -8870.806885579455                1.0e-6
    3949.5593138598415    3027.4462930295367    -9355.705376489022                1.0e-6
     4912.920134153437    -607.8825932210506    -9442.889968661542                1.0e-6
     4120.710327401991   -2446.6465759215944    -7637.052476725041                1.0e-6
    2990.4212889485325    3981.1835919758814    -6492.420323210519                1.0e-6
     4750.924880804518    1449.2260411762416    -6826.576293762591                1.0e-6
     4698.275104614459       725.11787492606    -6588.888200762402                1.0e-6
     4886.772991788577     935.9070857146248    -5710.850816719377                1.0e-6
     2869.105256794749      4092.77160673915    -4959.018811957408                1.0e-6
     4026.559936242377   -2590.7671196374904    -3839.588962635327                1.0e-6
     4295.699871893957    2508.7665000935854   -2718.9688896541647                1.0e-6
    4971.7287979871935    -293.1131575779359   -1744.4517973956172                1.0e-6
     4849.856376209576   -1127.6880297129374    -582.5327427651896                1.0e-6
     4964.092094907766   -169.42586268097855      680.183362402713                1.0e-6
     4700.320919351117     1312.567292964163    1733.5368049857193                1.0e-6
     4908.123831631429     665.9558014721674    2671.8255410144266                1.0e-6
     4623.743115361333    -834.9179681483223    3926.1513337787874                1.0e-6
     4789.315073603846    1041.3637815248042     5098.804339234055                1.0e-6
     4963.693606503132    -61.97798158810596     6250.680821471988                1.0e-6
     4761.584927179383    1414.1055530982505      7626.99205433942                1.0e-6
     3655.970530138166    3166.2994851127537     8473.723379688327                1.0e-6
     4763.642937178597   -1522.9899645216153     9498.384443849398                1.0e-6
     4997.056844029444    31.430125000564125    11089.052200577553                1.0e-6
     4986.506949164326    141.31590512171869     12373.38777000318                1.0e-6
     4787.668070217556   -1113.1504116584672     13373.85024154891                1.0e-6
     4984.723924680729    355.00824728081494    14315.852871000241                1.0e-6
    4989.4630416247155     86.65910678966432    15179.729195413167                1.0e-6
     4925.136196484748    -768.5041058337353    15707.186633217654                1.0e-6
     4474.145317858907    1592.7205390474087    15725.941969972931                1.0e-6
     4947.190783046643    -658.5941099147691    15636.954752885875                1.0e-6
      4993.60796563622    144.16975705754004    16000.182174902278                1.0e-6
     4963.579860921406    401.26118420174515    16542.034976645667                1.0e-6
     4863.954627578867    -139.7373666212078    16998.018250555633                1.0e-6
     4450.047660381506     902.4231635059413     17036.08142874551                1.0e-6
     4891.550958808304    -972.4750916841367    16789.251629701685                1.0e-6
     4971.328933635906    101.30054624328352     16426.53832858935                1.0e-6
     4847.980329351748    -926.7000638145873    15697.410837434862                1.0e-6
     4809.161277332401     -1148.21126125688    14600.919576427827                1.0e-6
     4954.557590698077    125.33355358085693    13313.589633297232                1.0e-6
     4894.408601732354    -930.6585058751584    11857.633238776094                1.0e-6
    4932.4860003888525      758.760593378452    10263.430046806383                1.0e-6
     3124.500538553463    3887.8731078885476     8456.306366038863                1.0e-6
     4805.067978151025      287.589923842049     6621.693885484972                1.0e-6
     -188.220981825388     4989.091567933825     4640.740583420613                1.0e-6
    -300.0759811739572        4981.507296615    2189.5616763251937                1.0e-6
    -562.2295261634255      4938.79539544775    -581.2791479881744                1.0e-6
   -466.19194027370224     4976.076570923286   -3579.6415286792408                1.0e-6
   -1982.6378368977103     4589.766492126566    -6474.316720384503                1.0e-6
    -328.8634583452831     4986.111204515767    -9767.104101035704                1.0e-6
    -907.9210867085463     4910.900211012996   -13627.406873128057                1.0e-6
   -1619.8055950992068     4679.574095983957    -17477.31159589345                1.0e-6
   -2895.4171219989407     3996.512976344956   -20852.234947439796                1.0e-6
    -1843.477554587302     4640.415665877638    -23990.69401622792                1.0e-6
   -1742.5272986996226     4661.188884505067    -27739.24647329178                1.0e-6
   -3084.5488076358056    3885.7803817225135   -31275.200839196987                1.0e-6
   -3962.7969983370826    2968.8416875806392    -33233.37777182968                1.0e-6
   -2882.7105651440893    3851.4684450797904    -34700.93599731115                1.0e-6
    -4492.150282190685    2194.7546460148815    -35176.55293139177                1.0e-6
     -4466.68527014714    2203.1920938920407    -33631.34916827412                1.0e-6
    -4449.163815349099     2198.661670389042   -31563.456833372493                1.0e-6
    -4786.216154473552    1444.7642161432059   -28814.955007374552                1.0e-6
    -4755.263184840048    1541.4251802460988   -25386.953796663507                1.0e-6
    -4950.480029476543    199.45191383929156   -21119.887734759603                1.0e-6
    -4990.202434264704     37.09700180274791   -16041.959277478616                1.0e-6
    -4880.298272957022   -1077.8210900820568    -10910.37822191148                1.0e-6
    -4381.539746194248   -2396.6948345962305    -6051.408619787988                1.0e-6
     -4948.40850540576    -701.9809510751885   -1788.4160994408264                1.0e-6
    -4910.829744301605    -615.4487174869213    1882.6041586163105                1.0e-6
    -4865.924790301751     -934.733047927408     4847.761181306116                1.0e-6
    -4893.123923284597    -920.9367987992771      7035.44915112776                1.0e-6
    -4257.373649181153    -2518.203778701347     7877.890991373429                1.0e-6
    -4778.880588604135   -1407.3458456537362     7815.173356263243                1.0e-6
   -1781.6009198551294    -4670.037417423102      6274.27672091347                1.0e-6
    -2235.941299181238   -4426.0065130908315    2858.4638935650496                1.0e-6
    -4852.808126267236   -1085.3707923545069    -43.54601403643084                1.0e-6
    -4875.970002666165    -948.3276005978859   -2610.8590679396552                1.0e-6
    -4974.321964645758   -129.18206452673834    -5711.321431118545                1.0e-6
    -4945.670360223082    -289.9661729570888     -9450.96615730545                1.0e-6
   -4184.1725678708435   -2646.5006466007876   -14593.079101925361                1.0e-6
   -2034.0971128523668    -4539.825991246055   -20496.025729084307                1.0e-6
    -4110.882921456991    -2837.326353576746    -26833.64878136005                1.0e-6
   -2244.5096434970355    -4453.799591946978   -32827.538975114156                1.0e-6
    -2314.323935878582    -4375.730380122124    -37879.14968952929                1.0e-6
   -2172.6680671097934    -4502.773282037591    -42651.65116277325                1.0e-6
    -2095.415227902338    -4533.672748953912    -46656.21579499978                1.0e-6
   -1293.7962576666546   -4710.5069883789765    -49533.27486623115                1.0e-6
    -2562.074423822778    -4288.484425483037    -51822.27434211908                1.0e-6
   -1153.9357036590811    -4798.118834976441    -52929.79447476102                1.0e-6
    -1756.680922071478      -4656.7565683035    -52111.36055514704                1.0e-6
    -602.4057312226597    -4940.203340648387   -49225.082256112015                1.0e-6
    -375.0441091648199    -4952.784720170738    -44544.90069805205                1.0e-6
    1689.6126364293802     -4669.16915209063   -38225.557161952376                1.0e-6
      2594.89404231241    -4274.129426104071    -30350.19450111719                1.0e-6
     697.4405709772268    -4910.808699420038    -22502.86485693822                1.0e-6
     2426.213494466707    -4304.043024003498    -14836.05887036935                1.0e-6
    2748.0791378458275    -4176.214200526217   -7266.0182705095185                1.0e-6
    3355.7110549194117    -3699.643443466242   -136.25804665935684                1.0e-6
     3198.387206402995    -3709.431193520543     6641.149195977319                1.0e-6
      3866.05060908376    -3105.998877274367    12624.318141673733                1.0e-6
     4344.430498605741    -2420.311676385573    17448.672309241254                1.0e-6
     4854.391403330366   -1168.3834922374658    20841.477038627894                1.0e-6
     4924.333026663027    -756.7871008764528    22457.102609625006                1.0e-6
     3697.938421048162    -3287.214983934792    25053.503867764324                1.0e-6
     4878.485104020448    -80.91923670714759    26377.304163491754                1.0e-6
    4810.6129885148375   -1161.9614259189377    25567.195576836188                1.0e-6
     4830.928378392883     1266.884554579611     23955.57135157928                1.0e-6
     4859.953030390497    -1176.392181544313    21762.803029036506                1.0e-6
     4690.203721806463     565.1649643122162     20502.71699175725                1.0e-6
     4992.033358438885    220.87018831249628    18297.182298820604                1.0e-6
     4981.359678298155     82.16216009472225    15639.683463322548                1.0e-6
    4851.2439362678415     990.4162440229711    12476.627665658048                1.0e-6
     4854.723600714843     829.2218408760327     8850.290967822697                1.0e-6
     4836.726149327688    1166.2741782865223     6103.686159306683                1.0e-6
     4951.036219128167     576.5634143262076    3464.8282871945094                1.0e-6
     4593.793389897717   -1622.4787874457154    3600.5840861750416                1.0e-6
    3977.4024693067436     3017.091447328473    1643.7238746119244                1.0e-6
     4582.009304756133   -233.04568669506799     -972.035241406576                1.0e-6
      4910.00497284268     586.9087227124144    -844.8834147668098                1.0e-6
     4760.178022859382    1280.9933163737282   -3640.2065710532715                1.0e-6
     4806.083995676466     1260.033766280418    -7156.295129231747                1.0e-6
      4895.18529736927     961.3916376347121    -10376.43472525391                1.0e-6
     4914.143820055979     162.8694175114405   -11747.025088100256                1.0e-6
     4791.601042315608    1393.4389282319985   -12915.007374385541                1.0e-6
     4817.839817724317     920.0974582082712   -15356.758114171835                1.0e-6
     4760.850375804576    1401.4505738891182    -17557.37256623521                1.0e-6
     4804.579678886595    -707.0807204324187   -16992.322994252263                1.0e-6
     4509.197302199352   -1999.1757290516964   -10959.875433632518                1.0e-6
     4828.135981994149     909.7015692199252    -8004.306557966402                1.0e-6
     4872.802345085476    1101.2439325306257   -10224.747094214099                1.0e-6
     4782.852221538055   -244.07860262185812    -10673.33172056218                1.0e-6
     4729.493795230927     1619.407080316376   -13090.169357141767                1.0e-6
    4922.4016245267785    -634.9120532902054   -14196.133096858392                1.0e-6
     4909.210488023277     655.5413950689866   -14384.407538703557                1.0e-6
     4523.227430010609   -2025.4814072444653   -13640.359266550257                1.0e-6
    3313.4847961284077   -3705.1487044489218    -4419.003791228117                1.0e-6
     4960.102416681708   -434.60365605548975     3134.590060970302                1.0e-6
     4883.729592908652    244.46175666959383     2357.694971828792                1.0e-6
      4886.80533267954     369.1277074779529    -1891.095825192817                1.0e-6
     4383.142738597172   -2303.6803343596007   -1065.0249452701548                1.0e-6
    -4657.778902321136     1298.944543200019    1201.2992807782944                1.0e-6
     4953.240649902765   -251.16694998300778     1482.645060159997                1.0e-6
     4580.008683367655   -1978.3854919259427     7887.129720726193                1.0e-6
     4567.384151943399     -1934.00099471757    16586.738835407123                1.0e-6
     4520.185474125049    2058.2144991910654    14621.376241663456                1.0e-6
     4962.258859076069     316.0690486247205     9183.181980029314                1.0e-6
     4972.451713888649     -68.4294115107666    10526.535930295784                1.0e-6
    4844.4335542750305     1238.018121298025    10314.251882600414                1.0e-6
    3543.9692579869993     3520.749751808907     377.4710977046359                1.0e-6
     4987.257899727913    -63.75929342061756    -5637.431120346774                1.0e-6
     4959.100208598647    -260.1688925606607      7.57826332589808                1.0e-6
     4900.533570179241     855.5597896967848   -176.15613915436325                1.0e-6
     4901.573302122451     918.5507675272498   -3308.9771074328287                1.0e-6
      4609.66108277381    1177.5987021976296    -4605.248195229963                1.0e-6
     4931.725082086174     601.4219901569268    -5207.000960009011                1.0e-6
      4831.84955024373     1284.361974782839    -6388.174286326634                1.0e-6
     4817.231670055154     1271.382887890319    -9852.712816425696                1.0e-6
     4969.933914955667   -193.56315385364996    -8171.185166110406                1.0e-6
     4910.760761530744     607.3757735320187    -5484.882379342398                1.0e-6
     4576.838779093199    1912.7432494522113    -8104.646412911534                1.0e-6
     4842.268148931921    -648.0172986663698    -5989.170009775909                1.0e-6
     4879.534281128722    -895.2468024128401    3925.6590748633475                1.0e-6
    3228.8245936648027    3599.7399661890295    364.83657448060353                1.0e-6
     4596.043519729864   -1042.2958913876635   -3263.2641313251484                1.0e-6
     4900.023248445525     903.9162484732666     4331.568495804043                1.0e-6
     4672.590383964226    1735.5306936798117     4401.237360479278                1.0e-6
     4780.068196197434   -259.45683186601036     7750.636399589393                1.0e-6
      3309.61320991646    3712.6925367045283     5719.687496392268                1.0e-6
     3710.376848203022     3226.504586433042    -6848.192923394472                1.0e-6
    4892.8371631457685     522.0346522485046    -8707.326258532414                1.0e-6
     4165.144617044803    1602.6821197450354    -5209.913046612736                1.0e-6
     4325.965034895927    2419.3811463882275    -6577.566516391314                1.0e-6
    3916.7179641790667     3091.812813758332   -11652.233989667837                1.0e-6
     4340.438859269904    2255.9538972615055   -16356.042140887852                1.0e-6
    4899.5128012386685     271.8701851972234    -13978.12705324244                1.0e-6
     4430.437425217934    2318.3533629073927     -8848.18829624941                1.0e-6
     4643.151610846781    1649.3615334873216   -6649.7390084263525                1.0e-6
     4676.579433528583   -1692.6766186991006     693.2320141833449                1.0e-6
     4186.545411302606    2645.9104191704755     5578.165333757339                1.0e-6
    4658.8497030540175     1815.464821915791    3424.6453951850563                1.0e-6
     4117.188506327637     2694.047629696521     637.2311708308987                1.0e-6
     4431.355349165436     2247.962463419783   -2754.4890747859404                1.0e-6
     4105.008849421304     2823.905279570161    -5102.176675031097                1.0e-6
    3860.9037226948535    3100.4606570260744    -9115.442889133043                1.0e-6
    3839.6659964156856    3173.9845724255233   -14557.217278636705                1.0e-6
     4220.187482393531    2681.5649614986246   -18629.205133091975                1.0e-6
     4422.354812091584     1265.284854320763   -18306.226529426403                1.0e-6
     3835.485097803553    3207.3734319337364   -18673.366382508244                1.0e-6
     3967.556788684461    3016.7975165989506     -22306.8247962875                1.0e-6
     4802.229990619123     1325.664292928021    -21564.14596579407                1.0e-6
     4411.222513224668     2343.891881103326    -18857.05151340926                1.0e-6
    3268.8420526771342    3357.5644213608393   -18443.031324796633                1.0e-6
     4561.699465052733    1677.2063962975112   -15887.613536406467                1.0e-6
     4866.618001160783     926.1474224635493   -10494.446812880244                1.0e-6
     3013.770607388643    3963.2496624340756    -9827.956552541746                1.0e-6
     3257.148013037348     3772.820252922812    -13136.17998915925                1.0e-6
    4027.1426102868127       2391.9564277288   -11688.574349719613                1.0e-6
    2192.1845205570844     4455.743564065872   -11167.626727793726                1.0e-6
    3001.2417579393555    3998.7362045127893   -12268.784381716605                1.0e-6
    3162.1745338227074     3819.620443639971    -10063.67424025856                1.0e-6
    1720.6393812085948     4690.283013277049    -8091.488013723604                1.0e-6
     585.6664989252569      4956.18605540644    -8599.445058770103                1.0e-6
    1054.8135521858303     4864.435660206335    -9112.755354699777                1.0e-6
     463.4603952035713     4961.200664235808    -8146.069423649163                1.0e-6
    161.45885448529026     4990.112970104406    -7750.239154296252                1.0e-6
    200.62445541402894     4953.580051029816    -7447.113744634071                1.0e-6
     -537.592448666344     4942.067720477604    -7282.867427482396                1.0e-6
   -134.41273753716587     4983.705977724242     -7106.00247819319                1.0e-6
    1541.6629408671224    4651.3415401508255    -2298.249197872723                1.0e-6
   -1360.1052547674708     4746.478672915204    353.13280037506286                1.0e-6
   -1283.1307681539913     4752.896621028498   -3841.8303502815697                1.0e-6
     8.014636500709813     4999.389920772238    -5672.572022011258                1.0e-6
    159.22470260450072     4989.486614436373    -2761.832478165371                1.0e-6
    -1382.483186041734     4740.042371848851   -2693.5185837731265                1.0e-6
    -973.8020558690632     4902.517100072575   -6587.2354080515615                1.0e-6
   -1046.7349928492101    4880.0794317141435    -9374.642567416495                1.0e-6
    158.63828378804774     4984.470232118163     -8215.88676333649                1.0e-6
     -484.437656217009     4975.613959919576    -5792.385467392584                1.0e-6
    -216.7067485413803     4982.044589161872    -5214.534556597461                1.0e-6
    -373.7235260948339     4981.690879431953    -4710.569683903643                1.0e-6
    -67.20258911135144      4982.55067631508   -3350.0549574041684                1.0e-6
   -244.23207220972884     4991.588727108245   -1871.8187610511545                1.0e-6
    -938.0481975692965     4901.393757455112    -4333.548083699231                1.0e-6
     741.2899801417977     4915.216952212342    -5007.943875929897                1.0e-6
     560.0155542185731     4960.948183083454   -1495.5070967203603                1.0e-6
    -136.3507696815467     4998.124108202576    -353.5884929589356                1.0e-6
    -267.2222447883573    4981.8888435912895    -2373.682341133028                1.0e-6
    -320.5904389039833     4986.170169715486     -5158.64390416431                1.0e-6
    1092.5233377896072     4870.953795038698   -2129.5161044525835                1.0e-6
     561.1647313773568     4968.440132196832     4206.346866829141                1.0e-6
    146.41660732637325     4998.234818602626     5351.039839385437                1.0e-6
   -267.87834659863756     4986.605485668367    2166.6346446322955                1.0e-6
    26.007444774687524     4998.827723060213   -1033.9926091304642                1.0e-6
    -690.8650372814037       4949.2924874278    -5782.630138074668                1.0e-6
    227.95629313385632    4993.9275972094065   -10446.896413013617                1.0e-6
     95.52142859774514     4999.047272047211    -13528.30119354874                1.0e-6
     1266.039450417031     4834.554706981245   -14229.188117048352                1.0e-6
    1414.3891918353322     4787.791347314656   -11118.753096265275                1.0e-6
    3607.5203080013316    3462.5089544364764    3000.2787328733834                1.0e-6
     892.2034525978744     4917.658083289276    14096.545616261876                1.0e-6
     204.0975104192878     4993.256712093143     8068.588278378438                1.0e-6
      276.616294018398     4979.511738079262   -444.24102626440055                1.0e-6
    1430.7010549671777     4756.500064781314   -2091.0061060076446                1.0e-6
     867.6440071659731     4924.782255375342    -1622.489313224164                1.0e-6
    1297.3042311482907     4829.541337271906   -4561.7506497629165                1.0e-6
     760.2756577174504     4935.213637660644    -8170.618390486626                1.0e-6
    1256.1838118627784    4823.5103332540575   -12380.575230051974                1.0e-6
    2908.0347581767787     4059.301235581011    -8412.725463754452                1.0e-6
     2425.584295772273     4372.398670004445     401.4141492398412                1.0e-6
    2466.5579719731813      4337.37592725593     6938.004843298621                1.0e-6
     1440.642913451338     4759.272256918494      9261.54761070951                1.0e-6
     1801.128875476526     4664.529203640073      8301.53122786378                1.0e-6
    2144.4881979112884     4517.022702084183      8790.41644135995                1.0e-6
     2156.630892678316     4511.164894538859     10904.48063635199                1.0e-6
    1410.7497497373056     4636.691684637276     6667.121240369428                1.0e-6
    2443.7577886355434     4316.471079616887   -1836.4308957493206                1.0e-6
    1758.4133632135586     4675.428103014488    -5545.841490965358                1.0e-6
      2401.11035432623     4385.747464582498    -4707.844891065197                1.0e-6
    2689.3177264398764     4206.448821237888     779.6486398820751                1.0e-6
      2805.75519608067     4138.666940137558    7820.0017351199185                1.0e-6
    1046.0769317351012      4889.45813025448    1940.8097794615503                1.0e-6
    3193.7738043398895      3845.37484843953    -4268.463726487995                1.0e-6
    2955.0620148481626     4033.441103604854    -558.6370360645474                1.0e-6
    3079.3728963633876      3939.63025700593   -36.938363259227735                1.0e-6
    3147.8264895090956     3880.549739675411    2176.9478124016373                1.0e-6
     3095.365411492129    3924.7820302129444     6216.091827446677                1.0e-6
     3329.355197485816     3731.411380419744      8004.40806589937                1.0e-6
    2814.3377561443426     4132.112112368784     5723.390423591354                1.0e-6
    3461.3230989977474    3578.0994319219717    5608.6608672736165                1.0e-6
     3512.957409158265    3529.6727921755946     11068.85650550124                1.0e-6
    2532.5002977525864     4207.258420143781    10629.286922464327                1.0e-6
    3197.5648062851064    3809.0482030869725    7706.5297344673745                1.0e-6
    3269.0564102267554    3684.4322179295946    11806.666959917906                1.0e-6
    2555.4224021855516     4269.153773892181    12978.126074427988                1.0e-6
     2363.335595712119    4012.2827945019353     7356.414169065264                1.0e-6
     2678.868150580678     4221.726253193227     2979.001707572873                1.0e-6
    2804.0506557602475     4137.629706007642   -1627.9890826729038                1.0e-6
     3198.652731623806    3813.4922092379384     -6037.06578566384                1.0e-6
     3153.829403606347    3838.4626229747346    -8769.653821579112                1.0e-6
    3568.3183792010973     3489.265176365878   -15877.823229249167                1.0e-6
     3723.685702497866     3331.182383395378    -22806.20191231617                1.0e-6
     4596.866132996569    1966.7649538598555     -20256.3843358772                1.0e-6
     4811.742392759721    1323.6856611439334    -8868.692368640563                1.0e-6
     4624.120865194523    1885.2023423985852    226.50254839871897                1.0e-6
     4730.871593371729    1614.8147622047363     6396.167519728561                1.0e-6
    4658.7545197653135     1804.735182578756    13484.026308848244                1.0e-6
     4490.788673425212    2199.1750642913835    19188.017350894646                1.0e-6
     4417.315759892869     2341.373602475409      25978.3219792386                1.0e-6
   -3575.9647808343607    3494.7062161735876     9924.168074291601                1.0e-6
     4175.186781245488     2744.780373329807   -10454.539798455247                1.0e-6
    4374.1932396131915     2397.964459880295     -9251.20763371439                1.0e-6
     4164.852740635462      2766.54067485658    -8739.285565283875                1.0e-6
     4424.349900962011    2325.7094165494486    -9845.305404531699                1.0e-6
     4308.312964441705     2527.459733040794   -12368.827430281353                1.0e-6
     4702.322671337634    1699.8310330226134   -11737.642822583603                1.0e-6
      4968.92388435441     529.6053398889869    -2292.376432482656                1.0e-6
     4631.060910128664     1861.290438797692    3664.4620163200148                1.0e-6
     4619.402646677855    1913.8297034112563    2357.4791348560498                1.0e-6
      4585.89940795676    1991.7791859504412    2354.0987731150854                1.0e-6
     4556.753215904715     2054.851620352402    1141.7141809707368                1.0e-6
     4609.010088373325    1938.3573309800943    -394.5705919467595                1.0e-6
      4662.01795162348     1807.083681678858   -188.66151352481677                1.0e-6
     4694.036455146123    1703.1177554238539     796.7216777021104                1.0e-6
     4659.456256704416     1811.420047087233     1949.464840276062                1.0e-6
     4728.438666504381    1615.8857315388168     2906.141648011361                1.0e-6
     4572.447256744231     2010.427803136666     2954.199731477342                1.0e-6
     4511.877809317237     2155.479474308459    1313.7189176320385                1.0e-6
     4653.621315297901    1828.8345614203065    270.84572093064844                1.0e-6
     4568.177119574745    2032.4603817439652   -1135.6632915840473                1.0e-6
     4676.778591556157    1768.8014675691052     -2125.25681536867                1.0e-6
     4648.634349496863    1822.3423790092006    -1123.060828466752                1.0e-6
     4558.714520466694    1993.0508186468069   -1881.2350524656767                1.0e-6
     4671.297102830068     1782.123777767644    -4173.483128321081                1.0e-6
     4686.746729073923    1744.6410364226024   -4233.9988345945785                1.0e-6
    4689.3607548421405    1735.1809832923284    -4112.504831470437                1.0e-6
      4662.45482399338     1802.574922612841    -5291.698596118214                1.0e-6
     4703.197558286809    1697.7531112558981    -6632.379382522012                1.0e-6
    4680.7563191917125     1752.627571478274    -8192.692494279427                1.0e-6
     4614.029448798848    1914.5312528508712    -10052.79150732405                1.0e-6
     4606.333843371095    1943.1374733713942   -10821.211167976197                1.0e-6
     4757.378715620187    1539.4033772668893   -10126.798449819054                1.0e-6
     4729.413235067836    1621.9460807719706    -6424.472912045168                1.0e-6
     4683.257490988582    1734.4235322094025    -283.3266024396786                1.0e-6
     4731.513320140668     1611.377576658681     7708.777459994835                1.0e-6
     4665.031594359518     1796.373535315829     17331.60681352425                1.0e-6
     4488.644704814787     2202.884388494435    28824.982911235147                1.0e-6
      4362.78811364185     2441.552326241285     44570.22345579731                1.0e-6
    -2737.180303081119     4169.046542625314    31632.468637037673                1.0e-6
    1678.5515158240407     4654.750565615849     5591.712176658875                1.0e-6
     529.9616780961541     4972.151072487784   -3984.0044646780193                1.0e-6
    2051.5812545110603     4474.754133436523   -11390.364990292466                1.0e-6
     1442.970402861636     4751.326144649151    -15646.76669556415                1.0e-6
    1825.6973996799989     4614.091698194903   -19883.389907974655                1.0e-6
    2029.3826828065896    4561.1765401681205   -24597.424315836513                1.0e-6
     3328.329732390583    3628.4974628469636   -28455.099537420683                1.0e-6
    3107.7101098463527     3875.981737402968   -34404.290768634375                1.0e-6
     3939.455053553434     3078.532431743016     -44510.7730363678                1.0e-6
     4187.055997012784     2653.749652918004    -55837.73637135623                1.0e-6
     4991.627590784518     34.84937194845682     -61194.6122300764                1.0e-6
