# Supplementary material for: Single spin exact gradients for the optimization of complex pulses and pulse sequences
Source: J Biomol NMR. 2026 Feb 17;80(1):6. doi: 10.1007/s10858-025-00486-7 (PMC12913341; doi:10.1007/s10858-025-00486-7)
Supplement: Supplementary file 1 — (zip 804 KB) [file 10858_2025_486_MOESM1_ESM.zip › SUPPINFO/01_XACT_examplepulseshapes/15N_6kHz_XYZT/15N_6kHz_exc_td50_ppap.xyzt]

# File Format xyzt (x-rf-component, y-rf-component, z-component, time)
# ------------------------------------
# Pulse optimized using PulseOptimizer
# No. iterations :   119
# using          :   BFGS
# converged      :   true
# max. amplitude :   5000.038562962503  [Hz]
# sqrt rf-power  :   4697.174564527258  [Hz]
# rf-energy      :   11031.724444820915  [Hz]
# pulse length   :   500.0  [µs]
# cost           :   0.015355364721119091
# tr. efficiency :   0.992322347381482
# ------------------------------------
     3355.343735560394   -3702.3739278662506                   0.0                5.0e-5
     4999.994462131908    0.5889912623207424                   0.0                5.0e-5
    4854.8904867485935    1196.0033414627821                   0.0                5.0e-5
    -4678.877525499545    1759.7597571199922                   0.0                5.0e-5
    -2367.333221072895     4401.286548964198                   0.0                5.0e-5
     4641.599191672244    1809.3527791935878                   0.0                5.0e-5
    2296.6548417246872     4424.194265414436                   0.0                5.0e-5
     2247.904753823192     4461.017742490881                   0.0                5.0e-5
    -3790.182222775948   -2544.2752398543867                   0.0                5.0e-5
   -358.95615085452454   -340.98910729713583                   0.0                5.0e-5
