# Supplementary material for: Single spin exact gradients for the optimization of complex pulses and pulse sequences
Source: J Biomol NMR. 2026 Feb 17;80(1):6. doi: 10.1007/s10858-025-00486-7 (PMC12913341; doi:10.1007/s10858-025-00486-7)
Supplement: Supplementary file 1 — (zip 804 KB) [file 10858_2025_486_MOESM1_ESM.zip › SUPPINFO/01_XACT_examplepulseshapes/15N_6kHz_XYZT/15N_6kHz_exc_td50_ppapz.xyzt]

# File Format xyzt (x-rf-component, y-rf-component, z-component, time)
# ------------------------------------
# Pulse optimized using PulseOptimizer
# No. iterations :   65
# using          :   BFGS
# converged      :   true
# max. amplitude :   5000.000967090837  [Hz]
# sqrt rf-power  :   4297.793614791719  [Hz]
# rf-energy      :   9235.514977672232  [Hz]
# pulse length   :   500.0  [µs]
# cost           :   0.006357387656969487
# tr. efficiency :   0.9968213061902202
# ------------------------------------
    3171.0466581369114     95.33846718633976     1341.107356905638                5.0e-5
    1375.1097194824586     -4807.19075243475    -507.0021177365951                5.0e-5
    -529.1958578308889   -2580.2835543079236    -387.5583523057957                5.0e-5
     4142.653271932817    -2798.149526513515    -654.7336420236898                5.0e-5
    3310.6447789561507   -3746.2879774900816    1393.0075184388938                5.0e-5
    1548.6698374785901    -4754.003059021303     536.1526645720271                5.0e-5
   -3950.3789965758924    3064.8787511813002     1121.275984265942                5.0e-5
   -3697.2179455475107    -918.6834208305457    104.20669809247134                5.0e-5
     -4741.09221434042   -1587.8246235585332   -1414.3160605447063                5.0e-5
    -1504.336591484573      973.664529391922    121.37262410043687                5.0e-5
