# Supplementary material for: Single spin exact gradients for the optimization of complex pulses and pulse sequences
Source: J Biomol NMR. 2026 Feb 17;80(1):6. doi: 10.1007/s10858-025-00486-7 (PMC12913341; doi:10.1007/s10858-025-00486-7)
Supplement: Supplementary file 1 — (zip 804 KB) [file 10858_2025_486_MOESM1_ESM.zip › SUPPINFO/01_XACT_examplepulseshapes/15N_6kHz_XYZT/15N_6kHz_exc_td50_ppapztanha.xyzt]

# File Format xyzt (x-rf-component, y-rf-component, z-component, time)
# ------------------------------------
# Pulse optimized using PulseOptimizer
# No. iterations :   85
# using          :   BFGS
# converged      :   true
# max. amplitude :   4999.898564799596  [Hz]
# sqrt rf-power  :   4586.253700299648  [Hz]
# rf-energy      :   10516.861501756104  [Hz]
# pulse length   :   500.0  [µs]
# cost           :   0.006324785037780294
# tr. efficiency :   0.99683760748111
# ------------------------------------
   -3274.8306147130843     968.6652895666624    -6273.010641523813                5.0e-5
   -3842.3340133463407    -3177.085371399353   -137.24253983361115                5.0e-5
    122.46910383743352     -4992.04508520535   -1863.5572305969172                5.0e-5
   -1005.8372118231543    2188.3157202097195    1666.1172138536274                5.0e-5
     4159.414893850757    2767.4361696600554     3753.600447663572                5.0e-5
    2407.0931985948887     4382.338187721628    1033.7886338588623                5.0e-5
    1675.1108979710577     4686.101349728008   -10954.374289236193                5.0e-5
     4641.183254844645    1855.7602399771479   -1388.0967831892099                5.0e-5
    3862.1641276698833    3159.0926523445146     9620.475100383843                5.0e-5
    2189.7760879569405     3698.832806782851    -7399.604472496718                5.0e-5
