# Supplementary material for: Single spin exact gradients for the optimization of complex pulses and pulse sequences
Source: J Biomol NMR. 2026 Feb 17;80(1):6. doi: 10.1007/s10858-025-00486-7 (PMC12913341; doi:10.1007/s10858-025-00486-7)
Supplement: Supplementary file 1 — (zip 804 KB) [file 10858_2025_486_MOESM1_ESM.zip › SUPPINFO/01_XACT_examplepulseshapes/15N_6kHz_XYZT/15N_6kHz_exc_td50_ppp.xyzt]

# File Format xyzt (x-rf-component, y-rf-component, z-component, time)
# ------------------------------------
# Pulse optimized using PulseOptimizer
# No. iterations :   82
# using          :   BFGS
# converged      :   true
# max. amplitude :   5000.000000000001  [Hz]
# sqrt rf-power  :   5000.0  [Hz]
# rf-energy      :   12500.0  [Hz]
# pulse length   :   500.0  [µs]
# cost           :   0.007221589190424641
# tr. efficiency :   0.9963892054047878
# ------------------------------------
   -3231.1441921513588     3815.718439498195                   0.0                5.0e-5
    351.44028471276494     4987.633680041168                   0.0                5.0e-5
    -4582.647328266884    1999.8358594465667                   0.0                5.0e-5
    -3991.479175976791    3011.3276121577405                   0.0                5.0e-5
     869.1824978982162     4923.872641056774                   0.0                5.0e-5
     4560.200603567897     -2050.50492689459                   0.0                5.0e-5
    1409.0694391424704     4797.345444688628                   0.0                5.0e-5
      1901.98513810486     4624.116405804274                   0.0                5.0e-5
   -350.98082284490727     4987.666033526614                   0.0                5.0e-5
     4771.563806606815    -1494.047803612683                   0.0                5.0e-5
