# Supplementary material for: Single spin exact gradients for the optimization of complex pulses and pulse sequences
Source: J Biomol NMR. 2026 Feb 17;80(1):6. doi: 10.1007/s10858-025-00486-7 (PMC12913341; doi:10.1007/s10858-025-00486-7)
Supplement: Supplementary file 1 — (zip 804 KB) [file 10858_2025_486_MOESM1_ESM.zip › SUPPINFO/01_XACT_examplepulseshapes/15N_6kHz_XYZT/15N_6kHz_exc_td50_ppxy.xyzt]

# File Format xyzt (x-rf-component, y-rf-component, z-component, time)
# ------------------------------------
# Pulse optimized using PulseOptimizer
# No. iterations :   148
# using          :   BFGS
# converged      :   true
# max. amplitude :   5000.103411971363  [Hz]
# sqrt rf-power  :   4716.222546396725  [Hz]
# rf-energy      :   11121.377553570403  [Hz]
# pulse length   :   500.0  [µs]
# cost           :   0.005355277580840304
# tr. efficiency :   0.9973227331576107
# ------------------------------------
   -2094.8414194553457   -1634.6380371901944                   0.0                5.0e-5
     4843.851725846163   -1240.1570362972157                   0.0                5.0e-5
      4545.17143859385   -1404.5035850751296                   0.0                5.0e-5
   -1122.7861883943604     4871.313826371202                   0.0                5.0e-5
     4376.873774759196    2322.5543878457997                   0.0                5.0e-5
     2426.433466509683     4366.301145524074                   0.0                5.0e-5
    -4298.630827030795    2426.1183472092166                   0.0                5.0e-5
    -4820.270885317008    1328.9178765344582                   0.0                5.0e-5
     4853.481870663505     338.6658900382638                   0.0                5.0e-5
     4215.957486387806   -1559.0578258340538                   0.0                5.0e-5
