# Supplementary material for: Single spin exact gradients for the optimization of complex pulses and pulse sequences
Source: J Biomol NMR. 2026 Feb 17;80(1):6. doi: 10.1007/s10858-025-00486-7 (PMC12913341; doi:10.1007/s10858-025-00486-7)
Supplement: Supplementary file 1 — (zip 804 KB) [file 10858_2025_486_MOESM1_ESM.zip › SUPPINFO/01_XACT_examplepulseshapes/15N_6kHz_XYZT/15N_6kHz_exc_td50_ppxyz.xyzt]

# File Format xyzt (x-rf-component, y-rf-component, z-component, time)
# ------------------------------------
# Pulse optimized using PulseOptimizer
# No. iterations :   98
# using          :   BFGS
# converged      :   true
# max. amplitude :   5000.504488240454  [Hz]
# sqrt rf-power  :   4694.241312877467  [Hz]
# rf-energy      :   11017.950751762786  [Hz]
# pulse length   :   500.0  [µs]
# cost           :   0.008860947502217215
# tr. efficiency :   0.9955746164165865
# ------------------------------------
    2805.7113397830058   -1693.8756065799937     -6285.09713125416                5.0e-5
     4987.980131258642    -76.13911272144323    -5186.895503329404                5.0e-5
   -1168.9028730909783    -4861.965776328807   -1982.0987102753186                5.0e-5
     4916.428077375687   -243.36570068006193   -23.582972855069364                5.0e-5
     4756.852245476035     74.38891746310688     6834.613458129774                5.0e-5
     403.5079870045627     4976.963826222191     -2861.73063276145                5.0e-5
    1646.5847982454713     4704.035437101146   -2896.0783355822255                5.0e-5
   -2844.8299156115254     4081.104469426868     1812.005234979019                5.0e-5
    3698.7938086327863   -119.33081941633993     4081.001781687685                5.0e-5
     4936.845341399645    -524.3286078131641   -285.92357127687177                5.0e-5
