# Supplementary material for: Single spin exact gradients for the optimization of complex pulses and pulse sequences
Source: J Biomol NMR. 2026 Feb 17;80(1):6. doi: 10.1007/s10858-025-00486-7 (PMC12913341; doi:10.1007/s10858-025-00486-7)
Supplement: Supplementary file 1 — (zip 804 KB) [file 10858_2025_486_MOESM1_ESM.zip › SUPPINFO/01_XACT_examplepulseshapes/15N_6kHz_XYZT/15N_6kHz_inv_ppap.xyzt]

# File Format xyzt (x-rf-component, y-rf-component, z-component, time)
# ------------------------------------
# Pulse optimized using PulseOptimizer
# No. iterations :   809
# using          :   BFGS
# converged      :   true
# max. amplitude :   5000.812399964137  [Hz]
# sqrt rf-power  :   4870.474704294326  [Hz]
# rf-energy      :   11860.76192258545  [Hz]
# pulse length   :   500.0  [µs]
# cost           :   0.01464315144374872
# tr. efficiency :   0.9926786890023366
# ------------------------------------
   -3128.9434726311433    -3877.486241597556                   0.0                1.0e-6
    -2726.837817567627   -4125.1668023485845                   0.0                1.0e-6
   -2363.2657435375954     -4317.70941315251                   0.0                1.0e-6
   -1997.0222703403097    -4579.883681556087                   0.0                1.0e-6
   -1561.3326302129406   -4719.3194792410395                   0.0                1.0e-6
    -962.3409068448755    -4895.586137654639                   0.0                1.0e-6
   -241.85840071539778    -4991.499038632373                   0.0                1.0e-6
      584.573062845967    -4949.173954078207                   0.0                1.0e-6
    1443.1013950900349    -4693.154364652266                   0.0                1.0e-6
     2360.790703535796    -4391.189286579357                   0.0                1.0e-6
    3180.5022106807965    -3850.523559235039                   0.0                1.0e-6
     3828.846639309735   -3153.2144634258857                   0.0                1.0e-6
      4391.62311888964   -2333.7391375175375                   0.0                1.0e-6
     4763.049032073182    -1475.169909965001                   0.0                1.0e-6
     4676.443821941554   -495.08175848393887                   0.0                1.0e-6
     4989.923098796003    278.65738583773873                   0.0                1.0e-6
     4858.096942191655    1093.3638560999836                   0.0                1.0e-6
    4627.6731874503585     1865.311496048435                   0.0                1.0e-6
      4240.57222957633    2534.8557229204507                   0.0                1.0e-6
     3825.339406964797    3156.8019816598744                   0.0                1.0e-6
    3290.3642928678346     3708.427183755611                   0.0                1.0e-6
     2741.433428620324     4160.362296082317                   0.0                1.0e-6
    2057.9951606663503     4458.534496096042                   0.0                1.0e-6
    1455.1996256912425     4761.367354877895                   0.0                1.0e-6
     284.7634765078717      3534.62643588984                   0.0                1.0e-6
      76.1994266752596     4949.365258264175                   0.0                1.0e-6
    -639.9641314741539     2425.608228106464                   0.0                1.0e-6
    -738.6871062939953     1553.538931969386                   0.0                1.0e-6
   -1790.9249111911301     4665.607488699866                   0.0                1.0e-6
     3706.209757536403   -3350.6041216520066                   0.0                1.0e-6
      3783.76452766595    -2855.593802850407                   0.0                1.0e-6
      4098.16722488711    -2513.293160899129                   0.0                1.0e-6
     4333.272231601388    -2159.116954107788                   0.0                1.0e-6
     4311.633292220911   -1764.1808158850704                   0.0                1.0e-6
     4782.224625225826   -1457.9636562858843                   0.0                1.0e-6
     4874.918777955335   -1094.5061605030785                   0.0                1.0e-6
     4940.354451036945    -745.9244359938614                   0.0                1.0e-6
      4981.77898276857    -411.3582468369384                   0.0                1.0e-6
     4995.897751829141    -85.49257671498552                   0.0                1.0e-6
     4986.517352449127    223.65316279049338                   0.0                1.0e-6
     4909.762053858695     512.3305759299711                   0.0                1.0e-6
     4929.490909553321     809.8974351051737                   0.0                1.0e-6
      4871.64434995356    1084.7243960119317                   0.0                1.0e-6
     4797.724220343732    1343.7275059779888                   0.0                1.0e-6
    4668.6907232120475     1568.225149784596                   0.0                1.0e-6
     4570.629782206161     1800.581570169219                   0.0                1.0e-6
     4546.998346043615    2074.0585878090346                   0.0                1.0e-6
     4428.639331797395     2290.450842227567                   0.0                1.0e-6
     4213.893272832465     2417.811190810786                   0.0                1.0e-6
     4195.435804545352    2698.4639887925428                   0.0                1.0e-6
    4061.5158854007573    2887.5126803450094                   0.0                1.0e-6
     3818.512035623864     2927.006297434602                   0.0                1.0e-6
    3773.0908324449183     3180.857562427712                   0.0                1.0e-6
    3727.2931805686235    3096.7755210129176                   0.0                1.0e-6
    -3563.424960590388    3196.1432154551253                   0.0                1.0e-6
   -3035.8445393251004    3968.4922979087573                   0.0                1.0e-6
    -2909.299693444709    4012.7411693288204                   0.0                1.0e-6
    -2974.658388629351    3890.8828768675594                   0.0                1.0e-6
   -3058.1212042235975     3807.134645306539                   0.0                1.0e-6
    -3132.264942145629     3740.840484034827                   0.0                1.0e-6
   -3275.3481014043514     3776.254029418608                   0.0                1.0e-6
    -3216.688834593211    3538.8731792970916                   0.0                1.0e-6
     -3235.01329703814    3494.7025857079966                   0.0                1.0e-6
   -3353.3166462477525     3602.335353672526                   0.0                1.0e-6
   -3408.3620951878343     3489.462362483997                   0.0                1.0e-6
    -3479.819967420184     3589.693323218713                   0.0                1.0e-6
    -3466.887064246713    3590.0228847944304                   0.0                1.0e-6
   -3463.1285649901565     3544.794669308705                   0.0                1.0e-6
   -3421.5074191492567    3488.3209786664625                   0.0                1.0e-6
   -3464.0203947709306    3588.2680846578387                   0.0                1.0e-6
    -3428.645982481978    3584.1860249626056                   0.0                1.0e-6
   -3422.7955790705273    3631.0524450059816                   0.0                1.0e-6
    -3293.102812944677     3589.110317446665                   0.0                1.0e-6
   -3312.1696591273253     3743.868575140379                   0.0                1.0e-6
    -3251.991767217567     3793.268120691821                   0.0                1.0e-6
   -3168.4498370429415     3857.894268318701                   0.0                1.0e-6
     -3053.58096525244    3946.7802660267034                   0.0                1.0e-6
   -2888.3837917153746     4019.070618313233                   0.0                1.0e-6
   -2835.5824754810224     4092.660235087287                   0.0                1.0e-6
    -2649.686668883642     4118.507838021437                   0.0                1.0e-6
   -2522.7956353672535     4279.107837777203                   0.0                1.0e-6
   -2326.0616140569678     4385.297152905543                   0.0                1.0e-6
    -2068.184564737772    4468.1907123074025                   0.0                1.0e-6
    -1676.310947559122     4703.304725122655                   0.0                1.0e-6
   -2189.0441701058626   -4428.4382743260985                   0.0                1.0e-6
   -2515.9847821977532     -4312.00317895316                   0.0                1.0e-6
     893.8121759143214     4891.323880441404                   0.0                1.0e-6
   -3051.2768989733136   -3851.3571535156607                   0.0                1.0e-6
   -3135.4190620104673   -3521.6291932487666                   0.0                1.0e-6
    -492.1749505253317    -576.7223428610278                   0.0                1.0e-6
   -3596.2011779822164   -3079.3787960526893                   0.0                1.0e-6
    -3741.655743463551   -2821.5556735650666                   0.0                1.0e-6
    -2828.198254229235   -1938.2661278470323                   0.0                1.0e-6
    -4235.741140246873   -2438.9309359057534                   0.0                1.0e-6
    -4378.226121036267   -2153.4836720416174                   0.0                1.0e-6
    -4349.214693168215   -1812.7338942804279                   0.0                1.0e-6
    -4740.286385371589    -1547.524095629069                   0.0                1.0e-6
    -4750.638422098067   -1175.6839060620705                   0.0                1.0e-6
    -4907.616395622827    -725.2584255058351                   0.0                1.0e-6
    -4982.476138545857   -314.25509116092326                   0.0                1.0e-6
    -4952.088278575836    119.60044095785472                   0.0                1.0e-6
    -4951.977433279186     575.1358341663838                   0.0                1.0e-6
    -4867.923356335483    1067.7558003259944                   0.0                1.0e-6
    -4736.728860473647    1574.3727277371736                   0.0                1.0e-6
    -4512.550671819951     2090.005966790915                   0.0                1.0e-6
    -4228.637112645284    2611.6385474068124                   0.0                1.0e-6
   -3830.2491441157836    3121.9351888910746                   0.0                1.0e-6
   -3436.3060824441995     3609.590555129611                   0.0                1.0e-6
    -2811.063167323642     4009.848174954771                   0.0                1.0e-6
   -2217.4713742345343     4416.270914018665                   0.0                1.0e-6
   -1540.8433675908175     4753.832985640121                   0.0                1.0e-6
    -725.6611971380083      4901.43948053533                   0.0                1.0e-6
    -556.9692254696452    -4941.004093065044                   0.0                1.0e-6
    -403.6446303522878   -2046.3667577801489                   0.0                1.0e-6
   -1794.9000381520125    -4656.287451143988                   0.0                1.0e-6
   -2354.2596110833756    -4353.110278194513                   0.0                1.0e-6
    -2868.888544269921    -3997.671855638176                   0.0                1.0e-6
   -3361.9659610291137   -3552.0662814285506                   0.0                1.0e-6
    -3872.418028218851    -3151.574353654258                   0.0                1.0e-6
    -4188.458727974751   -2663.1259043504588                   0.0                1.0e-6
    -4454.463916073808   -2153.2917030042527                   0.0                1.0e-6
    -4859.870427827959    -768.1537969141125                   0.0                1.0e-6
    -4693.151701783618   -1231.0056981100252                   0.0                1.0e-6
   -4869.9531063351515    -686.4369408384778                   0.0                1.0e-6
    -4985.772718747828    -148.2276895127483                   0.0                1.0e-6
    -4969.632437176802    386.80880886416037                   0.0                1.0e-6
     -4907.09281087408     900.4653089523345                   0.0                1.0e-6
    -4756.963446687716     1371.216751927366                   0.0                1.0e-6
    -4594.100804441929    1838.5389005234792                   0.0                1.0e-6
    -4413.652355840369    2310.1368008046034                   0.0                1.0e-6
    -4159.814751409263    2732.1591704791554                   0.0                1.0e-6
    -3872.729211647143    3122.3057334952955                   0.0                1.0e-6
   -3490.8675494573304    3443.7072914071537                   0.0                1.0e-6
   -3189.3751567860536    3834.9528243636064                   0.0                1.0e-6
    -2804.844408845848    4139.2359302715395                   0.0                1.0e-6
   -2366.2006209742012    4379.5591258419445                   0.0                1.0e-6
    -1925.128838623011     4597.987610229655                   0.0                1.0e-6
   -1461.2001063766338      4777.53654268248                   0.0                1.0e-6
    -966.9278809608905     4896.633743864245                   0.0                1.0e-6
    -464.6122637187278     4971.100749787464                   0.0                1.0e-6
      48.2087398501789     4928.404376542128                   0.0                1.0e-6
     563.5034318553033     4966.419856345539                   0.0                1.0e-6
     1072.665129601265    4880.2563589337815                   0.0                1.0e-6
     1585.112610015998     4740.894998642861                   0.0                1.0e-6
     2047.344734485799     4551.201806761681                   0.0                1.0e-6
    2152.3681887935727    3937.3272107862967                   0.0                1.0e-6
     2832.194188512917    4081.9737994977568                   0.0                1.0e-6
    3143.4949250422083    3739.5943433791485                   0.0                1.0e-6
     3489.727396768521    3488.1826741231184                   0.0                1.0e-6
    3728.7792506894343    3168.7809160903385                   0.0                1.0e-6
    4049.2481134187988    2854.4761245732766                   0.0                1.0e-6
     4225.012811684426    2471.7465817926213                   0.0                1.0e-6
    3909.8082891004424    1962.9623684712906                   0.0                1.0e-6
    -2603.262676000259    -3885.740989164673                   0.0                1.0e-6
   -3076.2423621921885    -3929.144694803308                   0.0                1.0e-6
    -2972.582694549352   -3543.0208313803846                   0.0                1.0e-6
   -3433.4940609475616    -3598.500936472192                   0.0                1.0e-6
    -3713.096759284006    -3277.543543437825                   0.0                1.0e-6
   -3982.4904808068286    -2970.544365657828                   0.0                1.0e-6
    -4232.287756533388   -2566.6710585523488                   0.0                1.0e-6
    -4482.255075330501    -2212.794951302875                   0.0                1.0e-6
    -4694.166650791799   -1536.5135712098736                   0.0                1.0e-6
    -4921.223437377267    -859.7523619869906                   0.0                1.0e-6
    -4830.537668622449     606.9701001621626                   0.0                1.0e-6
    -4470.574112008691    2132.4559163883523                   0.0                1.0e-6
    -3516.955941607248     3542.650525820513                   0.0                1.0e-6
    -2640.118931490898      4181.87080680548                   0.0                1.0e-6
     4332.841653455765    2454.1684403878144                   0.0                1.0e-6
     4536.280114228632    2051.3114743309316                   0.0                1.0e-6
     4624.187031841338    1591.0104155302708                   0.0                1.0e-6
    4686.3352062279955    1171.6216564355057                   0.0                1.0e-6
    1739.2319729429767    -168.7710602425036                   0.0                1.0e-6
     4676.090254203032    485.20175441817713                   0.0                1.0e-6
     4958.997122410388     312.5436633520381                   0.0                1.0e-6
     4274.083618516676   -212.54626027082014                   0.0                1.0e-6
     541.7670193865682   -174.27725381100362                   0.0                1.0e-6
     4883.815972090307   -490.08486319377266                   0.0                1.0e-6
     4702.728235165853    -765.1798618971376                   0.0                1.0e-6
     4439.588199982916    -990.5988685238322                   0.0                1.0e-6
     4610.514253166382   -1149.8637599137528                   0.0                1.0e-6
     4771.969971450343   -1388.2445023430325                   0.0                1.0e-6
     4716.010585885122    -1563.379774753906                   0.0                1.0e-6
     4670.298091516924    -1696.143464623854                   0.0                1.0e-6
    2003.8900767330847    -707.5427909940017                   0.0                1.0e-6
     4595.621783705845    -1959.548853342445                   0.0                1.0e-6
    4338.3917144150555   -2049.5421269304197                   0.0                1.0e-6
     4383.765313254647   -2218.0638319133946                   0.0                1.0e-6
     4375.215187562235    -2391.921981679776                   0.0                1.0e-6
     4294.910535132791   -2491.2270266096175                   0.0                1.0e-6
     4243.436496060364    -2554.773629337414                   0.0                1.0e-6
     4079.169668362776   -2394.6866196792016                   0.0                1.0e-6
     4225.548386319028   -2663.7871012018472                   0.0                1.0e-6
     4244.080997458444    -2637.941457030602                   0.0                1.0e-6
     4267.647004573882   -2592.8967008786385                   0.0                1.0e-6
     4334.796466214181   -2357.8715412304746                   0.0                1.0e-6
   -1205.6621008735256   -4851.1365453653125                   0.0                1.0e-6
    1394.5223753956354    -4801.118201777899                   0.0                1.0e-6
     852.2802660590046   -3787.5138419963005                   0.0                1.0e-6
    1778.2453964390656    -4346.278342320446                   0.0                1.0e-6
      2095.45873095953    -4314.952899018582                   0.0                1.0e-6
    2343.7894524088383     -4377.25752365299                   0.0                1.0e-6
    2481.7010975085827    -4328.104499565831                   0.0                1.0e-6
    2541.2760014483815    -4242.476948261924                   0.0                1.0e-6
    2243.9194662444665   -3949.2943464306645                   0.0                1.0e-6
     2589.113785189663   -4100.6183523327345                   0.0                1.0e-6
    2724.8835201331062   -4095.1552600852715                   0.0                1.0e-6
     2776.865523271907    -4133.140008789169                   0.0                1.0e-6
    2634.2152221345627   -4029.7617772965423                   0.0                1.0e-6
    2527.1337836687967    -3947.098992368371                   0.0                1.0e-6
     2744.855647781893    -4161.722680262096                   0.0                1.0e-6
     2649.262414643861    -4128.602989835249                   0.0                1.0e-6
     2644.529147058432    -4196.824958844779                   0.0                1.0e-6
    2599.7216809997676    -4270.740069659547                   0.0                1.0e-6
    2014.8548163097198   -3438.3066927463224                   0.0                1.0e-6
    2496.2120700085875    -4327.306171449021                   0.0                1.0e-6
    2359.5453299851156    -4293.500761757515                   0.0                1.0e-6
     2314.515315465582    -4425.732595165186                   0.0                1.0e-6
     2218.535456248399     -4469.81436953265                   0.0                1.0e-6
    2009.7161647919763    -4285.259173377053                   0.0                1.0e-6
    2002.4271653883495    -4581.065110378539                   0.0                1.0e-6
    1891.2233258366703    -4626.744477236948                   0.0                1.0e-6
    1778.6270945522735    -4667.452898680779                   0.0                1.0e-6
    1671.9125443205405    -4677.292010111967                   0.0                1.0e-6
    1556.1436283707963    -4738.246391942618                   0.0                1.0e-6
    1423.4143315733045    -4725.974639901973                   0.0                1.0e-6
      1440.63327323093   -2922.2037731954933                   0.0                1.0e-6
    1292.5653620212445   -4800.4698110681575                   0.0                1.0e-6
    1203.7187664992018    -4781.022809999105                   0.0                1.0e-6
    1142.2619363319166    -4580.631334737705                   0.0                1.0e-6
    1013.4046621550451    -4873.147564095984                   0.0                1.0e-6
     958.0821511689179    -4758.676665590389                   0.0                1.0e-6
     837.9127346454701    -4902.824680302426                   0.0                1.0e-6
    1175.2617881812778    -3666.762557464904                   0.0                1.0e-6
     808.6936956633804    -4640.833183110368                   0.0                1.0e-6
      429.235251782978    -339.3284578501363                   0.0                1.0e-6
     860.5417076998214    -4550.743838884807                   0.0                1.0e-6
     963.8067305968142    -4267.246732805003                   0.0                1.0e-6
     716.6773740996967    -4919.553642459044                   0.0                1.0e-6
     731.8131937973739   -4902.9414625595955                   0.0                1.0e-6
      774.780966389666     -4819.80128744445                   0.0                1.0e-6
      847.135421228906    -4920.759137550545                   0.0                1.0e-6
    1041.8860949803868    -4886.422048516523                   0.0                1.0e-6
     708.5707607807739    -4805.332011390676                   0.0                1.0e-6
    2043.9676111330998    -4545.102931084509                   0.0                1.0e-6
     2165.474652362928    -4488.754336833013                   0.0                1.0e-6
     2154.461683498255    -4429.948832910244                   0.0                1.0e-6
     2197.807180147883    -4490.048228119126                   0.0                1.0e-6
     2132.508458790531    -4392.769691487759                   0.0                1.0e-6
    2193.9474815716626    -4484.145979145473                   0.0                1.0e-6
     2157.141775854466    -4421.850001454529                   0.0                1.0e-6
     2185.354844703688    -4478.096395315808                   0.0                1.0e-6
    2139.6172753846367    -4438.199632304872                   0.0                1.0e-6
     2148.220474951938    -4421.281057096528                   0.0                1.0e-6
     2094.983371860973    -4331.312131461031                   0.0                1.0e-6
     2050.573964982232    -4269.537520005127                   0.0                1.0e-6
     1189.875480452777   -2624.5703210242273                   0.0                1.0e-6
     2172.007892033051    -4480.657976998313                   0.0                1.0e-6
     2169.791985840382    -4491.727143099681                   0.0                1.0e-6
     2130.372915905866    -4442.519216318316                   0.0                1.0e-6
    1835.6276557077138    -3929.565628823015                   0.0                1.0e-6
    2113.4194225961205    -4453.627188840403                   0.0                1.0e-6
    1345.0893382153138    -3084.884941066588                   0.0                1.0e-6
    1902.5836059431715    -4106.991675296025                   0.0                1.0e-6
    2080.1208380792223     -4418.73386208658                   0.0                1.0e-6
    2110.5990028598485    -4505.436500123179                   0.0                1.0e-6
    1650.1851201145614   -3706.4578399585207                   0.0                1.0e-6
     2104.509950078387   -4501.8233593369105                   0.0                1.0e-6
     1618.379558877562   -3671.1518371450516                   0.0                1.0e-6
     729.8321968968839   -1867.6327034922253                   0.0                1.0e-6
    -314.8827511334027    4989.1964573266305                   0.0                1.0e-6
    2230.9250365844496    -4426.487362184926                   0.0                1.0e-6
     2223.796005592916    -4373.046739331375                   0.0                1.0e-6
     2261.179699212604    -4395.615057166802                   0.0                1.0e-6
    2325.3477107301846     -4423.31162357953                   0.0                1.0e-6
    2337.1158935263757   -4354.8714083418945                   0.0                1.0e-6
    2334.1724122669048    -4240.281957871901                   0.0                1.0e-6
     828.8735847327728   -1663.4374495834647                   0.0                1.0e-6
    2495.7836433918346   -4191.5627732901385                   0.0                1.0e-6
     2636.366135388417    -4186.521621115389                   0.0                1.0e-6
    2759.3312762286546    -4161.518196813707                   0.0                1.0e-6
     2836.575409739529   -4045.0768584920334                   0.0                1.0e-6
    2995.7711425632588   -3995.5071662782034                   0.0                1.0e-6
     2929.578301337215   -3717.9305120589183                   0.0                1.0e-6
    3266.8537043347796   -3774.3264374837395                   0.0                1.0e-6
     3413.190442483576   -3640.2346924765443                   0.0                1.0e-6
    3565.1497822821707    -3483.283170598372                   0.0                1.0e-6
    3667.0007959224786    -3275.617573869418                   0.0                1.0e-6
     3880.868391942551   -3093.8659074484153                   0.0                1.0e-6
     4074.926857940802    -2895.096171255527                   0.0                1.0e-6
     4185.663017763714   -2611.1700526031063                   0.0                1.0e-6
     4398.999478408766   -2354.6772407043777                   0.0                1.0e-6
     4497.921419745084   -2039.4875307249677                   0.0                1.0e-6
     4691.155195231674    -1710.881660080456                   0.0                1.0e-6
      4800.77841347204   -1345.3633663206042                   0.0                1.0e-6
     4833.742835008065    -974.2851450469042                   0.0                1.0e-6
     4837.580847594388    -598.1185958554828                   0.0                1.0e-6
     4977.825334589487    -138.7789833210246                   0.0                1.0e-6
    -1654.142499941336     4716.487810042176                   0.0                1.0e-6
   -1660.6436139284945     4682.472641756414                   0.0                1.0e-6
     -1567.79976340356     4742.322350768443                   0.0                1.0e-6
    -1430.158030385008     4769.322858306488                   0.0                1.0e-6
   -1289.5396991371385     4823.711907470751                   0.0                1.0e-6
   -1145.6930111006532     4756.694408525852                   0.0                1.0e-6
    -960.9100149893566     4892.408152508283                   0.0                1.0e-6
    -799.9074631246357     4859.858850874962                   0.0                1.0e-6
    -777.9588735222089     4659.530955226343                   0.0                1.0e-6
    -529.8544429700493    4971.7507696577695                   0.0                1.0e-6
   -483.92236381187877     4759.156066246782                   0.0                1.0e-6
   -483.51657437406425    4946.9323689075345                   0.0                1.0e-6
   -271.75376225368433     4964.442458004278                   0.0                1.0e-6
   -283.52809547988875      4799.80655719298                   0.0                1.0e-6
   -227.16242806030095     4893.033874815977                   0.0                1.0e-6
    -178.8858265205723     4996.114999719241                   0.0                1.0e-6
   -184.19916325870568     4971.841605957349                   0.0                1.0e-6
   -207.86311977110947     4893.453092705063                   0.0                1.0e-6
   -245.97029175993757     4977.254018140863                   0.0                1.0e-6
    -297.7064904037816    4972.9243120517785                   0.0                1.0e-6
    -380.6505079428456    4961.1212777569945                   0.0                1.0e-6
    -449.4859273706505     4941.202325206984                   0.0                1.0e-6
    -520.4145755751945     4900.061937387048                   0.0                1.0e-6
    -613.1038510754108     4889.531706454222                   0.0                1.0e-6
    -673.9236024410872      4745.84706460058                   0.0                1.0e-6
    -840.6153866231266     4917.473462373238                   0.0                1.0e-6
    -936.8080240200608    4789.7839640945585                   0.0                1.0e-6
   -1083.3522598090774     4877.093907639638                   0.0                1.0e-6
   -1203.2897601114475     4835.361824805954                   0.0                1.0e-6
     -1281.18992074642     4718.632538365479                   0.0                1.0e-6
   -1439.5009196994522    4744.2394328897735                   0.0                1.0e-6
   -1586.6004585753055     4742.449118808097                   0.0                1.0e-6
   -1704.1849820761686     4674.057142844668                   0.0                1.0e-6
   -1851.7688109814123    4642.4813982366195                   0.0                1.0e-6
    -1974.433504749494    4586.9307813337355                   0.0                1.0e-6
    -2097.452314468755     4532.826132980271                   0.0                1.0e-6
   -2207.7507600386825     4474.125808087922                   0.0                1.0e-6
    -2330.876522827896     4416.054824233545                   0.0                1.0e-6
   -2420.8286710385696     4320.618498686667                   0.0                1.0e-6
   -2531.6880158191234     4285.633600207981                   0.0                1.0e-6
   -2648.0038273462787     4237.928102900523                   0.0                1.0e-6
    -2737.675682373107     4172.206714513305                   0.0                1.0e-6
   -2817.2114292700076     4107.273877071717                   0.0                1.0e-6
    -2864.587257167662    3996.0285790787025                   0.0                1.0e-6
   -2962.0663664389344     3968.769166940483                   0.0                1.0e-6
   -3049.1800892914284    3942.6119734998606                   0.0                1.0e-6
   -3115.0133039929183     3894.434808249349                   0.0                1.0e-6
   -3179.9702720129485     3850.839568373829                   0.0                1.0e-6
    -3191.576228877203      3767.98823086436                   0.0                1.0e-6
    -3284.278404430454    3767.4258457356123                   0.0                1.0e-6
    -3309.337718509975     3712.090496829851                   0.0                1.0e-6
   -3362.5520545604727    3691.8516763156076                   0.0                1.0e-6
    -3335.235262866794     3577.165171453402                   0.0                1.0e-6
   -3429.5225678416814    3624.2287625824547                   0.0                1.0e-6
    -3430.034499929724     3565.498286568702                   0.0                1.0e-6
   -3473.5365308671558     3556.364410622799                   0.0                1.0e-6
     -3501.26275126239    3496.7060533896665                   0.0                1.0e-6
   -3549.6207657854916    3520.6623981765583                   0.0                1.0e-6
   -3542.6420234062616    3409.7936207400257                   0.0                1.0e-6
   -3614.9905031451826     3423.585508338715                   0.0                1.0e-6
    -3625.966098916031    3401.8695340368636                   0.0                1.0e-6
    -3669.821084474839     3394.416745153017                   0.0                1.0e-6
    -3694.866538289616     3368.173366208227                   0.0                1.0e-6
    -3699.544966888758     3274.043229667667                   0.0                1.0e-6
   -3793.2189874688606    3255.1175433717735                   0.0                1.0e-6
    -3742.042105232965     3284.274619716158                   0.0                1.0e-6
   -3700.2050246837935    3346.9429517855497                   0.0                1.0e-6
    -3543.584237603662     3367.656704656679                   0.0                1.0e-6
    -3577.118497060427    3438.6128160461885                   0.0                1.0e-6
     -3614.72803072211     3440.832477685207                   0.0                1.0e-6
   -3543.3025186341356      3521.95239998797                   0.0                1.0e-6
    -3485.540351815827     3557.192588351936                   0.0                1.0e-6
   -3382.0641492331642     3558.221412833958                   0.0                1.0e-6
    -3333.404932257274    3571.4771451926076                   0.0                1.0e-6
    -3361.842700880259    3693.6364707916396                   0.0                1.0e-6
    -3295.393894906305      3700.96526013387                   0.0                1.0e-6
    -3251.477655136816    3737.7034301889944                   0.0                1.0e-6
    -3233.370336725415     3805.781857201305                   0.0                1.0e-6
    -3197.802182711217    3833.0578122554157                   0.0                1.0e-6
   -3075.4859357949053     3783.744341682539                   0.0                1.0e-6
    -3085.432451201199    3862.6535887828836                   0.0                1.0e-6
   -2998.7558061754507    3829.5809944313955                   0.0                1.0e-6
   -3043.9199153451746      3950.23750945818                   0.0                1.0e-6
    -3011.048006643982    3986.7454542440996                   0.0                1.0e-6
    -2958.782673690282    4002.6334689469086                   0.0                1.0e-6
    -2926.553831981233     4049.415148876717                   0.0                1.0e-6
    -2866.790810271526    4062.9611340844845                   0.0                1.0e-6
   -2763.6991473223657     4030.601116312677                   0.0                1.0e-6
   -2749.0330384869935     4138.544124869632                   0.0                1.0e-6
   -2658.7339496049967     4137.775583126779                   0.0                1.0e-6
   -2618.1416099235353    4249.0572339027085                   0.0                1.0e-6
   -2513.1047107265986     4255.616426225089                   0.0                1.0e-6
   -2432.5687940905673     4362.082501033642                   0.0                1.0e-6
   -2239.6303741635757     4175.023220886326                   0.0                1.0e-6
    -2180.719917687148      4353.45367897916                   0.0                1.0e-6
   -2058.9244401141245      4499.07681512049                   0.0                1.0e-6
   -1914.2386150729026     4590.739814061382                   0.0                1.0e-6
   -1730.3942971302197     4655.976210765779                   0.0                1.0e-6
   -1548.8893850005677     4737.853557567617                   0.0                1.0e-6
   -1349.3151782663572    4804.5124172274645                   0.0                1.0e-6
   -1133.6160915800815     4857.036656205548                   0.0                1.0e-6
    -906.7379661686759     4898.940885343523                   0.0                1.0e-6
    -675.1279595174658     4890.763050621383                   0.0                1.0e-6
   -412.30634474166794     4928.188045872212                   0.0                1.0e-6
    -162.4226534347632     4890.067587194545                   0.0                1.0e-6
    145.89359641368597     4958.644961207471                   0.0                1.0e-6
    411.16202576331756     4958.141216694164                   0.0                1.0e-6
     690.3900249139805     4943.747654688864                   0.0                1.0e-6
     960.1254503766924     4879.555199761903                   0.0                1.0e-6
     1118.704333204738      4660.35887079647                   0.0                1.0e-6
    1469.5323325110319     4769.996796447663                   0.0                1.0e-6
     1630.004619661913     4622.973641213007                   0.0                1.0e-6
    1900.9306647553826     4602.095192512216                   0.0                1.0e-6
    2108.2707477320105     4521.956591939736                   0.0                1.0e-6
    2281.1089959762994     4436.077651695808                   0.0                1.0e-6
     2418.220458574431     4331.058981085658                   0.0                1.0e-6
    2561.7950278529224     4284.592223605274                   0.0                1.0e-6
    2665.3280323610384     4219.530165405171                   0.0                1.0e-6
    2753.4887681248215     4167.991897862485                   0.0                1.0e-6
     2809.994471324158     4110.807454340265                   0.0                1.0e-6
    2859.3042615806316     4098.877066251626                   0.0                1.0e-6
     2851.715191333148     4044.714390870414                   0.0                1.0e-6
    2863.8291512878386    4043.8804965240024                   0.0                1.0e-6
    2852.0542976639063     4069.261510008846                   0.0                1.0e-6
    2756.1209718990513     4035.759199926689                   0.0                1.0e-6
    2778.3623527544296     4123.886060194935                   0.0                1.0e-6
     2707.358704204167     4164.569131195091                   0.0                1.0e-6
     2600.087901174176     4172.308106057444                   0.0                1.0e-6
    2526.2039072360303     4278.521214836821                   0.0                1.0e-6
     2410.254296706358     4316.711436366278                   0.0                1.0e-6
     2297.325427832034    4414.2473644157535                   0.0                1.0e-6
     2167.801952054607     4500.149104426225                   0.0                1.0e-6
     2016.902367647124     4572.709684499405                   0.0                1.0e-6
    1852.8593257392893    4634.6459767801325                   0.0                1.0e-6
     1682.679957139241     4700.820893990249                   0.0                1.0e-6
    1505.4808245483832     4754.414221138896                   0.0                1.0e-6
    1320.3087928658658     4777.238512142825                   0.0                1.0e-6
     1136.225298476353     4855.900803152851                   0.0                1.0e-6
     941.7573585166689     4863.129500281724                   0.0                1.0e-6
     755.7232987848516     4925.668592289562                   0.0                1.0e-6
     566.3260863069888     4962.895069575097                   0.0                1.0e-6
     373.4937433544619     4983.702450889153                   0.0                1.0e-6
     189.5409698288095     4986.963578296764                   0.0                1.0e-6
    10.648397600939893     4999.986725343259                   0.0                1.0e-6
   -161.23827999275903     4971.939209698253                   0.0                1.0e-6
    -296.1824362501495    4922.8295230991225                   0.0                1.0e-6
   -478.26902850448977     4964.432628683302                   0.0                1.0e-6
    -617.7774235764755      4942.41316510484                   0.0                1.0e-6
    -759.8726149543394    4941.1740650896745                   0.0                1.0e-6
    -883.4586702878103     4900.705020436851                   0.0                1.0e-6
    -995.3577389475728     4877.594991535661                   0.0                1.0e-6
   -1101.2270307601225     4866.290284395351                   0.0                1.0e-6
   -1171.0124524457628     4813.796557906065                   0.0                1.0e-6
    -1260.597695807354     4806.894682249054                   0.0                1.0e-6
    -1343.911105296247     4807.680076664504                   0.0                1.0e-6
   -1382.3837033991217      4748.87169650068                   0.0                1.0e-6
   -1428.8064104847626     4711.456800423957                   0.0                1.0e-6
   -1507.8639682384564     4757.637987407419                   0.0                1.0e-6
    -1498.437974930295     4641.717838647091                   0.0                1.0e-6
   -1570.5683957525132     4704.233832072488                   0.0                1.0e-6
    -1569.660762336216    4600.4394943336865                   0.0                1.0e-6
   -1645.4597800930326    4670.6147440171635                   0.0                1.0e-6
   -1675.6131608636183     4632.817557232905                   0.0                1.0e-6
   -1686.5027319658711    4550.6844086528945                   0.0                1.0e-6
   -1758.0586485009505     4628.796648664167                   0.0                1.0e-6
   -1794.5058281356316     4635.421507478576                   0.0                1.0e-6
   -1844.9311779085695     4612.190764268771                   0.0                1.0e-6
   -1910.9810772969972     4595.342351702546                   0.0                1.0e-6
   -1970.6083040671379     4589.325249859683                   0.0                1.0e-6
   -2027.2622799468083    4475.3928873176665                   0.0                1.0e-6
   -2094.6777109241903     4488.476647544498                   0.0                1.0e-6
   -2159.8093785904325     4482.751362263187                   0.0                1.0e-6
   -2247.7206893207576     4385.626366623883                   0.0                1.0e-6
   -2341.8000293876307     4415.086544391572                   0.0                1.0e-6
   -2430.2407319414037     4362.155622191218                   0.0                1.0e-6
   -2528.3687541421764     4285.717961440222                   0.0                1.0e-6
    -2632.811115308235     4224.330179336772                   0.0                1.0e-6
   -2743.5258249887634     4177.291895789124                   0.0                1.0e-6
   -2839.0548728508215    4077.2427940380016                   0.0                1.0e-6
    -2947.071291164127    3968.3262566773146                   0.0                1.0e-6
   -3067.0014074184987    3921.0498872759704                   0.0                1.0e-6
    -3181.245987804174     3847.652773008421                   0.0                1.0e-6
    -3288.017377084455     3751.099241064675                   0.0                1.0e-6
    -3394.689898600486    3649.0775931324615                   0.0                1.0e-6
    -3504.716059942645    3555.0471981439855                   0.0                1.0e-6
   -3586.9161789999425    3433.3760054033405                   0.0                1.0e-6
   -3689.8096443530626    3337.5948099967377                   0.0                1.0e-6
   -3794.7175249628767    3249.1832744106728                   0.0                1.0e-6
     -3829.25488123516     3110.560226978229                   0.0                1.0e-6
   -3937.9654973465617    3041.3347680452057                   0.0                1.0e-6
    -3925.693423303573     2907.441901195367                   0.0                1.0e-6
   -4060.6436574230993    2868.5414756658784                   0.0                1.0e-6
   -4077.7984806304235    2782.8845034509645                   0.0                1.0e-6
    -4168.363612919772    2740.9500249210105                   0.0                1.0e-6
    -4582.657626122451    1995.6616872556333                   0.0                1.0e-6
    -4533.421618215684    2089.3112668601866                   0.0                1.0e-6
    -4481.862121031896     2200.856118399256                   0.0                1.0e-6
    -4430.393738333994    2304.2323114825117                   0.0                1.0e-6
    -4334.724549204164     2393.379436183873                   0.0                1.0e-6
    -4320.683098293841     2505.492515658769                   0.0                1.0e-6
   -4234.5277987960835    2590.0857226352296                   0.0                1.0e-6
    -3928.873949929521     3066.992634175952                   0.0                1.0e-6
   -3826.5146026338575     3189.271632865844                   0.0                1.0e-6
