# Supplementary material for: Single spin exact gradients for the optimization of complex pulses and pulse sequences
Source: J Biomol NMR. 2026 Feb 17;80(1):6. doi: 10.1007/s10858-025-00486-7 (PMC12913341; doi:10.1007/s10858-025-00486-7)
Supplement: Supplementary file 1 — (zip 804 KB) [file 10858_2025_486_MOESM1_ESM.zip › SUPPINFO/01_XACT_examplepulseshapes/15N_6kHz_XYZT/15N_6kHz_inv_ppaptanha.xyzt]

# File Format xyzt (x-rf-component, y-rf-component, z-component, time)
# ------------------------------------
# Pulse optimized using PulseOptimizer
# No. iterations :   331
# using          :   BFGS
# converged      :   true
# max. amplitude :   5000.000000000001  [Hz]
# sqrt rf-power  :   4999.999907371117  [Hz]
# rf-energy      :   12499.999536855588  [Hz]
# pulse length   :   500.0  [µs]
# cost           :   0.005588969086516485
# tr. efficiency :   0.9972055154567498
# ------------------------------------
    1641.7761181743867     4722.771556807744                   0.0                1.0e-6
     1510.651314064487     4766.333245516435                   0.0                1.0e-6
    1380.2710971319989     4805.710321942222                   0.0                1.0e-6
    1250.2161510968679     4841.173367638938                   0.0                1.0e-6
    1120.3214802053592     4872.871820701882                   0.0                1.0e-6
     990.5376157304582     4900.901471344126                   0.0                1.0e-6
     860.7992742318345     4925.345125925892                   0.0                1.0e-6
      730.939676112454      4946.28418005725                   0.0                1.0e-6
      600.654519790263     4963.790300552039                   0.0                1.0e-6
      469.316056118644     4977.925515657155                   0.0                1.0e-6
    332.68231263501053     4988.919971182121                   0.0                1.0e-6
     203.7944013388951      4995.84505784386                   0.0                1.0e-6
     66.60169452271104    4999.5564017507295                   0.0                1.0e-6
    -74.32039336503118     4999.447617400353                   0.0                1.0e-6
   -217.04529726930997     4995.286912574019                   0.0                1.0e-6
    -361.7040691083464     4986.899855259826                   0.0                1.0e-6
    -508.3155671592307    4974.0944185030885                   0.0                1.0e-6
    -656.9185004733243     4956.657955087871                   0.0                1.0e-6
    -807.5570967102668    4934.3542166683665                   0.0                1.0e-6
     -960.256808439876     4906.924379063209                   0.0                1.0e-6
   -1115.0152183920684    4874.0887417807735                   0.0                1.0e-6
   -1271.8005647756986      4835.54788244685                   0.0                1.0e-6
   -1430.5519500417204     4790.983314334525                   0.0                1.0e-6
    -1591.179639589645     4740.057737470648                   0.0                1.0e-6
   -1753.5656215732022     4682.414720081572                   0.0                1.0e-6
   -1917.5647766937243     4617.677481936514                   0.0                1.0e-6
   -2083.0065859921733     4545.446464618544                   0.0                1.0e-6
   -2249.6970040002593     4465.295442654635                   0.0                1.0e-6
    -2417.419927614798      4376.76603139474                   0.0                1.0e-6
    -2585.937314268396     4279.360724065495                   0.0                1.0e-6
    -2754.986641497406     4172.535033426423                   0.0                1.0e-6
    -2924.274445947042    4055.6897027239543                   0.0                1.0e-6
    -3093.465062009291     3928.164190831113                   0.0                1.0e-6
    -3262.164073863978     3789.232845206424                   0.0                1.0e-6
    -3429.896337864816     3638.105428860126                   0.0                1.0e-6
    -3596.078882654791    3473.9338896594254                   0.0                1.0e-6
    -3759.989651266452       3295.8273350358                   0.0                1.0e-6
    -3920.733888148481     3102.877016306655                   0.0                1.0e-6
   -4077.2109068811587     2894.192671680535                   0.0                1.0e-6
    -4228.084874261185     2668.950785616658                   0.0                1.0e-6
    -4371.763943442861    2426.4542078541117                   0.0                1.0e-6
     -4506.39237321054       2166.2012322658                   0.0                1.0e-6
    -4629.860033083281    1887.9608242911384                   0.0                1.0e-6
    -4739.832856806139    1591.8493928575515                   0.0                1.0e-6
    -4833.806415733607    1278.4035103255214                   0.0                1.0e-6
    -4909.182977983309     948.6424451177229                   0.0                1.0e-6
    -4963.370412431563     604.1143509294726                   0.0                1.0e-6
    -4993.899311477334    246.92036535328182                   0.0                1.0e-6
    -4998.552858613746   -120.28848508626233                   0.0                1.0e-6
    -4975.502199398836    -494.3458948725538                   0.0                1.0e-6
    -4923.438270232711    -871.6396039693932                   0.0                1.0e-6
    -4841.689278756376   -1248.2166991254232                   0.0                1.0e-6
    -4730.311785763347   -1619.9229640536532                   0.0                1.0e-6
    -4590.143411101498   -1982.5699144094513                   0.0                1.0e-6
    -4422.807355000107   -2332.1181575033784                   0.0                1.0e-6
    -4230.663493066093   -2664.8614238713812                   0.0                1.0e-6
   -4016.7072634253323   -2977.5934510853185                   0.0                1.0e-6
   -3784.4245904382506     -3267.74088925147                   0.0                1.0e-6
    -3537.616780297319   -3533.4498037606763                   0.0                1.0e-6
    -3280.211017419564   -3773.6210276365673                   0.0                1.0e-6
   -3016.0610591304458   -3987.9025671278014                   0.0                1.0e-6
    -2748.694489642815    -4176.635819559504                   0.0                1.0e-6
   -2481.7657807256282   -4340.5974201838435                   0.0                1.0e-6
    -2217.729891661533    -4481.258096520543                   0.0                1.0e-6
   -1957.7200516249256    -4600.796909174072                   0.0                1.0e-6
   -1794.0325883397736   -4667.0597887722515                   0.0                1.0e-6
   -1503.8637470127896    -4768.479194714039                   0.0                1.0e-6
   -1242.9286016801655    -4843.049503270165                   0.0                1.0e-6
   -1010.0581757434213     -4896.91560880891                   0.0                1.0e-6
     -852.277740933978    -4926.826834008729                   0.0                1.0e-6
    -665.6955960043193    -4955.486774879475                   0.0                1.0e-6
    -490.0604047775083   -4975.9261248194825                   0.0                1.0e-6
    -325.7565184784322    -4989.376984220454                   0.0                1.0e-6
   -172.03209725201356    -4997.039619366157                   0.0                1.0e-6
    -28.04828125420404    -4999.921328772952                   0.0                1.0e-6
    106.98237676728459   -4998.8553460828625                   0.0                1.0e-6
    233.75384412013943   -4994.5329251451585                   0.0                1.0e-6
    352.91491270495334    -4987.529555239794                   0.0                1.0e-6
    465.10696210710745    -4978.320551531358                   0.0                1.0e-6
      570.931664301059    -4967.296753234945                   0.0                1.0e-6
     670.8956869720149    -4954.785462278094                   0.0                1.0e-6
     766.4717471940239    -4940.902858866316                   0.0                1.0e-6
    1230.9517363561222    -4846.107491870341                   0.0                1.0e-6
    1137.6794106337315   -4868.8484838429795                   0.0                1.0e-6
     1125.092942659849    -4871.772354120931                   0.0                1.0e-6
    1137.3543325658652   -4868.9244317604325                   0.0                1.0e-6
     1164.770926442671    -4862.438553741721                   0.0                1.0e-6
    1206.4248635943125    -4852.271534910371                   0.0                1.0e-6
    1260.0368905312264    -4838.626564894256                   0.0                1.0e-6
    1322.3429981093775    -4821.971484294686                   0.0                1.0e-6
    1389.8406918130786   -4802.9514729362545                   0.0                1.0e-6
     1459.306504562564    -4782.303265764457                   0.0                1.0e-6
    1528.0843247697433    -4760.772867549238                   0.0                1.0e-6
     1594.194496992647    -4739.044619515453                   0.0                1.0e-6
    1656.2945791804514    -4717.699467640711                   0.0                1.0e-6
     1712.985372567556    -4697.412171969752                   0.0                1.0e-6
    1709.7623892671365    -4698.586231223976                   0.0                1.0e-6
    1742.3230748500246    -4686.609681085588                   0.0                1.0e-6
    1770.9274349741497    -4675.875962759783                   0.0                1.0e-6
     1800.146028199937   -4664.7051650834255                   0.0                1.0e-6
    1828.7530969665706    -4653.564452152261                   0.0                1.0e-6
    1856.5815920457405    -4642.532153047182                   0.0                1.0e-6
     1883.534401419372    -4631.662569516748                   0.0                1.0e-6
    1907.7935170580718    -4621.723044089854                   0.0                1.0e-6
    1935.9012296222143    -4610.020220036697                   0.0                1.0e-6
    1800.7619190791731    -4664.467441283548                   0.0                1.0e-6
    1967.7451412275184    -4596.518145202463                   0.0                1.0e-6
     1987.612235143317    -4587.962249485994                   0.0                1.0e-6
    2004.9576971106633    -4580.408784464188                   0.0                1.0e-6
     1990.805398601037    -4586.577576461666                   0.0                1.0e-6
     2021.556937203665    -4573.106990837163                   0.0                1.0e-6
     2037.946835575081    -4565.826616875581                   0.0                1.0e-6
    2046.4149931968466   -4562.0374478536605                   0.0                1.0e-6
     2055.430408623446    -4557.982649737277                   0.0                1.0e-6
    2063.0675807230687    -4554.530948118499                   0.0                1.0e-6
    2069.3834206101783    -4551.664778772709                   0.0                1.0e-6
    2074.3887983359896    -4549.385795168049                   0.0                1.0e-6
     2077.946877936398   -4547.7617321552125                   0.0                1.0e-6
    2080.1889970177795    -4546.736602958023                   0.0                1.0e-6
      2081.24756562251    -4546.252145513775                   0.0                1.0e-6
     2081.227803042499    -4546.261192655142                   0.0                1.0e-6
    2080.2842897891383    -4546.693004113595                   0.0                1.0e-6
     2078.598059440808   -4547.4641402969155                   0.0                1.0e-6
     2076.317800863703    -4548.505731534575                   0.0                1.0e-6
    2073.5623823448873   -4549.7625263631535                   0.0                1.0e-6
     2070.406475813044     -4551.19951495015                   0.0                1.0e-6
    2066.9643945291377    -4552.763797052077                   0.0                1.0e-6
     2063.307494685038    -4554.422266586225                   0.0                1.0e-6
    2059.4555408813812    -4556.165369598953                   0.0                1.0e-6
     2055.380909918289   -4558.0049709431305                   0.0                1.0e-6
    2051.0188199670365   -4559.9694955265895                   0.0                1.0e-6
    2046.2782815433707    -4562.098770789409                   0.0                1.0e-6
    2041.0484665884962    -4564.440946801715                   0.0                1.0e-6
    2035.2007626606962    -4567.051330451628                   0.0                1.0e-6
    2028.5882534728466    -4569.992308062382                   0.0                1.0e-6
    2021.0438509965657    -4573.333767220232                   0.0                1.0e-6
    2012.3781978353452    -4577.153479524317                   0.0                1.0e-6
    2002.3792033056131   -4581.5365876436435                   0.0                1.0e-6
    1990.8154840957566    -4586.573196371909                   0.0                1.0e-6
    1977.4443177217188    -4592.353857830339                   0.0                1.0e-6
    1962.0230889894585    -4598.963512742677                   0.0                1.0e-6
     1944.324137993351    -4606.474101116444                   0.0                1.0e-6
    1924.1522555201907    -4614.936413119338                   0.0                1.0e-6
    1901.3623627091313    -4624.372515879817                   0.0                1.0e-6
     1875.875482679394    -4634.769808035772                   0.0                1.0e-6
    1847.6922113435696    -4646.077215473313                   0.0                1.0e-6
    1816.9027430621845    -4658.203991052034                   0.0                1.0e-6
    1783.6917033352013    -4671.021719865276                   0.0                1.0e-6
     1748.335933516659    -4684.369911052545                   0.0                1.0e-6
    1711.1941226443391    -4698.064992592957                   0.0                1.0e-6
    1672.6877804569538    -4711.912094798669                   0.0                1.0e-6
    1633.2731564171934    -4725.718865582994                   0.0                1.0e-6
    1593.4041367637976    -4739.310419981372                   0.0                1.0e-6
    1553.4876871522122     -4752.54416137993                   0.0                1.0e-6
    1513.8361270568748   -4765.3226732738085                   0.0                1.0e-6
    1474.6241385419182    -4777.602290901735                   0.0                1.0e-6
     1435.861458484424    -4789.394729194805                   0.0                1.0e-6
    1397.3885270688957    -4800.760908899357                   0.0                1.0e-6
    1358.8873983263718    -4811.800602541225                   0.0                1.0e-6
    1319.8872111718363    -4822.644269400866                   0.0                1.0e-6
    1279.7591677958103    -4833.447679681939                   0.0                1.0e-6
    1237.7170351141037    -4844.384020681197                   0.0                1.0e-6
    1193.1910822535967     -4855.54271334976                   0.0                1.0e-6
    1145.8557682144929    -4866.930712312388                   0.0                1.0e-6
    1095.9181880021445     -4878.41811709555                   0.0                1.0e-6
     1043.469001027599    -4889.905156942664                   0.0                1.0e-6
     989.0820271364283    -4901.195440254635                   0.0                1.0e-6
     743.3688143241247    -4944.431494711029                   0.0                1.0e-6
     885.5817227582262    -4920.949604732462                   0.0                1.0e-6
     829.4558468177072   -4930.7203325862965                   0.0                1.0e-6
     775.4864394781262    -4939.496004875957                   0.0                1.0e-6
     724.6259108785449    -4947.213083068429                   0.0                1.0e-6
     507.0744400000921    -4974.221096040926                   0.0                1.0e-6
     474.6469191648761    -4977.420044774932                   0.0                1.0e-6
     424.3924027415008    -4981.956552248854                   0.0                1.0e-6
     525.0486387864178    -4972.355973470577                   0.0                1.0e-6
     481.4645689795022     -4976.76520129465                   0.0                1.0e-6
    436.96090213063724    -4980.869921008697                   0.0                1.0e-6
     390.9446949843895    -4984.692793489239                   0.0                1.0e-6
     344.0740324504747      -4988.1472572683                   0.0                1.0e-6
     34.65680024656307    -4999.879889177006                   0.0                1.0e-6
    35.186258481709885    -4999.876191188543                   0.0                1.0e-6
     140.2321593050321    -4998.033107282968                   0.0                1.0e-6
     72.35639328953513     -4999.47642782223                   0.0                1.0e-6
   -14.956952434363393    -4999.977628907341                   0.0                1.0e-6
    1678.8805112800749    -4709.709144824546                   0.0                1.0e-6
    3953.2047588753526   -3061.4003551324777                   0.0                1.0e-6
     4568.582615268653    2031.7610310922462                   0.0                1.0e-6
    -325.6230542848354     4989.385696307533                   0.0                1.0e-6
   -3731.0073742810587     3328.600903241534                   0.0                1.0e-6
    -4535.227278858631     2105.163539750901                   0.0                1.0e-6
    -4989.031225797132     331.0097098593497                   0.0                1.0e-6
   -4965.3230237505995     587.8497000188047                   0.0                1.0e-6
    -4928.411914493637      843.063462069831                   0.0                1.0e-6
     -4878.73812892041    1094.4926995728065                   0.0                1.0e-6
    -4816.084898894398    1343.6242951961435                   0.0                1.0e-6
    -4739.736286096354    1592.1369093961534                   0.0                1.0e-6
    -4648.896273187521     1840.587797727446                   0.0                1.0e-6
    -4543.155365530542    2087.9988804238005                   0.0                1.0e-6
    -4421.478121702606    2334.6372778881946                   0.0                1.0e-6
    -4410.073081377639     2356.110230211717                   0.0                1.0e-6
    -4264.649428930341     2610.127439096435                   0.0                1.0e-6
   -3940.7004047501555     3077.479396788053                   0.0                1.0e-6
    -3801.492962250999     3247.868725480776                   0.0                1.0e-6
   -3629.3923545669186    3439.1148768493395                   0.0                1.0e-6
   -3449.5524452941368     3619.473432305481                   0.0                1.0e-6
   -3265.7630691617746    3786.1314789768016                   0.0                1.0e-6
    -3079.514530231824     3939.110338400165                   0.0                1.0e-6
   -2891.8722298541006     4078.857071067662                   0.0                1.0e-6
    -2703.505950584857     4206.073653082203                   0.0                1.0e-6
   -2514.7213038232753     4321.594238715311                   0.0                1.0e-6
   -2325.5328703987475     4426.273474232581                   0.0                1.0e-6
    -2135.760958261132     4520.898708129556                   0.0                1.0e-6
    -1945.132732038874     4606.132722224902                   0.0                1.0e-6
   -1753.3732819660318     4682.486746813883                   0.0                1.0e-6
   -1560.2780413451817     4750.319192822314                   0.0                1.0e-6
   -1365.7630786844531     4809.853554205405                   0.0                1.0e-6
    -1169.893534525195     4861.208606702262                   0.0                1.0e-6
    -972.8928251410994     4904.434682079981                   0.0                1.0e-6
    -775.1364525691071    4939.5509390934085                   0.0                1.0e-6
    -577.1346986583186     4966.579863407471                   0.0                1.0e-6
   -379.50769827927445     4985.576587211029                   0.0                1.0e-6
   -182.95653934695233     4996.651569272184                   0.0                1.0e-6
     11.76504947362327     4999.986158341929                   0.0                1.0e-6
     203.8776640910518     4995.841660629846                   0.0                1.0e-6
     392.6007944421578     4984.562630382267                   0.0                1.0e-6
     577.1741115759971    4966.5752833241595                   0.0                1.0e-6
      756.875064823723     4942.382030584856                   0.0                1.0e-6
     931.0330779623945     4912.553043758394                   0.0                1.0e-6
    1099.0410969286006     4877.715517254155                   0.0                1.0e-6
    1260.3649901680578     4838.541111901259                   0.0                1.0e-6
    1414.5507120948703     4795.732090402037                   0.0                1.0e-6
     1561.228840119403      4750.00679039298                   0.0                1.0e-6
    1700.1162217753467     4702.085157933267                   0.0                1.0e-6
     1831.014795102496     4652.675017677009                   0.0                1.0e-6
     1953.807892102475     4602.459638145465                   0.0                1.0e-6
    2068.4544243665146      4552.08702622419                   0.0                1.0e-6
    2174.9813759336025     4502.161260366178                   0.0                1.0e-6
    2273.4750592454993     4453.236031807507                   0.0                1.0e-6
     2364.071615487933     4405.810413175342                   0.0                1.0e-6
    2446.9472314002837     4360.326736236917                   0.0                1.0e-6
     2522.308492555968     4317.170354338597                   0.0                1.0e-6
    2590.3832104007133     4276.670997782515                   0.0                1.0e-6
    2651.4119658309664     4239.105399426672                   0.0                1.0e-6
    2705.6405222001126     4204.700865059094                   0.0                1.0e-6
    2753.3131857038497     4173.639479091278                   0.0                1.0e-6
     2794.667135533526     4146.062662523184                   0.0                1.0e-6
     2829.927709751053     4122.075831129645                   0.0                1.0e-6
    2859.3046123353565    4101.7529342803855                   0.0                1.0e-6
     2882.988997823723      4085.14068771534                   0.0                1.0e-6
    2901.1513879711665     4072.262347157041                   0.0                1.0e-6
    2913.9403760809555    4063.1209045074174                   0.0                1.0e-6
     2921.482076468207     4057.701624919581                   0.0                1.0e-6
      2923.88027723445    4055.9738811288466                   0.0                1.0e-6
     2921.217253409539    4057.8922802832535                   0.0                1.0e-6
     2913.555194368295    4063.3971168677967                   0.0                1.0e-6
     2900.938194544623     4072.414221494687                   0.0                1.0e-6
    2883.3947502844703     4084.854307564954                   0.0                1.0e-6
     2860.940698789562     4100.611944333369                   0.0                1.0e-6
    2833.5825281608304     4119.564304159078                   0.0                1.0e-6
     2801.320981152697     4141.569842529966                   0.0                1.0e-6
    2764.1548700401754     4166.467071084707                   0.0                1.0e-6
     2722.085016450444     4194.073576275931                   0.0                1.0e-6
    2675.1182284964475     4224.185420121378                   0.0                1.0e-6
     2623.271228137898     4256.577036025999                   0.0                1.0e-6
    2566.5744441750107     4291.001703857472                   0.0                1.0e-6
    2505.0755900748773     4327.192656678346                   0.0                1.0e-6
      2438.84295005324     4364.864839256264                   0.0                1.0e-6
    2367.9683006094124     4403.717307833118                   0.0                1.0e-6
    2292.5693973076864     4443.436233201538                   0.0                1.0e-6
     2212.791958123411     4483.698445487203                   0.0                1.0e-6
     2128.811076005516     4524.175438980703                   0.0                1.0e-6
    2040.8319966081365     4564.537737999374                   0.0                1.0e-6
    1949.0902050822995      4604.45950926406                   0.0                1.0e-6
    1853.8507812159542     4643.623292320878                   0.0                1.0e-6
    1755.4050261180014     4681.725450544879                   0.0                1.0e-6
    1654.0609455989338     4718.483060078139                   0.0                1.0e-6
    1550.1438339305216     4753.635881525549                   0.0                1.0e-6
    1443.9946700018975     4786.948860496225                   0.0                1.0e-6
    1335.9667671603365      4818.21468980401                   0.0                1.0e-6
    1226.4224343989752     4847.255719724604                   0.0                1.0e-6
    1115.7297139714638     4873.925235922393                   0.0                1.0e-6
    1004.2591953169107     4898.108151993114                   0.0                1.0e-6
     892.3809397400515     4919.721156568383                   0.0                1.0e-6
     780.4617571094464     4938.712326671943                   0.0                1.0e-6
     668.8632299427353     4955.060239677957                   0.0                1.0e-6
     557.9405654350935     4968.772717883002                   0.0                1.0e-6
    448.04197162098865     4979.885378695183                   0.0                1.0e-6
    339.50838318478355     4988.460088089414                   0.0                1.0e-6
    232.67329547672057     4994.583379224032                   0.0                1.0e-6
    127.86227181592106     4998.364856210085                   0.0                1.0e-6
     25.39198692672853       4999.9355240409                   0.0                1.0e-6
    -74.43094609297759     4999.445972548981                   0.0                1.0e-6
   -171.31099883784358    4997.0643922264135                   0.0                1.0e-6
     -264.964336748296     4992.974454025979                   0.0                1.0e-6
   -355.11893237822034     4987.373110349384                   0.0                1.0e-6
    -441.5142503397102      4980.46836794394                   0.0                1.0e-6
    -523.9006509259764     4972.477059206972                   0.0                1.0e-6
    -602.0386809500593     4963.622610726348                   0.0                1.0e-6
    -675.6984079787865    4954.1327853583225                   0.0                1.0e-6
    -744.6589276367531      4944.23736013577                   0.0                1.0e-6
    -808.7081451870306     4934.165697089309                   0.0                1.0e-6
     -867.642907337902     4924.144166731285                   0.0                1.0e-6
    -921.2695386879409     4914.393393497287                   0.0                1.0e-6
    -969.4048180754938      4905.12530806342                   0.0                1.0e-6
   -1011.8774120896046     4896.540012362703                   0.0                1.0e-6
   -1048.5297651109302     4888.822488336118                   0.0                1.0e-6
   -1079.2204256396685     4882.139209905702                   0.0                1.0e-6
   -1103.8267639536136     4876.634748318606                   0.0                1.0e-6
   -1122.2480009201606     4872.428492963951                   0.0                1.0e-6
   -1134.4084156721506     4869.611641830928                   0.0                1.0e-6
    -1140.260524592495     4868.244645957793                   0.0                1.0e-6
   -1139.7879229569546     4868.355316571163                   0.0                1.0e-6
   -1133.0073575683168     4869.937815423448                   0.0                1.0e-6
    -1119.969469720473     4872.952737901323                   0.0                1.0e-6
   -1100.7575428457512     4877.328452256412                   0.0                1.0e-6
   -1075.4835518042034     4882.963764908145                   0.0                1.0e-6
   -1044.2808899136508     4889.731835465318                   0.0                1.0e-6
   -1007.2933865418081    4897.4850722946185                   0.0                1.0e-6
    -964.6606405496905     4906.060522308162                   0.0                1.0e-6
    -916.5002669513989     4915.285064029717                   0.0                1.0e-6
    -862.8883337643865     4924.979565790388                   0.0                1.0e-6
    -803.8399822340193     4934.961122740683                   0.0                1.0e-6
    -739.2929002820783     4945.042568835228                   0.0                1.0e-6
    -669.0967995688877    4955.0287055481995                   0.0                1.0e-6
     -593.011993541384     4964.709133022404                   0.0                1.0e-6
   -510.71925150137844     4973.848192913197                   0.0                1.0e-6
    -421.8413495140755     4982.173208133188                   0.0                1.0e-6
    -325.9746054910278     4989.362740528591                   0.0                1.0e-6
   -222.72679239093674     4995.036814273869                   0.0                1.0e-6
   -111.75395143854834     4998.750949421052                   0.0                1.0e-6
     7.213178684881791     4999.994797002618                   0.0                1.0e-6
    134.33257718476162     4998.195150122381                   0.0                1.0e-6
     269.6246984967154     4992.724959574736                   0.0                1.0e-6
     412.9587004833988     4982.917329406044                   0.0                1.0e-6
     564.0483011830186     4968.083082430541                   0.0                1.0e-6
     722.4554684789053     4947.530504813984                   0.0                1.0e-6
     887.5996105895106     4920.586035349991                   0.0                1.0e-6
    1058.7698546804932    4886.6150242084595                   0.0                1.0e-6
    1235.1390857694805     4845.041943967516                   0.0                1.0e-6
    1415.7821833995465     4795.368683341085                   0.0                1.0e-6
    1599.7071236328354     4737.186624843733                   0.0                1.0e-6
    1785.9128406626178       4670.1729438594                   0.0                1.0e-6
    1973.4842034931064     4594.057041283138                   0.0                1.0e-6
     2161.710719045051     4508.548188404525                   0.0                1.0e-6
    2350.1792593445484     4413.236618282177                   0.0                1.0e-6
     2538.787425781107     4307.500250341925                   0.0                1.0e-6
    2727.7103136993915     4190.417216046388                   0.0                1.0e-6
     2917.476643857398     4060.582474540638                   0.0                1.0e-6
     3108.900018801569       3915.9597384416                   0.0                1.0e-6
     3300.736391927834     3755.680933067028                   0.0                1.0e-6
    3479.3570612225735     3590.831998370379                   0.0                1.0e-6
     3538.488864840547    3532.5764752372243                   0.0                1.0e-6
     4315.731789461572    2524.7691224012588                   0.0                1.0e-6
    3896.4325454345585    3133.3390207378393                   0.0                1.0e-6
    3958.9633878047894    3053.9497202837547                   0.0                1.0e-6
     4127.077662441061    2822.6282022576097                   0.0                1.0e-6
     4283.884043890517    2578.4370262816633                   0.0                1.0e-6
     4420.789384385249     2335.941184813241                   0.0                1.0e-6
     4538.815445541017    2097.4161130587077                   0.0                1.0e-6
     4639.602702758216    1863.8902222391362                   0.0                1.0e-6
    4724.6651101519365     1636.318916627498                   0.0                1.0e-6
     4795.394078565226    1415.6961648819893                   0.0                1.0e-6
     4853.113133698388    1203.0348754396957                   0.0                1.0e-6
      4899.11707552032     999.3257128410227                   0.0                1.0e-6
     4934.690390407215     805.5003108768403                   0.0                1.0e-6
     4961.109480629425     622.4088055360672                   0.0                1.0e-6
     4979.635334088489     450.8125325425436                   0.0                1.0e-6
    4991.5020733502615     291.3881461899958                   0.0                1.0e-6
     4997.904635822609    144.73856163050414                   0.0                1.0e-6
    4999.9869877381525    11.407122737782679                   0.0                1.0e-6
    4998.8311466670075   -108.10720194234163                   0.0                1.0e-6
     4995.446760120895    -213.3346357196916                   0.0                1.0e-6
     4990.760822105008    -303.8197105879498                   0.0                1.0e-6
     4985.607102871809    -379.1066021505914                   0.0                1.0e-6
     4980.714886453105   -438.72453756820227                   0.0                1.0e-6
     4976.696587852502   -482.17328053020685                   0.0                1.0e-6
     4974.033743865021   -508.90894558075206                   0.0                1.0e-6
     4973.060763521369     -518.330630316454                   0.0                1.0e-6
     4973.945722530153    -509.7685252386597                   0.0                1.0e-6
     4976.667412763079    -482.4743130385731                   0.0                1.0e-6
     4980.987820893507    -435.6148850883615                   0.0                1.0e-6
     4986.419224845514    -368.2707076201633                   0.0                1.0e-6
     4992.185191437266   -279.44053820885296                   0.0                1.0e-6
     4997.174966186553   -168.05462599525796                   0.0                1.0e-6
    4999.8910926004055   -33.000941427851465                   0.0                1.0e-6
      4998.39115026334    126.83023680938682                   0.0                1.0e-6
     4990.225180635886    312.49423442285564                   0.0                1.0e-6
     4972.370352230553     524.9124500891569                   0.0                1.0e-6
     4941.167990385051     764.7606755019223                   0.0                1.0e-6
     4892.271041893163    1032.3197434194428                   0.0                1.0e-6
     4820.614614583473    1327.2809565665561                   0.0                1.0e-6
      4720.42865342506    1648.5003269407248                   0.0                1.0e-6
     4585.319810910036    1993.7006374267817                   0.0                1.0e-6
     4408.457918833873     2359.130936991611                   0.0                1.0e-6
     4182.908116602118    2739.2115084571547                   0.0                1.0e-6
    3902.1471209315346    3126.2194175402565                   0.0                1.0e-6
     3560.783647701306     3510.102536146627                   0.0                1.0e-6
    3155.4610877433056     3878.539070802024                   0.0                1.0e-6
     2685.853003602085     4217.368094326324                   0.0                1.0e-6
     2155.579281081834     4511.482900662566                   0.0                1.0e-6
    1572.8013172264682     4746.187524374767                   0.0                1.0e-6
     950.2414432800174     4908.873720057699                   0.0                1.0e-6
    304.45366148416196     4990.722189023237                   0.0                1.0e-6
    -345.6460681943634     4988.038571978145                   0.0                1.0e-6
    -980.7542838322438     4902.868653629699                   0.0                1.0e-6
   -1583.2489289382997     4742.712602405476                   0.0                1.0e-6
   -2138.9731568609695     4519.379806370362                   0.0                1.0e-6
    -2504.572228622379    4327.4840209541535                   0.0                1.0e-6
      -2961.3493812885    4028.6982813239088                   0.0                1.0e-6
   -3351.6327818920377    3710.3312110034926                   0.0                1.0e-6
    -3679.459223152283     3385.495506592735                   0.0                1.0e-6
   -3952.4728360263466    3062.3452395404315                   0.0                1.0e-6
     -4176.16626368412    2749.4791030423585                   0.0                1.0e-6
    -4357.818430531362     2451.411537567933                   0.0                1.0e-6
   -4502.5377349887585     2174.201909897582                   0.0                1.0e-6
    -4616.056832624884    1921.4628067263275                   0.0                1.0e-6
    -4704.103090945194    1694.5247445109403                   0.0                1.0e-6
    -4771.555324712492     1494.074892101419                   0.0                1.0e-6
    -4822.548941433323     1320.235474254625                   0.0                1.0e-6
    -4860.534106223638    1172.6927143274906                   0.0                1.0e-6
    -4888.321432660789      1050.86325037522                   0.0                1.0e-6
    -4908.139461074959     954.0267452429227                   0.0                1.0e-6
    -4921.695753490375     881.4254988794044                   0.0                1.0e-6
    -4930.234900128669     832.3363680347309                   0.0                1.0e-6
    -4934.589746753138     806.1166362498678                   0.0                1.0e-6
   -4935.2242094292415     802.2231626321437                   0.0                1.0e-6
    -4932.266053511925     820.2143484321032                   0.0                1.0e-6
    -4925.533008424018      859.723550291276                   0.0                1.0e-6
    -4914.724212676263     919.5030795672643                   0.0                1.0e-6
    -4855.365774767811    1193.9108816043922                   0.0                1.0e-6
     -4832.02595371127    1285.1167972639284                   0.0                1.0e-6
    -4801.452131811502    1395.0108917482617                   0.0                1.0e-6
    -4762.757650660733    1521.8848895215872                   0.0                1.0e-6
    -4714.644296944336    1664.9710944688832                   0.0                1.0e-6
    -4655.713070988117    1823.2761174957568                   0.0                1.0e-6
    -4584.452999200016     1995.693037049029                   0.0                1.0e-6
    -4499.197783670096     2181.105064736245                   0.0                1.0e-6
    -4398.031526463596    2378.5118650527506                   0.0                1.0e-6
    -4279.030320298255     2586.484006783803                   0.0                1.0e-6
    -4140.369745927328     2803.094427059055                   0.0                1.0e-6
   -3980.2658481380445     3026.133469982105                   0.0                1.0e-6
    -3797.003989855117    3253.1155376076517                   0.0                1.0e-6
   -3589.0417633120283    3481.2037029168646                   0.0                1.0e-6
   -3355.0895170665476     3707.205731068908                   0.0                1.0e-6
   -3094.1919974653024    3927.5916135491584                   0.0                1.0e-6
   -2805.8094897285846     4138.530307651379                   0.0                1.0e-6
    -2489.892655525111     4335.946789798291                   0.0                1.0e-6
   -2146.9442902116534     4515.598544459813                   0.0                1.0e-6
   -1778.0618434030598     4673.167670973738                   0.0                1.0e-6
   -1384.9584193470146    4804.3615784701105                   0.0                1.0e-6
    -969.9690774360407     4905.013760308719                   0.0                1.0e-6
    -536.0632193267293      4971.18056651386                   0.0                1.0e-6
    -86.89373297710561     4999.244890897955                   0.0                1.0e-6
    373.10259328994835     4986.060013164734                   0.0                1.0e-6
     838.5990454742577      4929.17352513884                   0.0                1.0e-6
     1303.382842112874     4827.130945694944                   0.0                1.0e-6
    1760.5732644864247     4679.784373277856                   0.0                1.0e-6
     2203.045581343463     4488.495312075422                   0.0                1.0e-6
     2623.947502040484     4256.160183373683                   0.0                1.0e-6
    3017.1775820052876    3987.0589961329542                   0.0                1.0e-6
    3377.7435848021264    3686.5767692166783                   0.0                1.0e-6
    3701.9837401598766     3360.850545262595                   0.0                1.0e-6
    3987.6654088445657    3016.3760685803913                   0.0                1.0e-6
     4233.968105070356    2659.6078818590786                   0.0                1.0e-6
     4441.352615500452    2296.6033494679236                   0.0                1.0e-6
     4611.337682867343     1932.760920178087                   0.0                1.0e-6
     4746.398181375355    1572.1654823321612                   0.0                1.0e-6
     4797.651278949346    1408.0277715995862                   0.0                1.0e-6
     4883.496914579716    1073.0600567025099                   0.0                1.0e-6
    4944.7840046965675     741.0203417565386                   0.0                1.0e-6
     4982.862587493575    413.61870624626124                   0.0                1.0e-6
     4998.701574899419    113.94105975487231                   0.0                1.0e-6
     4997.361017876427   -162.42800561814124                   0.0                1.0e-6
     4981.730867315676    -427.0334479094119                   0.0                1.0e-6
     4951.395883962592    -695.4702008557254                   0.0                1.0e-6
      4909.19199205404    -948.5957965079083                   0.0                1.0e-6
     4852.106216000675   -1207.0895860074384                   0.0                1.0e-6
     4771.379317961898   -1494.6368803577184                   0.0                1.0e-6
     4703.879067436163   -1695.1465184272083                   0.0                1.0e-6
     4633.458688953586    -1879.111645900935                   0.0                1.0e-6
     4561.650768743888   -2047.2767922335997                   0.0                1.0e-6
     4489.799316513955    -2200.386806320839                   0.0                1.0e-6
     4419.083696577106   -2339.1663648929325                   0.0                1.0e-6
    4350.5371243732225    -2464.310599224531                   0.0                1.0e-6
     4285.081150706037   -2576.4470753081314                   0.0                1.0e-6
    4223.5637861396735    -2676.099576699174                   0.0                1.0e-6
     4166.796392401647     -2763.65841309461                   0.0                1.0e-6
     4115.581737572804    -2839.363830395326                   0.0                1.0e-6
     4070.719871942942   -2903.3152987866874                   0.0                1.0e-6
     4032.984469766209   -2955.5094766595776                   0.0                1.0e-6
     4003.075283328631   -2995.8952378218096                   0.0                1.0e-6
    3981.5618842699664   -3024.4280387750323                   0.0                1.0e-6
     3968.835895538739    -3041.108619283963                   0.0                1.0e-6
     3965.085370269797   -3045.9970463663326                   0.0                1.0e-6
    3970.3194788085248     -3039.17147199588                   0.0                1.0e-6
    3984.5865711304205   -3020.4419969877117                   0.0                1.0e-6
     4008.832696695447   -2988.1868097402325                   0.0                1.0e-6
    4046.6643445111176   -2936.7512122858484                   0.0                1.0e-6
     4101.486457204478   -2859.6868432344577                   0.0                1.0e-6
