# Supplementary material for: Single spin exact gradients for the optimization of complex pulses and pulse sequences
Source: J Biomol NMR. 2026 Feb 17;80(1):6. doi: 10.1007/s10858-025-00486-7 (PMC12913341; doi:10.1007/s10858-025-00486-7)
Supplement: Supplementary file 1 — (zip 804 KB) [file 10858_2025_486_MOESM1_ESM.zip › SUPPINFO/01_XACT_examplepulseshapes/15N_6kHz_XYZT/15N_6kHz_inv_ppapz.xyzt]

# File Format xyzt (x-rf-component, y-rf-component, z-component, time)
# ------------------------------------
# Pulse optimized using PulseOptimizer
# No. iterations :   819
# using          :   BFGS
# converged      :   true
# max. amplitude :   5002.109257248849  [Hz]
# sqrt rf-power  :   4964.466376998929  [Hz]
# rf-energy      :   12322.96320417644  [Hz]
# pulse length   :   500.0  [µs]
# cost           :   0.009927530581666141
# tr. efficiency :   0.9950380248930663
# ------------------------------------
    -2301.789740430555     4436.941768998421    -2514.167128088551                1.0e-6
   -2264.0762220939528      4434.07152365066    -6449.633712389363                1.0e-6
    -2231.037987083626     4474.372317241468     -9110.37513879404                1.0e-6
    -2177.848048632045     4467.856013662678   -10812.423125375873                1.0e-6
    -2140.194272329096     4480.064391432819   -11508.120353288214                1.0e-6
   -2100.4660667252965    4522.6171592816945    -11444.07352771829                1.0e-6
    -2054.386451948445     4520.162459357441   -10763.313222260924                1.0e-6
     -2026.10445045717    4570.8787876850765     -9461.41035019293                1.0e-6
   -1976.4423562943716     4587.248220638468   -7817.7640048688745                1.0e-6
   -1925.4306400553428     4604.043521079243    -6043.921459454232                1.0e-6
   -1878.6102574475472     4633.385642602673    -4279.657358470635                1.0e-6
    -1827.932432098363     4650.833741718747    -2623.895605269554                1.0e-6
   -1779.9028562697185     4668.089775098152   -1120.8997193099933                1.0e-6
   -1735.7719668615212     4689.018015353842    208.40816689574518                1.0e-6
   -1693.1355565939489     4704.172932803567    1359.6515091468307                1.0e-6
     -1652.68636906208    4714.4935819006905     2349.480997902434                1.0e-6
      -1617.7801387814     4729.320635708328    3200.0596608090623                1.0e-6
   -1585.8684507844284     4741.535150532477     3935.850533312353                1.0e-6
    -1556.824808393862    4751.1756505499025     4578.869229313206                1.0e-6
   -1529.5235524232198     4754.935182419483     5148.023478666092                1.0e-6
   -1503.2859041768597    4751.5025261005985     5657.215080397353                1.0e-6
     -1488.42829460419     4773.408261640683     6117.532345920542                1.0e-6
   -1468.7430725107306     4770.848191545384      6534.25607538948                1.0e-6
   -1453.3389627509252    4772.6328970540435     6906.585774131367                1.0e-6
   -1442.7248209106504    4781.8952785850515     7230.239484573028                1.0e-6
   -1433.3353076438868     4787.426116964406     7493.631366336614                1.0e-6
   -1424.9751708907888    4787.7090430776925    7687.5647286383355                1.0e-6
   -1414.5170250011945     4772.794186242364     7804.400680337063                1.0e-6
   -1417.0815282161316     4795.088799973597     7828.635483304379                1.0e-6
   -1414.7059978131217    4792.0571153486535      7747.93223349631                1.0e-6
   -1414.6062424294332     4788.729589743688    7556.8743777905165                1.0e-6
   -1418.6581511197296     4790.915247462686     7250.486092628589                1.0e-6
   -1424.8818841288146     4791.980560706666     6827.004157213977                1.0e-6
    -1432.027699550022     4787.173201726484    6287.8668074232655                1.0e-6
   -1441.5296161360425     4781.703215082189       5636.6100754909                1.0e-6
   -1455.0671864899118     4780.467214569214     4879.243549259049                1.0e-6
   -1471.2155760172775     4777.686589910709     4030.246449228695                1.0e-6
   -1487.9916379362162     4768.549707597338     3102.898021442841                1.0e-6
   -1509.5298929247097     4764.935480875769    2110.8346731714914                1.0e-6
   -1533.1035897188221     4758.185797399517    1075.0558089095978                1.0e-6
   -1558.8455382272598     4748.985523003801      16.2710746786273                1.0e-6
   -1587.5493544545286     4739.599912474512    -1043.707414713227                1.0e-6
   -1618.7489801508043     4728.584764759188   -2080.6797480848195                1.0e-6
   -1653.0687718771585     4718.194768681485    -3071.677968943829                1.0e-6
   -1689.4576643240816     4705.385583683483   -3994.8638295219566                1.0e-6
   -1726.8745619377103     4687.631765944175     -4828.52765488382                1.0e-6
   -1769.5530359081295     4676.196788307214   -5549.7719013175965                1.0e-6
    -1811.360966202826     4656.434605077543    -6143.965027563651                1.0e-6
    -1846.380749502947      4612.05572033113    -6591.057292494004                1.0e-6
   -1905.3749135140954     4619.491748263408   -6855.8563877918095                1.0e-6
   -1953.9713374115756     4598.062577412122    -6935.256359836164                1.0e-6
   -2004.4631168978474     4575.931148875281    -6835.947493580861                1.0e-6
   -2057.2281448615827     4554.300345130261    -6552.763528992122                1.0e-6
   -2110.7319305974984     4530.237699972826    -6085.511016463922                1.0e-6
    -2165.529969360869     4505.033031602768   -5436.6564826070935                1.0e-6
    -2216.522689675433     4469.563603697271    -4615.720324116824                1.0e-6
   -2264.1767504031004     4425.209429969246    -3636.485938300914                1.0e-6
   -2331.6091020990516     4416.372172627501    -2508.385272721409                1.0e-6
   -2390.3230632146187      4388.78138572262   -1248.9847851804304                1.0e-6
    -2442.432403227235     4347.979922902121    113.42856241412792                1.0e-6
   -2505.0422602088433     4324.563494940565    1550.3440076718705                1.0e-6
    -2558.009916293332     4283.583645466455    3031.5046744326087                1.0e-6
   -2620.0327838527733      4256.99220408029    4523.6592829346155                1.0e-6
   -2670.7548833826977      4211.79227946056     5990.315691130853                1.0e-6
   -2731.8151592119657     4182.611769411854     7392.817570430952                1.0e-6
    -2785.671656024518     4142.067383934292     8693.092452444536                1.0e-6
    -2841.013244415014     4103.299516721367     9855.949480147352                1.0e-6
    -2896.686408834462     4064.705597130059      10848.0920980812                1.0e-6
   -2957.1828794810144     4031.816714303913    11640.380499935276                1.0e-6
    -3007.757516752751    3984.9034813926214    12206.228408912137                1.0e-6
   -3063.9950716064373    3943.0210185207643    12537.962432017051                1.0e-6
   -3113.2621274469216     3890.883974264871    12638.023881534766                1.0e-6
   -3179.8974638380782    3857.7847525547913    12511.114740071564                1.0e-6
   -3237.4417265122506    3810.2541584545875    12178.779286758945                1.0e-6
    -3295.736340081132    3759.9172348412976     11676.34714538915                1.0e-6
   -3351.3851469851575    3702.8371190959833     11050.07221769992                1.0e-6
   -3413.5559785908667    3649.0789700683767    10351.577372855667                1.0e-6
    -3473.945483351428    3588.7475232677753     9644.223143472158                1.0e-6
    -3535.818825595714    3525.2923748096077     9002.957878547933                1.0e-6
   -3601.7510605974367     3461.210434394209     8505.343722958558                1.0e-6
   -3657.5180074407936    3383.6807792766526     8222.516537630632                1.0e-6
   -3735.0509340937483      3322.67580056677     8215.881751548568                1.0e-6
    -3801.604333017948     3247.832174440826     8545.355908147885                1.0e-6
     -3864.77243894034     3167.962527606046     9258.101006965984                1.0e-6
   -3930.8485500004194     3089.512107337894      10367.7178909389                1.0e-6
   -3993.6594529946037    3008.2044197633004    11872.352747275885                1.0e-6
    -4050.372769823449    2928.0392021351818    13681.094982542496                1.0e-6
    -4100.922519395393     2844.586034495844    15689.999961803765                1.0e-6
   -4057.7646862474257    2707.6463626381337    17751.778120997868                1.0e-6
     -4204.22361022775    2700.1417699888766    19692.803901210136                1.0e-6
    -4219.962804273827    2616.7302994099487    21322.534803071623                1.0e-6
    -4279.358081960569     2578.404080687038     22256.64024628705                1.0e-6
    -4301.417307571451    2525.1206674278496    22125.047481751237                1.0e-6
    -4362.572094420767     2441.354198226114    21534.157197959557                1.0e-6
    -4281.351248978771    2293.9737759236696     21014.43277420775                1.0e-6
   -4379.2759157813725    2284.7591513472917    19797.648187899664                1.0e-6
    -4435.116691181907    2291.4746120920818    16720.760700594554                1.0e-6
    -4447.542416616774    2278.1572482271004    11170.879557601318                1.0e-6
    -4433.742132165003     2248.636205323998     3145.116435058973                1.0e-6
     -4440.41182366554    2228.9302501966877    -7316.955062228781                1.0e-6
    -4455.363755734362       2159.2758687264   -19438.299642605532                1.0e-6
    -4538.179011264642    1970.0633131396132    -30234.67125389858                1.0e-6
    -4647.376564044718    1756.8463352964204   -36946.428419356125                1.0e-6
     -4724.25070019903    1544.1777956104934   -39263.309163334656                1.0e-6
    -4785.976306393048    1346.4228579552077   -37692.446888292136                1.0e-6
    -3508.196164513427      847.597333647598     -32899.4977219285                1.0e-6
    -4863.270265107417     1041.601677781848    -26149.49082449852                1.0e-6
    -4909.023115394965     943.1210790027664   -18709.757732613063                1.0e-6
   -4886.5173460001715     850.8006095483767   -11268.861877965492                1.0e-6
     -4905.34726887105     791.4446339790559    -4529.156459006132                1.0e-6
    -4921.598328206269     751.5496939146619     799.9415222326465                1.0e-6
   -4905.4599834691035     703.3678408918038     4465.151907533738                1.0e-6
   -4686.9814107944385     634.4702650380616     6430.192251715386                1.0e-6
    -4949.167048747471     631.9402570422761     6578.578288229934                1.0e-6
    -4919.165248290478     559.3757825046661     5389.505492329424                1.0e-6
    -4973.386082584224     478.9916385859548     3643.135409419829                1.0e-6
    -4968.247371255958     385.1293173493104    1742.4878141672455                1.0e-6
    -4981.227826039939     291.6854706067803    -167.2788785581206                1.0e-6
   -4995.5420109547385     190.2662902754882    -1930.643165107957                1.0e-6
    -4986.811363699621     81.80296945609632   -3308.8983639865373                1.0e-6
    -4991.891076668819   -22.048480396977233   -4255.9077582642085                1.0e-6
    -4991.100919333837   -124.12100725835069    -4851.154569932166                1.0e-6
    -4966.118331555804   -222.75044677208416    -5144.327542731614                1.0e-6
    -4974.794796101178   -322.40526489670384    -5160.709109948369                1.0e-6
    -4975.927887474456   -416.17490446915133    -4977.580732182207                1.0e-6
    -4971.726559615934    -506.4748929495118    -4717.963116397908                1.0e-6
    -4888.751521955135    -588.3998276412898    -4394.452515780454                1.0e-6
    -4950.206663850633    -672.8022652192884    -4208.695588875593                1.0e-6
    -4932.391528907469    -762.3730021644118    -4129.373428671373                1.0e-6
    -4899.627307626019     -845.998245491817   -3948.2671903958494                1.0e-6
     -4837.86167629132    -919.3773537619942   -3752.3208318510815                1.0e-6
    -4803.370645537542   -1001.2404567027454    -3509.400403806561                1.0e-6
    -4821.174356018664   -1091.6398519418353   -3163.5913271778136                1.0e-6
    -4856.265722112377   -1187.5326553760701   -2730.7562768997705                1.0e-6
    -4833.062560434377   -1266.0458802081246     -2237.16875325904                1.0e-6
    -4812.446545044766   -1341.4908903692444   -1774.0649284375122                1.0e-6
    -4611.453259736597   -1360.4561196510122   -1411.3660841895473                1.0e-6
    -4772.478138834617   -1488.0420029908935   -1145.1535060960657                1.0e-6
    -4646.983719930375   -1524.1874258584744    -957.1955042298684                1.0e-6
    -4715.735999922772    -1626.521895956366    -829.4890873843474                1.0e-6
   -4696.5714729409065   -1697.3889519762006    -723.5856478020064                1.0e-6
    -4671.497760564487   -1765.1622222233125    -658.5425511053796                1.0e-6
    -4400.506986518442   -1719.0299903749333    -860.5728411432061                1.0e-6
     -4625.93860214182   -1896.1232069567268   -1162.7989579824796                1.0e-6
    -4526.647203570674   -1926.6029964620811   -1301.9125141719833                1.0e-6
    -4551.120847329831    -2013.857604815223   -1440.4644832315869                1.0e-6
    -4544.123432193356   -2085.4502179564847   -1511.2079951842554                1.0e-6
    -4435.106320504561   -2103.0754693948084   -1598.5472838946655                1.0e-6
    -4484.809757946441    -2203.719064686855   -1643.3914179376623                1.0e-6
    -4430.088579983543    -2248.584144331075    -1554.804117887671                1.0e-6
    -4428.671193991069   -2318.3562893189533   -1396.2059640012972                1.0e-6
     -4396.42896202099   -2371.0517931623453    -1165.724171456387                1.0e-6
    -4370.792987952722     -2424.76941215628    -869.1980739922301                1.0e-6
    -4333.046243965525   -2470.0400806509188     -512.665632886457                1.0e-6
    -4310.355949990227   -2520.7960214777554   -107.68840243935273                1.0e-6
    -4286.587583785476   -2568.6545677475947     325.0302643121445                1.0e-6
    -4259.010723654251   -2611.5950778554547     771.4131327486792                1.0e-6
    -4236.243647665084   -2655.4829584344516    1223.2150091797278                1.0e-6
    -4210.099727054149   -2694.7970547910154    1676.4698252219093                1.0e-6
     -4186.77497606022   -2733.2959309074354     2120.372985038211                1.0e-6
    -4160.936420027592    -2767.340189974214    2541.8228735976554                1.0e-6
    -4139.112610670125   -2801.9173875961683    2935.9618071549644                1.0e-6
    -4102.168114347711   -2822.1384207494743     3284.730302484416                1.0e-6
   -4093.2048189280367   -2860.7404161380373     3585.166486696656                1.0e-6
    -4078.433360611713    -2892.421584756515     3852.677481550447                1.0e-6
     -4058.59297712213    -2917.636844842234    4073.7054637568076                1.0e-6
   -4040.6151914535285   -2941.5282895012438     4242.957541276924                1.0e-6
   -4023.1647891929497   -2962.9631261992454     4359.239723484124                1.0e-6
    -3869.684342771372    -2874.222957502114     4346.368128996227                1.0e-6
    -3994.061804946362   -3000.3359659149883      4256.40603195724                1.0e-6
   -3925.7922765422504    -2972.624118856257      4164.76430333227                1.0e-6
    -3972.348736231651    -3032.514358704276    4024.0989581182857                1.0e-6
     -3964.00314388797    -3046.022995060351    3868.2351277493117                1.0e-6
   -3943.8654575688834   -3047.0461967052565     3677.711339061429                1.0e-6
    -3950.280357964042   -3064.9616676533246     3452.560296435341                1.0e-6
    -3944.698334623409   -3070.0870965424683      3194.41020831371                1.0e-6
   -3935.9754269962787    -3068.946564022105    2905.1118860880783                1.0e-6
   -3924.9768349015935   -3062.6538346957695    2590.9673525514427                1.0e-6
    -3935.563176063159   -3068.8823754696746    2254.9415410256524                1.0e-6
   -3938.5014115186464    -3065.672558787874     1901.474758794088                1.0e-6
   -3931.0213842976095    -3049.959674071025    1535.7200421817276                1.0e-6
    -3952.856277067515   -3053.1793203509746    1161.9501759524865                1.0e-6
   -3964.0480534969593   -3043.3142518439804     782.1342507731754                1.0e-6
   -3951.4005595395706   -3011.1951195408824      397.333605604635                1.0e-6
   -3970.0559677542933    -2997.395563209419   -0.0983578048946365                1.0e-6
       -3993.579279835    -2983.017673174574    -416.4473706923346                1.0e-6
    -4021.665429315134    -2968.580140762126    -823.7885175936815                1.0e-6
    -3957.340794629345    -2880.496974180563    -1222.603724160028                1.0e-6
   -4050.3329838164195    -2905.222567748372    -1586.004710815057                1.0e-6
   -4069.2045986354506    -2871.624939785039    -1867.702518962622                1.0e-6
   -4109.8664000539975    -2844.472012964918   -2104.7049524147988                1.0e-6
     -4135.58114904923    -2804.854005341753   -2300.3244542408424                1.0e-6
   -4125.6326068454755     -2735.66182397751    -2426.121471958802                1.0e-6
    -4195.556052840903    -2713.409733827261   -2499.2370050257305                1.0e-6
    -4229.462980781426   -2661.8801463776877    -2527.711764436631                1.0e-6
   -4266.3902654924195   -2606.8697666487146   -2507.9005870360843                1.0e-6
    -4290.771656220977     -2538.09652387741    -2450.732316683296                1.0e-6
    -4270.082853864525    -2441.198380910392   -2330.4860219819197                1.0e-6
    -4361.300598771473   -2399.8416272441023   -2144.8141024511388                1.0e-6
    -4390.597843378235   -2319.8382559718693   -1912.6022238422825                1.0e-6
    -4462.788118908046   -2254.1228357243936   -1633.2375635912358                1.0e-6
    -4504.533624721782    -2167.581644172047    -1329.209255236224                1.0e-6
    -4524.241166704935   -2064.0521462275233   -1001.9884683565036                1.0e-6
    -4589.979156126499   -1975.3111916357386    -675.6255115621301                1.0e-6
   -4632.6512897958855   -1869.4047460090846   -367.30634577723515                1.0e-6
    -4677.216661947343   -1754.3426028507504   -144.21413677506564                1.0e-6
    -4718.365941512931   -1635.1165853978098   -27.967972470528743                1.0e-6
   -4726.2484787248795    -1499.058375362992     19.91060159543541                1.0e-6
    -4806.570131098732   -1376.9330461951838    -45.64207923201291                1.0e-6
   -4843.1245345793495   -1235.6380930482596    -261.1803315045566                1.0e-6
    -4870.171207645601   -1088.1061329557378    -587.1410872558353                1.0e-6
    -4907.989103868667    -936.4359556544208    -999.8043816196456                1.0e-6
    -4928.230604604405     -779.941228239198   -1435.5878550942273                1.0e-6
    -4961.481463375695    -615.7383512727087   -1869.2165290629082                1.0e-6
    -4976.755548175823     -434.513383145221    -2472.130895862784                1.0e-6
    -4995.286223461443   -261.17535708971667   -3165.3376237846383                1.0e-6
    -4899.134296401382    -70.67112266878503    -3849.992036545836                1.0e-6
     -4985.59258763916    122.65435544266246    -4658.075404950516                1.0e-6
    -4947.055043040456     322.6323995074889    -5601.550717196239                1.0e-6
     -4970.92999127484     534.5185060870692    -6702.003207070084                1.0e-6
    -4852.938813230357     739.9193912084384    -8047.463315080474                1.0e-6
    -4889.572104789183     992.1763000162645    -9952.454536546025                1.0e-6
    -4838.822562632249    1250.3531329154828   -12900.272640485839                1.0e-6
   -4762.9295414840135    1518.4843131583364   -17251.183971897262                1.0e-6
    -4660.851503170858    1803.1318698378186   -23448.621627199096                1.0e-6
    -4527.578772514163    2104.6431798932663   -32144.184673977852                1.0e-6
    -4333.099646612943    2412.9732547154035    -44176.41787438643                1.0e-6
     4732.545789304391    -1603.996551835422    -40910.45306657878                1.0e-6
    4642.6810337170555    -1851.130080185554   -18060.797377281604                1.0e-6
    1814.8119460609635    -975.5356638335791   -391.86408800277087                1.0e-6
      4182.46883422997    -2428.109519842003    13734.433282813621                1.0e-6
    4077.8489623315577   -2802.2086647845854    27521.157119961754                1.0e-6
   -3539.3386372879904     3488.501386922065    29828.676573650548                1.0e-6
   -3405.1981741284385    3656.4142008652084    23073.928024549998                1.0e-6
    -3236.976444806817     3806.257836251154    17904.756977723737                1.0e-6
     -3049.25980588099    3949.6343047045484    14020.222501196586                1.0e-6
   -2856.2814336262854     4102.190720900148     11141.75141617216                1.0e-6
    -2587.143441425434     4142.024854660036     9090.241980601046                1.0e-6
   -2422.1441579548505     4373.204664431298     7644.277924058232                1.0e-6
   -2180.7244418828755     4480.772084610635     6571.710040440987                1.0e-6
   -1933.8803844465767     4584.428360788702     5785.362312964593                1.0e-6
   -1688.4751165961752     4695.369868818465     5189.993870750455                1.0e-6
   -1433.7152654568686     4788.080423586892     4727.139472743794                1.0e-6
    -1171.636183757519     4857.115148513393     4349.525539628407                1.0e-6
    -907.9140598369785     4915.098451649617     4037.675690537737                1.0e-6
    -642.4083293997182     4955.840462844069    3781.3881539018166                1.0e-6
    -377.4620022987681     4984.719322254162    3577.5089537641493                1.0e-6
   -113.23181203228351     4995.138507201745    3422.2640562361116                1.0e-6
    148.56410670578254     4997.639573886223     3309.290315166624                1.0e-6
     405.4208152046371     4963.682925728401    3236.3637280106304                1.0e-6
     659.7191430144812     4938.167966009788    3185.7789183054056                1.0e-6
     911.4750416205259     4914.075906601086    3137.4886110483776                1.0e-6
     1153.542138149356     4857.571145171895    3089.7871819709458                1.0e-6
    1391.1641071235754     4798.690908160332    3032.6557968448615                1.0e-6
     1619.287068299379     4723.778408810133    2952.5547910871237                1.0e-6
    1839.0653934170589     4641.801565292012    2853.6741164070886                1.0e-6
     2051.214587403646     4558.282677689379    2762.1653206292876                1.0e-6
     2249.676519052313      4462.03706434818     2724.559370992979                1.0e-6
    2404.9523967107034     4304.116067897369    2796.0252419870853                1.0e-6
    2596.7862719408404     4235.906734591943     3068.570402185226                1.0e-6
    2772.7850870151597     4159.721340440591    3694.1045015835207                1.0e-6
     2918.515951381956     4058.637300314036     4841.528677740293                1.0e-6
    3026.0154433734106     3936.790464653898     6758.732095751194                1.0e-6
   -3315.9581587711887   -3704.6404498626307     5873.662195801739                1.0e-6
   -3410.4462912428344    -3647.437060127428     3145.879545887266                1.0e-6
     3529.705843301425    3538.9094925821682    1918.0187372676962                1.0e-6
    3622.0080064925387     3415.435174205672    396.86748070421066                1.0e-6
    3491.7703508385566    3108.1906871511933    -1034.070135785838                1.0e-6
     3788.570681077994    3193.8545240657636   -2382.3080309862194                1.0e-6
    3898.9210857280427     3126.615554815956    -3617.266560689945                1.0e-6
    3967.9560811350466    3041.5912712604927    -4660.443436967892                1.0e-6
    4026.5845859084934     2963.148181091814    -5450.532161235278                1.0e-6
    4067.9452218194683    2886.3791656149665    -5963.642875966674                1.0e-6
     4052.249490309389    2787.6443487838296    -6148.907052129868                1.0e-6
      4139.84095542394     2769.229837537897    -6031.403543090402                1.0e-6
     4185.396137303741    2734.4341932907246    -5687.125865627033                1.0e-6
      4178.92884027685     2684.093621021576   -5072.2193382185615                1.0e-6
     4164.147519558562    2633.9265609898002    -4240.462354307109                1.0e-6
    3944.3428697782506    2466.1009718605374    -3327.565967288939                1.0e-6
     4245.806554047335     2637.225876707552   -2388.5981047023056                1.0e-6
     4244.484393732799    2628.9773341076866   -1403.5412786509114                1.0e-6
     4248.906297210172      2635.34956889855    -418.3385312085304                1.0e-6
     4233.140354932788     2637.295104823243     519.8535157051298                1.0e-6
     4214.558512031847      2647.25568101456    1358.6865076155332                1.0e-6
     4216.605027544773     2683.396230727596    2122.5160438797593                1.0e-6
     4164.472289684327     2692.991398579803     2824.500915263266                1.0e-6
     4157.068451290406     2734.693440779521    3357.3448599295193                1.0e-6
     4143.267570382355    2787.0898333400105    3711.1334556030342                1.0e-6
     4099.010906114761    2825.6773865442324    3930.0441067430925                1.0e-6
     4078.159676530961    2891.6902284813004     4015.287837792581                1.0e-6
    4031.0262694354074     2945.751114563757    3986.0746840274046                1.0e-6
    3976.5297523253944    3002.2620670774463    3821.9153658761106                1.0e-6
     3930.739403534249    3074.9120032447727    3557.6377918363837                1.0e-6
    3876.4816240079626     3147.610023276236     3207.209036497344                1.0e-6
    3815.7869373288063     3225.741955378346     2810.892265522888                1.0e-6
    3750.8041583120234    3302.6887578176265     2364.299505674545                1.0e-6
     3666.621890927858     3371.611939389201    1859.0894703474426                1.0e-6
     3550.416300453333    3416.4885858253756    1356.1474607472524                1.0e-6
      3520.67953400541     3549.449549562152     857.0139269181162                1.0e-6
    3387.2628418401523    3589.6569968767753    433.39497148393957                1.0e-6
      3326.35715980948    3713.3216160305765    180.49879904361794                1.0e-6
       3208.7884975849    3777.0731427392984    126.87214371091476                1.0e-6
     3142.395841565867     3889.023751439764     58.40168429990431                1.0e-6
    3030.3647148476134    3973.3250475153327    104.85278029780895                1.0e-6
    2925.2137537196654     4047.992984255991    224.96380701918636                1.0e-6
    2818.3028478215892     4127.929395399319     300.6860347148249                1.0e-6
     2700.603219537497     4194.003827787008     383.3788566278409                1.0e-6
     2592.138302017936     4270.972721264524    429.98813797494614                1.0e-6
     2480.978531449692     4340.721970210867    365.01553333492797                1.0e-6
     2353.571203035618     4381.524009894894    157.75645648512184                1.0e-6
    2237.0910508471543     4440.154212196205    -200.9260864771206                1.0e-6
     2123.946767656445     4517.950175886116    -620.0701154892193                1.0e-6
     1950.550760695061     4593.839480768634   -114.31107824752051                1.0e-6
     1835.314151334632     4648.663577402599    1231.5596002135114                1.0e-6
    1719.9654966410963     4691.756197203288     2378.870958922376                1.0e-6
    1607.0908026379682     4732.951902366318     3275.066310306238                1.0e-6
    1493.5909139032626    4767.1589358348165    3921.2830053163457                1.0e-6
    1378.9785857691147     4791.761002040746     4351.091359964165                1.0e-6
    1264.4889222030292     4809.451122839578     4613.633987665854                1.0e-6
    1162.5603380852415     4862.322310785477     4733.005256652731                1.0e-6
    1058.0232561438531     4886.534416485785     4699.354940495206                1.0e-6
      955.235957603034      4907.71842714633     4527.087443998156                1.0e-6
     853.1842545633976     4913.165821614656      4262.19022409886                1.0e-6
     760.4893904361847     4941.657735861389    3915.5413158427396                1.0e-6
     669.1225367438864     4944.703703695754     3481.753233401349                1.0e-6
     586.5722648921877     4964.415876150539     2946.312129343308                1.0e-6
    507.10082539882103      4962.99551787732    2299.7685905289695                1.0e-6
     434.9283958921435     4976.971399297556     1558.660596130426                1.0e-6
     368.8407950438709     4986.191664567423     735.9581566798842                1.0e-6
    307.51235778557356     4985.179918244058   -143.87949977262087                1.0e-6
    252.86570044207713     4991.737024623159    -1040.315244478514                1.0e-6
    203.33628741191117      4994.11491710278   -1909.1479845956885                1.0e-6
    159.69325668023168     4995.379922675663   -2709.0207066728112                1.0e-6
    121.98113700876115     4992.597120316589    -3414.142728700256                1.0e-6
     88.89567916878603     4992.312462628942   -3988.5886916154964                1.0e-6
    61.979597187978435     4961.081916445101    -4415.764716235575                1.0e-6
     41.50880827865102     4996.194456791222    -4702.195939655909                1.0e-6
    25.298366872234883     4987.433143012707    -4833.746320530432                1.0e-6
    15.067278324317765      4994.58826457806   -4810.4003264908715                1.0e-6
     9.501096954602893     4989.409455179081    -4638.047440751988                1.0e-6
       8.4039200037111    4997.1427113966765    -4310.153670366647                1.0e-6
    13.228967515835068     4997.397560755986    -3847.580137612409                1.0e-6
    21.672408511398928     4974.937249269143   -3268.2601025768786                1.0e-6
     31.59809352268098     4958.996891615286   -2529.3613213052504                1.0e-6
     53.05869601628882     4987.613762535342   -1715.9646494021738                1.0e-6
      78.2920413061789     4998.331349966679     -954.889574682851                1.0e-6
    107.26206799766369     4994.737004891124    -268.5640078289852                1.0e-6
    140.25149136774195     4987.653076260658    307.57618222985366                1.0e-6
    179.11449917818172     4990.890040364511     702.5243566751062                1.0e-6
    220.39074486415637     4993.411899129183     866.1392993381716                1.0e-6
     264.6322017156931     4990.850410495356     776.7984692446518                1.0e-6
    310.49204553580455     4989.086470507944     418.0042042830768                1.0e-6
     357.2829089745811     4947.189049457385   -245.03280109051732                1.0e-6
    407.42522953376067     4983.011296361427    -1195.583478636585                1.0e-6
    457.97345234295227      4948.73613488486   -2460.8888895028354                1.0e-6
     513.1267193542653     4972.804649563521    -4098.941308832775                1.0e-6
     556.4622965181003     4964.495252817062   -5944.1440405348585                1.0e-6
     594.9720672895071     4955.081039017839    -7777.476091314226                1.0e-6
     625.5296975408664     4863.981534532076    -9566.525063567997                1.0e-6
     673.9845166538744     4946.200516538358   -11290.868745383188                1.0e-6
     701.8464700432762    4947.2095464837375   -12739.732995960292                1.0e-6
     730.8200898308269     4945.544046249667   -13798.479005632598                1.0e-6
     750.6053900662195     4943.325243381825   -14380.503720194389                1.0e-6
     722.0806067754487     4728.626940055301   -14133.449946000754                1.0e-6
     753.6800758758113    4942.4036782558105   -12786.926311163694                1.0e-6
     747.4389409352318     4927.118795048774   -10255.393603888619                1.0e-6
     740.7231311212466     4922.515758171129    -6534.451051412385                1.0e-6
     733.3030820293651     4937.516764952248   -1609.3855551900883                1.0e-6
     704.3722040543707    4778.5592748249965    4426.2224714935155                1.0e-6
     713.9285736104789     4864.064094708255     11368.82198651034                1.0e-6
     728.9788628703554     4918.839573990107      18920.4465244562                1.0e-6
     737.2502148845524     4936.181949712538    26832.738990727095                1.0e-6
     749.6154137344818     4919.750534966923     34856.67444651776                1.0e-6
     790.3491093334052     4914.058067243627     42293.71653683867                1.0e-6
   -1131.8080753474524    -4863.285016186602     43581.56461352794                1.0e-6
   -1123.4675058584744   -4864.6685406422475     39591.87289451452                1.0e-6
   -1097.8592768865742   -4877.2281049730755     36058.96317426811                1.0e-6
   -1071.1386114897332    -4882.000787372414    33115.233284921305                1.0e-6
   -1015.2795353291516   -4781.5621692988625    30681.479277278915                1.0e-6
   -1000.7484445208024    -4897.514939355016     28750.20983633166                1.0e-6
    -965.4943690742219    -4897.351979294981    27142.495935118972                1.0e-6
    -937.1474223067484    -4890.307697217615     25470.14361270101                1.0e-6
    -909.7583323113436    -4878.516987212208     23370.12556901153                1.0e-6
    -884.1439746064857    -4848.015181080744     20517.96095592059                1.0e-6
    -869.1934420784246    -4879.127044545634     16621.62337527812                1.0e-6
    -858.9559994021938   -4923.2059364282195    11411.760763765109                1.0e-6
     -822.691653727023    -4921.199451765562     4893.326920775136                1.0e-6
    369.59241862172644     4952.745153570464      3801.97999046584                1.0e-6
      315.437433987927    4983.5003196458865      8294.53158464639                1.0e-6
    250.51174287818876     4993.594217198446    11910.056928284617                1.0e-6
    176.33056519524098     4936.448092641696    14689.965967749315                1.0e-6
     93.81525099058926     4998.938761664655     16734.36658514905                1.0e-6
     -1.13072180888946     4986.271161293429     18210.33355442291                1.0e-6
   -109.71554819313826     4996.896650539234    19307.455992257037                1.0e-6
   -227.31780660847323     4981.876560248669    20210.064646057683                1.0e-6
   -344.87692159120564     4982.210085207266    20880.918769346197                1.0e-6
   -469.13955630380764     4968.135912677061    21260.106499638205                1.0e-6
    -621.2776351053652     4961.022740488338    21723.842489677212                1.0e-6
    -785.2094514528847     4936.851974616914    22756.433655373246                1.0e-6
    -942.5241247069873    4893.9065011678285     24366.73694464022                1.0e-6
   -1115.3495682636117     4843.112788132866    26637.404570294664                1.0e-6
    -1267.140705261381     4821.143605293708    29275.337118963962                1.0e-6
   -1430.3833091395866     4767.779218207273    32007.444652646125                1.0e-6
   -1496.3834919978676     4398.742875635809     35154.30643940088                1.0e-6
     -1792.02239424142     4662.471989817719    38946.839091541806                1.0e-6
   -1922.6082306717792     4483.129358900803     43403.15064810098                1.0e-6
     1749.342855744114    -4678.004363669157     41615.02463733861                1.0e-6
    1900.3328081735403    -4623.613216539502     32805.77946894368                1.0e-6
    2055.4672022245804    -4556.041054210245    23429.483934896987                1.0e-6
    2208.8222622818366    -4485.361825162456    13517.549321872566                1.0e-6
    2354.0579337141085    -4409.261698026642     2888.833028257291                1.0e-6
    2451.1408651798442    -4228.114157372613    -8456.636565417948                1.0e-6
    2645.1280439940747    -4232.791969808625    -20572.56444346607                1.0e-6
     2735.216526439151    -4038.087040368235   -33404.971102090705                1.0e-6
    2937.7566812802356   -4024.8249787650634    -46867.78213426125                1.0e-6
    3114.7428549292554   -3905.6696715231874   -60576.985671659764                1.0e-6
     3310.210299829937   -3745.7083495109705     -73368.2741381489                1.0e-6
     3526.359226391671   -3535.6684404122784     -83879.7898018142                1.0e-6
     3689.178900554718   -3212.2694911737613    -90548.12120959343                1.0e-6
    3911.9507304511762   -2914.2670241678484    -92124.61607470423                1.0e-6
     4224.699102826759   -2663.9752989858075    -88042.86550581867                1.0e-6
     4189.821854607907   -2263.5346824350604    -79033.41877678155                1.0e-6
      4489.92790043689   -2071.9204966998914    -66358.86859990485                1.0e-6
     4631.705801109917   -1861.9787156961947    -51424.38398294517                1.0e-6
     4687.114395137885    -1671.466981177889    -36125.01065778804                1.0e-6
     4660.087350674646   -1493.7601841743858    -21886.45864053011                1.0e-6
     4790.528960233849    -1370.669755830567    -9350.135826606767                1.0e-6
     4812.742363646777   -1234.7286014708707    1104.0745518987542                1.0e-6
       4855.6482034019   -1096.8251653140273     9292.900528085836                1.0e-6
     4889.959664180672    -961.1171858399805    15278.615469375329                1.0e-6
     4930.574824817489    -821.3598870031952     19087.88425369133                1.0e-6
    4954.7310897290035    -671.7279394917609    20927.640901957246                1.0e-6
     4972.624027908445    -520.1235134773892     20955.04639257566                1.0e-6
     4985.382190520266    -359.8402286521268      19356.0763863086                1.0e-6
     4995.407431167551    -205.9464364760903    16195.330246483329                1.0e-6
     4992.184836942063    -56.50728044429438    11341.626563256335                1.0e-6
     4985.546245573893    116.63593964162702    5154.6628277224745                1.0e-6
     4988.466661540389     263.1063924684714   -2353.2908472730783                1.0e-6
     4970.387651501277     389.3217492114364   -11851.423690714837                1.0e-6
     4964.094720709322      556.252883194976   -22945.795951194836                1.0e-6
     4939.589596793725     664.9095184381258   -35829.806879653675                1.0e-6
     4936.649482596354     768.2496868679852    -51434.44218348372                1.0e-6
      4895.01242802451     858.9719672469787    -69925.20996420333                1.0e-6
     4286.471883893308     773.2004989463459    -92447.51667483152                1.0e-6
     -4281.76158740672    -2568.463473935951    -91548.42596051807                1.0e-6
    -4251.438967902862   -2631.2811691862967    -66481.18199896201                1.0e-6
    -4004.471252479306    -2330.527594460976    -48235.94938547084                1.0e-6
    -4194.643237237075     -2701.63725161394    -33952.32218591618                1.0e-6
     -4150.90999048651    -2747.863613595435   -20550.171450624897                1.0e-6
    -4123.478024917039   -2824.3104429552104   -10141.429888750377                1.0e-6
   -4068.2740879431726   -2898.9438319552696    -2110.629442271123                1.0e-6
   -3948.9043200672118   -2939.7196185653625     4083.835939039025                1.0e-6
   -3929.5939976826726   -3064.9639796450015      8897.43477118209                1.0e-6
     -3868.86485814289   -3165.5717747264885     12682.70410846719                1.0e-6
    -3779.578670458701   -3244.7476552757225    15690.208597130564                1.0e-6
   -3711.7386482801317   -3342.2953507145608    18107.908163285065                1.0e-6
   -3633.3224238909766     -3426.44617682561    20054.351656767525                1.0e-6
   -3484.6777881113226   -3428.5130923047554    21504.230463730106                1.0e-6
     -3471.11087349264    -3567.655523956555     22542.59228428805                1.0e-6
    -3415.781769080611    -3651.214180614461     23227.14299726822                1.0e-6
   -3305.2237114021495    -3659.896044673865    23409.449375354307                1.0e-6
   -3221.2102992985065    -3688.619371878489     23054.71875379046                1.0e-6
   -3026.2343426298035   -3553.4140788319364     21946.93766515595                1.0e-6
   -3162.4830069431328    -3836.444274490645    20266.554473777156                1.0e-6
   -3116.6438614093345    -3875.939183503225     18186.92181741173                1.0e-6
   -3077.8042144324927   -3911.5753612981784    15499.910992735642                1.0e-6
    -3042.610420164962     -3941.79580329688    12205.324003687574                1.0e-6
   -3016.4044099002267    -3975.183875019805     8349.759587378281                1.0e-6
    -2965.024103849167   -3964.3731276772887    3983.7198308596635                1.0e-6
   -2942.4019663101762    -3980.372819633542    -857.3279137563115                1.0e-6
    -2946.886719226067   -4037.3764441777826    -5998.695365040028                1.0e-6
    -2941.532756496417   -4038.2582600013166   -11542.869067687749                1.0e-6
   -2932.3755180797116   -4031.7683122035282     -17662.6433286826                1.0e-6
    -2908.282530358019   -3984.2261641049395   -24303.265125757673                1.0e-6
   -2847.1274478077476   -3849.8005462564793   -31748.516070753543                1.0e-6
     2565.852045474292     4253.185801190475   -32100.340783945707                1.0e-6
     1830.366449207887    2897.6692732745187   -26227.623628760655                1.0e-6
    2715.2329467514264     4190.326374401304   -22209.715276854058                1.0e-6
    2781.3715212590764     4140.855685019481   -19470.450583879494                1.0e-6
     2836.899264436087     4087.750783918684   -17975.614572558065                1.0e-6
    2404.3153158155174     3337.467921398213   -17513.443129741154                1.0e-6
    2989.6410237260066    4000.0290813095253   -17919.038146867428                1.0e-6
    3067.5085895707634    3938.6917941128872    -19093.12290783782                1.0e-6
    3153.0278917335404     3858.690555994031    -21167.05654943179                1.0e-6
    3186.8580082583353     3692.695981877859    -24375.76951855661                1.0e-6
    3375.7948571237403    3667.8579595104384   -29055.840777122157                1.0e-6
    3496.2648855394636    3536.3374162509326    -35577.93549089785                1.0e-6
    3641.1379128200433     3403.826506670609     -44184.8799851614                1.0e-6
    3790.1445120774083     3248.840581738046   -55113.084246858445                1.0e-6
     3868.389047241979      3023.59360376487    -68480.62363776895                1.0e-6
   -3569.3753542704103   -3497.0846607695908    -72528.31593116782                1.0e-6
    -3606.624266375952    -3462.750475999895    -62116.82848120377                1.0e-6
    -3686.525480410765   -3376.1509895949516    -48683.12147429623                1.0e-6
   -3797.4996998712923   -3252.1961393990887    -33688.90164360376                1.0e-6
   -3944.8469376506264    -3071.895234979736   -18567.819520023186                1.0e-6
    -4106.537606633688   -2827.1628464951928     -4950.48171101635                1.0e-6
    -4310.570609118409    -2533.588962549192     5567.722129009238                1.0e-6
    -4498.480686883864   -2173.1506105573712    11574.795146324628                1.0e-6
    -4666.953175461658    -1740.088944009024    11741.055846849275                1.0e-6
    -4794.909308404009   -1268.4959754743545      5098.24214083635                1.0e-6
