# Supplementary material for: Single spin exact gradients for the optimization of complex pulses and pulse sequences
Source: J Biomol NMR. 2026 Feb 17;80(1):6. doi: 10.1007/s10858-025-00486-7 (PMC12913341; doi:10.1007/s10858-025-00486-7)
Supplement: Supplementary file 1 — (zip 804 KB) [file 10858_2025_486_MOESM1_ESM.zip › SUPPINFO/01_XACT_examplepulseshapes/15N_6kHz_XYZT/15N_6kHz_inv_ppapztanha.xyzt]

# File Format xyzt (x-rf-component, y-rf-component, z-component, time)
# ------------------------------------
# Pulse optimized using PulseOptimizer
# No. iterations :   260
# using          :   BFGS
# converged      :   true
# max. amplitude :   5000.0  [Hz]
# sqrt rf-power  :   4994.85094234382  [Hz]
# rf-energy      :   12474.267968116474  [Hz]
# pulse length   :   500.0  [µs]
# cost           :   0.0068891844693435966
# tr. efficiency :   0.9965554077653285
# ------------------------------------
    -516.0387241325535     4973.299109765633      5634.87914365123                1.0e-6
    -899.8617929306837     4918.358339285942    14220.944888327178                1.0e-6
   -1411.2455696042978     4796.705738553516    17703.297402721702                1.0e-6
   -1954.8098992803543      4602.03414347129     19286.73331050826                1.0e-6
   -2478.0375896653827     4342.732976387723    20148.995347058237                1.0e-6
    -2956.327007869953    4032.3852274477304     20461.23293608789                1.0e-6
    -3382.497876783107    3682.2151096259663    20014.777664616842                1.0e-6
   -3758.9488785769563     3297.014305131999      18628.3512574739                1.0e-6
   -4091.1825457006285    2874.4087005425167    16416.494111705684                1.0e-6
    -4381.846997215706      2408.19785171229    13918.529164484231                1.0e-6
    -4625.437617599057      1898.76982430719    11993.936841846291                1.0e-6
    -4806.442529179626     1377.719207128977    11227.222333878797                1.0e-6
    -4907.349841645917     958.0801268620494    10276.170694861547                1.0e-6
    -4914.406339147178     921.1983534586718     2109.765349692112                1.0e-6
    -4654.439533780652     1825.265496435908     -33537.3554756526                1.0e-6
   -2908.2325952725755     4067.208277405294   -142983.04297662928                1.0e-6
     1352.534867638503     4813.584377668928   -143308.92448598123                1.0e-6
     3788.435679753608    3262.8955527814624     -34651.3658287554                1.0e-6
     4347.867005041769    2469.0180026412118    -532.6097810336153                1.0e-6
      4339.33948392421    2483.9752083967046     6812.879234459109                1.0e-6
     4127.662936361515     2821.772259370953     8371.017282112532                1.0e-6
    3833.4371889181793     3210.102695961433    11089.399832771853                1.0e-6
    3521.4474809770836    3549.5644294363983    15771.555371753146                1.0e-6
    3223.8426417993223     3821.889404589877     21147.55344282158                1.0e-6
    2952.2271985214697      4035.38778413055    25589.955750461326                1.0e-6
     2706.478034324931     4204.161824872665    27697.813549799444                1.0e-6
     2476.921410418245       4343.3696972065    26536.046356434057                1.0e-6
    2243.1281691521644     4468.598887431725    21876.807408188815                1.0e-6
    1974.7761906938103     4593.501822865519    14463.766206847413                1.0e-6
    1636.6092273267789     4724.564555282194     6177.348850342893                1.0e-6
    1202.4871534714496    4853.2488753139505    -25.73531524277309                1.0e-6
     717.4020048488335     4948.265793531999   -1146.9765510950938                1.0e-6
    472.33261444522026     4977.640194040881    1181.5243016857123                1.0e-6
    1273.6550743978712     4835.059746420984   -11972.405095718826                1.0e-6
    4004.5483935084126    2993.9258781822227   -100178.87649272251                1.0e-6
    4999.0656893524665     96.65523027200878   -344226.37511911336                1.0e-6
   -4495.1927858642475    -2189.347349762943   -307736.16975127225                1.0e-6
    -4250.118878226055     2633.721610373141    -83941.55417416197                1.0e-6
   -2326.7725300433126     4425.621944250982   -14823.019086571929                1.0e-6
   -1840.4814884077407      4648.93836169382     -1940.35094496785                1.0e-6
   -2036.5024487686735      4566.47104186145     854.0102643127517                1.0e-6
   -2326.0530675240716     4426.000127322846     5877.092592409872                1.0e-6
   -2533.0872431018092     4310.854789810817    12602.193483903075                1.0e-6
   -2663.5217549808344     4231.507043683588    17992.528996619803                1.0e-6
    -2766.446341842075     4164.945934548083      20257.2520100933                1.0e-6
   -2881.3636851928063     4086.287228481636     19392.45097770802                1.0e-6
   -3024.6108904243797    3981.4229819910165    16541.820970775178                1.0e-6
   -3192.2319036434947     3848.331518120629    13163.348499730786                1.0e-6
    -3369.480257207841     3694.130858035022    10417.965107665948                1.0e-6
   -3540.4119799234422    3530.6490922229195     8891.373107062536                1.0e-6
    -3693.878284959648     3369.757144944327     8598.303287367124                1.0e-6
   -3825.3243745895074     3219.766051931431     9157.245236216075                1.0e-6
    -3935.695252368334     3083.877896493032    10022.775990876267                1.0e-6
   -4029.1833193445973    2960.6894094244253    10690.606814421155                1.0e-6
    -4111.055964118309     2845.912658480613     10829.83046758664                1.0e-6
    -4186.076688538597    2734.3668292283737    10332.841412537611                1.0e-6
    -4257.567990804634     2621.662602182951     9295.635624795117                1.0e-6
    -4327.045515287964    2505.3297371324525      7950.46256010105                1.0e-6
   -4394.3752720215725     2385.260132914513     6576.375427520904                1.0e-6
     -4458.35579893972     2263.418503182932     5414.505317399272                1.0e-6
    -4517.492532603338     2142.955983393413     4611.187256083044                1.0e-6
    -4570.661599753059    2027.0791037433962     4201.084996197702                1.0e-6
    -4617.453740266939     1918.101208943927     4127.568345403901                1.0e-6
    -4658.175059103797    1816.9700729493225     4285.762916885376                1.0e-6
    -4693.618458811971    1723.3338826039806     4569.484524174002                1.0e-6
    -4724.748417075001    1636.0288327704461     4906.036195573677                1.0e-6
    -4752.405828655484    1553.7946691205357     5269.086166255728                1.0e-6
    -4777.103196691185    1475.9987206998405     5666.977848278906                1.0e-6
    -4798.959713304462    1403.1293184178874     6111.246879549575                1.0e-6
    -4817.791977711752     1336.834309088989     6577.336672073178                1.0e-6
    -4833.322795173684    1279.3791191963269     6974.580625158592                1.0e-6
   -4845.4474717587855    1232.5666565294591     7143.319683882129                1.0e-6
    -4854.508844364817    1196.3455087679274     6892.764428191822                1.0e-6
    -4861.513598377752     1167.560668307145      6082.77206171047                1.0e-6
    -4868.149322301589     1139.608071172359     4732.833682611579                1.0e-6
    -4876.380469369349    1103.9035364106003    3112.2134324096437                1.0e-6
    -4887.521682641015    1053.5304345412922    1740.6407540749433                1.0e-6
    -4901.278560912421     987.5837870573446    1244.3902386597376                1.0e-6
    -4916.059364965083     911.1379763313354    2118.6859619299908                1.0e-6
    -4931.980871648284     820.4724298636859     4692.490696914949                1.0e-6
      -4956.4728295643     656.1705967123612    10014.032280215184                1.0e-6
     -4995.87279754286    194.33754273236661    23078.677329009046                1.0e-6
    -4864.414304124505   -1154.6350751163454     61156.98740279804                1.0e-6
    -2972.601772694606    -4019.676851635661     172253.7560915556                1.0e-6
      1523.00075432164    -4762.401568781837    180933.05274777528                1.0e-6
     4463.274733507502   -2253.7033197014953     73850.13254257018                1.0e-6
      4974.28742032828     506.4233998975811     76066.90462643516                1.0e-6
    3431.0888410460793     3636.980803475469    183087.96318532288                1.0e-6
   -1427.7324043473038     4791.819929897248    170565.48760319766                1.0e-6
    -4054.919530588411     2924.867148882567      60154.9750803758                1.0e-6
    -4687.923456727766    1737.9364061322974    20381.318146523623                1.0e-6
    -4839.533248228739      1255.39880851399     7959.894460001856                1.0e-6
    -4882.667015116982    1075.3232111061195     6065.969415375951                1.0e-6
   -4899.9448631106325     993.1423315116236     8638.194811042886                1.0e-6
     -4923.90464944556     865.3896409106887    15011.645330514362                1.0e-6
    -4975.757499092788     480.9493511683099     30063.91863132384                1.0e-6
   -4968.5888280218105    -539.4421499086571     67498.62071346596                1.0e-6
     291.3278737574765    183.30935036741488    157554.91544731284                1.0e-6
     4993.596354904524   -252.97320862930687     252790.6608924251                1.0e-6
    -4348.311312340779    2468.1656812469105     278723.3750711978                1.0e-6
   -1551.5487845333357     4751.412816649706     151345.8744239597                1.0e-6
    -3660.704273402981     3399.581813142002    39108.861662128875                1.0e-6
   -4503.0122217546705    2166.7136173450663   -2173.5725040951024                1.0e-6
    -4707.382706715882    1680.1580137153692    -10280.56066622736                1.0e-6
    -4731.330781369566     1612.970588337854    -8004.031255655851                1.0e-6
    -4744.334831849074    1575.0208314203007    -2825.712855413692                1.0e-6
    -4842.046929397503    1242.8268412615726    10154.476029231357                1.0e-6
    -4982.292268971572    406.50041429228713    44467.154545151745                1.0e-6
    -4918.506897022072    -888.7222341396568     116661.7372777299                1.0e-6
    -4814.974126479449   -1341.0340854734188     226619.6151973933                1.0e-6
     -4325.98545234152     2506.386384925701    285155.65298469353                1.0e-6
   -2086.1211582105975     4543.571534391709    214167.04366325456                1.0e-6
   -2461.5952314498795     4351.415234791815    110658.55813432428                1.0e-6
   -3223.4432881874973    3821.4451911745155     35239.79054503288                1.0e-6
    -3833.093657956844      3209.63128620161    -8436.702993374827                1.0e-6
    -4321.066155487219     2514.569691015109   -21964.546285148266                1.0e-6
    -4681.022075308795    1755.7823234578682     -5285.57976785066                1.0e-6
    -4863.549913650924    1157.5123504335095     38595.54743109773                1.0e-6
    -4854.778596160469    1192.6466447531786     96264.64388262239                1.0e-6
    -4416.925124692029    2341.1649164700675     137326.8199919528                1.0e-6
   -3349.6734144243646    3711.4952229205205    130405.45480643628                1.0e-6
    -2845.851414398318     4110.767098953852     86075.70040232554                1.0e-6
   -3118.1666116023894    3908.2383504371346     41637.47612049162                1.0e-6
   -3618.8748353400056     3449.713979810305    17945.035789171758                1.0e-6
    -4116.785817160366    2836.9310534783226    21305.216259791978                1.0e-6
    -4554.695819369407      2061.54812623826     54805.82826597167                1.0e-6
    -4862.411892310261    1161.8616512284507    121671.64655358925                1.0e-6
    -4906.636434821671     943.2664670735559     214667.2661030389                1.0e-6
    3522.8662443164503   -3548.1563416309186    260837.22042161846                1.0e-6
    -613.1572920043818     4959.260123620045    215264.24645950162                1.0e-6
    -725.7475956042356     4946.699823691136    112090.42747671493                1.0e-6
    -2104.091526285659     4535.520066769038     42343.43712698065                1.0e-6
   -3346.3344644391245     3714.897786831847    24097.922708679424                1.0e-6
    -4350.128924261626    2464.6894562671187      58179.0088150118                1.0e-6
    -4977.268195217559      475.093541613249    154853.00888287663                1.0e-6
   -1080.6478491936614    -4881.823452976675    155735.31950697544                1.0e-6
     996.8527097547643   -4899.6208705423915      57011.2971406362                1.0e-6
     2648.697533009282    -4240.801973522287    23126.121995347545                1.0e-6
     4088.911336317054   -2877.6386298035895    51990.196609914114                1.0e-6
     4997.892588981711   -145.15394931383906    162207.06006458445                1.0e-6
    2168.5762858478083     4505.189695903677    165737.78390747285                1.0e-6
   -476.44186665436246     4977.236674740348    61822.156995609905                1.0e-6
   -1717.0724099175932    4695.8425295031275    24477.530884312695                1.0e-6
    -2140.474294196651     4518.605131374031    15713.505588386892                1.0e-6
   -2499.8907690698184     4330.155252865245    20975.909791300728                1.0e-6
   -3518.1816687017804     3552.801378998914    52371.852643159546                1.0e-6
    -4983.187927440442    409.68046057717265     159239.8090010874                1.0e-6
    -3441.357344633593   -3627.2661366622815    156759.36732016405                1.0e-6
    -73.24579478024044    -4999.429605192533     48422.31328020535                1.0e-6
    1323.4837290917383    -4821.600277362472     21660.52793271853                1.0e-6
    1659.5088441039081    -4716.523553022181    22248.737976349246                1.0e-6
     1666.175598858276    -4714.186090729298     28603.66245784167                1.0e-6
    1833.3619819905557    -4651.729127821542       37257.503967307                1.0e-6
     2936.732144110143   -4046.6743833494897     65855.16114617765                1.0e-6
     4991.475657137866   -291.84030598624616    182455.20655982208                1.0e-6
     2719.263360266624     4195.903571045391     207015.1850563706                1.0e-6
    -4113.896275620394    2841.8053123739246     202852.4457610919                1.0e-6
    -4458.436188560942    -2263.213094736452     176709.8704205029                1.0e-6
    -1119.820359772161    -4872.917983269166     59109.84556083798                1.0e-6
   -31.099368360874404    -4999.806716597643    27307.734378252648                1.0e-6
     155.5577984450253    -4997.471008452337    12276.050193475101                1.0e-6
    266.04682250739467     -4992.80641000165    1214.4372649970182                1.0e-6
    406.64391643325723    -4983.333532470151    -4521.114376719872                1.0e-6
    500.72235805326136    -4974.776843587399    -4414.827979002165                1.0e-6
     486.1117336816073    -4976.244776945972    -856.0453242818447                1.0e-6
    357.55077779372357    -4987.148739255601     2450.124782697247                1.0e-6
     179.7383192520651    -4996.732428390099    2687.4275376824953                1.0e-6
     67.99033263876905   -4999.5127397654815    -61.31957828638739                1.0e-6
    126.07212889311022    -4998.393158908524   -2214.4668791430267                1.0e-6
    390.46132488644474    -4984.718851664152    1806.6202088706395                1.0e-6
     817.2902953196689     -4932.74314613397    16492.250963502407                1.0e-6
     1411.023563652469    -4796.765082039171    43050.952976227316                1.0e-6
    2906.1272721779733   -4068.7078286495184     93216.05636269072                1.0e-6
     3999.611077826102     3000.513498697247     306403.4909643545                1.0e-6
   -3505.7152558375565     3565.100051966354     330898.9283667274                1.0e-6
   -2781.8554392659057    -4154.667708362596     85114.95910864577                1.0e-6
   -1560.5985081510346    -4750.212581368949     48001.08969667968                1.0e-6
   -1274.9599577627991   -4834.7147889589405    24276.673923022783                1.0e-6
    -872.5619589569084    -4923.274070811154     6107.567955460244                1.0e-6
    -507.7575424088148    -4974.150748349224    -959.0114963923103                1.0e-6
    -360.8719466092053    -4986.959584268805     313.1185868171858                1.0e-6
    -411.5666451673004    -4983.032023900774     3704.490225615277                1.0e-6
    -540.5025658497417    -4970.699430594105     4965.192537270475                1.0e-6
    -644.9360850791667    -4958.230909064067    3306.2841001122024                1.0e-6
    -683.7460970575812    -4953.028155513136    249.37013671643243                1.0e-6
    -669.4999895398422    -4954.973929357322    -2234.921655578574                1.0e-6
    -638.0763293805926    -4959.118433993333   -3014.0707485268567                1.0e-6
    -622.0367213675262    -4961.155859970706    -2109.707252393341                1.0e-6
    -637.3290596631507    -4959.214541550191   -341.11607952773386                1.0e-6
    -681.5398919300102    -4953.332269644397    1259.0490674117611                1.0e-6
     -739.756839863178   -4944.9728981928765    1948.9359552391895                1.0e-6
    -793.9866347220698    -4936.555708840543    1533.1035372477636                1.0e-6
    -831.4409865196009    -4930.385661345335    328.18748757103117                1.0e-6
    -848.3088865837523    -4927.511409966297   -1073.2555708815814                1.0e-6
    -848.9049918048554    -4927.408718967683    -2087.783430529351                1.0e-6
    -842.2883036050491     -4928.54404493692   -2353.3469238209377                1.0e-6
    -838.3704289782627    -4929.211958203321   -1819.4384457730516                1.0e-6
     -844.648202846613    -4928.140045206901    -719.7610283905179                1.0e-6
    -864.2350186475174    -4924.742830803207     539.9472068207559                1.0e-6
    -895.5836003828005    -4919.138456411328     1530.469514630722                1.0e-6
    -933.7302082578612    -4912.040288878604     1931.871521995435                1.0e-6
    -972.3197212691166    -4904.547348413767    1612.6784630664818                1.0e-6
   -1005.5623234774446    -4897.839600647228     643.6459268729249                1.0e-6
   -1029.5992726473496    -4892.842848213075    -743.1313853496117                1.0e-6
    -1043.136108453856    -4889.974397877774    -2228.167308871897                1.0e-6
   -1047.4017314143962    -4889.062078444993   -3488.5773760708275                1.0e-6
    -1045.565249288871    -4889.454608502889    -4272.004628891222                1.0e-6
   -1041.8082656829383    -4890.255795985525    -4445.599837049822                1.0e-6
   -1040.3108746824676    -4890.573659279135    -4012.762910625114                1.0e-6
    -1044.398981912128    -4889.701112272471    -3098.918788816115                1.0e-6
    -1056.006841900168    -4887.205893387798    -1914.347639497098                1.0e-6
    -1075.492768570068   -4882.9529079778595    -705.1995700641794                1.0e-6
   -1101.7671434291303    -4877.089325460305    296.34459905898353                1.0e-6
   -1132.6565871755213    -4870.005355774159     913.8044086929506                1.0e-6
    -1165.411013522549    -4862.267605361093    1053.8449345967072                1.0e-6
   -1197.2483307500506    -4854.522136853715     716.4742261492191                1.0e-6
    -1225.834883877789    -4847.377751568032   -11.617822788132294                1.0e-6
    -1249.628047442195    -4841.293238468715    -977.3394304377341                1.0e-6
    -1268.051488899387    -4836.494670535163   -1990.1666754884418                1.0e-6
   -1281.5125468281558     -4832.93956089194    -2854.528038630499                1.0e-6
   -1291.2909451993546     -4830.33052605609   -3401.0550647971504                1.0e-6
   -1299.3334557278415    -4828.168287510638    -3513.329980441787                1.0e-6
   -1307.9871501584626    -4825.826834236453    -3146.832641462514                1.0e-6
   -1319.6802703135033    -4822.638959760723   -2337.5215006312865                1.0e-6
    -1336.565497559679    -4817.984249826967   -1198.9687751518852                1.0e-6
   -1360.1542097037568     -4811.37674140614     92.48411136316064                1.0e-6
   -1390.9907788620371   -4802.5518462663185     1324.041688910793                1.0e-6
    -1428.442056877344    -4791.546007677197     2281.848743748043                1.0e-6
    -1470.690696680531    -4778.748118628116    2790.4532315668744                1.0e-6
   -1514.9945602715584    -4764.888668883107    2748.7125049160113                1.0e-6
   -1558.1967038061507    -4750.937289720166     2153.414565795149                1.0e-6
   -1597.3729301678375    -4737.910115691106    1103.6620425771926                1.0e-6
   -1630.4514903150555     -4726.63003115361    -216.4379227588801                1.0e-6
   -1656.6688604058506    -4717.506051444921   -1574.0185517665695                1.0e-6
   -1676.7929636939957   -4710.3920093251145   -2736.0558682709698                1.0e-6
   -1693.0672566601665    -4704.568492531963   -3521.4251624556455                1.0e-6
   -1708.7938601375076     -4698.88081514332    -3845.106184714452                1.0e-6
    -1727.488263094727    -4692.042214120328   -3740.6857036613574                1.0e-6
   -1751.7203215736615    -4683.051682691289   -3348.2650297356427                1.0e-6
   -1782.0532732872261    -4671.595809098014   -2864.0218489162926                1.0e-6
    -1816.639384653609    -4658.258159110208    -2464.224777453133                1.0e-6
   -1851.8038001333334    -4644.394282582359   -2231.4959222108996                1.0e-6
    -1883.480443263442    -4631.641706507117    -2114.566899529729                1.0e-6
   -1909.0263955317055    -4621.173910075812   -1943.5229286228894                1.0e-6
   -1928.8454282998691   -4612.9393611353635    -1506.316314507929                1.0e-6
   -1947.1593078515475   -4605.2411265727715    -670.8543589400502                1.0e-6
   -1971.1299042881647    -4595.034238593277     491.5607100132488                1.0e-6
   -2007.8095679270184    -4579.127404137878      1651.68120872567                1.0e-6
   -2059.5220749127384   -4556.1043984039425      2305.19791696712                1.0e-6
   -2119.9004811054856    -4528.327439183188     2011.559129895239                1.0e-6
    -2173.808401177018    -4502.698226154458      714.232048249771                1.0e-6
   -2203.7780862143686    -4488.106637795675   -1038.9167695335905                1.0e-6
    -2203.071995200536    -4488.453582730396    -2223.272860993635                1.0e-6
    -2191.028539391204     -4494.34506785638   -1988.6598308508153                1.0e-6
    -2220.772280591983    -4479.723348064616    -713.2147619127267                1.0e-6
    -2365.291558075799    -4405.130979857463    -892.9627066954492                1.0e-6
    -2676.578099515175    -4223.247196416814    -6977.167739439553                1.0e-6
    -3168.241260736573    -3868.103289754335   -23957.100139440736                1.0e-6
    -3950.663442617179   -3064.6791615384163    -58730.52185860504                1.0e-6
    -4999.838779300302    40.151973858089235   -147491.14204112548                1.0e-6
   -2725.7332795388793     4191.492598726014    -147767.2211547636                1.0e-6
     491.6672362491831     4975.748397802847    -63206.38585566057                1.0e-6
    1600.6614977617926     4736.857111431197   -30447.925657532287                1.0e-6
    2070.1466415698733     4551.316798961221   -14176.669139479505                1.0e-6
     2310.913098769443      4433.92364421048    -5919.162658069853                1.0e-6
     2434.549329230685     4367.260978100473    -2009.888890794953                1.0e-6
     2494.869189936345     4333.084991597056   -103.30166803254929                1.0e-6
     2529.211172672075     4313.128818519644    1082.2926059576023                1.0e-6
     2557.984751779992     4296.118869048625    1964.4426714584697                1.0e-6
    2586.1829570391737      4279.17633311543     2561.472435234094                1.0e-6
     2609.983161656734      4264.68479809851     2907.305149813308                1.0e-6
     2624.636854846422    4255.6775027194335     3223.079254971938                1.0e-6
    2630.5335697836917     4252.028125237405     3827.539189663423                1.0e-6
    2634.9692055849673     4249.271597954795    4896.1772965135815                1.0e-6
     2649.694915825207     4240.099953120054     6234.539079332781                1.0e-6
    2685.3906637655746     4217.598313207145     7206.690730397505                1.0e-6
    2743.5512446303715     4180.039315178071     6932.321447425016                1.0e-6
    2809.7016910108396    4135.8837455143375     4797.164988076052                1.0e-6
     2859.858378468177     4101.364546048634    1017.0087228325347                1.0e-6
    2891.6786143451523    4078.9883679685017   -3514.9219774407366                1.0e-6
     2981.500587688681    4013.7907032399708    -9153.776485440225                1.0e-6
    3350.3440783037872     3711.490768497691   -22243.179788786067                1.0e-6
     4269.389415055551      2602.35665614263   -63537.266692097444                1.0e-6
      4981.74557606843    -426.6641936888761   -178509.56267034617                1.0e-6
   -385.75420037126264     -4985.09716022626    -225093.9301349387                1.0e-6
    -4187.164185096776   -2732.7012436493756   -211291.62020473275                1.0e-6
   -2046.6734702011895     4561.921492381237   -169603.57147189762                1.0e-6
     523.4824103693857    4972.2758565499835    -48319.85230321959                1.0e-6
    2074.9046884692893     4548.874091239294    1272.6851638344947                1.0e-6
    2670.5667781868315     4226.773793908088     16086.19892807752                1.0e-6
    2847.3537714331796     4109.772982099145      18287.5312632042                1.0e-6
    2859.1462553090673     4101.599547593008     17902.18751452792                1.0e-6
    2817.1316896602693     4130.599480876303    18809.208222568635                1.0e-6
    2775.6040447378095      4158.65421087688    21878.191962769775                1.0e-6
     2763.668528888334     4166.633738579967    26449.153174574345                1.0e-6
    2800.1492847599557     4142.241100739523     31016.59379425327                1.0e-6
    2908.4428243926955    4066.9654141709507     33324.68122505825                1.0e-6
      3134.25958429046     3895.620574309673    29728.562553502135                1.0e-6
    3551.9111115433716    3519.0220553395407    13604.913699832128                1.0e-6
     4199.833903046457     2713.132927341945   -27003.660012813707                1.0e-6
     4830.808409896189    1289.5974339836207   -109676.64072807688                1.0e-6
     4941.106534043674     765.0433310701836    -234650.1035732549                1.0e-6
     1716.513640543366    4696.1093017062685    -284425.0391454084                1.0e-6
    -977.0609328568024     4903.594795395061   -178402.00828155954                1.0e-6
     664.1094542751448     4955.690782302415    -66398.86238671502                1.0e-6
    2193.6785095302203     4493.072888156312   -11416.741085635473                1.0e-6
     2941.686134885467     4043.071192734263     4281.731254061057                1.0e-6
    3202.4384095749983     3839.835895517563    2040.4794380534945                1.0e-6
    3232.7768277309337    3814.3299075440073    -4739.827473888221                1.0e-6
    3179.1766226774203    3859.1190872814454    -9734.238182092306                1.0e-6
    3119.6926631064957    3907.3630445974604   -11098.819985418044                1.0e-6
     3111.715310794534    3913.7193579077875    -9590.152646307333                1.0e-6
     3266.101612318398     3785.835961826785      -9046.8204008924                1.0e-6
     3818.233533091516     3228.167894550274   -21053.039837081305                1.0e-6
       4825.7629987031    1308.4294986664104    -76489.66883959061                1.0e-6
     4182.939896111862   -2739.1587319307114   -241232.67713209562                1.0e-6
    1466.2835764468482     4780.166220669888    -376675.9399077172                1.0e-6
    -2603.798963610454     4268.513436758287   -185453.10102982665                1.0e-6
    1455.2701378180152      4783.53045655824     -51519.3993666709                1.0e-6
     3017.538228958231    3986.7826563288254     -16515.6207844806                1.0e-6
    3310.7979485709834    3746.8102577539503    -11472.35882562029                1.0e-6
      3290.19436628248    3764.9153177541307    -8159.564024138776                1.0e-6
    3297.4713821391897     3758.542736627691   -1717.4562138368026                1.0e-6
    3413.9147608978233     3653.100018718916     4238.763941860468                1.0e-6
    3596.1409072846636    3473.8615797276457    5518.6604097505315                1.0e-6
      3767.58906298338     3287.126765181153     649.1568436627289                1.0e-6
    3889.7543764229736     3141.611195861907     -8838.43381964171                1.0e-6
      4018.11180981263     2975.677966765239   -20976.251608685932                1.0e-6
     4386.654465517402    2399.3965315911078    -40979.10559487946                1.0e-6
     4999.856153132355    -34.91951939782214   -103883.09179248675                1.0e-6
     1346.056965801308    -4815.373017096332    -325560.1806379772                1.0e-6
    -4322.828802897329    2512.5054720674443    -367424.2086532538                1.0e-6
     236.9557743013649     4994.315695613912    -102319.3494219592                1.0e-6
    3339.8221935401484    3720.8386272945895    -32966.13291233488                1.0e-6
    3816.3252867849674     3230.219408643675     -22215.9588876498                1.0e-6
     3838.770578993394     3203.430487526031   -15211.496608220335                1.0e-6
    3906.9795760797388    3119.7735189971027    -5322.252437634193                1.0e-6
    4080.0134215516255    2889.6794747363333     1969.464941497074                1.0e-6
     4286.024844689423    2574.1044319902467    1868.6601689555334                1.0e-6
      4453.01314273716     2272.884572676571    -6483.741475955226                1.0e-6
    4568.2723144572965     2031.185324235158   -20630.647337425547                1.0e-6
     4700.351903609235     1703.358252605277    -38692.40064030952                1.0e-6
     4972.484634339972      519.257888595545    -72262.83005533929                1.0e-6
    3479.6374299519093   -3590.4407638441003   -191407.33946496976                1.0e-6
   -1576.1543464960175    -4745.075075473309   -212073.03359627884                1.0e-6
    -4751.382348970152    1557.0374991935432   -212316.24382189923                1.0e-6
     -656.786653396768     4956.675394955036   -177453.10018152345                1.0e-6
    3470.7451578298187     3599.123377678162   -65165.014654700324                1.0e-6
     4368.708857285978     2431.551467332117   -34715.312848298025                1.0e-6
     4642.606712784023    1855.4136987573959   -27225.951896947336                1.0e-6
     4842.274421997368    1244.4773218681723   -31467.496056954657                1.0e-6
     4997.226170762251   -161.87120709456303    -58189.44706660196                1.0e-6
    3320.4147389523746   -3737.7227687832938    -158027.9344957989                1.0e-6
    -933.1479689384154    -4912.151755398657    -163670.0071075408                1.0e-6
    -4218.254948258183   -2684.4599441033474    -72201.75746962854                1.0e-6
   -4824.6724785331735    -1312.453989624547    -54871.72594085809                1.0e-6
    -4994.581090050947    232.72243359246562    -71421.70911760416                1.0e-6
      -3200.0410817385    3841.7542804730665   -163689.82985489306                1.0e-6
    1207.0692179000732        4852.106561391   -162132.63934265802                1.0e-6
     4368.669520101654    2431.9730035862435    -67691.06199179219                1.0e-6
      4910.85196508308     939.9607013937485    -48521.97298777246                1.0e-6
     4952.505827121695     -687.505323399016     -66219.0853640759                1.0e-6
    2843.4592380752783    -4112.362425990819   -160911.97117760463                1.0e-6
   -1583.5188935440426    -4742.622472197112   -162517.10160337432                1.0e-6
    -4555.746038371727   -2060.2113371040828    -68220.21843493124                1.0e-6
    -4965.234356335225    -588.5946112891794    -50745.72222813489                1.0e-6
    -4896.413176241505    1012.4890930033077    -69641.13288722833                1.0e-6
    -2586.860056964243     4278.660114279103    -166018.5435148046                1.0e-6
    1803.4943214790471     4663.411651612243   -167215.06525903562                1.0e-6
     4630.361586285506    1886.4648761491765    -70220.46972246944                1.0e-6
     4982.549492585456    417.36480434458764    -50541.67436260831                1.0e-6
     4862.325600294635    -1165.240364059866    -67931.10461183573                1.0e-6
    2499.9756834585583    -4329.953426696359   -163421.14640837043                1.0e-6
   -1844.4228104972321    -4647.376087225721    -161667.2853572983                1.0e-6
    -4632.652451736824    -1880.792545067611   -60293.109300837634                1.0e-6
   -4965.8806789648515    -583.1155837168101   -35805.651044121565                1.0e-6
   -4998.5553730603315    120.16148895232989    -35649.98919559934                1.0e-6
     -4773.21942104675    1487.8578471334652   -61143.794558959446                1.0e-6
    -2236.170940593639     4472.084438933121    -166109.0951191428                1.0e-6
      2075.84642400722     4548.630508339979   -168044.19572509732                1.0e-6
    4778.0325737229705    1473.2264176079318    -72744.23288064319                1.0e-6
     4883.568299646098   -1072.7173483596086    -74591.25344352202                1.0e-6
    2503.8472830925516     -4327.21771722903    -173943.3692267524                1.0e-6
   -1821.0513122533991    -4656.583738980606   -173596.02981555564                1.0e-6
    -4564.292834288388   -2041.3316544658867    -69014.28680272734                1.0e-6
    -4977.995907715819    -468.5634405979467    -45524.80646095826                1.0e-6
    -4862.316928388543    1165.2302483952801      -67126.697478566                1.0e-6
    -2697.950565189194     4209.487980843032   -171131.40191518763                1.0e-6
     1665.186040742888     4714.568426602329   -170099.91438184358                1.0e-6
     4571.052624342998    2025.9982736800303    -69206.24335063748                1.0e-6
     4969.588244664107     -550.373855878149     -68562.6836613405                1.0e-6
    3066.8340687332775   -3947.8697064099806   -168550.69284984947                1.0e-6
   -1346.1795721738902    -4815.371279502933   -168464.83551812597                1.0e-6
    -4230.864204085337   -2663.0168906745303    -62693.10549334222                1.0e-6
    -4868.855447867775   -1136.8207458469371    -38999.88303568004                1.0e-6
    -4979.661148327161     448.2231966236162     -63486.7449049884                1.0e-6
   -3614.9693577651783    3452.6252244039874   -165386.59767956685                1.0e-6
     1428.888327840472     4791.118972254549   -174093.11344592733                1.0e-6
     3983.394614453026     3022.009917278664    -69912.34652951366                1.0e-6
     4984.209633004327     397.0535530276581    -66596.24720599024                1.0e-6
     3900.443773863276   -3128.3443491488147    -166855.3321336799                1.0e-6
   -477.28886861510324    -4977.167400732803   -167018.57723763498                1.0e-6
   -3420.9155116051543    -3644.539558587682    -58482.62427166478                1.0e-6
    -4297.431365985996    -2550.555960356211    -25702.78826022096                1.0e-6
    -4663.237075439328   -1797.2694810323696    -28497.71227045138                1.0e-6
    -4973.359043667294   -499.90284919101816    -66312.68031052675                1.0e-6
    -4430.661097352171     2313.232974697828   -173207.31096645715                1.0e-6
     762.7395119333746    4941.4803892088485    -189819.2740398329                1.0e-6
    3906.6425356708737    3120.5999560606024   -110523.58997597823                1.0e-6
     4883.557867647748   -1072.7826216600317   -171331.26191251885                1.0e-6
      567.159744363569    -4966.366152245839   -163950.33222133105                1.0e-6
   -2224.9682176134493    -4473.443149358131    -49229.20918374156                1.0e-6
   -3353.9318999157076    -3704.691298068315    -9875.603516780184                1.0e-6
    -3646.655169857406   -3418.5272154623012   -1780.8455977192332                1.0e-6
    -3642.026699508519    -3424.444086461574    -3297.395002332559                1.0e-6
     -3524.15364102895   -3546.1797772546074    -5832.561783462582                1.0e-6
    -3355.116299552999   -3706.8090830532733     -5999.26732689382                1.0e-6
   -3188.1428520762893    -3851.521205053239   -2843.7227243093785                1.0e-6
    -3152.878355516671    -3880.530567161937     919.2142932189766                1.0e-6
    -3484.878090976953   -3585.4102566742936    -5093.883716611056                1.0e-6
    -4343.395034702976    -2476.827048812085   -44012.261084602855                1.0e-6
    -4999.377929737312     78.02389562139224   -154956.84290146086                1.0e-6
    -4913.422801767439      -926.39373442654    -323835.7196948945                1.0e-6
     2588.123780837417    -4278.034236747092    -288075.5175154297                1.0e-6
    1351.9848656216063    -4813.742428288562   -123414.46803702196                1.0e-6
    -772.0153644576947    -4940.038564237641    -34865.20608840839                1.0e-6
   -1805.1739622891794    -4662.761073215344   -2055.7304095113914                1.0e-6
   -2147.3478294653696    -4515.406286080897     5339.623982348352                1.0e-6
   -2188.5920871959433    -4495.560344323594     3435.225107719404                1.0e-6
   -2117.7572300095912    -4529.360139243525    -956.6497830467961                1.0e-6
   -2010.1100120554154    -4578.149970126805    -5380.893449372333                1.0e-6
   -1886.7029949015093    -4630.372714010997     -8930.14412064448                1.0e-6
   -1747.0925137105914     -4684.83378059739   -10969.394425944965                1.0e-6
   -1591.7235457228392    -4739.875107829786    -10804.17944977697                1.0e-6
   -1442.7161189699414    -4787.334344944217    -8068.437804221868                1.0e-6
   -1363.3563200493804    -4810.536300859554    -3775.905004504901                1.0e-6
    -1465.536165228629    -4780.397862288141   -1859.8746008444157                1.0e-6
   -1879.7304605945578    -4633.207677035742   -10521.898813572263                1.0e-6
    -2676.786207616532    -4223.128649196218    -42365.56363936634                1.0e-6
    -3701.502436911792   -3361.3806244114685   -112676.46843641806                1.0e-6
   -4057.1860659174345    -2922.198012026687   -221775.54878156236                1.0e-6
    -903.4205770877654    -4917.705893744247   -282683.27949645085                1.0e-6
    2125.1996422145703    -4525.873007298251   -214599.62122559026                1.0e-6
    1525.9488384703634     -4761.45777472501   -113933.39301269251                1.0e-6
    389.33165959642014    -4984.819039584073   -47825.594130392834                1.0e-6
    -428.6007820398897    -4981.596267111995   -14264.207244196992                1.0e-6
    -911.6662017450367    -4916.183960723591   -1195.5185599007698                1.0e-6
    -1184.783608958865    -4857.601033346364     317.9257512081102                1.0e-6
   -1344.8739498626794    -4815.736086861909    -4425.750128180441                1.0e-6
    -1444.992974918037    -4786.647605769959   -12456.210817722478                1.0e-6
   -1507.2431292590168    -4767.412101834785     -21944.2216006047                1.0e-6
   -1536.3948850030933    -4758.097388322679   -31440.214308964758                1.0e-6
   -1529.6858963318111   -4760.2585074732215    -39484.46937627415                1.0e-6
   -1482.7505562411711    -4775.086469093918    -44474.38072489087                1.0e-6
    -1391.919353296206     -4802.34947845168    -44670.37983347285                1.0e-6
   -1253.1897003253555    -4840.404484556192    -38222.79125420056                1.0e-6
     -1059.07568660028     -4886.54875028547   -23123.033715956277                1.0e-6
    -797.6503563018479    -4935.965347076797    2934.3418580312255                1.0e-6
     -469.652086155918    -4977.893823266211     42507.64124683484                1.0e-6
   -173.72411064635438    -4996.981081597831     96941.40383025446                1.0e-6
    -334.1732722857896   -4988.8203232953465    159906.68030421305                1.0e-6
   -1683.4902740051707    -4708.063347749125    204649.58987775637                1.0e-6
   -3503.7935973876624   -3566.9917865306315    194749.60480513002                1.0e-6
    -4206.491178845619    -2702.856251258252     135685.4539291183                1.0e-6
    -4192.841840022104   -2723.9818632415413      67222.5277397145                1.0e-6
    -3964.162538914896   -3047.1979039255025    13772.924544472367                1.0e-6
   -3726.7234283915395     -3333.39640775814   -19626.373456873906                1.0e-6
    -3575.833454496585    -3494.769269511146    -35698.55092997639                1.0e-6
    -3546.250900877373    -3524.782852684992   -39388.426577707905                1.0e-6
    -3628.828077368841    -3439.704172070944    -35722.44329452094                1.0e-6
    -3790.566836449364   -3260.5856625615465   -28755.390339734902                1.0e-6
   -4000.4256266586253    -2999.304219236472   -21376.271410582933                1.0e-6
    -4246.961064208676    -2638.454484637837   -16032.401271905428                1.0e-6
     -4539.27282560543   -2096.0390481787967   -16394.363089970284                1.0e-6
     -4862.79848591479     -1162.85921717661    -30297.50279323205                1.0e-6
    -4970.933689277526      538.268953336759    -74391.15708966512                1.0e-6
     -3934.90151221177    3084.8906121911855   -178753.27183266784                1.0e-6
     2452.158016051699     4357.284162909814   -179635.96847223042                1.0e-6
     4410.185067670027    2355.7332797644212    -78253.13540127622                1.0e-6
     4949.603670579118     705.9046312868444    -36685.58809483568                1.0e-6
     4990.275623423834    -309.3972393402629    -23662.86808423669                1.0e-6
    4908.5695627976065    -951.0032184039928    -21357.00731023621                1.0e-6
     4788.318200504773    -1439.333866287065    -21330.23698012838                1.0e-6
       4628.0699615898   -1892.3355030263938     -20601.0966595903                1.0e-6
     4410.656923508843   -2355.0163208105564   -18880.110702040423                1.0e-6
     4122.160243980717   -2829.8046751774746   -16862.746908582685                1.0e-6
     3756.819704391852   -3299.4402026469006   -15325.469744133354                1.0e-6
     3316.808365347644    -3741.494655598805   -14757.960849403478                1.0e-6
     2809.766425458191    -4135.844851090382   -15295.066298211877                1.0e-6
    2245.8311097690444    -4467.241053021035   -16786.588938680354                1.0e-6
    1635.4442901898142   -4724.9679335890605   -18910.457586674256                1.0e-6
     988.5743446901153    -4901.297865349385    -21276.26279049694                1.0e-6
     315.0856193175157     -4990.06222930851   -23494.069141614495                1.0e-6
    -374.6646085718068    -4985.942882835884   -25209.609649134974                1.0e-6
   -1069.7519637400176    -4884.222633710877   -26128.090585777412                1.0e-6
   -1758.6994644418587    -4680.488883883592   -26050.048196139272                1.0e-6
   -2427.2055739933057    -4371.346828063246    -24898.66932164567                1.0e-6
    -3049.560324772677   -3962.3454815189207   -22582.082582525214                1.0e-6
     -3570.73498698846   -3499.9785320454216    -18217.74464829405                1.0e-6
    -3876.746110713584   -3157.6554707368427    -7582.514518634073                1.0e-6
