# Supplementary material for: Single spin exact gradients for the optimization of complex pulses and pulse sequences
Source: J Biomol NMR. 2026 Feb 17;80(1):6. doi: 10.1007/s10858-025-00486-7 (PMC12913341; doi:10.1007/s10858-025-00486-7)
Supplement: Supplementary file 1 — (zip 804 KB) [file 10858_2025_486_MOESM1_ESM.zip › SUPPINFO/01_XACT_examplepulseshapes/15N_6kHz_XYZT/15N_6kHz_inv_ppp.xyzt]

# File Format xyzt (x-rf-component, y-rf-component, z-component, time)
# ------------------------------------
# Pulse optimized using PulseOptimizer
# No. iterations :   573
# using          :   BFGS
# converged      :   true
# max. amplitude :   5000.000000000001  [Hz]
# sqrt rf-power  :   5000.0  [Hz]
# rf-energy      :   12500.0  [Hz]
# pulse length   :   500.0  [µs]
# cost           :   0.0005736826268000168
# tr. efficiency :   0.9997131586866093
# ------------------------------------
     3712.142115173567     3349.626981733147                   0.0                1.0e-6
    3595.0022628426436     3475.048018395756                   0.0                1.0e-6
    3443.4208634053416    3625.3072638694794                   0.0                1.0e-6
     3238.830050595219     3809.196753038804                   0.0                1.0e-6
    2959.9454763485955     4029.729864028541                   0.0                1.0e-6
    2585.1477709452265     4279.837730846454                   0.0                1.0e-6
    2096.1058569211514     4539.420693941116                   0.0                1.0e-6
    1481.1715957240524     4775.576478711263                   0.0                1.0e-6
     737.8184780827058     4945.262772937321                   0.0                1.0e-6
   -123.77708198921539     4998.467688599601                   0.0                1.0e-6
   -1073.1628611414776    4883.4743240306525                   0.0                1.0e-6
   -2051.4201007328215     4559.788983090045                   0.0                1.0e-6
    -2974.457710158145     4019.029899177259                   0.0                1.0e-6
     -3756.39377953075     3299.925116287139                   0.0                1.0e-6
   -4341.6909921852775    2479.8627640208683                   0.0                1.0e-6
    -4721.656676789792    1644.9797039861542                   0.0                1.0e-6
    -4925.290924550229      861.109347611067                   0.0                1.0e-6
    -4997.349361033251    162.78625181679203                   0.0                1.0e-6
    -4980.473185815786   -441.45990233538123                   0.0                1.0e-6
    -4907.325724604251    -958.2036488332536                   0.0                1.0e-6
    -4799.979198480877   -1400.0713175231022                   0.0                1.0e-6
    -4672.247994250987    -1780.477093426824                   0.0                1.0e-6
    -4532.367053007047   -2111.3144950045266                   0.0                1.0e-6
    -4385.078210232088   -2402.3091162770343                   0.0                1.0e-6
    -4233.022696031726    -2661.112334134037                   0.0                1.0e-6
   -4077.6019466356324   -2893.6417132729653                   0.0                1.0e-6
   -3919.4890401555317   -3104.4493334729545                   0.0                1.0e-6
    -3758.926040830649    -3297.040342423068                   0.0                1.0e-6
   -3595.8941842530053   -3474.1250719649424                   0.0                1.0e-6
    -3430.209785117519    -3637.809894714679                   0.0                1.0e-6
    -3261.577807929465   -3789.7374846843977                   0.0                1.0e-6
    -3089.622680630542    -3931.187058807218                   0.0                1.0e-6
   -2913.9084353879334   -4063.1438111608904                   0.0                1.0e-6
     -2733.95540776216    -4186.345402420593                   0.0                1.0e-6
   -2549.2574267650325    -4301.312191887881                   0.0                1.0e-6
    -2359.301215266752    -4408.366792321259                   0.0                1.0e-6
   -2163.5883537062805   -4507.6474391534375                   0.0                1.0e-6
   -1961.6594305365827    -4599.118641499357                   0.0                1.0e-6
   -1753.1196839135605    -4682.581699647622                   0.0                1.0e-6
   -1537.6653182855168     -4757.68697677158                   0.0                1.0e-6
   -1315.1096011514028    -4823.949288390105                   0.0                1.0e-6
    -1085.407732130285    -4880.767363338658                   0.0                1.0e-6
    -848.6793177392593    -4927.447961738573                   0.0                1.0e-6
    -605.2271169841842    -4963.234846032073                   0.0                1.0e-6
    -355.5505980588408     -4987.34235562589                   0.0                1.0e-6
   -100.35282210333925    -4998.992829670382                   0.0                1.0e-6
      159.460707035351    -4997.456581393358                   0.0                1.0e-6
    422.79228589096397    -4982.092600804514                   0.0                1.0e-6
     688.3719128796871    -4952.387718016266                   0.0                1.0e-6
     954.7867457545567   -4907.9916738042075                   0.0                1.0e-6
    1220.5192164637929    -4848.745491592914                   0.0                1.0e-6
     1483.992064135671    -4774.700781575988                   0.0                1.0e-6
    1743.6177693128552    -4686.128153874632                   0.0                1.0e-6
    1997.8492794778551    -4583.513745642072                   0.0                1.0e-6
    2245.2286177564542    -4467.543895028614                   0.0                1.0e-6
     2484.430036265411   -4339.0790952576845                   0.0                1.0e-6
     2714.294831231004    -4199.119380197788                   0.0                1.0e-6
     2933.855729689336    -4048.764077761145                   0.0                1.0e-6
     3142.349780188604   -3889.1693019137947                   0.0                1.0e-6
    3339.2197853903263   -3721.5065799831373                   0.0                1.0e-6
    3524.1053468817154   -3546.9256411827564                   0.0                1.0e-6
     3696.825417322314    -3366.523701660171                   0.0                1.0e-6
    3857.3547825463024    -3181.322693718317                   0.0                1.0e-6
    4005.7970943194887    -2992.254942203545                   0.0                1.0e-6
     4142.356964834834   -2800.1569198679467                   0.0                1.0e-6
     4267.313279990821    -2605.770014873527                   0.0                1.0e-6
     4380.995376052066    -2409.746774042954                   0.0                1.0e-6
     4483.763142605119   -2212.6608599186334                   0.0                1.0e-6
     4575.991542195215   -2015.0189591559329                   0.0                1.0e-6
     4658.059533684078   -1817.2730616654364                   0.0                1.0e-6
     4730.342990158046   -1619.8318417238984                   0.0                1.0e-6
     4793.210932234555   -1423.0702579659046                   0.0                1.0e-6
     4847.024256742439      -1227.3368952942                   0.0                1.0e-6
     4892.136118775911    -1032.958951443938                   0.0                1.0e-6
     4928.893202137616    -840.2450844376283                   0.0                1.0e-6
     4957.637261155901    -649.4865562878216                   0.0                1.0e-6
     4978.706503035491    -460.9572177893735                   0.0                1.0e-6
     4992.436570234879   -274.91288107581244                   0.0                1.0e-6
     4999.161046949991    -91.59053803680226                   0.0                1.0e-6
     4999.211531214366      88.7922641523937                   0.0                1.0e-6
    4992.9173754093745     266.0377460721739                   0.0                1.0e-6
     4980.605206893094     439.9679227732398                   0.0                1.0e-6
     4962.598311356192     610.4244426009354                   0.0                1.0e-6
     4939.215914433952     777.2683903275478                   0.0                1.0e-6
     4910.772351971071     940.3801928563333                   0.0                1.0e-6
     4877.576091091354    1099.6597090072864                   0.0                1.0e-6
     4839.928559719645    1255.0265084093346                   0.0                1.0e-6
     4798.122760206914    1406.4202707528034                   0.0                1.0e-6
     4752.441675508369    1553.8011844799203                   0.0                1.0e-6
     4703.156513420328     1697.150202625548                   0.0                1.0e-6
     4650.524865742902    1836.4690231819768                   0.0                1.0e-6
     4594.788878289338    1971.7796945776197                   0.0                1.0e-6
     4536.173532666144    2103.1237913016807                   0.0                1.0e-6
     4474.885133895864     2230.561148777992                   0.0                1.0e-6
     4411.110084375198    2354.1681808068497                   0.0                1.0e-6
    4345.0140093380915    2474.0358240445357                   0.0                1.0e-6
     4276.741285702368    2590.2671628943713                   0.0                1.0e-6
     4206.415015927244     2702.974789705188                   0.0                1.0e-6
     4134.137480397511    2812.2779544654754                   0.0                1.0e-6
    4059.9910934525296      2918.29955986121                   0.0                1.0e-6
     3984.039877273078    3021.1630635068204                   0.0                1.0e-6
    3906.3314522960213     3120.989359931056                   0.0                1.0e-6
     3826.899521874829    3217.8937287415515                   0.0                1.0e-6
    3745.7668031790727    3311.9829492619115                   0.0                1.0e-6
    3662.9483276281426     3403.352692438178                   0.0                1.0e-6
    3578.4550062875264    3492.0853036510634                   0.0                1.0e-6
    3492.2973326039155     3578.248082607965                   0.0                1.0e-6
     3404.489079708068     3661.892148350155                   0.0                1.0e-6
     3315.050842223456     3743.051951746536                   0.0                1.0e-6
     3224.013270396673     3821.745469324998                   0.0                1.0e-6
    3131.4198417661833    3897.9750864510474                   0.0                1.0e-6
     3037.329009694279    3971.7291557795793                   0.0                1.0e-6
    2941.8155594383315     4042.984196635764                   0.0                1.0e-6
     2844.970999563804    4111.7076758496505                   0.0                1.0e-6
    2746.9028317825705     4177.861274952161                   0.0                1.0e-6
    2647.7325888290625     4241.404500640389                   0.0                1.0e-6
     2547.592615592793     4302.298439785072                   0.0                1.0e-6
     2446.621691248603     4360.509408304473                   0.0                1.0e-6
    2344.9597385646794     4416.012208374278                   0.0                1.0e-6
     2242.742023947195     4468.792702064086                   0.0                1.0e-6
     2140.093402350274       4518.8494364403                   0.0                1.0e-6
     2037.123292163669     4566.194114634665                   0.0                1.0e-6
    1933.9221626699377     4610.850796624635                   0.0                1.0e-6
     1830.560349022525     4652.853834861625                   0.0                1.0e-6
     1727.089913185989     4692.244711411716                   0.0                1.0e-6
     1623.549945266186     4729.068150833329                   0.0                1.0e-6
    1519.9750571396464     4763.368117799981                   0.0                1.0e-6
     1416.405852789138     4795.184507418319                   0.0                1.0e-6
    1312.8990514399527     4824.551386473987                   0.0                1.0e-6
    1209.5341723570036     4851.497406564355                   0.0                1.0e-6
    1106.4140091474605     4876.048404226751                   0.0                1.0e-6
    1003.6579568928529    4898.2313854661525                   0.0                1.0e-6
     901.3894211147622     4918.078599565321                   0.0                1.0e-6
      799.717594986618     4935.630837924248                   0.0                1.0e-6
     698.7063897979585     4950.940252200132                   0.0                1.0e-6
     598.3113321856118    4964.0732820717185                   0.0                1.0e-6
    498.26346961086216     4975.111407280378                   0.0                1.0e-6
    397.91793684175633     4984.140980704658                   0.0                1.0e-6
    296.19860866915207     4991.218927699171                   0.0                1.0e-6
     191.9554289277772     4996.313952635998                   0.0                1.0e-6
     84.99236386547555    4999.2775776190465                   0.0                1.0e-6
   -23.345071818304216      4999.94550046516                   0.0                1.0e-6
   -131.17545506305785     4998.279003816114                   0.0                1.0e-6
   -229.37100078879985    4994.7361235601975                   0.0                1.0e-6
   -299.92994589433937     4990.996095726365                   0.0                1.0e-6
   -365.95162194846887     4986.589958116998                   0.0                1.0e-6
    -385.5405006646544    4985.1136920181925                   0.0                1.0e-6
   -493.93661002701026     4975.542847295662                   0.0                1.0e-6
    -602.3385854396247    4963.5862265594415                   0.0                1.0e-6
     -708.619254686383     4949.531164856699                   0.0                1.0e-6
    -813.7386597233935     4933.338564671147                   0.0                1.0e-6
    -917.0739468395784     4915.178061477333                   0.0                1.0e-6
   -1017.9957111571625     4895.271670915275                   0.0                1.0e-6
   -1116.2240474336559     4873.812047661545                   0.0                1.0e-6
   -1211.7283376770354     4850.949848810071                   0.0                1.0e-6
   -1304.6125812306102     4826.798733414809                   0.0                1.0e-6
   -1395.0353981529597     4801.445223877933                   0.0                1.0e-6
   -1483.1622071033635     4774.958624681504                   0.0                1.0e-6
   -1569.1417362486352     4747.398678388262                   0.0                1.0e-6
   -1653.0977079660229    4718.8206119662445                   0.0                1.0e-6
   -1735.1281625491688     4689.278223727906                   0.0                1.0e-6
   -1815.3074755270559     4658.825900298872                   0.0                1.0e-6
    -1893.688381108026     4627.520320350464                   0.0                1.0e-6
   -1970.3029382383438     4595.422323526897                   0.0                1.0e-6
   -2045.1624410143318     4562.599104662198                   0.0                1.0e-6
   -2118.2568816850066     4529.126602689984                   0.0                1.0e-6
   -2189.5548540217524     4495.091716664943                   0.0                1.0e-6
    -2259.004922328841      4460.59376775044                   0.0                1.0e-6
    -2326.538878083959     4425.744778990745                   0.0                1.0e-6
    -2392.077085696925     4390.668196992766                   0.0                1.0e-6
    -2455.535655783595     4355.495912427818                   0.0                1.0e-6
   -2516.8348220859425    4320.3636974606225                   0.0                1.0e-6
    -2575.907766420151    4285.4053692616235                   0.0                1.0e-6
   -2632.7091981781055     4250.746084845388                   0.0                1.0e-6
   -2687.2231158474933     4216.495218265389                   0.0                1.0e-6
    -2739.469180866102     4182.739366382372                   0.0                1.0e-6
   -2789.5069523821503     4149.536234642571                   0.0                1.0e-6
   -2837.4370217952815     4116.910388549345                   0.0                1.0e-6
   -2883.3981682364697    4084.8518949174368                   0.0                1.0e-6
    -2927.560270461355     4053.318500046134                   0.0                1.0e-6
   -2970.1137607247947      4022.24119718761                   0.0                1.0e-6
   -3011.2574270855453    3991.5321253651637                   0.0                1.0e-6
    -3051.186808773708      3961.09316451473                   0.0                1.0e-6
    -3090.085024243395    3930.8236468896307                   0.0                1.0e-6
    -3128.116842248611    3900.6262344962734                   0.0                1.0e-6
    -3165.425688390391     3870.410858200744                   0.0                1.0e-6
    -3202.132579328124     3840.097257154487                   0.0                1.0e-6
   -3238.3358943549893    3809.6168620127755                   0.0                1.0e-6
   -3274.1112928304105    3778.9145587271987                   0.0                1.0e-6
   -3309.5116396582225      3747.95046751778                   0.0                1.0e-6
    -3344.567194909077    3716.7015321031668                   0.0                1.0e-6
    -3379.286388045228     3685.162616163938                   0.0                1.0e-6
   -3413.6572485746724     3653.346984513461                   0.0                1.0e-6
   -3447.6491591301483     3621.286411698083                   0.0                1.0e-6
    -3481.214228703228    3589.0315537585057                   0.0                1.0e-6
    -3514.287391440135     3556.653501588944                   0.0                1.0e-6
   -3546.7843687981713     3524.247528373817                   0.0                1.0e-6
   -3578.5968971088855    3491.9398975358463                   0.0                1.0e-6
    -3609.585173085625     3459.898102291514                   0.0                1.0e-6
   -3639.5684653367507    3428.3438255411743                   0.0                1.0e-6
     -3668.31653905622    3397.5658594479955                   0.0                1.0e-6
    -3695.547237667073    3367.9267530887996                   0.0                1.0e-6
    -3720.939415342597     3339.851773260288                   0.0                1.0e-6
    -3744.174712261103    3313.7826911347834                   0.0                1.0e-6
    -3765.022487816997    3290.0768480739644                   0.0                1.0e-6
      -3783.4684773439     3268.847852217205                   0.0                1.0e-6
   -3799.8450537287295     3249.796542501286                   0.0                1.0e-6
    -3814.869730776566    3232.1461812864727                   0.0                1.0e-6
    -3829.539195583261     3214.751864373285                   0.0                1.0e-6
   -3844.8970514579437     3196.367729734801                   0.0                1.0e-6
   -3860.9290952774422    3176.9838717311914                   0.0                1.0e-6
    -3873.076957088139     3162.163007258304                   0.0                1.0e-6
   -3870.7081236845593    3165.0621828397557                   0.0                1.0e-6
   -3839.1598222854113    3203.2564460169983                   0.0                1.0e-6
   -3952.3443027523335     3062.511144877871                   0.0                1.0e-6
    -4020.691391928088    2972.2114209583706                   0.0                1.0e-6
    -3981.039697651328    3025.1153574242794                   0.0                1.0e-6
    -3967.631382691936    3042.6799389811076                   0.0                1.0e-6
   -3965.3883681087063    3045.6025824240705                   0.0                1.0e-6
   -3971.1561067513912    3038.0782043606337                   0.0                1.0e-6
   -3983.2841345476177    3022.1594106633815                   0.0                1.0e-6
    -4000.207224292155     2999.723681061449                   0.0                1.0e-6
    -4020.869676949048     2971.970228819874                   0.0                1.0e-6
   -4043.5777061538765     2940.999716813206                   0.0                1.0e-6
   -4064.0085899427872    2912.7022128723074                   0.0                1.0e-6
   -4083.4140524421973     2885.434053364864                   0.0                1.0e-6
    -4107.699140131748    2850.7556496762213                   0.0                1.0e-6
   -4128.1086737737905     2821.120128160727                   0.0                1.0e-6
    -4139.278103734777     2804.706184244944                   0.0                1.0e-6
    -4143.833713014043      2797.97107899425                   0.0                1.0e-6
    -4145.112123966612    2796.0768014747027                   0.0                1.0e-6
    -4145.321766861281      2795.76598612725                   0.0                1.0e-6
    -4145.654194300384    2795.2730280385185                   0.0                1.0e-6
    -4146.670740607166    2793.7648020175952                   0.0                1.0e-6
    -4148.614397481978    2790.8777438299303                   0.0                1.0e-6
    -4151.570240202071    2786.4788785613496                   0.0                1.0e-6
    -4155.521446877708     2780.582943294337                   0.0                1.0e-6
    -4160.367840243401     2773.326420360298                   0.0                1.0e-6
    -4165.940921349327     2764.947782477477                   0.0                1.0e-6
    -4172.022758744864     2755.762344708791                   0.0                1.0e-6
    -4178.367173909456    2746.1332378447887                   0.0                1.0e-6
    -4184.720861092815     2736.441359637478                   0.0                1.0e-6
    -4190.842606794037     2727.056700011894                   0.0                1.0e-6
    -4196.519059290129    2718.3134081659327                   0.0                1.0e-6
    -4201.575841411339    2710.4908132787687                   0.0                1.0e-6
    -4205.883432573052    2703.8018698875694                   0.0                1.0e-6
    -4209.358029416213    2698.3893307284734                   0.0                1.0e-6
   -4211.9582811180135    2694.3287546476936                   0.0                1.0e-6
     -4213.67922754031     2691.636559306493                   0.0                1.0e-6
    -4214.544902842901     2690.280889037597                   0.0                1.0e-6
    -4214.600929613026    2690.1931165076267                   0.0                1.0e-6
    -4213.908083702137     2691.278258023458                   0.0                1.0e-6
    -4212.537345041655    2693.4233081024254                   0.0                1.0e-6
    -4210.566456765237    2696.5033122849004                   0.0                1.0e-6
    -4208.077576657291    2700.3857333414617                   0.0                1.0e-6
    -4205.155298552575     2704.934179431212                   0.0                1.0e-6
    -4201.884232650813     2710.012711298692                   0.0                1.0e-6
   -4198.3455346558585    2715.4916261397707                   0.0                1.0e-6
    -4194.612254589773    2721.2548637798145                   0.0                1.0e-6
    -4190.743985285955    2727.2082520023278                   0.0                1.0e-6
   -4186.7817700006035      2733.28710720089                   0.0                1.0e-6
    -4182.744356051001     2739.461562410303                   0.0                1.0e-6
    -4178.626610258186    2745.7384529561787                   0.0                1.0e-6
    -4174.400388657445     2752.159405844178                   0.0                1.0e-6
   -4170.0176084850145     2758.795596800336                   0.0                1.0e-6
   -4165.4148850661695    2765.7401966325747                   0.0                1.0e-6
    -4160.518936400038     2773.099742139956                   0.0                1.0e-6
    -4155.251994391499     2780.985592034858                   0.0                1.0e-6
    -4149.536622798511     2789.506374979975                   0.0                1.0e-6
    -4143.299557228339     2798.762008294282                   0.0                1.0e-6
    -4136.474399118968    2808.8395371457887                   0.0                1.0e-6
    -4129.003179723269     2819.810763479552                   0.0                1.0e-6
    -4120.836943294839     2831.731429139502                   0.0                1.0e-6
    -4111.935575466992     2844.641598375608                   0.0                1.0e-6
    -4102.267128037319    2858.5668455057066                   0.0                1.0e-6
    -4091.807904276432    2873.5184138092645                   0.0                1.0e-6
   -4080.5442442636954    2889.4910746715295                   0.0                1.0e-6
    -4068.467997692498    2906.4700500352646                   0.0                1.0e-6
   -4055.5747127938685     2924.433919401656                   0.0                1.0e-6
    -4041.863269370666    2943.3554511326483                   0.0                1.0e-6
   -4027.3358372655425    2963.2019934315394                   0.0                1.0e-6
   -4011.9981239888193    2983.9354974781527                   0.0                1.0e-6
   -3995.8598799661154     3005.512239149457                   0.0                1.0e-6
    -3978.935647121504    3027.8822823990004                   0.0                1.0e-6
   -3961.2457665854317      3050.98868839414                   0.0                1.0e-6
   -3942.8176968950825     3074.766431625492                   0.0                1.0e-6
   -3923.6877162020005    3099.1409625451906                   0.0                1.0e-6
    -3903.903056137194    3124.0263968607364                   0.0                1.0e-6
    -3883.524394868517    3149.3234629775834                   0.0                1.0e-6
   -3862.6283700646813     3174.917648502314                   0.0                1.0e-6
   -3841.3093161285246    3200.6784808574894                   0.0                1.0e-6
   -3819.6787634540574    3226.4615516100735                   0.0                1.0e-6
   -3797.8603711240116    3252.1157115708206                   0.0                1.0e-6
    -3775.977010249996     3277.498683152062                   0.0                1.0e-6
   -3754.1262745269564     3302.504491277242                   0.0                1.0e-6
   -3732.3428374108094     3327.103386435148                   0.0                1.0e-6
   -3710.5549125820307     3351.385122708722                   0.0                1.0e-6
     -3688.55973046697     3375.578041577092                   0.0                1.0e-6
    -3666.057058232179    3400.0037714370296                   0.0                1.0e-6
    -3642.756788501234    3424.9559091801716                   0.0                1.0e-6
   -3618.5009247433054     3450.572569535648                   0.0                1.0e-6
   -3593.2842679231085     3476.824437600537                   0.0                1.0e-6
    -3567.133393520873    3503.6494334947756                   0.0                1.0e-6
    -3539.968441186688     3531.093801558136                   0.0                1.0e-6
   -3511.6120838470956    3559.2949544227245                   0.0                1.0e-6
   -3481.9333929569198     3588.333853895358                   0.0                1.0e-6
   -3450.9507406369826     3618.140266172258                   0.0                1.0e-6
   -3418.7947694482045    3648.5397523384063                   0.0                1.0e-6
    -3385.599882460608    3679.3631834711173                   0.0                1.0e-6
   -3351.4209653531634     3710.522539076036                   0.0                1.0e-6
    -3316.202341876684     3742.031804746133                   0.0                1.0e-6
    -3279.780765036558    3773.9949832102598                   0.0                1.0e-6
   -3241.9014546070734    3806.5831080664116                   0.0                1.0e-6
    -3202.235853532156    3840.0111377902513                   0.0                1.0e-6
    -3160.396612327912     3874.518454309678                   0.0                1.0e-6
   -3115.9485251712294    3910.3535375312604                   0.0                1.0e-6
    -3068.416219593459     3947.761632030965                   0.0                1.0e-6
   -3017.2933323584202     3986.971400261785                   0.0                1.0e-6
    -2962.070484905851     4028.168124898664                   0.0                1.0e-6
   -2902.3386025085583    4071.4162936733296                   0.0                1.0e-6
    -2838.119283608179     4116.440079973398                   0.0                1.0e-6
     -2770.69468585182     4162.120968663991                   0.0                1.0e-6
     -2703.94739491612     4205.789876530487                   0.0                1.0e-6
     -2644.35346313044     4243.512078694964                   0.0                1.0e-6
    -2594.627841438644     4274.097140266169                   0.0                1.0e-6
    -2543.411421242495    4304.7715784107795                   0.0                1.0e-6
    -2482.591761368398    4340.1311208747775                   0.0                1.0e-6
    -2480.091242627306     4341.560483080173                   0.0                1.0e-6
   -2465.4839196670177     4349.872301788107                   0.0                1.0e-6
   -2460.0041623088096    4352.9736412506945                   0.0                1.0e-6
   -2390.9989650505004     4391.255395570546                   0.0                1.0e-6
    -2326.948996727495     4425.529162329507                   0.0                1.0e-6
   -2256.6716934539595     4461.774632135025                   0.0                1.0e-6
    -2182.887544630454     4498.333243268803                   0.0                1.0e-6
    -2107.062469127625     4534.345349793484                   0.0                1.0e-6
   -2029.9589138220874     4569.383635480201                   0.0                1.0e-6
   -1951.9208458074947     4603.260258958009                   0.0                1.0e-6
   -1873.0582973053235     4635.909038677925                   0.0                1.0e-6
   -1793.3631964821423    4667.3170500302795                   0.0                1.0e-6
   -1712.7784746786715     4697.487615383078                   0.0                1.0e-6
    -1631.236473819034     4726.422279746324                   0.0                1.0e-6
   -1548.6776583098426     4754.113746078436                   0.0                1.0e-6
   -1465.0572345913124     4780.544665555553                   0.0                1.0e-6
   -1380.3451190758747     4805.689061127801                   0.0                1.0e-6
   -1294.5231949390732     4829.514437059354                   0.0                1.0e-6
    -1207.582508465692     4851.983561930904                   0.0                1.0e-6
   -1119.5217912307023     4873.055608030715                   0.0                1.0e-6
     -1030.34752964236      4892.68678418718                   0.0                1.0e-6
    -940.0749414034719     4910.830795755975                   0.0                1.0e-6
    -848.7288303988865     4927.439433666307                   0.0                1.0e-6
    -756.3434049467268    4942.4634195706085                   0.0                1.0e-6
     -662.960626572427     4955.853428786479                   0.0                1.0e-6
    -568.6272715983476     4967.561074208813                   0.0                1.0e-6
   -473.39139339833685     4977.539611962558                   0.0                1.0e-6
   -377.29910095398424     4985.744216104484                   0.0                1.0e-6
    -280.3924745570535     4992.131815187953                   0.0                1.0e-6
   -182.70909339074095     4996.660623575744                   0.0                1.0e-6
    -84.28319500114861     4999.289583834927                   0.0                1.0e-6
    14.851922788152601     4999.977941990294                   0.0                1.0e-6
    114.66090256839937     4998.685114849924                   0.0                1.0e-6
     215.1034349057822     4995.370908380251                   0.0                1.0e-6
     316.1320640149466     4989.996043896393                   0.0                1.0e-6
     417.6910609802906      4982.52287276006                   0.0                1.0e-6
     519.7164798317906     4972.916124427523                   0.0                1.0e-6
     622.1372872384826     4961.143537111937                   0.0                1.0e-6
     724.8773020075881     4947.176254898768                   0.0                1.0e-6
     827.8576062815312     4930.988925532262                   0.0                1.0e-6
     930.9990889048304     4912.559485284466                   0.0                1.0e-6
    1034.2248315100553     4891.868661144532                   0.0                1.0e-6
     1137.462126231908     4868.899250486498                   0.0                1.0e-6
    1240.6439983264302     4843.635253548373                   0.0                1.0e-6
     1343.710183315617    4816.0609364141055                   0.0                1.0e-6
     1446.607566777271    4786.1598957559645                   0.0                1.0e-6
      1549.29013436858    4753.9141851266295                   0.0                1.0e-6
    1651.7185003870677      4719.30354983435                   0.0                1.0e-6
     1753.859090734584      4682.30480531198                   0.0                1.0e-6
    1855.6830541890968     4642.891383867969                   0.0                1.0e-6
    1957.1649702357754     4601.033066527776                   0.0                1.0e-6
     2058.281414301479     4556.695910365437                   0.0                1.0e-6
    2159.0094359734844     4509.842375890476                   0.0                1.0e-6
    2259.3250018632416     4460.431653546062                   0.0                1.0e-6
    2359.2014530372553      4408.42018233141                   0.0                1.0e-6
      2458.60802641918     4353.762346801578                   0.0                1.0e-6
      2557.50848933868     4296.411331211269                   0.0                1.0e-6
    2655.8599357814473     4236.320101398261                   0.0                1.0e-6
    2753.6119131222704     4173.442395901866                   0.0                1.0e-6
    2850.7065878732296     4107.733188737575                   0.0                1.0e-6
     2947.078874375515     4039.149181227347                   0.0                1.0e-6
    3042.6562230331338    3967.6495697626506                   0.0                1.0e-6
     3137.358571901716     3893.196783019685                   0.0                1.0e-6
    3231.0984780233953    3815.7571496774917                   0.0                1.0e-6
     3323.781431751843     3735.301459580159                   0.0                1.0e-6
    3415.3063525158104      3651.80537795556                   0.0                1.0e-6
    3505.5662576480267    3565.2496705335534                   0.0                1.0e-6
     3594.449087036287    3475.6201979940215                   0.0                1.0e-6
    3681.8386547121913     3382.907642940777                   0.0                1.0e-6
    3767.6156847918123     3287.106942542442                   0.0                1.0e-6
    3851.6588744214077    3188.2164159747394                   0.0                1.0e-6
     3933.845912269309    3086.2365979493616                   0.0                1.0e-6
      4014.05437012499    2981.1688167026823                   0.0                1.0e-6
     4092.162379621703    2873.0135848632594                   0.0                1.0e-6
    4168.0490084373305    2761.7689011328566                   0.0                1.0e-6
     4241.594262202937     2647.428585410213                   0.0                1.0e-6
    4312.6786601415615    2529.9807853735947                   0.0                1.0e-6
     4381.182363286125     2409.406794136392                   0.0                1.0e-6
     4446.983870935965     2285.680303899779                   0.0                1.0e-6
     4509.958339429657    2158.7671890708584                   0.0                1.0e-6
     4569.975611545949    2028.6258673977404                   0.0                1.0e-6
     4626.898069414009    1895.2082353274307                   0.0                1.0e-6
     4680.578434251701     1758.461122919098                   0.0                1.0e-6
       4730.8576307907    1618.3281735140768                   0.0                1.0e-6
     4777.562814229653    1474.7520320684564                   0.0                1.0e-6
     4820.505627504136    1327.6767284248658                   0.0                1.0e-6
     4859.480723448545    1177.0501681882563                   0.0                1.0e-6
     4894.264557895024    1022.8266897830839                   0.0                1.0e-6
     4924.614443004883     864.9697033698434                   0.0                1.0e-6
     4950.267850146791     703.4544845283658                   0.0                1.0e-6
     4970.941970150653     538.2712414710045                   0.0                1.0e-6
     4986.333573947462       369.42859841156                   0.0                1.0e-6
     4996.119263121905    196.95763164252756                   0.0                1.0e-6
    4999.9562495844975    20.916554231564383                   0.0                1.0e-6
     4997.483846224175   -158.60393036878182                   0.0                1.0e-6
     4988.325874923541   -341.47469242725276                   0.0                1.0e-6
     4972.094193923797    -527.5218732424886                   0.0                1.0e-6
     4948.393504423699    -716.5205687050077                   0.0                1.0e-6
     4916.827511542329     -908.188979089961                   0.0                1.0e-6
    4877.0063882799695   -1102.1836002574037                   0.0                1.0e-6
     4828.555331390995   -1298.0960718281206                   0.0                1.0e-6
    4771.1238217165155   -1495.4522653194902                   0.0                1.0e-6
     4704.395031876278   -1693.7140797837721                   0.0                1.0e-6
     4628.094687495898    -1892.284218496852                   0.0                1.0e-6
     4541.998607136646   -2090.5139685658087                   0.0                1.0e-6
     4445.938133137471   -2287.7137312859113                   0.0                1.0e-6
     4339.802717792988   -2483.1657960427447                   0.0                1.0e-6
     4223.539029344969   -2676.1386487997506                   0.0                1.0e-6
     4097.146069841784   -2865.9019666380805                   0.0                1.0e-6
     3960.665949124516    -3051.741345436339                   0.0                1.0e-6
    3814.1701789483977     -3232.97167417544                   0.0                1.0e-6
    3657.7417479481337   -3408.9478296561433                   0.0                1.0e-6
    3491.4539855303574   -3579.0709781903156                   0.0                1.0e-6
     3315.348501976524    -3742.788306923331                   0.0                1.0e-6
    3129.4163689860006    -3899.583720029931                   0.0                1.0e-6
     2933.588934097208    -4048.957392433564                   0.0                1.0e-6
    2727.7464931094746    -4190.393665197694                   0.0                1.0e-6
    2511.7531588725346    -4323.320028507472                   0.0                1.0e-6
    2285.5230853782687    -4447.064675288971                   0.0                1.0e-6
    2049.1157370904593    -4560.825001686452                   0.0                1.0e-6
     1802.846969758253    -4663.661952118044                   0.0                1.0e-6
    1547.3918640225288    -4754.532408045704                   0.0                1.0e-6
    1283.8501074708909   -4832.3626624609815                   0.0                1.0e-6
    1013.7499421973685     -4896.15267885866                   0.0                1.0e-6
     738.9823089049813    -4945.088992841834                   0.0                1.0e-6
     461.6767948520094    -4978.639828014793                   0.0                1.0e-6
    184.04634673771784    -4996.611546063242                   0.0                1.0e-6
    -91.76779482326182    -4999.157796252613                   0.0                1.0e-6
    -363.8257480736992    -4986.745514364917                   0.0                1.0e-6
     -630.479872416475    -4960.090234106402                   0.0                1.0e-6
    -890.4248746733339    -4920.075562688339                   0.0                1.0e-6
   -1142.7124994978278    -4867.669683071297                   0.0                1.0e-6
    -1386.739190002778    -4803.847876328979                   0.0                1.0e-6
   -1622.2152058317884    -4729.526173515495                   0.0                1.0e-6
   -1849.1224525174027    -4645.508169791118                   0.0                1.0e-6
   -2067.6666871558873    -4552.444889378212                   0.0                1.0e-6
    -2278.228191459954    -4450.806253662038                   0.0                1.0e-6
   -2481.3135218288785     -4340.86203494066                   0.0                1.0e-6
   -2677.5095956377836    -4222.670051669629                   0.0                1.0e-6
    -2867.440236147638    -4096.069639559559                   0.0                1.0e-6
    -3051.724475519967   -3960.6789475432597                   0.0                1.0e-6
   -3230.9354752326667    -3815.895170845638                   0.0                1.0e-6
   -3405.5588787157844   -3660.8972566298676                   0.0                1.0e-6
    -3575.949715912321    -3494.650716347285                   0.0                1.0e-6
    -3742.287519983158    -3315.913768145714                   0.0                1.0e-6
   -3904.5298909794433    -3123.242918898249                   0.0                1.0e-6
   -4062.3650106316977    -2914.994085825103                   0.0                1.0e-6
    -4215.163034458824   -2689.3122899603677                   0.0                1.0e-6
    -4361.924031637164   -2444.0987586892197                   0.0                1.0e-6
    -4501.214975803229    -2176.939076227154                   0.0                1.0e-6
    -4631.078398796973   -1884.9702555202468                   0.0                1.0e-6
    -4748.877977990342    -1564.659052368396                   0.0                1.0e-6
   -4851.0170453825685   -1211.4592958113685                   0.0                1.0e-6
    -4932.415950723717    -819.3124489755094                   0.0                1.0e-6
    -4985.542685325968    -379.9528033752881                   0.0                1.0e-6
    -4998.607174148642    118.00982395430636                   0.0                1.0e-6
    -4952.143724367347     690.1250127397923                   0.0                1.0e-6
    -4812.509409897466    1356.3750143851619                   0.0                1.0e-6
    -4520.520926443113    2136.5604493179917                   0.0                1.0e-6
    -3979.028229500689    3027.7606161710696                   0.0                1.0e-6
    -3071.715190767584    3945.1952786658944                   0.0                1.0e-6
   -1786.8926614888744     4669.798134429068                   0.0                1.0e-6
    -401.2932318634206     4983.870357669891                   0.0                1.0e-6
     606.7779016781229     4963.045494254016                   0.0                1.0e-6
    1110.9042174364324    4875.0273660444145                   0.0                1.0e-6
     1440.526877527974     4787.993558383251                   0.0                1.0e-6
    1809.8380551121484    4660.9533589457715                   0.0                1.0e-6
     2262.073658245342     4459.038322853094                   0.0                1.0e-6
     2805.063733622339     4139.035811673621                   0.0                1.0e-6
     3355.547021259905    3706.7916299832364                   0.0                1.0e-6
    3697.9874478590614     3365.247217586968                   0.0                1.0e-6
     3807.861738727849     3240.399509124226                   0.0                1.0e-6
    3995.7550867818954    3005.6515577253144                   0.0                1.0e-6
