# Supplementary material for: Single spin exact gradients for the optimization of complex pulses and pulse sequences
Source: J Biomol NMR. 2026 Feb 17;80(1):6. doi: 10.1007/s10858-025-00486-7 (PMC12913341; doi:10.1007/s10858-025-00486-7)
Supplement: Supplementary file 1 — (zip 804 KB) [file 10858_2025_486_MOESM1_ESM.zip › SUPPINFO/01_XACT_examplepulseshapes/15N_6kHz_XYZT/15N_6kHz_inv_ppxy.xyzt]

# File Format xyzt (x-rf-component, y-rf-component, z-component, time)
# ------------------------------------
# Pulse optimized using PulseOptimizer
# No. iterations :   4805
# using          :   BFGS
# converged      :   true
# max. amplitude :   5000.1197126912875  [Hz]
# sqrt rf-power  :   4989.6626662259305  [Hz]
# rf-energy      :   12448.366761364432  [Hz]
# pulse length   :   500.0  [µs]
# cost           :   0.004346525178468979
# tr. efficiency :   0.9978268272267147
# ------------------------------------
     765.3523433853848     4940.916553290687                   0.0                1.0e-6
   -368.62411252774467     4986.408976629228                   0.0                1.0e-6
    -360.4223243542873    4982.4739976564015                   0.0                1.0e-6
   -448.63925579722127     4979.864065050472                   0.0                1.0e-6
    -820.8119360145652     4932.156688400721                   0.0                1.0e-6
   -1358.0819589641885     4812.045139147089                   0.0                1.0e-6
     -1361.37854864627     4811.125149501452                   0.0                1.0e-6
   -1724.5117598185789     4692.920654999617                   0.0                1.0e-6
   -1513.4119825790021     4765.349577442879                   0.0                1.0e-6
   -1737.0826516639531     4687.213385457457                   0.0                1.0e-6
   -2600.7571307562785     4268.586573482806                   0.0                1.0e-6
    -2940.556500226394      4043.99426402268                   0.0                1.0e-6
   -2568.7424129532455     4280.644925851619                   0.0                1.0e-6
   -2945.1177367739742    4040.4763125115014                   0.0                1.0e-6
   -3256.5138517871783    3793.9319648709748                   0.0                1.0e-6
    -3024.865632610625    3980.8797561458377                   0.0                1.0e-6
   -4020.9819749679464    2970.9825668566573                   0.0                1.0e-6
    -3225.471866823081    3816.7344781207385                   0.0                1.0e-6
    -3386.133720719834    3678.9300518169216                   0.0                1.0e-6
   -3384.1104579782714    3678.9326221586266                   0.0                1.0e-6
    -4138.214988019379     2805.007567805374                   0.0                1.0e-6
   -3624.8233329492223    3443.9372829397876                   0.0                1.0e-6
    -4256.554246999014    2623.2264397901763                   0.0                1.0e-6
    -4061.616220628021    2916.0462334164718                   0.0                1.0e-6
   -4025.5900547713227    2965.2906843809883                   0.0                1.0e-6
   -4130.8175798277125    2816.5944469277856                   0.0                1.0e-6
    -4692.915824453016    1706.7129724113279                   0.0                1.0e-6
      -4706.2903279442    1683.1300724986174                   0.0                1.0e-6
     -4226.01551588301     2668.049440812981                   0.0                1.0e-6
    -4351.465235611311    2462.4765045132513                   0.0                1.0e-6
    -4614.465373292112    1925.1957558997522                   0.0                1.0e-6
   -4522.7686275465385    2131.8824239651717                   0.0                1.0e-6
   -4295.0213557055495     2553.530428689069                   0.0                1.0e-6
   -4514.3583233940935    2148.3006712723395                   0.0                1.0e-6
    -4638.331709245015    1866.3781563947032                   0.0                1.0e-6
     -4857.60927034915    1184.1383936828672                   0.0                1.0e-6
    -4174.847116818863    2751.0979040902016                   0.0                1.0e-6
   -4075.9131197897145    2895.9517292045853                   0.0                1.0e-6
   -3861.4484383495255    3175.7191929845308                   0.0                1.0e-6
   -4080.2902996525318    2889.4426952001295                   0.0                1.0e-6
   -3429.9200170947815    3637.6729130709705                   0.0                1.0e-6
   -3835.5902551597087     3206.380392163881                   0.0                1.0e-6
    -2937.748790140735     4045.697747038146                   0.0                1.0e-6
   -3752.1164316424256    3304.6415836734777                   0.0                1.0e-6
   -2926.5123905281826     4053.726895173697                   0.0                1.0e-6
   -2713.4455832952067    4191.5169671387675                   0.0                1.0e-6
   -2870.2145164246735      4093.95550548282                   0.0                1.0e-6
    -2483.809272713578     4339.166673577734                   0.0                1.0e-6
    -1664.670574946531     4714.210235971262                   0.0                1.0e-6
   -1508.6339320740808     4755.244162823702                   0.0                1.0e-6
   -124.89478382012015     4830.119193698237                   0.0                1.0e-6
    -927.2279770274985    4861.7134416762665                   0.0                1.0e-6
    -344.3526322212478     4988.197576714182                   0.0                1.0e-6
     801.6601206120321     4746.905744636188                   0.0                1.0e-6
    2573.3564999056493    4084.4127480734783                   0.0                1.0e-6
    1609.8004637885201        4569.140019378                   0.0                1.0e-6
     4244.987725936489    2293.6950009412344                   0.0                1.0e-6
     3907.858680029463    3033.7812318546207                   0.0                1.0e-6
     4128.040982666484    2666.2377334497965                   0.0                1.0e-6
    3275.3038602201277     2872.908153705065                   0.0                1.0e-6
    4949.9430841865515     275.8698792957931                   0.0                1.0e-6
     4780.245958827571   -231.18032021143347                   0.0                1.0e-6
     4912.623748134068    -921.7681759231144                   0.0                1.0e-6
     4992.557145726383   -203.05822233266272                   0.0                1.0e-6
     4959.939878663145     -622.952842207977                   0.0                1.0e-6
     4949.771940526799    -590.4438508307162                   0.0                1.0e-6
     4708.207460788127   -1677.5820114759133                   0.0                1.0e-6
     4901.595251545466    -981.7284032002759                   0.0                1.0e-6
     4770.405117513551   -1457.4978120792516                   0.0                1.0e-6
     4910.801767932484    -935.1411680825154                   0.0                1.0e-6
     4879.285656485473   -1091.0989426376827                   0.0                1.0e-6
     4823.273111424019   -1313.5494746685222                   0.0                1.0e-6
     4875.894059110887   -1097.3577560647684                   0.0                1.0e-6
     4854.533987508583   -1171.2643190281542                   0.0                1.0e-6
     4791.282030058341   -1428.0406908385687                   0.0                1.0e-6
    4712.6557311077095   -1668.8716986307152                   0.0                1.0e-6
     4676.320254515819   -1766.9957332181139                   0.0                1.0e-6
     4810.473676284358   -1363.1136266980295                   0.0                1.0e-6
     4683.760900420995   -1749.9470189090039                   0.0                1.0e-6
      4807.82862190161   -1372.8846737020363                   0.0                1.0e-6
     4908.445084340426    -951.7831998051187                   0.0                1.0e-6
     4809.452568752729     -1350.35388525767                   0.0                1.0e-6
     4811.080012112703   -1361.1429704298293                   0.0                1.0e-6
      4919.31198260368    -894.8409384685039                   0.0                1.0e-6
     4898.522823176595    -999.1836362682309                   0.0                1.0e-6
     4759.131467344808   -1519.0606508380997                   0.0                1.0e-6
     4921.445719746615    -839.4334895454296                   0.0                1.0e-6
     4812.564907633586      -1355.6942036982                   0.0                1.0e-6
     4693.414324185293   -1717.4759083041433                   0.0                1.0e-6
     4882.806205679731    -1070.148193859278                   0.0                1.0e-6
      4850.33179825303    -1214.264747008083                   0.0                1.0e-6
     4924.686076437293    -864.7331723879709                   0.0                1.0e-6
     4989.436026469761     -319.024742972487                   0.0                1.0e-6
     4748.409948876529   -1560.3950204173377                   0.0                1.0e-6
     4878.902974545458   -1088.9365981700341                   0.0                1.0e-6
     4867.080414719688   -1145.2622019252406                   0.0                1.0e-6
     4909.234895433685    -935.2808633530464                   0.0                1.0e-6
     4976.465866682296   -441.78428385666325                   0.0                1.0e-6
     4969.655705100078     167.1720846623559                   0.0                1.0e-6
     4975.761706349332    -491.3671580217015                   0.0                1.0e-6
     4991.007256506271   -301.01193517788664                   0.0                1.0e-6
     4986.885531966682     362.6332574323821                   0.0                1.0e-6
     4956.569253019459    -656.8412956135462                   0.0                1.0e-6
     4998.514516365828    -116.3126298296421                   0.0                1.0e-6
    4952.7159610297795    -668.1125668595664                   0.0                1.0e-6
     4992.502739054845    -267.1716163928727                   0.0                1.0e-6
    4966.5894815261545     562.7152145160339                   0.0                1.0e-6
      4995.89591983529   -202.19759289613148                   0.0                1.0e-6
     4979.304385349544    -446.1363558840342                   0.0                1.0e-6
     4999.301459977346    -83.06652266022078                   0.0                1.0e-6
     4978.565409616491    462.92357729653725                   0.0                1.0e-6
     4998.463497647345     69.85414109606685                   0.0                1.0e-6
    4968.0128298784475     534.9458461893923                   0.0                1.0e-6
     4934.930250506976     776.1873067906673                   0.0                1.0e-6
     4935.783064577044     796.9679067976606                   0.0                1.0e-6
    4788.7282233077085    1408.0626425113219                   0.0                1.0e-6
     4921.412922451566      882.954720662955                   0.0                1.0e-6
      4957.26146441745     650.8193936657613                   0.0                1.0e-6
     4780.330676870183     1465.753016056094                   0.0                1.0e-6
     4893.932677204713    1022.7217634248331                   0.0                1.0e-6
     4820.064456986271    1328.9951909950992                   0.0                1.0e-6
     4895.566270553953     1013.214940544403                   0.0                1.0e-6
    4825.2060569563355    1310.4984630129857                   0.0                1.0e-6
     4860.468071174719     1172.628184468377                   0.0                1.0e-6
    4842.7919010780415    1243.8380678400702                   0.0                1.0e-6
     4755.103097560141    1544.7149042465517                   0.0                1.0e-6
     4822.155887670549    1321.4979812566273                   0.0                1.0e-6
     4750.526840692543    1559.6343121545478                   0.0                1.0e-6
     4701.968673267586    1700.6048956132965                   0.0                1.0e-6
     4745.459902537824     1569.153893470382                   0.0                1.0e-6
     4736.588546744521    1601.2098741867694                   0.0                1.0e-6
     4682.227863613195    1753.9467306737342                   0.0                1.0e-6
     4777.675387311059    1474.4269418656174                   0.0                1.0e-6
     4857.419243573166    1185.1484605473543                   0.0                1.0e-6
    4729.2231393362845    1622.4993234234316                   0.0                1.0e-6
    4790.9199598840605     1429.299608551774                   0.0                1.0e-6
    4734.6839579526895    1607.2228616400841                   0.0                1.0e-6
      4783.24576046737    1456.3741957227041                   0.0                1.0e-6
     4570.859027995026    2026.5243912848455                   0.0                1.0e-6
      4716.81891401289     1659.114783749415                   0.0                1.0e-6
     4758.286970185967    1535.6902160259979                   0.0                1.0e-6
     4598.546793043839    1963.0040164934098                   0.0                1.0e-6
     4707.899555502405    1683.9829299615644                   0.0                1.0e-6
     4765.881456577696    1512.4718453884914                   0.0                1.0e-6
     4610.791582843054    1933.6195993146357                   0.0                1.0e-6
     4622.226725570371    1906.2771328785932                   0.0                1.0e-6
     4760.570887237401    1528.7013178721804                   0.0                1.0e-6
     4714.448178792321    1665.7017858689997                   0.0                1.0e-6
     4611.404883965839    1929.8893560589745                   0.0                1.0e-6
     4637.267460879135    1869.3139808629821                   0.0                1.0e-6
     4546.608566275058     2080.579025233243                   0.0                1.0e-6
     4684.811515251789      1747.00055653733                   0.0                1.0e-6
     4660.289204922661    1811.6702636788964                   0.0                1.0e-6
     4677.533584907347    1766.2663680060448                   0.0                1.0e-6
     4734.187726765752    1607.9447407228295                   0.0                1.0e-6
     4767.103576461874    1508.2841751647097                   0.0                1.0e-6
    4685.8170757624175    1744.6122657029644                   0.0                1.0e-6
     4607.160419920866    1940.6958185535252                   0.0                1.0e-6
     4779.138364284266    1469.6836946778485                   0.0                1.0e-6
    4716.9279963901245     1658.474840563575                   0.0                1.0e-6
    4625.8008746993455     1897.973289427464                   0.0                1.0e-6
    4768.4629641843085    1504.2628195380444                   0.0                1.0e-6
    4791.3783877628775    1429.1051039497534                   0.0                1.0e-6
     4701.188488091772    1702.6441068046217                   0.0                1.0e-6
     4724.869049146188    1634.1486810178976                   0.0                1.0e-6
     4730.754758254177    1618.7685424738881                   0.0                1.0e-6
     4753.033315933062    1551.9785151574688                   0.0                1.0e-6
    4695.5211195901775    1718.2188740004012                   0.0                1.0e-6
      4765.89155060022    1509.3620153544264                   0.0                1.0e-6
     4904.514682193301     972.1412299085105                   0.0                1.0e-6
    4780.1024973890035    1466.3814160081322                   0.0                1.0e-6
     4755.136674394087    1545.8499846101552                   0.0                1.0e-6
    4820.1692301342355    1328.4887201146212                   0.0                1.0e-6
      4815.05868430729    1347.2892016678175                   0.0                1.0e-6
     4840.149529919546     1254.068404649076                   0.0                1.0e-6
     4800.658729451426    1397.7235279781078                   0.0                1.0e-6
     4855.952385003886     1191.405095148714                   0.0                1.0e-6
      4840.57455788392    1252.2225525415327                   0.0                1.0e-6
     4841.748802891957    1247.8557451504057                   0.0                1.0e-6
     4863.540267721866    1160.0369018011374                   0.0                1.0e-6
     4896.023782723795    1014.5374942628735                   0.0                1.0e-6
     4838.057775502531    1262.3037951529832                   0.0                1.0e-6
     4936.815789465058     790.8125566640192                   0.0                1.0e-6
     4951.094913031164     697.6028171012539                   0.0                1.0e-6
     4942.779223713724     754.5407118380754                   0.0                1.0e-6
     4885.055030569399    1066.0306840454946                   0.0                1.0e-6
     4969.256604625132     553.8389392017475                   0.0                1.0e-6
     4961.267527684448     619.5978270423982                   0.0                1.0e-6
     4996.317702227494     192.6577197451055                   0.0                1.0e-6
      4995.24889941721    215.79314665646763                   0.0                1.0e-6
     4964.033792607347      596.413863959242                   0.0                1.0e-6
     4999.880553228217   -37.217663802495466                   0.0                1.0e-6
     4996.974412864782    174.96185983574958                   0.0                1.0e-6
     4999.473674966118   -39.719498037494816                   0.0                1.0e-6
    4988.2901653476665    -341.6514279343215                   0.0                1.0e-6
     4988.823935149949   -325.00542062823087                   0.0                1.0e-6
     4999.064772889198   -50.482678766373304                   0.0                1.0e-6
     4999.301073926629     -83.5177678449841                   0.0                1.0e-6
     4855.346073240346    -1191.642626710595                   0.0                1.0e-6
     4979.029648325417    -456.6497654619725                   0.0                1.0e-6
     4857.676771706135   -1182.3130757935542                   0.0                1.0e-6
    4913.1364487408255    -927.2526519488422                   0.0                1.0e-6
     4599.885034381053    -1959.554178855599                   0.0                1.0e-6
     4402.628896131861    -2370.133452652439                   0.0                1.0e-6
     4556.947445914221   -2056.9683163694103                   0.0                1.0e-6
     4204.171214913775    -2706.496113760447                   0.0                1.0e-6
      4211.87313659328    -2694.451172730816                   0.0                1.0e-6
     4230.287551270611    -2665.039036288422                   0.0                1.0e-6
    3490.5732082098666    -3579.964776830116                   0.0                1.0e-6
    3149.5265241106813    -3883.160727997256                   0.0                1.0e-6
    3413.0290757675016   -3653.8724035161954                   0.0                1.0e-6
    2518.1604180301224     -4319.33352211868                   0.0                1.0e-6
     454.9619762929694    -4976.989081609881                   0.0                1.0e-6
     2087.562006870168    -4543.438244281134                   0.0                1.0e-6
    1798.6789871872202    -4664.266857170418                   0.0                1.0e-6
     753.1319942157882    -4942.973970236822                   0.0                1.0e-6
     62.12134876157894      -4998.3038335366                   0.0                1.0e-6
     32.72396924717646    -4999.240428288438                   0.0                1.0e-6
   -510.63666905092674    -4973.403465462635                   0.0                1.0e-6
   -1063.3527648023783    -4885.384581254519                   0.0                1.0e-6
   -1250.4842362711931   -4840.9442999411785                   0.0                1.0e-6
   -2231.1284918688493    -4474.513377574702                   0.0                1.0e-6
   -1981.2668169655747    -4590.754854543131                   0.0                1.0e-6
   -2849.6674516018115    -4108.417902818233                   0.0                1.0e-6
    -2756.398847901298    -4171.646339482817                   0.0                1.0e-6
   -3121.1474878033105   -3906.2102136974045                   0.0                1.0e-6
   -3481.6822109331765   -3587.9859520417735                   0.0                1.0e-6
    -3491.880828243837    -3578.700345050108                   0.0                1.0e-6
   -3840.7763555099723    -3200.844737638747                   0.0                1.0e-6
   -4080.0971129233003    -2890.082424978236                   0.0                1.0e-6
   -4084.8861410912464   -2883.2932207131203                   0.0                1.0e-6
    -4191.552294262275    -2726.080853910318                   0.0                1.0e-6
   -4359.2241178080785   -2448.7025952301983                   0.0                1.0e-6
    -4321.513463075891    -2514.350664357291                   0.0                1.0e-6
    -4433.019189557184    -2311.963068182603                   0.0                1.0e-6
    -4353.661024512925   -2458.9342578334235                   0.0                1.0e-6
     -4551.35965286116   -2070.1970950695386                   0.0                1.0e-6
    -4598.415029266061   -1963.1633326334666                   0.0                1.0e-6
    -4407.930614196263    -2359.999879979575                   0.0                1.0e-6
    -4709.893818135733   -1676.9573522882547                   0.0                1.0e-6
    -4720.081036489931   -1646.8773196167258                   0.0                1.0e-6
    -4610.373212089324   -1934.8116435258223                   0.0                1.0e-6
    -4674.990637663266   -1773.2871407860275                   0.0                1.0e-6
   -4672.8770452702765   -1778.9259328112942                   0.0                1.0e-6
    -4779.529877077148    -1468.479809060128                   0.0                1.0e-6
     -4698.10272936443   -1709.0602077955327                   0.0                1.0e-6
    -4618.721404423188   -1914.8012983481149                   0.0                1.0e-6
    -4733.898749630581      -1606.8421705191                   0.0                1.0e-6
    -4629.874967386639   -1887.8277014949535                   0.0                1.0e-6
    -4653.169193963454   -1829.5771438381878                   0.0                1.0e-6
   -4723.1223748306675   -1639.4753518804919                   0.0                1.0e-6
    -4665.060160057529   -1798.9349497701917                   0.0                1.0e-6
    -4670.617399598549   -1782.9912075371794                   0.0                1.0e-6
    -4566.913896248009   -2035.3810337177829                   0.0                1.0e-6
    -4695.081325550676   -1719.2151350999175                   0.0                1.0e-6
     -4563.30642592966   -2042.6832993949101                   0.0                1.0e-6
    -4241.355666751933   -2647.8908352515487                   0.0                1.0e-6
    -4432.507164691144    -2313.588678176452                   0.0                1.0e-6
    -4272.310084618918    -2597.616245678137                   0.0                1.0e-6
    -3887.847995277691   -3143.8103170168224                   0.0                1.0e-6
   -3937.0605794953653    -3082.161536425082                   0.0                1.0e-6
    -3880.528149997626   -3153.0462778078286                   0.0                1.0e-6
     -3739.91014140112    -3318.617999741805                   0.0                1.0e-6
   -3754.3346384819124   -3302.2470373937053                   0.0                1.0e-6
    -3520.707390960897    -3550.311603264546                   0.0                1.0e-6
   -3541.9109683430947   -3528.0343362299614                   0.0                1.0e-6
    -3286.289963843578   -3768.3192676466692                   0.0                1.0e-6
   -3788.9873060849695   -3262.4957022032845                   0.0                1.0e-6
    -3135.157071677522    -3894.853104024929                   0.0                1.0e-6
   -3575.2471242521538   -3495.4127448283753                   0.0                1.0e-6
   -3990.1454720985907    -3013.144443925993                   0.0                1.0e-6
   -1661.4815073758957    -4712.081698382098                   0.0                1.0e-6
   -2864.9149780034363    -4097.848785488258                   0.0                1.0e-6
   -2491.8227127805335    -4334.827279271496                   0.0                1.0e-6
   -1953.7529059655753    -4602.502167268722                   0.0                1.0e-6
   -2393.8906481284234     -4389.74828247168                   0.0                1.0e-6
    -1784.379036338738    -4670.527203624466                   0.0                1.0e-6
   -1253.9199657374731    -4840.108467968874                   0.0                1.0e-6
   -1412.5438064272705    -4795.311499515301                   0.0                1.0e-6
    -510.7007129113095    -4973.725363971606                   0.0                1.0e-6
   -488.83905608802525    -4976.096656624196                   0.0                1.0e-6
   -421.95329795771295    -4982.107862557031                   0.0                1.0e-6
   -351.70735524988413   -4987.6390618547175                   0.0                1.0e-6
   -185.08336044297977    -4996.400928889352                   0.0                1.0e-6
     580.9802069187881    -4966.042216123507                   0.0                1.0e-6
     732.3394021472354    -4946.113791126967                   0.0                1.0e-6
      873.651771528014    -4923.078303894643                   0.0                1.0e-6
     937.1731561451747    -4911.312409206241                   0.0                1.0e-6
    1629.4827649659442    -4726.979779895816                   0.0                1.0e-6
    1514.3040901178797    -4765.084547108995                   0.0                1.0e-6
     1894.732116439362    -4626.419566223971                   0.0                1.0e-6
     2393.310093324944    -4390.004097886513                   0.0                1.0e-6
    2313.9725574846652    -4432.284751593015                   0.0                1.0e-6
     2604.976790587838    -4267.790266379554                   0.0                1.0e-6
     2813.675097947914    -4133.210317004149                   0.0                1.0e-6
    3047.0356443860605    -3964.233483387101                   0.0                1.0e-6
    3176.9336967159966     -3859.17455061064                   0.0                1.0e-6
     3362.409311004469    -3698.557332453096                   0.0                1.0e-6
    3771.0104110930415   -3283.2628325856167                   0.0                1.0e-6
     3950.935362040004   -3064.2084527481984                   0.0                1.0e-6
     4166.643595176787    -2763.805266314848                   0.0                1.0e-6
     4227.019974768447   -2670.2210373108555                   0.0                1.0e-6
     4326.967865380438   -2505.2205992143777                   0.0                1.0e-6
    4485.7448671198445   -2208.6723392508047                   0.0                1.0e-6
     4462.502586089021   -2255.1362925387252                   0.0                1.0e-6
     4600.690330289334   -1958.0937106784684                   0.0                1.0e-6
    4641.7738935911175   -1858.0297485024503                   0.0                1.0e-6
     4694.664459704851   -1720.4107143982967                   0.0                1.0e-6
     4904.245163610929    -973.7801189266071                   0.0                1.0e-6
     4862.649283485301   -1163.9620016580031                   0.0                1.0e-6
     4823.799504132904   -1315.5708035766759                   0.0                1.0e-6
     4929.970628005883    -833.9522341133531                   0.0                1.0e-6
    4857.0792798178545    -1185.880360451816                   0.0                1.0e-6
     4930.318905192266    -832.1929892643744                   0.0                1.0e-6
     4949.611374727822    -708.2107580172242                   0.0                1.0e-6
     4995.217017484933    -219.6525257474805                   0.0                1.0e-6
     4900.247258448304    -989.8876924851126                   0.0                1.0e-6
     4995.387495824124   -213.34844909042482                   0.0                1.0e-6
     4977.772768893696   -470.56932836082103                   0.0                1.0e-6
     4991.902876706592    -283.3632934427706                   0.0                1.0e-6
      4999.80993209702    -36.58358287791598                   0.0                1.0e-6
     4980.331736990314    443.49928344436637                   0.0                1.0e-6
     4999.225083479313     86.10909827197183                   0.0                1.0e-6
     4999.673627374135     56.00216030163167                   0.0                1.0e-6
     4968.836000426354     557.1431405086853                   0.0                1.0e-6
     5000.014624926561   -15.722125237575042                   0.0                1.0e-6
     4996.235843963185   -190.89196839792461                   0.0                1.0e-6
     4992.210988225013    279.81411863437637                   0.0                1.0e-6
     4989.633211721786    322.54594672451583                   0.0                1.0e-6
     4996.424255446882     189.4522160427271                   0.0                1.0e-6
     4995.699526978651    -202.2953421609157                   0.0                1.0e-6
     4991.102074410183    297.84312831208604                   0.0                1.0e-6
     4961.070417999383     621.4159707350221                   0.0                1.0e-6
    4994.4686034442275     235.6641950795714                   0.0                1.0e-6
     4992.900622381733    267.62247062617564                   0.0                1.0e-6
     4995.737948300604    207.01772574055894                   0.0                1.0e-6
     4999.861471481893   -41.101405953128875                   0.0                1.0e-6
    4999.9472965752775    2.7693707787072825                   0.0                1.0e-6
    4989.9480108741545     309.3269884705576                   0.0                1.0e-6
     4999.750857490158     34.70327861698562                   0.0                1.0e-6
     4990.862588207105    -301.1259427296048                   0.0                1.0e-6
     4991.605125745305     290.2291926309182                   0.0                1.0e-6
      4999.81273578323   -43.447723172341554                   0.0                1.0e-6
     4997.235841327225   -167.41791396919274                   0.0                1.0e-6
       4999.7129521043    -57.26944113987555                   0.0                1.0e-6
     4973.163013033906    -516.8210724959628                   0.0                1.0e-6
     4987.353526082099   -355.54180050903756                   0.0                1.0e-6
     4997.008646628058   -171.55970926428043                   0.0                1.0e-6
     4996.481323447522    -187.0035553608649                   0.0                1.0e-6
     4998.835583993668   -109.64092248216953                   0.0                1.0e-6
     4989.007327138274    -329.8199644492703                   0.0                1.0e-6
     4972.244312351909    -525.9189748526949                   0.0                1.0e-6
     4946.949644441646    -726.1961034000292                   0.0                1.0e-6
     4959.369791652739     -635.992038607103                   0.0                1.0e-6
     4933.740368987487    -810.0857300358641                   0.0                1.0e-6
     4953.050305196658    -683.1631761004041                   0.0                1.0e-6
     4942.600584684481    -754.6837232249624                   0.0                1.0e-6
     4895.824504921675   -1013.3756241143077                   0.0                1.0e-6
     4901.900372650024    -985.4764291216308                   0.0                1.0e-6
     4929.873072026577    -833.5827546896704                   0.0                1.0e-6
       4909.3216578603    -948.1013823547869                   0.0                1.0e-6
     4827.888303810206   -1300.6868096498447                   0.0                1.0e-6
     4811.041844275797   -1361.2981548149553                   0.0                1.0e-6
     4815.147870978568   -1346.9647925452532                   0.0                1.0e-6
     4846.474685093558   -1228.6364752618088                   0.0                1.0e-6
     4806.404048134245   -1377.7420427002223                   0.0                1.0e-6
     4729.250618717501   -1622.5863963349286                   0.0                1.0e-6
      4636.08615277931   -1872.7333977185485                   0.0                1.0e-6
     4753.344559951215    -1550.424352477928                   0.0                1.0e-6
     4783.949233850657   -1453.9346744010932                   0.0                1.0e-6
     4563.007269005768    -2044.115233671476                   0.0                1.0e-6
     4554.990361108531    -2061.759604406163                   0.0                1.0e-6
     4457.173605858966   -2265.8610367617216                   0.0                1.0e-6
     4628.974463486223   -1890.0265588871946                   0.0                1.0e-6
     4336.868952268689    -2488.075948890607                   0.0                1.0e-6
      4544.75016111302   -2082.9882522323765                   0.0                1.0e-6
     4424.633815610398    -2325.993358625295                   0.0                1.0e-6
     4340.243480054534     -2482.44094016064                   0.0                1.0e-6
     4456.143550011566   -2267.8002926360286                   0.0                1.0e-6
     4423.061025741191    -2331.547601442181                   0.0                1.0e-6
       4239.7975182413    -2649.994088604655                   0.0                1.0e-6
    3983.9748858696607   -3021.1857175300934                   0.0                1.0e-6
     4396.687847075581   -2379.5471594227156                   0.0                1.0e-6
     4374.139734611814   -2421.8011473744723                   0.0                1.0e-6
    3586.4830299322284   -3483.8369826180965                   0.0                1.0e-6
     4175.547928797933    -2750.114008490135                   0.0                1.0e-6
     3966.781969872547   -3042.9725624801295                   0.0                1.0e-6
    3577.8690110269144   -3492.6806347648985                   0.0                1.0e-6
    3365.2181763716862   -3697.9816489587834                   0.0                1.0e-6
    3814.2690675922413   -3232.5687618856973                   0.0                1.0e-6
     3701.440834547233    -3360.340846466095                   0.0                1.0e-6
     2889.385591205025   -4080.5783256357763                   0.0                1.0e-6
     3399.288316693548   -3666.7299238914075                   0.0                1.0e-6
     3526.720523191418    -3544.181626882228                   0.0                1.0e-6
     3366.412166959486   -3696.9334245867976                   0.0                1.0e-6
     2971.879880864741   -4020.9670981051745                   0.0                1.0e-6
    3566.3440741762493    -3504.061082384392                   0.0                1.0e-6
    2334.6631545332416    -4421.431884399025                   0.0                1.0e-6
    3710.9477661300543   -3349.6362448200207                   0.0                1.0e-6
     3498.127360226631   -3572.5424104542685                   0.0                1.0e-6
    3626.8911887503727   -3441.8920427036755                   0.0                1.0e-6
     2885.059629660429    -4083.807599834833                   0.0                1.0e-6
     2772.484494237662    -4160.959915877649                   0.0                1.0e-6
    3373.3307797982534   -3690.4650901791483                   0.0                1.0e-6
    2412.9658531116047    -4379.107273665604                   0.0                1.0e-6
     2849.160687555863    -4108.605212952053                   0.0                1.0e-6
    2827.7834243264365    -4123.379308349847                   0.0                1.0e-6
    2792.8244041139083    -4147.342962910834                   0.0                1.0e-6
    3171.2543790373534   -3865.6331617570977                   0.0                1.0e-6
    2912.6796554968764    -4064.042555818061                   0.0                1.0e-6
    3028.6484428049416    -3978.358233828696                   0.0                1.0e-6
     3045.467351645404   -3965.5232724154903                   0.0                1.0e-6
     2905.025092650375   -4069.4986201462893                   0.0                1.0e-6
     3388.549999156531    -3676.121208867646                   0.0                1.0e-6
    3184.7079612434577   -3854.5530065788666                   0.0                1.0e-6
     3093.678796540133   -3927.3096618797754                   0.0                1.0e-6
     3386.557301750761   -3678.1245775598773                   0.0                1.0e-6
    3525.0482000464945   -3545.8809259920745                   0.0                1.0e-6
    3221.5855124731997   -3823.8136354877247                   0.0                1.0e-6
     3394.316929706838    -3670.695124846988                   0.0                1.0e-6
     3747.484661687951    -3310.022641794091                   0.0                1.0e-6
    3927.8180935184164   -3093.8782899148587                   0.0                1.0e-6
     3858.651465207798   -3177.8745946004674                   0.0                1.0e-6
    4033.8911885398297   -2953.4046215259827                   0.0                1.0e-6
     4167.190793850519   -2763.0323832179547                   0.0                1.0e-6
     4273.533206123454   -2595.5960429537786                   0.0                1.0e-6
     4657.015472865129   -1818.0099403450897                   0.0                1.0e-6
     4593.186766723712   -1974.7903842756111                   0.0                1.0e-6
     4322.368099792612     -2513.56858458891                   0.0                1.0e-6
     4793.585216494887   -1419.7110118703956                   0.0                1.0e-6
     4900.855692680602    -987.4757050474719                   0.0                1.0e-6
     4858.369304561557    -1179.925605877322                   0.0                1.0e-6
    4982.3535726389155    -418.7623653904307                   0.0                1.0e-6
     4994.553089648296   -100.92322667394438                   0.0                1.0e-6
     4974.501120735123    448.28567907175255                   0.0                1.0e-6
     4944.876418812261     714.7053729787004                   0.0                1.0e-6
     4858.621875672899    1149.9424750692842                   0.0                1.0e-6
     4764.684295449452    1500.3130107996649                   0.0                1.0e-6
      4491.56902975673     2157.486181827833                   0.0                1.0e-6
    4002.7685013893524     2987.344901512133                   0.0                1.0e-6
     2882.195043994662    4058.5206705313594                   0.0                1.0e-6
    3312.8032223867963    3743.8743585561547                   0.0                1.0e-6
    2928.2778083751705     4025.006660777934                   0.0                1.0e-6
     2430.424842548793     4363.533079990232                   0.0                1.0e-6
    1776.9002819276159     4665.162807548994                   0.0                1.0e-6
    1444.2829704254043     4783.104813933537                   0.0                1.0e-6
     880.9598802025644     4917.630643002038                   0.0                1.0e-6
    105.55271992652068    4997.6487095661405                   0.0                1.0e-6
    -41.04568511824797     4996.720876335411                   0.0                1.0e-6
    -353.3057601861112     4986.588059249611                   0.0                1.0e-6
    -1669.449749850597     4712.806104405376                   0.0                1.0e-6
    -3224.521046343733    3815.5356253169757                   0.0                1.0e-6
   -2928.5622172011426     4052.202611011415                   0.0                1.0e-6
    -4408.928525879439    2355.2400689613746                   0.0                1.0e-6
     -4993.37167114803    253.95391865456793                   0.0                1.0e-6
    -4999.959181718297     21.92854334166887                   0.0                1.0e-6
   -4951.3915790633455    -694.5482467765166                   0.0                1.0e-6
    -3825.587961052666   -1212.9425574060149                   0.0                1.0e-6
    1035.9778684386608   -3655.8929912623094                   0.0                1.0e-6
    3247.1741486577607   -3781.1511914253874                   0.0                1.0e-6
    3917.3749519502426   -2914.7947178594127                   0.0                1.0e-6
     4033.372579771524    -2861.286002626813                   0.0                1.0e-6
     4162.482224746568   -2400.5580899217794                   0.0                1.0e-6
     4315.733997785831   -2507.7999657102027                   0.0                1.0e-6
     4454.487028670688   -2232.2141040543697                   0.0                1.0e-6
     4674.714990337523    462.04699162670914                   0.0                1.0e-6
    3731.1944902417413     3318.510312777875                   0.0                1.0e-6
     4272.669615135324     2551.083714097691                   0.0                1.0e-6
     3740.379049874841    3318.0513404031276                   0.0                1.0e-6
    3152.2971750615234    3881.1526912081013                   0.0                1.0e-6
    3005.1917315116166    3995.9103812829244                   0.0                1.0e-6
    2731.4653230165054     4187.032508847631                   0.0                1.0e-6
    3183.1821517473945      3855.70246138922                   0.0                1.0e-6
     2513.876463587305     4322.102105014431                   0.0                1.0e-6
    2315.0794797662284     4431.759348018061                   0.0                1.0e-6
    2129.9918016288207     4523.663723670407                   0.0                1.0e-6
    2036.3175799810977     4566.399555366901                   0.0                1.0e-6
    1503.5524994178163     4768.291421867918                   0.0                1.0e-6
     2671.664663553393     4226.313267802422                   0.0                1.0e-6
    1777.9809500014615     4673.210994954949                   0.0                1.0e-6
    1153.1692195856504     4865.219751264385                   0.0                1.0e-6
    1929.9468022003905      4611.76019263081                   0.0                1.0e-6
     2267.709739763285     4456.203140373694                   0.0                1.0e-6
    1085.9346145567335       4880.4322069467                   0.0                1.0e-6
    1259.7311805688078     4837.324655752239                   0.0                1.0e-6
    1562.0078113652116     4749.754584982733                   0.0                1.0e-6
    1209.7754231722017     4851.466430932428                   0.0                1.0e-6
     1112.969885653315     4871.777260178917                   0.0                1.0e-6
    1905.2173409283882      4622.75852110636                   0.0                1.0e-6
    1048.8407437666901     4887.757160281644                   0.0                1.0e-6
     1905.611245388911     4621.219832064572                   0.0                1.0e-6
    1479.0819840948864     4715.975435371385                   0.0                1.0e-6
     918.6924345636088     4892.573175931664                   0.0                1.0e-6
    1505.5703509971281     4755.459915909319                   0.0                1.0e-6
    1410.6939593233208      4791.00718000419                   0.0                1.0e-6
      888.875335711959     4896.398901597392                   0.0                1.0e-6
     997.3988087901888     4895.548007193205                   0.0                1.0e-6
    1197.6021916299012     4852.851506940497                   0.0                1.0e-6
     799.5107931668399     4862.183007119112                   0.0                1.0e-6
    1860.6912453472503     4600.800214316254                   0.0                1.0e-6
