# Supplementary material for: Single spin exact gradients for the optimization of complex pulses and pulse sequences
Source: J Biomol NMR. 2026 Feb 17;80(1):6. doi: 10.1007/s10858-025-00486-7 (PMC12913341; doi:10.1007/s10858-025-00486-7)
Supplement: Supplementary file 1 — (zip 804 KB) [file 10858_2025_486_MOESM1_ESM.zip › SUPPINFO/01_XACT_examplepulseshapes/15N_6kHz_XYZT/15N_6kHz_inv_ppxyz.xyzt]

# File Format xyzt (x-rf-component, y-rf-component, z-component, time)
# ------------------------------------
# Pulse optimized using PulseOptimizer
# No. iterations :   1427
# using          :   BFGS
# converged      :   true
# max. amplitude :   5000.845955690443  [Hz]
# sqrt rf-power  :   4989.623534585196  [Hz]
# rf-energy      :   12448.17150844323  [Hz]
# pulse length   :   500.0  [µs]
# cost           :   0.005497946659195623
# tr. efficiency :   0.997252859923698
# ------------------------------------
     4836.675978495573    1249.3091199031812     3348.564035730749                1.0e-6
      4712.64470965525    1668.5763921599905     5580.101070661613                1.0e-6
     4907.329897278626     933.9734207448867     6206.351062518717                1.0e-6
       4912.4742327932     927.5165774806434    12379.339003233643                1.0e-6
    4128.3364707198225    2820.6528122984178      8363.15259784352                1.0e-6
     4729.110063304344    1592.3991324501858   -1920.9806092776398                1.0e-6
     4800.144934973981    1373.4174467693374    -1835.368339441005                1.0e-6
     4781.988340092066    1460.6552028396475     672.1203116975944                1.0e-6
      4723.37092232517    1639.9627101952588     2297.336259888641                1.0e-6
     4563.467825948271    2043.5276479020035     631.0906084562974                1.0e-6
     4699.583089142483     1706.417712447959    -544.3525960314524                1.0e-6
     4710.711080702003     1674.148636688015    1466.0450667341483                1.0e-6
    4703.6294219836445    1695.7143801753998     4943.540857102154                1.0e-6
     4687.123499206514    1741.4475325371325     8729.220583098588                1.0e-6
     4496.525642210836    2187.1252879155154      7638.57867816373                1.0e-6
     4582.385639137974    1998.8002716688627     2153.856591929361                1.0e-6
     4558.680555036426     2054.120080786087    -3241.841560513854                1.0e-6
     4634.319633660805     1864.825887328592    -3424.681811163854                1.0e-6
     4630.614215018028     1883.909620922029   -2665.4350813423816                1.0e-6
     4682.950745518686    1733.7412074027577     -5518.23398766641                1.0e-6
     4689.435764486862    1734.7310840750165    -787.7800776993043                1.0e-6
     4686.270563116192     1711.315815365602     6132.246574736484                1.0e-6
     4477.468688200093     2225.195532380558     4847.852404963049                1.0e-6
     4374.029302939026     2414.980699600576    1366.3608914988697                1.0e-6
     4119.256393715413     2834.333603037402    -9936.774732036758                1.0e-6
      4551.67346640822     2054.204805308442   -13573.504493761333                1.0e-6
     4568.218399909814    2032.8883741694901     2309.068711235386                1.0e-6
      4625.33764422621    1899.1655711365963    27212.723381727614                1.0e-6
     4041.316430157907    2926.3903006297483     32915.63488836931                1.0e-6
     3770.669833075071     3268.400066736505     9943.727736790624                1.0e-6
    3653.3629024992106    3408.3362792711487   -20249.509965316236                1.0e-6
     4292.324143748767    2564.5994648499286   -31043.472368229184                1.0e-6
     4643.411936537476      1847.71264692531   -19274.644224298478                1.0e-6
     4499.460735673922    2180.1395693167633   -14702.695839412614                1.0e-6
      4603.95895364439    1919.7847075289199   -10753.159198862882                1.0e-6
     4889.705077132601     1042.108190497645      -5711.6762792656                1.0e-6
    4846.3071970430865    1223.1785175500145    167.41059517642682                1.0e-6
    4929.1010524563835     840.2786786657813     6497.267312757808                1.0e-6
    4881.6040681960585    1081.5296491343372    17.958241183954392                1.0e-6
     4908.622052234788     880.4941308405602    -5310.186669903466                1.0e-6
     4902.265124965443     983.6633672534825    -3258.523687730751                1.0e-6
     4952.978642010082     678.7462161153273    -941.5944904440013                1.0e-6
     4942.095459608416     757.7528290768316    -456.5866394864393                1.0e-6
      4893.70269947242    1025.8852708306813   -2029.0260776843397                1.0e-6
     4987.727877553645    285.21181480611966   -1395.8214741243266                1.0e-6
     4950.115674799701      699.453062551042    -775.7509618633601                1.0e-6
     4950.679958584754     695.2431374093601    -3145.910551561782                1.0e-6
     4995.272289420096    219.18567065126734    -4836.847752342708                1.0e-6
     4993.800427115558    247.28226354227542    -7341.667032961318                1.0e-6
     4988.864004558112    332.88955070332867    -8276.412082720724                1.0e-6
     4999.139938427411   -106.08475428856069    -7030.866913090596                1.0e-6
     4993.594450071542   -254.51002239362813   -3759.1017076578137                1.0e-6
     4989.774595926482    -285.7890515695871     5509.788980260992                1.0e-6
     4995.380967799162     212.8634809771459     4193.590993786303                1.0e-6
     4995.925498500811   -201.40479070788737   -5668.0633544964685                1.0e-6
     4997.792015286562   -23.789031911985226     -4835.07837024006                1.0e-6
     4986.480772926653   -368.97348218562877     -2200.30220362368                1.0e-6
     4991.457675119604   -293.69146011976824   -2263.6851909263537                1.0e-6
     4998.782243164384    -118.1022365069393   -3483.4775895746766                1.0e-6
     4996.779494477834   -176.83759854770395    -6840.716788159373                1.0e-6
     4985.325688904599   -380.72453993643336    -8085.082069401113                1.0e-6
     4933.929215000436    -811.3928373252306    -4287.768271424314                1.0e-6
     4953.449967201073    -681.2426451579515    1581.1993611031392                1.0e-6
    4983.3218857217325    -398.9549932209529    1191.9960713983614                1.0e-6
     4977.561819874145    -431.3528046472784    -2083.107376207865                1.0e-6
       4958.5638693491    -640.8337452422197    -4235.450715098613                1.0e-6
     4970.728458347558    -538.5435539675875   -3697.9689145375437                1.0e-6
     4928.314990775138     -843.302438552798    -841.4959053276039                1.0e-6
     4966.345873905368    -580.2487612966029   -1688.7442553242715                1.0e-6
     4943.961020461768     -746.780952063185    -2368.209811776386                1.0e-6
     4966.706866805489    -577.7012054574792    163.23410750562704                1.0e-6
     4933.345107139657    -783.8446976788571    1114.2096274669575                1.0e-6
     4950.805972485412    -701.0357619040018    355.78995441223276                1.0e-6
     4926.894671321922    -848.5994950103708   -1939.1878246128001                1.0e-6
     4929.852108515436    -834.6668505660687     -4731.00488497142                1.0e-6
     4934.590658200946    -801.5650561339694    -3601.422628512246                1.0e-6
     4887.065504121897    -1057.133757517423    -234.4314009799208                1.0e-6
     4889.673299281227   -1046.2749124335974    1321.8393578415596                1.0e-6
     4902.535615386778    -982.6993426661807     2206.669618651786                1.0e-6
    4936.1445190985105    -796.2961143400923    -293.3619873585619                1.0e-6
     4833.440114062418    -1263.718539042463    -4668.138211022365                1.0e-6
     4893.028991798474   -1017.3198962300776    -5591.616538014881                1.0e-6
    4843.1506984947355    -1235.765661327959   -3177.5064100890436                1.0e-6
     4904.311150955078    -961.7817096229958    173.63701001899665                1.0e-6
     4912.238163429567    -933.8924395593522   -1.4468051202236138                1.0e-6
     4908.233287901126    -954.4809588837236   -232.08871188015166                1.0e-6
     4896.573455662739    -1009.792444918983    1473.2227369703432                1.0e-6
     4885.909275904786    -1060.478851682255     5595.519752209167                1.0e-6
     4918.351788197109    -887.4514225306465    11781.443338146599                1.0e-6
     4998.932638277315    12.867580830902213    6207.1576261366945                1.0e-6
     4987.979854881584   -349.56384639279435    -3376.840165246374                1.0e-6
     4959.665030279359     -633.412897662119   -2832.1097652581334                1.0e-6
     4962.353182939943     -598.339781931777     1388.514921064388                1.0e-6
     4959.786021199249    -629.4820881237723     4671.010838634361                1.0e-6
     4997.813874173345    145.52743198808253     -3007.22807482564                1.0e-6
     4938.134620107752    -779.3677876919133   -10447.354713813493                1.0e-6
     4918.710982910047    -900.6012648963056   -7920.4738268885185                1.0e-6
     4970.546500800561    -540.9800307123836     -9123.92316216285                1.0e-6
    4955.1031569228735    -668.6925805388378   -18220.456894333613                1.0e-6
     4369.901230829517    -2427.941653941244    -9500.366121892292                1.0e-6
     4798.977485813252   -1391.0685586736165      7709.40484537976                1.0e-6
     4914.806374537293     -918.766500710473    4126.0105319827035                1.0e-6
     4798.221941435124   -1405.2727111339268      2859.82643477685                1.0e-6
     4896.011162549571   -1015.1849275455451     2921.450175859684                1.0e-6
     4822.685023260069   -1311.6338364491005    -6295.147010281412                1.0e-6
    4771.4122464967695   -1481.0891780533946   -1608.8180370106693                1.0e-6
     4225.893730052441   -2672.4974190631456    18067.534684004462                1.0e-6
      4984.31910393156    -389.1963408769497     23074.76789169916                1.0e-6
      4993.94221365671     203.3514332805546    14703.613695343596                1.0e-6
      4984.94449615353   -258.67580423149246    11629.955693300479                1.0e-6
     4999.038213263396   -39.810038312752276     8667.927411543309                1.0e-6
     4952.894078634026      -656.97685707381    13033.026537277357                1.0e-6
     4386.914218175813     2158.256336144141     8262.595503871824                1.0e-6
     4942.296681534221    -630.1747719008358   -1228.0522514954484                1.0e-6
     4969.647440494105   -122.77380632822195    5232.2927200593585                1.0e-6
     4935.048189994961     802.6666019350542      8753.27278615137                1.0e-6
    4937.0206896340505     789.6152260094011     9499.663877957451                1.0e-6
     4886.683578220924     834.3281002798394     6727.597029545696                1.0e-6
     4791.501571494266     1267.294134397298    -980.0547630163935                1.0e-6
    4962.3047057394815     560.3283712164575   -2188.8377763635904                1.0e-6
     4953.919097653848     48.63756847089914      4278.18888946634                1.0e-6
    4535.6008703258585    2096.3155888505157      2239.48870575513                1.0e-6
     4846.842740365116    1225.3910982633622    -1352.923460595399                1.0e-6
     4898.548444248392     996.9523998355261     1916.149518816311                1.0e-6
     4662.768437964884     1789.342715162959    -720.5714639798213                1.0e-6
     4771.500226946959    1488.4337322027893     -3340.28287809789                1.0e-6
     4831.193742025415    1287.8679473326815    -542.7611654417649                1.0e-6
     4809.618607332993     1366.106657962942    3303.7639789332443                1.0e-6
     4207.958621685276     2700.403544514583    2144.4890565697883                1.0e-6
     4767.989935974394    1503.8487473885373     662.6637652431606                1.0e-6
     4742.679028721394     1583.586104161765     5984.382370390657                1.0e-6
    4254.6471657866305     2536.731057014993     7698.566533052753                1.0e-6
     3791.839229390701    3259.3792530907353     517.5312616443301                1.0e-6
     4587.735269417228     1987.454931494202    -1242.054862128287                1.0e-6
    3731.5194656944695    3326.2795261630167    -2481.205371310301                1.0e-6
     4602.475978333797    1950.6473681149862    -7440.614907846952                1.0e-6
      4868.50543226054    1131.3936288942289    -2772.078115833247                1.0e-6
     4793.521875336981    1421.3234685075563     6609.938356330364                1.0e-6
     4681.093228543402     1752.435669236864    13717.758847983547                1.0e-6
     4168.862981526001    2753.0750433670064    14762.556297599493                1.0e-6
      4530.05427905587     2113.394482861037    13147.236732820204                1.0e-6
     4134.272702878293    2810.0648643303466    11950.020162931964                1.0e-6
     4275.057842479625    2592.5601728848005    10365.396003945396                1.0e-6
    4047.7725712664846     2930.585805016974     7535.817291961999                1.0e-6
     4533.770922070146    2108.5328622633565     4940.891146608177                1.0e-6
     4342.311416640424    2478.4304115593823     3229.572793772095                1.0e-6
      4305.28126508609     2541.971034814349    -368.5408330709234                1.0e-6
    4073.7873664064805    2899.1587538256863    -5752.742421089707                1.0e-6
    3279.0477958566385    3773.5309495704632    -12929.40483971011                1.0e-6
     3629.463934237923     3439.157449158041    -20443.06967172347                1.0e-6
    2892.3645712253274      4078.42693571401   -27940.378895454847                1.0e-6
     2954.136137077534    4033.9017759929825    -35325.82745919653                1.0e-6
    2812.6636913220445     4134.001534333699    -41167.42259357974                1.0e-6
    1119.9673956395097     4853.944210487206    -44284.86562343187                1.0e-6
    1034.9458826726927     4891.679334329646    -44800.18575906403                1.0e-6
     564.1393195651234     4964.003322855096   -43015.291677982714                1.0e-6
     2053.432162851864     4514.510735906164    -39216.44495681152                1.0e-6
    1115.8493686527263     4837.877557950653   -33945.131546004945                1.0e-6
    1484.7372666852248      4774.11597662152   -27326.505957540063                1.0e-6
    1180.5514013225163     4584.713843092956   -20053.872904371212                1.0e-6
     741.9138139870932     4943.318213999677   -12002.877285945697                1.0e-6
   -56.719372040587515     4999.515643890123    -4113.897064636799                1.0e-6
     -155.733579526367     4996.818011363997     2985.147407233893                1.0e-6
    -934.2990270739288     4911.080415398038      9144.99993104368                1.0e-6
   -1633.2796733743426     4725.710573700196     13809.10663094992                1.0e-6
    -1985.335027665825    4588.9529268802025    17099.629507942514                1.0e-6
   -1457.4110706590031     4782.178786180023     20646.34967232808                1.0e-6
   -2764.1345723522104     4166.559389697405    23567.742678025552                1.0e-6
    -3150.181858369061     3882.692422936508    22546.850188821765                1.0e-6
    -2606.462503446725     4266.985282383374    23166.566663352427                1.0e-6
    -3546.007903071281     3524.913636717458     24698.62836573656                1.0e-6
   -3849.8939248892325    3190.5059673547025     22325.87882557526                1.0e-6
    -4234.938832511406    2657.2938862224096     18569.05763691277                1.0e-6
    -4203.838508026924    2706.6363647849985    15641.722975403038                1.0e-6
    -4181.595711978219    2741.1798718686155     14378.68384368338                1.0e-6
    -4517.692447437456    2132.5153078604844    12645.666659042074                1.0e-6
   -4535.3185842843495    2102.2045012210783    10718.316749407271                1.0e-6
    -4645.169101224154    1848.5073797661419     8238.630999712936                1.0e-6
    -4669.748687600209     1787.571086961891     4979.080355222167                1.0e-6
    -4841.824936022062     1245.510012409944     2305.590180113418                1.0e-6
    -4636.735167394478     1842.717004072387    1513.1735445610655                1.0e-6
    -4848.491032489561    1107.2693995750988    262.95111912970515                1.0e-6
    -4796.670949416561    1389.3190776278411    -1800.269626857853                1.0e-6
     -4876.75351309865     789.5936093741345    -4837.646897628014                1.0e-6
     -4946.69525713278     658.3162561506384    -6156.266359634309                1.0e-6
    -4777.371105516951    1476.5126949066266   -3702.5254963910475                1.0e-6
    -4832.638277662155    1225.3965967842546    -939.4470989787878                1.0e-6
    -4575.007322530564    2014.1072701748863     2331.828041620441                1.0e-6
    -4694.360876851096    1711.1866351697165    8058.6688484923725                1.0e-6
    -4906.375419043677     963.4676887271131     9081.301956905041                1.0e-6
    -4891.540040310344      627.698851355152     5440.303238490803                1.0e-6
    -4864.469648439678    1156.9263773011883     3950.434186952425                1.0e-6
   -4923.3256268891355     864.4508592056947    -207.2949741570123                1.0e-6
    -4861.419320239131    1156.9254064412576    -8678.093060785044                1.0e-6
    -4889.481480671929    1008.6961030019008   -10557.300844542518                1.0e-6
    -4511.016340656171    2088.6116242563626    3706.3684060774767                1.0e-6
   -4955.1779391144755     671.0900481670623     8559.071059472788                1.0e-6
    -4927.804096536165     850.4331222362616     994.3250538501993                1.0e-6
    -4638.999534537565    1773.9029982103232     3468.138003458169                1.0e-6
    -4864.321485437396      1156.64808992206     3804.475020619267                1.0e-6
    -4878.522418970306    1075.9531966885754    1060.4953199471422                1.0e-6
    -4874.745634183962     1114.556526777019     3718.954063795891                1.0e-6
    -4630.663153269083    1757.0438103924218    11056.418178322858                1.0e-6
    -4866.770728166847    1143.2770710250045    21702.950344371267                1.0e-6
    -4954.554660236953    -261.8700257517185    14750.550929617792                1.0e-6
    -4988.341241688945      342.289419730444     2083.400333550191                1.0e-6
    -4976.138323503026   -276.87518077811393    -5357.935380352656                1.0e-6
    -4998.085775715959    128.55880549847097    -17034.20361962853                1.0e-6
    -4945.342105482328     715.2451559785969    -26481.50491147217                1.0e-6
    -4921.832373588693     841.5427974214152    -35138.81175153089                1.0e-6
   -2729.2591318627287     4189.515381962337   -6289.7697088601035                1.0e-6
    -4923.787497434255     868.1930504166519    15652.714632503581                1.0e-6
    -4588.845986062138    1981.3706806635014    13212.454716349315                1.0e-6
    -4886.790106845663    1054.6892544916702     16825.52736938824                1.0e-6
    -4875.206414437793    1085.7839238610488    10543.211007029282                1.0e-6
    -4980.686232107777    14.434343042409475    1685.2261028838254                1.0e-6
    -4895.392668849712    1015.4064793090171    -8724.388638692879                1.0e-6
    -4389.851624757144    2393.5866251741527     4581.177556189236                1.0e-6
    -4998.839991954693    41.997328260563584     12000.65290605784                1.0e-6
   -4943.4899550526015     728.0856415235672    3938.8656914793073                1.0e-6
    -4995.442570051507    -152.3942662188807   -10893.353496402751                1.0e-6
    -4851.879869587739    1207.5075099247367   -26778.419599148994                1.0e-6
     -3961.98434839848      3048.75080696769      -4187.0108978618                1.0e-6
    -4849.265818530465    1217.8061866877936     21713.33070689253                1.0e-6
    -4984.921759212598   -133.25312511408677    19134.787787739373                1.0e-6
    -4929.668651860459     834.6087174175692    16549.068189042133                1.0e-6
    -4950.394007049243    -701.4752706908039     9253.094913768404                1.0e-6
    -4943.095484132578     707.6323091352621     7750.069509688883                1.0e-6
      -4915.7310548976    -888.3995893938219     9836.010114099503                1.0e-6
    -4959.833472800038    -626.9445973814985   -101.77207477603636                1.0e-6
    -4974.963849963808    -500.2410471851674    -7269.089207124256                1.0e-6
    -4959.367952764656     638.6014111966264   -1903.0710239300392                1.0e-6
   -4961.1911789308315    -613.9577845036932    -280.7381245109053                1.0e-6
    -4996.571176806659   -191.22698395793603   -10766.368079352551                1.0e-6
     -4998.67995182723    115.12478648393264    -18357.00478532842                1.0e-6
    -4859.832542959377    1179.1895212129587   -16135.166486179016                1.0e-6
   -4915.8484348165175     883.1801440787982   -16613.576149542423                1.0e-6
    -4745.178010414602    1575.7035859250475   -25508.599117705773                1.0e-6
      -4103.2656357546    2857.6032212629884   -14580.523753939538                1.0e-6
    -4063.150635197005     2795.092242011956    -6268.056000399996                1.0e-6
   -3640.2501936642116    3425.3607112124914    -1850.950316914161                1.0e-6
     -4152.74276975687     2781.958038833831    -852.4315192365383                1.0e-6
    -3839.458934091815     3193.264391814645   -13062.877674646197                1.0e-6
   -3356.8549558306017     3705.076990341965   -19754.175214326267                1.0e-6
    -2890.738766413757    4079.7176484298675   -19883.960610126087                1.0e-6
   -2267.7592792372275     4456.015568165391   -15919.067342094591                1.0e-6
   -1668.5014052013296     4713.607652301403   -14741.857992260044                1.0e-6
    -972.1621051707077     4904.559504773676   -14774.135877869545                1.0e-6
    -762.4109885398167    4941.3063746852185   -16842.310639660343                1.0e-6
    -27.66565624935565     4999.399897286807   -22802.608737337436                1.0e-6
     780.5539881698021     4936.650615362674   -24539.923081537247                1.0e-6
     1340.132517162709     4817.014494571366   -21018.678204318698                1.0e-6
    1934.1954614139931      4610.95121910252   -19496.111400849368                1.0e-6
     2452.455192861248     4357.224286957817   -18917.737928088794                1.0e-6
    2941.7584754065283    4042.9614705252716   -13626.317996769754                1.0e-6
     3157.756476415593     3876.718670807772     -8329.73687108087                1.0e-6
    3680.7909495086305    3383.6294967304425    -5272.803971053187                1.0e-6
    3848.2108924306367     3192.228276860001   -1061.0881428240464                1.0e-6
    3923.0668976740153     3099.475216366416   -1438.1365638493958                1.0e-6
     3793.560114592882    3256.0061574752713   -3915.2911168445103                1.0e-6
     3970.736119979899    3038.6730603058254    -5657.320223949308                1.0e-6
     4141.126854641608    2801.5300756041797    -4243.684403221906                1.0e-6
     4385.309153554824    2387.9640655006715     1892.602058187566                1.0e-6
    4363.0738604626495    2442.2432751083206     6073.151826277724                1.0e-6
     3983.016060318014    2876.2666853891365     -2018.15550804779                1.0e-6
     4719.819167019939     1647.938542627314    -735.6863844037596                1.0e-6
     4503.522159650021     2171.752889848454    2954.0554399948564                1.0e-6
    4570.7889697880255    2027.4444140922685    -2014.837011081672                1.0e-6
     4804.420281449831    1384.3344316972264    1824.3122300420582                1.0e-6
     4582.226411828795     1993.989233988595   -222.44247044453712                1.0e-6
     4797.005762542226    1410.3833850701626     1691.810329140119                1.0e-6
     4646.764291167163    1833.2235471440417    7559.5397523433785                1.0e-6
     4752.122130965265    1554.5691083223505    7756.5424792096655                1.0e-6
     4759.072421718555    1525.7716431573165    -688.8275841207013                1.0e-6
     4950.924283896595     699.6203222354735   -6269.2557172129955                1.0e-6
     4818.312441739363    1330.0260694812446    -7192.370748486852                1.0e-6
     4885.449556060148     976.8078807690247   -15180.690606299726                1.0e-6
     4977.153622040867   -464.90766080974555   -21348.051431982625                1.0e-6
     4999.975457574307   -59.117952863915306   -28190.983217098772                1.0e-6
     4971.444754481736    -535.3525865083244    -41387.57305616728                1.0e-6
    3084.7960720891406    -3934.987683387648   -20341.776271364302                1.0e-6
       3361.6358052241   -3700.2789698995334      36317.3404292027                1.0e-6
     4969.678603616063    -549.6218782312691     51216.56592425113                1.0e-6
     4975.002421582406    -381.0057777769071    29466.557602829802                1.0e-6
     4950.456232297164    -664.2140088116862    19044.489857580542                1.0e-6
     4987.866159304811    247.51880294445235    12597.472750681727                1.0e-6
     4999.181832068039   -106.44787239215705     9076.270329951169                1.0e-6
     4938.345603896844     782.3832880335555     6201.092505981097                1.0e-6
      4996.54526532788    164.85886478342383    2784.4133670336973                1.0e-6
    4984.8287641137595    377.59718322778707     2356.165231038316                1.0e-6
     4982.806786329408    393.70499277157637    -3841.013682660052                1.0e-6
     4943.925556942132    466.33698563907404    -6371.231426688044                1.0e-6
     4996.489894977047  -0.33572372575011283   -3801.3089423877086                1.0e-6
     4973.354329399574     -458.247655764475     816.6916346152194                1.0e-6
     4964.027098929786     400.9419853861705   -254.42149153480037                1.0e-6
      4917.43963587904    -900.3353454733925     7219.232242591265                1.0e-6
     4980.562775382682     406.6092401830428    14433.458223130028                1.0e-6
      4990.42412143412    298.94417664276665    10575.587885668117                1.0e-6
     4995.640115469419     94.09759509710783     9244.051004927596                1.0e-6
     4972.848099198429     521.1536552849976    2874.3405491355675                1.0e-6
     4999.260121586763     -79.8639159524935   -2938.0341127238094                1.0e-6
      4985.32304237677    375.77069327868475    -5971.268398254172                1.0e-6
     4995.847986425553    -202.0407362238782    -5687.985873052188                1.0e-6
     4990.598155808607   -246.15281178775783    -5101.307092936954                1.0e-6
     4992.293379522246    -281.8606033938214   -11570.089017249467                1.0e-6
     4578.327160343445   -2005.1073434710224   -2879.4502903550224                1.0e-6
     4938.846814121686    -779.6994518250299     8851.104982426494                1.0e-6
     4957.363400573117     -541.924539093091     6838.133400468174                1.0e-6
      4967.02927424623    -562.1658429930517     7763.374526186943                1.0e-6
     4982.707260710418    -406.4743407493207   -177.83750071528627                1.0e-6
     4825.798585655485    -1302.651332081313    -4124.977582014822                1.0e-6
     4958.050427457233    -642.7319219860105   -7289.6644196489215                1.0e-6
    4799.1855172257865   -1400.4207250512652    -4444.939738289259                1.0e-6
     4902.433904119036    -982.2995328549729    3501.3566798073603                1.0e-6
     4965.117548155342    -588.7186289940585    -9003.569825753793                1.0e-6
     4875.294891809231   -1090.4113175698647   -10045.005930383784                1.0e-6
      4886.68018247693   -1058.0441464510698    -5193.108846961292                1.0e-6
    4347.7756309358265    -2469.239212419768    18563.606982830737                1.0e-6
     4989.867915458267   -276.97134169672114     35484.77062461673                1.0e-6
     4994.603577922083    231.49988684149477     7460.255380881118                1.0e-6
     4985.698950074389   -365.53930874316364     -9024.98359432196                1.0e-6
     4943.056146424687    -745.3230323651178    -8744.527873316445                1.0e-6
     4933.725504548986    -811.3900516527677    -9435.979878915605                1.0e-6
     4971.592328890872    -528.2321995851272   -11001.535633759577                1.0e-6
      4908.00114628914    -818.7259519131059    -17174.56326165717                1.0e-6
    4537.8970181568475   -2099.4011018265433    -9521.118999148508                1.0e-6
     4816.836039572531   -1341.7174571830974     935.6983730765206                1.0e-6
     4550.647155078876   -2071.4854438418856     4475.114753170268                1.0e-6
     4901.113146845407    -989.2362485313491     8618.212537406238                1.0e-6
    4962.2943288974775    -609.7133025859971     793.6053886812471                1.0e-6
    4596.3334248445935   -1965.9303240359743     2164.784312439835                1.0e-6
     4949.399929898673    -709.0232003055031    3675.2089340255393                1.0e-6
     4722.114604289968   -1644.0489577143385    3722.4184131513116                1.0e-6
     4898.544067956955   -1001.1506381886991     4902.943955370729                1.0e-6
     4947.190023332621     -690.120839196564    -716.2992785295258                1.0e-6
     4946.940686815458    -717.1730749938391    -5282.252080949488                1.0e-6
     4741.150012283684     -1586.09374601538    -2051.040102299432                1.0e-6
     4874.539117580677   -1113.5322435139847     5313.625719904182                1.0e-6
     4997.535928668643    -31.77909611661552   -3485.0826795084695                1.0e-6
      4884.10172594277    -1070.584786222161   -10971.946410635554                1.0e-6
    4861.2298982139855    -1167.515329899088     -9170.67904533425                1.0e-6
     4668.426918550062   -1791.0709213558914    -2602.567221183877                1.0e-6
     4877.606587938562   -1099.9169021142425    4403.9522387181705                1.0e-6
     4926.895417746117    -852.1928921566717   -148.55383108273463                1.0e-6
     4875.019502293254   -1111.2538122502006    -3615.881743503051                1.0e-6
     4982.546635758018    -418.0157194686499    -6949.872988697335                1.0e-6
     4803.731111792302   -1387.2712415062242    -6948.775987076636                1.0e-6
     4914.269539210329     -922.477387055072    -668.0691945889124                1.0e-6
    4905.9593149000375    -964.9580980738292    3592.4205830886312                1.0e-6
     4952.835965049106    -683.5956848720537     6934.104615234698                1.0e-6
     4867.222889542587    -1139.362699139592     9829.448891256354                1.0e-6
     4999.952493842509    -76.78027047877342      4199.96435401992                1.0e-6
     4990.349029759644    183.38910128909558      -8719.3026429594                1.0e-6
     4877.533661957509    -1099.371787227892    -10251.21020068525                1.0e-6
     4887.045923141152   -1056.1707173655811   -2729.7190704463624                1.0e-6
     4955.482087046321    -664.7908954995266    -785.5551147790152                1.0e-6
      4997.35011611615      86.8539108131857    -7250.417290806889                1.0e-6
    4906.9275938233595     -926.690610682649    -8047.502525666371                1.0e-6
     4832.064814987699   -1280.9584615213325   -1196.0871882135177                1.0e-6
     4963.629586491909    -590.5812577435049     2222.716357664065                1.0e-6
     4992.597699498161   -272.84154271157706   -1182.7199839580003                1.0e-6
     4867.856037989776    -1141.762746598139   -2655.8167577047934                1.0e-6
     4910.774535258395     -938.530308199074   -1067.7707349729558                1.0e-6
     4948.497397754889     -699.326636024227   -1211.9214337363053                1.0e-6
    4780.0069465493425   -1353.9439284650043     2551.948349189871                1.0e-6
      5000.02812140039    17.838190842530437    -2589.323752184406                1.0e-6
     4829.237008972416   -1283.6133142320896    -9241.994164043446                1.0e-6
    4415.9956373724335    1989.8105563811969   -26924.602010848594                1.0e-6
     4704.673819979466   -1688.1812914991553    -39362.93652599922                1.0e-6
     4228.455994595554    -2668.410298280331   -23540.901414334807                1.0e-6
     4306.471102716311   -2431.6285620085905    -5832.796626802494                1.0e-6
     4163.754034502858   -2764.6968532803294    13730.555107408272                1.0e-6
      4260.06490939698    -2597.457488719174     33846.03123765355                1.0e-6
    4931.0922175196265     -802.883715446989    46874.566215679006                1.0e-6
      3738.05737670021       3320.5377984247    32373.475839924246                1.0e-6
     4594.155349373069    1962.3904075051967    3394.2984992479405                1.0e-6
     4752.638484203543   -1488.4320498080742     2472.642073825484                1.0e-6
     4260.559332361179     2572.899815236843     57.96926584299768                1.0e-6
    3646.3944267741185     3408.636657635049    -29701.34889135869                1.0e-6
     4982.686950623743    -360.2252203010299    -40946.50886176666                1.0e-6
     4584.337547946559   -1952.9842555110017   -23113.106034856846                1.0e-6
     4941.827204706131     411.7239955043892    -14315.60461151113                1.0e-6
     4785.924858167586   -1447.1993269418233   -11159.398855066498                1.0e-6
     4976.689772824638   -437.59693155887896    -5929.130460158808                1.0e-6
     4919.037919866617    -752.4425365996152    -5298.968938997267                1.0e-6
     4938.705739521653    259.66363844840373    -5860.085351446591                1.0e-6
     4996.212326873519    -18.55227454789229    -3971.947125248805                1.0e-6
    4978.0686092733795   -355.82256408630064       1891.0292456195                1.0e-6
     4957.292698849964    323.94408424302776    3995.7720992531554                1.0e-6
     4978.479082125582    -465.7792061387154    4888.6794061215805                1.0e-6
    4950.0944778493285    479.31878467371035     4179.032670565384                1.0e-6
     4834.225988761693    -400.7401659011688     3651.963840790795                1.0e-6
     4906.443524023868      951.571965601926    2297.9227219023182                1.0e-6
     4831.166998402078     1288.583474013731     -4285.34318924369                1.0e-6
     4977.870490512817     436.1976656125485    -6713.285185962987                1.0e-6
     4967.934615974657    22.009619905919763   -3566.9425438253693                1.0e-6
     4982.616416080541     413.8494997814328   -1024.9400304921785                1.0e-6
     4964.383082980262     297.3439251936398    -105.9778371958045                1.0e-6
     4993.141206723026    251.85736565718992    1110.8952769792124                1.0e-6
     4986.816041376349     362.2946368985292     3501.043923962503                1.0e-6
    4908.7087563570385     935.6387563280196     4621.278008766722                1.0e-6
     4998.767516327332    115.64239776603256     7248.030529580549                1.0e-6
     4645.684143741038    1657.2641132482545     4740.513097994413                1.0e-6
    4869.7710035141745      875.444265372022   -3491.2319208668437                1.0e-6
     4883.099581008636    1069.1805626710163    -8286.472963683533                1.0e-6
     4895.613766401089     979.9110502399415    -12622.39466800207                1.0e-6
     4989.886241539943    299.30422903224013   -15376.477729670074                1.0e-6
     4458.470262862781   -2261.6431829572507      -5589.7093829702                1.0e-6
     4866.594594540013     1080.039863495462     789.4255481342966                1.0e-6
     4908.648031271369     754.4539753483076    -5655.537098300566                1.0e-6
     4776.394072207269    -1477.444447453062   -1959.7932235550884                1.0e-6
     4872.284434232016    -743.2470112079156     5993.575438840354                1.0e-6
     4707.978557064278    1680.8960280287522    1893.3248759939975                1.0e-6
     4974.308181554765    -432.2151899484572   -1740.2045101211575                1.0e-6
     4954.040715393523     417.9658413936922   -451.17256721065985                1.0e-6
     4144.246745799378   -2794.7000594428746     8387.641840166352                1.0e-6
     4906.318223436336      962.872524346803    15636.197357201238                1.0e-6
     4779.645775665429    1423.0261527139303    10584.084963396952                1.0e-6
      4983.80730567167     381.1697074694932     6600.313497342186                1.0e-6
    4840.2320117006575    1166.9917519493395     4145.759078699194                1.0e-6
     4911.605855889194     640.5576883511463    2251.7399749457923                1.0e-6
     4907.100915530371     957.3907659981301     954.0791178263457                1.0e-6
     4877.992618554224     345.8161574631875     740.1712159453612                1.0e-6
     4833.420657404551    1271.1456542904557    353.72465394212185                1.0e-6
     4981.708670025812      286.862164274629     -197.295188683254                1.0e-6
     4966.503654542708     479.8999374262895    150.74677325722482                1.0e-6
     4971.455935750116     533.2197470552305    196.03745146342737                1.0e-6
     4973.280797082257    472.86921557423193    -410.9830944153369                1.0e-6
     4913.400161801358   -327.04767544605573    217.23863939507692                1.0e-6
    3484.4343479485538   -3586.5681402762025     6745.616523934873                1.0e-6
     4611.114777620913    -1898.191808446362    14287.459033856707                1.0e-6
     4912.010982207779    -570.0099435884439    17419.701977993605                1.0e-6
     4825.296194430321    -846.9245694182647      19194.5144783222                1.0e-6
     4997.554990143338    -151.4499332064517     19552.01254072543                1.0e-6
      4959.62076319523     603.7161183679075    17719.516636090284                1.0e-6
     4950.030659152092    -697.1925888090539    16396.104576174384                1.0e-6
    4957.0785286528635    249.97912583556686     14241.17616438936                1.0e-6
     4864.511760392009    -725.9900211809062    10683.028211770648                1.0e-6
     4966.308908941037   -499.57982745517273    7178.6429508856445                1.0e-6
     4670.272271248572    -1681.936562913662    3620.6434916545586                1.0e-6
     4488.859041660629    -2088.851099668455    468.27705060335035                1.0e-6
     4569.655272462232   -1936.6730366782376    -2832.053266828464                1.0e-6
     3390.480075400035    -3671.529439983492    -6134.347943050616                1.0e-6
     2968.605036478688   -3931.9194845195766    -7708.732380081085                1.0e-6
    2597.6538699639523    -4272.362660465323    -8514.098822961858                1.0e-6
     3054.104757162853    -3818.649238401114    -9870.992493762009                1.0e-6
    2960.0422432611017    -3916.002260484412   -12038.801246606788                1.0e-6
    2857.7446115820458    -3992.579215736946   -15109.174244337844                1.0e-6
     770.5579654889153     -4940.31971891143   -15982.014812774989                1.0e-6
    1556.4788846464287    -4653.278125083748   -16014.391611019464                1.0e-6
     261.9416330664137    -4988.680625489521   -16358.611434986738                1.0e-6
    -491.6876388185087    -4963.099717036827    -14118.60584246686                1.0e-6
     739.3186347422519    -4845.848715285779   -13216.089847511694                1.0e-6
    -961.4882963226339    -4895.596846531914    -11634.42431984879                1.0e-6
    -726.6866097928156    -4946.963324945834     -9223.68689249738                1.0e-6
      -641.07860514971    -4958.521495056208    -9704.931321084397                1.0e-6
   -2152.2597751610983    -4484.890083793019    -7850.541640004176                1.0e-6
   -1820.7917197448835     -4645.24917418883    -3684.964011210017                1.0e-6
    -828.5445651733444    -4823.498910609947   -3358.5905124613732                1.0e-6
   -2526.4207765396627    -4308.868490506237   -2254.7908417571934                1.0e-6
    -2875.372745565228    -4060.111686128925     2915.269922484659                1.0e-6
   -2028.3321531536337     -4559.90413178828     4784.225789634312                1.0e-6
   -1385.1436056631653    -4796.250447206677    1424.2943539087269                1.0e-6
   -2977.9164016074697   -3985.8547016066696    -613.7345951536013                1.0e-6
   -2833.8104874647975    -4104.356311392201   -503.72330610155865                1.0e-6
   -2948.9861525286888   -4005.4715880225413    -1432.963097043814                1.0e-6
    -3343.526339574982    -3585.050581146812     640.5478901935045                1.0e-6
    -3091.970071216732    -3920.351348486889     4787.498702795698                1.0e-6
    -2386.588787218481    -4381.558064043932     5915.854730623714                1.0e-6
    -2355.488701811528    -4233.804144598643    -259.9702270867513                1.0e-6
   -3968.8479159121853   -3040.7344990717465     -5499.33191887613                1.0e-6
   -3231.7645359508574    -3790.727526344725   -6230.7274775159985                1.0e-6
   -3993.8734799861736    -2965.990343548942    -6263.601452142916                1.0e-6
     -3323.87617539649    -3728.909609584756    -5518.416649329373                1.0e-6
    -3399.471773536221   -3626.3951730582958    -6981.476786765048                1.0e-6
   -3531.4523947705406   -3406.4752007665916   -7908.1882210090625                1.0e-6
   -3399.5456679428926    -3574.745716317878   -10165.079652254455                1.0e-6
   -3577.7462220725797   -3458.7064664162185   -14860.227093446641                1.0e-6
    -3545.221625496165    -3470.107065555428   -15944.201785254265                1.0e-6
    -4340.912896998105   -2237.7473637640933   -10961.121783533381                1.0e-6
   -3720.9691713396246   -3336.2661204982733     -5143.76688415044                1.0e-6
     -3349.97594841141    -3700.058339622273    -1157.596349985513                1.0e-6
    -3145.460465154033   -3886.3392155428187      4580.28298102453                1.0e-6
    -3785.688849983199    -3264.858808830102     16558.01128732202                1.0e-6
   -3488.1920213370963   -3580.4181466111263     35035.82528709564                1.0e-6
   -3255.0773181205177   -3783.4350884277947     58258.86423693621                1.0e-6
     212.7615711118521    -4931.878824873718     70884.26252231652                1.0e-6
    3450.2973280365395    -3615.351136955423     58428.94783097899                1.0e-6
     3006.381653345324   -3982.8971883598388     40369.08578793067                1.0e-6
     4387.125123660427   -2399.5215258868725     26408.00964962467                1.0e-6
     4109.097204716284    -2799.667475341463    16372.281041344846                1.0e-6
     4360.904484804782   -2445.5254304297823    14161.505661391631                1.0e-6
     4400.034134522096   -2374.6799383236526     12626.22150323127                1.0e-6
     4821.208036837088    -1215.329003755526     9487.101060163446                1.0e-6
     4978.778994699606    -450.5143987679113      4812.53352765515                1.0e-6
     4948.732302513136      -713.88123084966    2024.6716396622135                1.0e-6
     4770.706181908911    -1486.005049952533      3235.53792547739                1.0e-6
      4994.52115198207     45.08099518523827     3469.858582358213                1.0e-6
      4998.04274479288   -141.24373738941912     666.1521147486642                1.0e-6
     4987.094269630826   -294.14178360702005    -436.1536863149714                1.0e-6
