# Supplementary material for: Single spin exact gradients for the optimization of complex pulses and pulse sequences
Source: J Biomol NMR. 2026 Feb 17;80(1):6. doi: 10.1007/s10858-025-00486-7 (PMC12913341; doi:10.1007/s10858-025-00486-7)
Supplement: Supplementary file 1 — (zip 804 KB) [file 10858_2025_486_MOESM1_ESM.zip › SUPPINFO/01_XACT_examplepulseshapes/15N_6kHz_XYZT/15N_6kHz_inv_td10_ppap.xyzt]

# File Format xyzt (x-rf-component, y-rf-component, z-component, time)
# ------------------------------------
# Pulse optimized using PulseOptimizer
# No. iterations :   1191
# using          :   BFGS
# converged      :   true
# max. amplitude :   5000.000058022798  [Hz]
# sqrt rf-power  :   4965.994978359571  [Hz]
# rf-energy      :   12330.55306254624  [Hz]
# pulse length   :   500.0  [µs]
# cost           :   0.0007554494931780034
# tr. efficiency :   0.9996222752534244
# ------------------------------------
   -3790.4704959490514   -3237.4567734340803                   0.0                1.0e-5
    3727.1411666307954    -3320.300031292084                   0.0                1.0e-5
     4654.970472887197    1495.1059800108414                   0.0                1.0e-5
    3490.3438996803275    3541.8023991076125                   0.0                1.0e-5
     1486.883435258253     4765.865745327727                   0.0                1.0e-5
    -874.2230504740494     4919.338259344783                   0.0                1.0e-5
    -3283.561066363339    3769.1979164910463                   0.0                1.0e-5
    -4515.484465118066    2138.7648702654587                   0.0                1.0e-5
    -4983.642052845221     377.1643153027675                   0.0                1.0e-5
    -4907.662963477067    -938.4596374025456                   0.0                1.0e-5
    -4496.515931234843     -2175.87559631304                   0.0                1.0e-5
   -3694.8906143010486   -3343.3084540535033                   0.0                1.0e-5
   -2870.7308055753147   -4090.8927233122454                   0.0                1.0e-5
   -1617.5952115524142   -3881.2060532278697                   0.0                1.0e-5
   -1037.0875980277463    -4775.775681227637                   0.0                1.0e-5
   -246.69208879604312    -4983.542970224437                   0.0                1.0e-5
    249.17269405782827    -4987.938049174852                   0.0                1.0e-5
    1017.6096887442135    -4876.814544700208                   0.0                1.0e-5
    1730.0636213718828   -4687.0763994328545                   0.0                1.0e-5
    2214.8004956352556    -4455.309700447744                   0.0                1.0e-5
     2746.611882503531    -4178.020770774437                   0.0                1.0e-5
     3030.298323139033   -3970.0670260393013                   0.0                1.0e-5
    3179.6651791055506   -3777.6849652910487                   0.0                1.0e-5
     3074.793870372617     -3931.34472839801                   0.0                1.0e-5
     3378.013139128737   -3676.1768362724365                   0.0                1.0e-5
    3166.2801627531126   -3859.8445329146994                   0.0                1.0e-5
    2857.6341433206753   -4102.8983592799295                   0.0                1.0e-5
    2885.1173546335713   -4083.6378916623057                   0.0                1.0e-5
     2720.846768416557    -4179.452514239374                   0.0                1.0e-5
    2545.5362207250596   -4302.9019088969135                   0.0                1.0e-5
    2222.4571728289766    -4478.120246361349                   0.0                1.0e-5
    1744.4788614310885    -4678.430113988604                   0.0                1.0e-5
     1077.402282922051    -4515.133463953248                   0.0                1.0e-5
     390.6746487158017    -4981.793999803121                   0.0                1.0e-5
   -269.97043310458173     -4991.09292049694                   0.0                1.0e-5
   -1295.0455503259013     -4828.15680616488                   0.0                1.0e-5
   -2383.5240817009526    -4365.447582565007                   0.0                1.0e-5
   -3459.7518321097978    -3602.558909628645                   0.0                1.0e-5
    -4141.739413971852     -2799.00985918718                   0.0                1.0e-5
   -4705.4337144168185   -1660.9481393246983                   0.0                1.0e-5
     -4974.68511454747    -409.0042292051346                   0.0                1.0e-5
    -4905.999437688308     914.1368401358746                   0.0                1.0e-5
    -4306.330312488517    2537.7901614092707                   0.0                1.0e-5
    -2542.252598926105     4303.071779097935                   0.0                1.0e-5
     689.2091184094547     4937.318083341733                   0.0                1.0e-5
    3458.6371736371384      3606.72474548322                   0.0                1.0e-5
      4722.49691834544    1637.8223170474882                   0.0                1.0e-5
     4971.769121470362     -449.920618375657                   0.0                1.0e-5
    -4852.567590990059     1189.892789502127                   0.0                1.0e-5
     396.2225637326674     -4960.45941519336                   0.0                1.0e-5
