# Supplementary material for: Single spin exact gradients for the optimization of complex pulses and pulse sequences
Source: J Biomol NMR. 2026 Feb 17;80(1):6. doi: 10.1007/s10858-025-00486-7 (PMC12913341; doi:10.1007/s10858-025-00486-7)
Supplement: Supplementary file 1 — (zip 804 KB) [file 10858_2025_486_MOESM1_ESM.zip › SUPPINFO/01_XACT_examplepulseshapes/15N_6kHz_XYZT/15N_6kHz_inv_td10_ppaptanha.xyzt]

# File Format xyzt (x-rf-component, y-rf-component, z-component, time)
# ------------------------------------
# Pulse optimized using PulseOptimizer
# No. iterations :   302
# using          :   BFGS
# converged      :   true
# max. amplitude :   4999.9999999736565  [Hz]
# sqrt rf-power  :   4952.131260967482  [Hz]
# rf-energy      :   12261.802012925698  [Hz]
# pulse length   :   500.0  [µs]
# cost           :   0.0009983885842816697
# tr. efficiency :   0.9995008057078592
# ------------------------------------
   -1160.7265582175635    -4823.069766803753                   0.0                1.0e-5
     4906.825944248561     944.3858016852548                   0.0                1.0e-5
   -4689.7298931255955    1733.9070128099108                   0.0                1.0e-5
     -4673.95254428713   -1775.5068189839799                   0.0                1.0e-5
    -783.7791360702074     4936.919137683732                   0.0                1.0e-5
     2178.375971505899     4498.481077739408                   0.0                1.0e-5
   -1393.4102423630445    161.29910085052273                   0.0                1.0e-5
    2626.2459472213714     4254.733316496563                   0.0                1.0e-5
     4390.569588177506     2392.215057234383                   0.0                1.0e-5
     4671.177702738832   -1769.6773989771148                   0.0                1.0e-5
     4749.022252283184   -1564.1762493945614                   0.0                1.0e-5
     3569.706721810226   -3501.0255767550034                   0.0                1.0e-5
     878.9876679876965    -4922.131584743702                   0.0                1.0e-5
    3063.3608594624757    -3951.685662759803                   0.0                1.0e-5
     93.76438176835308    -4995.208455363748                   0.0                1.0e-5
    -565.8551318513091    -4966.542228305394                   0.0                1.0e-5
    -1760.594306285264    -4679.697607721812                   0.0                1.0e-5
   -2647.1786807322424    -4241.748755387224                   0.0                1.0e-5
    -3404.232230090012    -3662.124846642229                   0.0                1.0e-5
   -4035.4942587827363   -2951.0677531725755                   0.0                1.0e-5
   -3815.9987197913456   -3204.5583024839857                   0.0                1.0e-5
   -4069.9878429713162   -2899.9953499224325                   0.0                1.0e-5
    -4124.923368380002    -2825.775504393159                   0.0                1.0e-5
    -4324.821969603668    -2509.165693464819                   0.0                1.0e-5
    -4708.903131608281   -1680.8249248741977                   0.0                1.0e-5
    -4767.952394991413   -1505.4059003154296                   0.0                1.0e-5
   -4494.8608144753325   -2190.0255487397194                   0.0                1.0e-5
    -4460.381019069478   -2259.4247003744313                   0.0                1.0e-5
   -4030.2598114813227    -2959.223859679274                   0.0                1.0e-5
    -4097.778728741215   -2864.9832620387115                   0.0                1.0e-5
    -4296.905345616148    -2556.257423016272                   0.0                1.0e-5
      -4520.7152157765   -2136.0494257976907                   0.0                1.0e-5
    -4180.765072040054    -2742.481249191096                   0.0                1.0e-5
    -3337.600484594511   -3722.9588931388644                   0.0                1.0e-5
    -1113.132366246864    -4874.487168502369                   0.0                1.0e-5
    482.80854691196697    -4976.634898299167                   0.0                1.0e-5
   -1004.8156176420971    -4897.993603906792                   0.0                1.0e-5
   -1061.2654827342844   -4886.0691336474565                   0.0                1.0e-5
     635.7702708364659    -4959.382874210815                   0.0                1.0e-5
    2364.0797731462794    -4405.672841830426                   0.0                1.0e-5
    3501.7629407535524   -3568.7815747693044                   0.0                1.0e-5
    4370.3159868891335   -2428.9201405525673                   0.0                1.0e-5
    4917.0499797675375    -906.8734153135098                   0.0                1.0e-5
     4896.342251563823    1012.8041870658903                   0.0                1.0e-5
    3891.5217416934506    3139.4320599030984                   0.0                1.0e-5
     1613.542510063709     4732.490640270735                   0.0                1.0e-5
    -720.1812235055658     4947.861430729057                   0.0                1.0e-5
   -1551.1521312733194     4753.306409778286                   0.0                1.0e-5
    -4963.474218341917    -603.1727268213035                   0.0                1.0e-5
   -33.647194993527606    -4997.660884574717                   0.0                1.0e-5
