# Supplementary material for: Single spin exact gradients for the optimization of complex pulses and pulse sequences
Source: J Biomol NMR. 2026 Feb 17;80(1):6. doi: 10.1007/s10858-025-00486-7 (PMC12913341; doi:10.1007/s10858-025-00486-7)
Supplement: Supplementary file 1 — (zip 804 KB) [file 10858_2025_486_MOESM1_ESM.zip › SUPPINFO/01_XACT_examplepulseshapes/15N_6kHz_XYZT/15N_6kHz_inv_td10_ppapz.xyzt]

# File Format xyzt (x-rf-component, y-rf-component, z-component, time)
# ------------------------------------
# Pulse optimized using PulseOptimizer
# No. iterations :   173
# using          :   BFGS
# converged      :   true
# max. amplitude :   5000.002878315286  [Hz]
# sqrt rf-power  :   4832.792199426088  [Hz]
# rf-energy      :   11677.940221416824  [Hz]
# pulse length   :   500.0  [µs]
# cost           :   0.007628858898978786
# tr. efficiency :   0.9961855705836615
# ------------------------------------
     4561.763651566766   -2045.1765591901737    -2623.331559385396                1.0e-5
     2606.948329475989    -4264.527283438373     419.6210514264302                1.0e-5
    -4353.376439316251   -2455.4442162221158    4653.8371401100985                1.0e-5
    3501.1817947734457   -3559.0838415131125    -399.5432276813139                1.0e-5
     285.8939192951643   -196.65187970079674    -5163.208788295498                1.0e-5
    -4268.392995293948      2603.45322240945   -2886.6225015631826                1.0e-5
    -4040.891846588973     2944.575058316843     417.8727728298791                1.0e-5
    -4128.255975357457    2817.1492286103144    1896.4218528088975                1.0e-5
    -4566.881027667246     2030.768270686226     2008.030106948676                1.0e-5
    -4923.293479779512     842.5172493314132    1508.7494392121084                1.0e-5
    -4988.747312238177   -335.26229697493983     634.2232417730577                1.0e-5
    -4855.192753455659   -1183.1444614718391    -671.2917201584394                1.0e-5
    -4748.974630138149    -1540.804593375586    -2385.171004590173                1.0e-5
    -4829.426922014475   -1285.3830259552224    -4208.250438196132                1.0e-5
     -4992.55516802166    -272.8033676869677    -5510.471612945007                1.0e-5
    -4761.676230625698    1483.5116534913443    -5299.490732119585                1.0e-5
   -3450.2421235040633    3613.1424994774056   -3188.0409023893103                1.0e-5
    -920.6240147265396     4909.370747196561   -140.35969623347927                1.0e-5
    1412.9030513272087      4783.93787101134    2781.0833762891607                1.0e-5
    2200.8666415535868     4484.886465164657     5533.333826194122                1.0e-5
    1633.9176810708525     4713.051516415853     8011.065792052686                1.0e-5
    110.57135578398005     4990.168100608224     9209.994848093316                1.0e-5
    -1983.923758324859      4589.47340248191     8376.115690034227                1.0e-5
    -3787.674980778571     3262.515537661804      5534.21481206652                1.0e-5
   -4697.6464004420895    1711.2945038554467    1368.5884242758966                1.0e-5
    -4943.874402444388     685.0407589078292    -3063.081364489538                1.0e-5
    -4996.942569561586     33.59860114016388    -6383.957794032432                1.0e-5
    -4964.582878437361    -585.6423123041471    -7252.875430597942                1.0e-5
    -4810.324282545572   -1284.6316195243153    -5197.462788009672                1.0e-5
    -4498.506817508094   -2172.8049055232223   -1043.3146644373262                1.0e-5
    -3830.190429117713    -3213.693262918728    3280.8309989157124                1.0e-5
    -2336.040593482515    -4419.752865250373     6369.464263901513                1.0e-5
    -618.9824649378627    -4952.908351004888     7470.679931454228                1.0e-5
    1137.4615091451055    -4865.588895051607     6200.972987564673                1.0e-5
    2741.1372005630724    -4177.577589200612     4067.715200193298                1.0e-5
    3627.3975026020094    -3424.261254677065    2695.1912407194027                1.0e-5
    3677.9180079723155    -3362.912724770641     2378.171781674284                1.0e-5
    2770.1368626562107    -4151.191669266764    2023.6233761126327                1.0e-5
      769.830109013411    -4928.914398340743     435.3348596882688                1.0e-5
   -481.42823100833294   -1523.1802731326093    -2315.622276493044                1.0e-5
    -575.4289420549126    -708.6987821535289    -3782.697646192714                1.0e-5
   -4050.4806891026537    -1166.135378235694   -4233.4812767397625                1.0e-5
     4616.107793386387   -1633.7803351589891   -5198.8913802215175                1.0e-5
    3424.6237014542544    -3623.752854036507    -5675.643362899857                1.0e-5
    2541.1514539828186    -4301.581762283884    -2993.363634913191                1.0e-5
    1659.2671278669163   -4716.6311601841235     4140.260568749676                1.0e-5
     4295.135298853342    2559.6096939080358      4979.66320480194                1.0e-5
    4832.8141938989265     1194.102445219671   -2860.9732573087817                1.0e-5
     4166.716958659645    2760.8666053303004    -8242.362804708902                1.0e-5
     827.4351672298502     4923.173769604367    -4931.120027091975                1.0e-5
