# Supplementary material for: Single spin exact gradients for the optimization of complex pulses and pulse sequences
Source: J Biomol NMR. 2026 Feb 17;80(1):6. doi: 10.1007/s10858-025-00486-7 (PMC12913341; doi:10.1007/s10858-025-00486-7)
Supplement: Supplementary file 1 — (zip 804 KB) [file 10858_2025_486_MOESM1_ESM.zip › SUPPINFO/01_XACT_examplepulseshapes/15N_6kHz_XYZT/15N_6kHz_inv_td10_ppapztanha.xyzt]

# File Format xyzt (x-rf-component, y-rf-component, z-component, time)
# ------------------------------------
# Pulse optimized using PulseOptimizer
# No. iterations :   121
# using          :   BFGS
# converged      :   true
# max. amplitude :   4999.757917028916  [Hz]
# sqrt rf-power  :   4871.799781257626  [Hz]
# rf-energy      :   11867.216554330926  [Hz]
# pulse length   :   500.0  [µs]
# cost           :   0.0009445763241496797
# tr. efficiency :   0.9995277118379254
# ------------------------------------
     2789.172060435546    3879.0317992282835    -2535.129874622533                1.0e-5
    3501.0282942002173    -2596.613341752062    -7072.315168577573                1.0e-5
   -1711.8455748114548     4263.510219483751     -9453.11443462003                1.0e-5
     95.96028559528703     4971.415519425814    -8240.123903161502                1.0e-5
     800.9823424315093     4884.485584102801    -7015.301737286113                1.0e-5
     557.3119301447248     4923.170636451561    -6564.317203486258                1.0e-5
   -271.67543261598587     4959.683493142141    -7857.462078362069                1.0e-5
     543.5191261480334     4962.222943811489   -14805.128891326589                1.0e-5
    2048.7351065219023      4556.15570792017   -11216.065742040759                1.0e-5
    3191.9574903265543       3830.4095096698    -287.2487875584833                1.0e-5
    1623.0902409357711    4697.1740913757185    2064.0959648071766                1.0e-5
    -264.4259823054187     4966.422427317368     2054.462232140569                1.0e-5
   -1612.4492866981143     4710.859548084884    491.63566572149244                1.0e-5
   -2208.8007841881476     4470.440038405679    -2173.138905229439                1.0e-5
   -1874.9235770066502     4615.251052423565    -5292.082449041969                1.0e-5
    -566.1644368977005     4933.805958598707    -7850.106849495479                1.0e-5
    1208.2620112106424     4811.454545359189    -8598.394595262122                1.0e-5
     2556.337484727183     4262.005338865297    -6772.060276952604                1.0e-5
     2977.240609740613     3999.773243930631    -2817.658044948207                1.0e-5
     2083.388759635521     4520.071669992392    1924.7623414853633                1.0e-5
     296.2357525288153     4954.084581385624     4858.396840572668                1.0e-5
    1426.5792345644386     4773.152045462264     -4117.09814472497                1.0e-5
     3714.675076750404    3346.4560811495353   -12807.438291893628                1.0e-5
     4993.343971962299   -247.88535375279048    -7000.462964741039                1.0e-5
     4717.445901576228   -1654.3143910965073   -1703.0587762609748                1.0e-5
     4686.119870647789   -1740.8496754472396   -3518.8934649813837                1.0e-5
     4455.995886930199   -2266.5141263342966    -5838.967922491284                1.0e-5
    3503.7279785760006    -3564.972025944823   -6391.5243573728685                1.0e-5
    1559.0502169748054    -4742.652339902686    -4364.154900807606                1.0e-5
    1762.2066257420408    -4664.690211387302     5885.256262224216                1.0e-5
    1784.4400415064988    -4669.590468644249     6329.296153360855                1.0e-5
     2127.603517358378    -4524.293208189174   -3073.5199457524054                1.0e-5
    1064.3348792315173    -4879.641748044525    -4205.115494681088                1.0e-5
   -1317.5055817106313    -4783.410071114787   -2545.1818331149616                1.0e-5
     -3169.85913343358    -3737.305261970619   -1241.1585517711299                1.0e-5
   -3954.9554002638674    -2853.706673538613    -436.9668615738504                1.0e-5
    -4162.490695348375   -2589.7910638355393     697.0413872608465                1.0e-5
    -4163.264449875428    -2632.319400156565    2449.2188220951953                1.0e-5
    -4201.084857898223   -2583.6253376176596     3754.467706284211                1.0e-5
     -4476.47671299847    -2068.085410746146    2280.1776353174723                1.0e-5
     -4942.27199545056     -239.636104643371    -6278.484951716891                1.0e-5
   -3523.9901860122113     3499.537330798939    -4138.422241500575                1.0e-5
   -2141.2657855069247     4482.583378103806     8048.262471372417                1.0e-5
   -1602.3885718689276     4609.010278028843    10879.577986423208                1.0e-5
    -2342.148639089775     4128.454061405851     8464.754117823326                1.0e-5
   -3388.2037414179154    3080.9270128128674     4331.508187787006                1.0e-5
    -4504.335971659987     1037.010280382277     836.4223329007588                1.0e-5
     3788.522335834048     3156.272170838942     4228.764629818731                1.0e-5
     4413.701455367463    1823.4392600482201     7899.061522541707                1.0e-5
    -31.90922862810529   -10.653500837447845     3310.005310892149                1.0e-5
