# Supplementary material for: Single spin exact gradients for the optimization of complex pulses and pulse sequences
Source: J Biomol NMR. 2026 Feb 17;80(1):6. doi: 10.1007/s10858-025-00486-7 (PMC12913341; doi:10.1007/s10858-025-00486-7)
Supplement: Supplementary file 1 — (zip 804 KB) [file 10858_2025_486_MOESM1_ESM.zip › SUPPINFO/01_XACT_examplepulseshapes/15N_6kHz_XYZT/15N_6kHz_inv_td10_ppp.xyzt]

# File Format xyzt (x-rf-component, y-rf-component, z-component, time)
# ------------------------------------
# Pulse optimized using PulseOptimizer
# No. iterations :   753
# using          :   BFGS
# converged      :   true
# max. amplitude :   5000.000000000001  [Hz]
# sqrt rf-power  :   5000.0  [Hz]
# rf-energy      :   12500.0  [Hz]
# pulse length   :   500.0  [µs]
# cost           :   0.003682807337064806
# tr. efficiency :   0.9981585963314669
# ------------------------------------
    3043.4436580032457    3967.0455884146104                   0.0                1.0e-5
     2480.337492469058     4341.419805023733                   0.0                1.0e-5
     1466.158956163858     4780.206890424358                   0.0                1.0e-5
    160.92851133866085     4997.409530370543                   0.0                1.0e-5
   -1193.6588888614117     4855.427731625931                   0.0                1.0e-5
   -2461.4538314243227    4352.1540684776455                   0.0                1.0e-5
   -3505.8085393158776    3565.0114285454783                   0.0                1.0e-5
    -4271.542311986618     2598.831713849132                   0.0                1.0e-5
    -4633.114194682191    1879.9608663571682                   0.0                1.0e-5
    -4406.232438313118    2363.2849382918757                   0.0                1.0e-5
   -2749.7143941621625     4176.011344637059                   0.0                1.0e-5
   -160.51847432996138     4997.422717701474                   0.0                1.0e-5
    1221.0402163877006     4848.614316478872                   0.0                1.0e-5
     1226.544599159792     4847.224808720135                   0.0                1.0e-5
     293.0687489501438     4991.403681169136                   0.0                1.0e-5
    -924.0260629527909     4913.875846517082                   0.0                1.0e-5
    -2165.830096041921    4506.5707578023275                   0.0                1.0e-5
   -3042.7321253794653    3967.5913616681546                   0.0                1.0e-5
    -3650.972604812913    3416.1965749800775                   0.0                1.0e-5
    -4049.284669400626    2933.1371713844305                   0.0                1.0e-5
    -4283.085710718814    2579.7629338054135                   0.0                1.0e-5
    -4402.438114838481     2370.345680489958                   0.0                1.0e-5
    -4296.433520285594    2557.4712130865405                   0.0                1.0e-5
    3393.0915465973294    -3672.455548595482                   0.0                1.0e-5
     4467.191239416388    -2245.930192700003                   0.0                1.0e-5
     4386.961054468034    -2398.869047401445                   0.0                1.0e-5
     4387.286533477775    -2398.273727739302                   0.0                1.0e-5
     4384.152584541003    -2403.997944146884                   0.0                1.0e-5
    4381.7814631036035   -2408.3170907506437                   0.0                1.0e-5
     4364.665601626983   -2439.1994969608722                   0.0                1.0e-5
     4341.595993229123    -2480.029078776461                   0.0                1.0e-5
     4299.151180745165   -2552.9001400559027                   0.0                1.0e-5
     4259.052922987482   -2619.2495488577993                   0.0                1.0e-5
     4192.384113538416    -2724.686302044826                   0.0                1.0e-5
    4089.1668933509136   -2877.2754679249674                   0.0                1.0e-5
    3821.8804502443754    -3223.853257212532                   0.0                1.0e-5
    2928.3356433988233   -4052.7583643242288                   0.0                1.0e-5
   -1360.2866108627175    -4811.405235095836                   0.0                1.0e-5
   -4591.1154420213925   -1980.3179032753087                   0.0                1.0e-5
    -4952.540383053005     687.2726927713635                   0.0                1.0e-5
     -4261.33208285777     2615.539883008298                   0.0                1.0e-5
   -3333.4329023660052     3726.690902855206                   0.0                1.0e-5
   -2630.9307776162336     4251.847039039814                   0.0                1.0e-5
    -2703.764748828765     4205.907296052889                   0.0                1.0e-5
   -3544.3743146782517     3526.671336749296                   0.0                1.0e-5
    -4779.729817744872    1467.7134834021838                   0.0                1.0e-5
    -4300.113595527454    -2551.278711854106                   0.0                1.0e-5
    172.65048455339837    -4997.018291960064                   0.0                1.0e-5
     3518.376866456871   -3552.6080878111406                   0.0                1.0e-5
     4477.643596837542     -2225.01861109065                   0.0                1.0e-5
