# Supplementary material for: Single spin exact gradients for the optimization of complex pulses and pulse sequences
Source: J Biomol NMR. 2026 Feb 17;80(1):6. doi: 10.1007/s10858-025-00486-7 (PMC12913341; doi:10.1007/s10858-025-00486-7)
Supplement: Supplementary file 1 — (zip 804 KB) [file 10858_2025_486_MOESM1_ESM.zip › SUPPINFO/01_XACT_examplepulseshapes/15N_6kHz_XYZT/15N_6kHz_inv_td10_ppxy.xyzt]

# File Format xyzt (x-rf-component, y-rf-component, z-component, time)
# ------------------------------------
# Pulse optimized using PulseOptimizer
# No. iterations :   231
# using          :   BFGS
# converged      :   true
# max. amplitude :   5000.161453151005  [Hz]
# sqrt rf-power  :   4961.293378253217  [Hz]
# rf-energy      :   12307.215992549613  [Hz]
# pulse length   :   500.0  [µs]
# cost           :   0.010469183454803193
# tr. efficiency :   0.9947657052806155
# ------------------------------------
     4235.489429267033    -2657.408174613081                   0.0                1.0e-5
    -4868.666463394474    -909.7878845970315                   0.0                1.0e-5
     -4964.03338139112    -538.7590056592568                   0.0                1.0e-5
    -284.5083999124993   -3325.8504756887587                   0.0                1.0e-5
    3708.3667090350805   -3353.8608378949325                   0.0                1.0e-5
     4299.105207115876    -2553.017764942777                   0.0                1.0e-5
     4587.153165058747   -1989.3088724543575                   0.0                1.0e-5
     4594.513245962014   -1972.8311104239942                   0.0                1.0e-5
    4798.2640229217905   -1406.0684238916135                   0.0                1.0e-5
     4942.566039807974     743.4651501228224                   0.0                1.0e-5
     3702.526005945159      3360.29947717086                   0.0                1.0e-5
    -4571.554597516989    -927.4261577567152                   0.0                1.0e-5
    -3488.875963969912    -3581.260051446131                   0.0                1.0e-5
    244.06638812205375     4936.206158491008                   0.0                1.0e-5
    2390.2720602141712    4377.6548071057805                   0.0                1.0e-5
     4962.966033227903    510.53596586833544                   0.0                1.0e-5
     4901.819744315125     949.0774201284812                   0.0                1.0e-5
     4886.360393892427    1058.0705221945352                   0.0                1.0e-5
     4946.518490632177       713.45186670842                   0.0                1.0e-5
     4946.082103071724     601.7925407799931                   0.0                1.0e-5
     4977.196991996169     475.5462064839016                   0.0                1.0e-5
     4941.980523529362      759.587504124756                   0.0                1.0e-5
     4969.196434693519      539.408214723191                   0.0                1.0e-5
     4899.170723532046      998.878491792475                   0.0                1.0e-5
     4711.423366705081    1672.6610807751938                   0.0                1.0e-5
     4648.560090214965    1841.6604217694266                   0.0                1.0e-5
    2901.9996964854754    4071.1187125560405                   0.0                1.0e-5
    1264.1273333714037      4834.74923417997                   0.0                1.0e-5
    -540.7517930896703     4968.960783355097                   0.0                1.0e-5
    -2282.338029993653     4448.840116560713                   0.0                1.0e-5
    -3009.125353940539    3990.9073010310376                   0.0                1.0e-5
   -3505.2083251899494    3555.8753851694764                   0.0                1.0e-5
   -3345.0862947415408    3715.2999181865193                   0.0                1.0e-5
    -3058.600104322159     3946.915616982025                   0.0                1.0e-5
   -1282.9506474370498     4829.772563872665                   0.0                1.0e-5
    1738.9128036109596     4687.040399994303                   0.0                1.0e-5
     4681.283922821197     1734.979738371549                   0.0                1.0e-5
     5000.016750839031    2.2197318294138935                   0.0                1.0e-5
     4993.619911665315    240.60353808792925                   0.0                1.0e-5
     4856.527610934149   -1177.8325458935747                   0.0                1.0e-5
     4781.957415162018   -1447.0030316655361                   0.0                1.0e-5
     4954.859521874942    -668.9998013767033                   0.0                1.0e-5
     4977.253032762745   -474.12456077593066                   0.0                1.0e-5
     4996.570830630992    175.44171656680479                   0.0                1.0e-5
     4986.376043873804   -273.53118805692526                   0.0                1.0e-5
     4993.204989608037     258.3639854613385                   0.0                1.0e-5
     4983.556286593568     369.9034354103615                   0.0                1.0e-5
     4998.795789287312     72.54793091539304                   0.0                1.0e-5
     4996.313005360049     60.35118554702235                   0.0                1.0e-5
     4894.094984942299   -1024.0514387486182                   0.0                1.0e-5
