# Supplementary material for: Single spin exact gradients for the optimization of complex pulses and pulse sequences
Source: J Biomol NMR. 2026 Feb 17;80(1):6. doi: 10.1007/s10858-025-00486-7 (PMC12913341; doi:10.1007/s10858-025-00486-7)
Supplement: Supplementary file 1 — (zip 804 KB) [file 10858_2025_486_MOESM1_ESM.zip › SUPPINFO/01_XACT_examplepulseshapes/15N_6kHz_XYZT/15N_6kHz_inv_td10_ppxyz.xyzt]

# File Format xyzt (x-rf-component, y-rf-component, z-component, time)
# ------------------------------------
# Pulse optimized using PulseOptimizer
# No. iterations :   185
# using          :   BFGS
# converged      :   true
# max. amplitude :   5000.640872305102  [Hz]
# sqrt rf-power  :   4898.70213143183  [Hz]
# rf-energy      :   11998.641286247377  [Hz]
# pulse length   :   500.0  [µs]
# cost           :   0.005738675426343049
# tr. efficiency :   0.9971329675719229
# ------------------------------------
     4992.330550786401   -130.10344971309294    -634.6573989155934                1.0e-5
    3857.7050860303943     -3177.76090837521   -1569.7647345879334                1.0e-5
    3909.0183903129096    -2755.017708321075   -2140.9715742072276                1.0e-5
    3045.2036868247915    -3643.739054627524     -2678.29843591161                1.0e-5
    2506.3351309098375    -3787.491882511774   -3106.7576906494187                1.0e-5
     2426.569550506466   -3012.6344125196188   -3421.9649978070183                1.0e-5
    3150.8437336177603   -1461.8905930955134    -3539.278455236147                1.0e-5
     4990.454462971163     307.6188382944617    -3325.683846699338                1.0e-5
     4893.376640351735     994.1704447836738   -2736.8565008743917                1.0e-5
    4796.6583313031115     1365.086540561122   -1886.3139831160731                1.0e-5
     4981.089832252465    -384.4511529659154    -255.9662596569787                1.0e-5
     4978.216922112056     366.3538114005698    1764.3922176009514                1.0e-5
     4981.596768381769    299.92735767210485    3139.1434464094486                1.0e-5
     4969.089340805504    -551.4063315820617     4302.304669329108                1.0e-5
     4996.281220864542   -191.89197548165004     4724.075914393748                1.0e-5
    4945.7897568754815     568.6276845024449     3638.148756799666                1.0e-5
     4978.671812230203    -279.1173757893692    2620.5016558344187                1.0e-5
     4998.192486596663     85.55690226584365    1773.5578199600996                1.0e-5
    4976.9942826763245    322.87397134169663     562.8373791756487                1.0e-5
     4742.955577735147      1552.48921080969    -667.0091485381016                1.0e-5
     4604.434846275343    1935.4439659631698    -1397.447371760205                1.0e-5
     3542.970189011134    3525.1913908920337   -1410.9490266230982                1.0e-5
     2881.038220008632    4086.0038865582924    -893.0463591612271                1.0e-5
      2625.24788664229     4255.316717729524     495.9911101108698                1.0e-5
    1819.5972902399315     4657.366364674514    2354.1106533417046                1.0e-5
     329.9470628095873     4989.374024609212    3690.8594679464645                1.0e-5
    -1659.300990113469     4716.707822195506     3967.013742140111                1.0e-5
    -2903.968165327915     4069.712658324083     3314.799836715062                1.0e-5
    -3802.346670476717    3247.8560515027375    2170.1030499234203                1.0e-5
    -4523.265358881503    2128.2475879938183     903.2939932890619                1.0e-5
    -4578.589556196116    1985.1907873059263    15.287713989059265                1.0e-5
    -4807.663813414327    1333.0187923506962   -112.54137461161432                1.0e-5
    -4862.642508561519     1151.367107262882    403.70840629606454                1.0e-5
    -4888.147006290548    1027.4156847426084    1342.6577225582587                1.0e-5
   -1570.8883544958715    2532.8217471810653     1756.273434757067                1.0e-5
     4934.385858446445     747.1562021265563     1086.004021109599                1.0e-5
     4907.745085205846      955.763430922106     393.7562854832989                1.0e-5
     4874.398228855005    1098.2405171905061     58.97819435281673                1.0e-5
     4934.461395228994     800.9370429898685    -262.1358234745716                1.0e-5
     4960.359045634491     620.4146646673963     -83.6569889110184                1.0e-5
     4963.916293020667     568.4067656621428    344.93011105399705                1.0e-5
     4865.052133193274    1151.4315022328005    -971.8780493571923                1.0e-5
     5000.162641727855    23.826660984564025   -1630.7524739268274                1.0e-5
     4973.631705817482    509.98914708245894   -2236.2913919192847                1.0e-5
      4840.24190650865    -1243.377211689719    -1397.056005557752                1.0e-5
     4919.779243387954    -872.3488434956014     1526.610210686203                1.0e-5
     4944.513024654576    -603.5765130931981    2306.7885155882545                1.0e-5
     4955.626289452133    -649.0838786713199     2734.060051735394                1.0e-5
     4848.413117587731    1152.7865389911274    1298.2770877817386                1.0e-5
     4984.479031189339   -356.94719710370936   -105.84163815512345                1.0e-5
