# Supplementary material for: Single spin exact gradients for the optimization of complex pulses and pulse sequences
Source: J Biomol NMR. 2026 Feb 17;80(1):6. doi: 10.1007/s10858-025-00486-7 (PMC12913341; doi:10.1007/s10858-025-00486-7)
Supplement: Supplementary file 1 — (zip 804 KB) [file 10858_2025_486_MOESM1_ESM.zip › SUPPINFO/01_XACT_examplepulseshapes/15N_6kHz_XYZT/15N_6kHz_inv_td50_ppaptanha.xyzt]

# File Format xyzt (x-rf-component, y-rf-component, z-component, time)
# ------------------------------------
# Pulse optimized using PulseOptimizer
# No. iterations :   95
# using          :   BFGS
# converged      :   true
# max. amplitude :   4999.997028100209  [Hz]
# sqrt rf-power  :   4334.52705849507  [Hz]
# rf-energy      :   9394.062410412966  [Hz]
# pulse length   :   500.0  [µs]
# cost           :   0.005371850284895391
# tr. efficiency :   0.9973140748575523
# ------------------------------------
    1436.2152636420103     1469.286685939041                   0.0                5.0e-5
    -4715.569490144829   -1662.3399330237814                   0.0                5.0e-5
     3037.727534475448    -3971.420615762153                   0.0                5.0e-5
     4964.619062407849    -590.2204301911054                   0.0                5.0e-5
     4836.866448417697    1265.3322074755272                   0.0                5.0e-5
     4924.691237080812     623.9860915394996                   0.0                5.0e-5
     3691.347553531264   -3372.4703693791953                   0.0                5.0e-5
   -1163.8977705962031   -3879.9398255658475                   0.0                5.0e-5
   -3007.7688856657883     2387.924731956641                   0.0                5.0e-5
    1655.2967565916197    -358.6686334487023                   0.0                5.0e-5
