# Supplementary material for: Single spin exact gradients for the optimization of complex pulses and pulse sequences
Source: J Biomol NMR. 2026 Feb 17;80(1):6. doi: 10.1007/s10858-025-00486-7 (PMC12913341; doi:10.1007/s10858-025-00486-7)
Supplement: Supplementary file 1 — (zip 804 KB) [file 10858_2025_486_MOESM1_ESM.zip › SUPPINFO/01_XACT_examplepulseshapes/15N_6kHz_XYZT/15N_6kHz_inv_td50_ppapztanha.xyzt]

# File Format xyzt (x-rf-component, y-rf-component, z-component, time)
# ------------------------------------
# Pulse optimized using PulseOptimizer
# No. iterations :   54
# using          :   BFGS
# converged      :   true
# max. amplitude :   4989.926199580803  [Hz]
# sqrt rf-power  :   4345.703136335567  [Hz]
# rf-energy      :   9442.567874578393  [Hz]
# pulse length   :   500.0  [µs]
# cost           :   0.01469116664487024
# tr. efficiency :   0.9926544166775649
# ------------------------------------
    2101.3432075135493      1171.96891061989   -1806.9261524605229                5.0e-5
    -4337.789859595885     2228.720054657344    -36.38392454996311                5.0e-5
    -4877.590613315964     841.4042618071395     -2691.55720134795                5.0e-5
   -3019.6301865461887    -3895.843859352756    27.074509023778226                5.0e-5
    -4207.083781280494    -2639.390921120369    4497.6358033980805                5.0e-5
    2223.2098907917702   -1715.3371624175236   -1089.6709761315979                5.0e-5
      2272.98313515916    -4442.174146129905    -317.2818941819872                5.0e-5
     -597.281046582785    -4947.919095966595    365.74335415011444                5.0e-5
   -3926.1376998192104   -3061.8632928653915     798.3380147968137                5.0e-5
    -788.7051254114779     1668.340030649377    1934.2145045371064                5.0e-5
