# Supplementary material for: Single spin exact gradients for the optimization of complex pulses and pulse sequences
Source: J Biomol NMR. 2026 Feb 17;80(1):6. doi: 10.1007/s10858-025-00486-7 (PMC12913341; doi:10.1007/s10858-025-00486-7)
Supplement: Supplementary file 1 — (zip 804 KB) [file 10858_2025_486_MOESM1_ESM.zip › SUPPINFO/01_XACT_examplepulseshapes/15N_6kHz_XYZT/15N_6kHz_inv_td50_ppp.xyzt]

# File Format xyzt (x-rf-component, y-rf-component, z-component, time)
# ------------------------------------
# Pulse optimized using PulseOptimizer
# No. iterations :   88
# using          :   BFGS
# converged      :   true
# max. amplitude :   5000.000000000001  [Hz]
# sqrt rf-power  :   5000.0  [Hz]
# rf-energy      :   12500.0  [Hz]
# pulse length   :   500.0  [µs]
# cost           :   0.01551304388567367
# tr. efficiency :   0.992243478057163
# ------------------------------------
    -37.22987696108053    -4999.861391704921                   0.0                5.0e-5
   -1386.8945751268413    -4803.803018180881                   0.0                5.0e-5
     628.6161105666619    -4960.326782132004                   0.0                5.0e-5
       4596.3081757811   -1968.2355431319256                   0.0                5.0e-5
   -1703.0209819752786    -4701.033879366533                   0.0                5.0e-5
   -3451.4204792511327    3617.6921753247443                   0.0                5.0e-5
     -4338.80842394869    2484.9027063995663                   0.0                5.0e-5
   -3625.2090315605838     3443.524281530707                   0.0                5.0e-5
    -2863.249563284399     -4099.00011446105                   0.0                5.0e-5
     4217.166548021989   -2686.1694485352746                   0.0                5.0e-5
