# Supplementary material for: Single spin exact gradients for the optimization of complex pulses and pulse sequences
Source: J Biomol NMR. 2026 Feb 17;80(1):6. doi: 10.1007/s10858-025-00486-7 (PMC12913341; doi:10.1007/s10858-025-00486-7)
Supplement: Supplementary file 1 — (zip 804 KB) [file 10858_2025_486_MOESM1_ESM.zip › SUPPINFO/01_XACT_examplepulseshapes/19F_120kHz_BRK/19F_120kHz_inv_td2_400u_pm20_ppp.brk]

##TITLE= 19F_120kHz_inv_td2_400u_pm20_ppp.brk
##JCAMP-DX=
##DATA TYPE= Shape Data
##OWNER= vm1188
##DATE= 2025-07-21
##Max_Amplitude= 20000.0
##PULSE_LENGTH= 0.0 us
##NPOINTS= 200
##XYPOINTS= (XY..XY)
100.0, 170.78397
100.0, -77.947991
100.0, -32.125797
100.0, 8.735704
100.0, 53.855676
100.0, 83.895037
100.0, 101.498717
100.0, 114.527397
100.0, 158.329441
100.0, -166.33238
100.0, 145.67983
100.0, -66.931024
100.0, -120.002658
100.0, -108.984666
100.0, 3.94511
100.0, 2.09315
100.0, 24.517842
100.0, 72.218384
100.0, 127.585007
100.0, 165.433349
100.0, -161.719205
100.0, -123.457592
100.0, -74.750698
100.0, -24.941072
100.0, 21.512727
100.0, 94.787932
100.0, 126.902433
100.0, 137.001745
100.0, 142.402957
100.0, 145.121089
100.0, 147.93453
100.0, 151.876431
100.0, 159.883621
100.0, 168.40661
100.0, -178.039568
100.0, -163.443376
100.0, -99.099184
100.0, -66.052165
100.0, -61.151407
100.0, -51.960159
100.0, 6.337241
100.0, 15.510641
100.0, -58.102347
100.0, 87.765735
100.0, 118.570763
100.0, -169.931763
100.0, -154.636732
100.0, -140.750516
100.0, -129.036096
100.0, -111.39795
100.0, 31.367405
100.0, 113.370971
100.0, 125.255833
100.0, 135.068744
100.0, 147.576189
100.0, -168.922587
100.0, 34.167233
100.0, 68.394803
100.0, 91.62438
100.0, 119.705427
100.0, 161.729513
100.0, -152.985157
100.0, -124.586865
100.0, -105.86316
100.0, -92.028415
100.0, -72.339896
100.0, 177.805812
100.0, 145.861273
100.0, 148.759481
100.0, 148.109541
100.0, 146.010448
100.0, 139.765127
100.0, 129.313541
100.0, 115.169974
100.0, 101.350029
100.0, 94.835651
100.0, -159.309892
100.0, -129.99381
100.0, -126.842171
100.0, -123.206185
100.0, -118.30661
100.0, -112.021902
100.0, -105.453814
100.0, -99.464957
100.0, -93.571266
100.0, -96.559427
100.0, -63.082124
100.0, 12.211588
100.0, -93.14183
100.0, -7.975654
100.0, 173.111798
100.0, 172.183258
100.0, 174.230289
100.0, 176.50243
100.0, 176.793256
100.0, 177.1267
100.0, 174.198524
100.0, 161.565234
100.0, -0.49388
100.0, -17.064194
100.0, -14.078616
100.0, -7.034625
100.0, 3.72672
100.0, 21.055035
100.0, 47.346096
100.0, 76.091045
100.0, 92.753576
100.0, 96.896607
100.0, 91.990659
100.0, 81.475668
100.0, 69.094272
100.0, 52.774489
100.0, 33.716016
100.0, -8.3578
100.0, -62.107551
100.0, 13.556521
100.0, -173.435977
100.0, -165.274015
100.0, -166.405472
100.0, -168.480095
100.0, -171.557923
100.0, -174.174046
100.0, -175.149966
100.0, -176.628169
100.0, 179.82399
100.0, 12.434979
100.0, -16.079274
100.0, -22.401019
100.0, 65.333417
100.0, 69.062784
100.0, 58.505967
100.0, 49.573769
100.0, 46.312773
100.0, 53.012482
100.0, 68.522749
100.0, 120.038017
100.0, 54.790096
100.0, -100.61972
100.0, 106.544162
100.0, 102.205589
100.0, 95.48881
100.0, 93.363389
100.0, 90.832318
100.0, 87.039304
100.0, 80.38236
100.0, 68.374637
100.0, 35.923952
100.0, -52.382606
100.0, -64.224747
100.0, -70.410593
100.0, -77.238564
100.0, -49.489216
100.0, -140.255091
100.0, 42.240436
100.0, 34.519823
100.0, 33.04741
100.0, 32.170241
100.0, 36.01894
100.0, 42.595467
100.0, 16.329351
100.0, -106.247419
100.0, -114.862623
100.0, -119.53959
100.0, -125.937697
100.0, -136.461455
100.0, -161.326841
100.0, -32.40359
100.0, -43.00563
100.0, -46.268927
100.0, -50.314096
100.0, -56.67196
100.0, -68.187871
100.0, -125.965258
100.0, 140.57599
100.0, 123.732162
100.0, 110.8474
100.0, 97.343321
100.0, 79.891578
100.0, 52.73784
100.0, -14.195103
100.0, -103.546584
100.0, -149.239262
100.0, -177.972223
100.0, 157.473957
100.0, 131.961669
100.0, 95.953969
100.0, 44.208877
100.0, -20.647506
100.0, -58.617631
100.0, -112.435808
100.0, -157.726672
100.0, 156.526526
100.0, 99.033437
100.0, 43.682454
100.0, -5.100712
100.0, -50.933147
100.0, -116.500092
100.0, 147.997019
100.0, 87.174336
100.0, -32.758776
##END= 
