# Supplementary material for: Single spin exact gradients for the optimization of complex pulses and pulse sequences
Source: J Biomol NMR. 2026 Feb 17;80(1):6. doi: 10.1007/s10858-025-00486-7 (PMC12913341; doi:10.1007/s10858-025-00486-7)
Supplement: Supplementary file 1 — (zip 804 KB) [file 10858_2025_486_MOESM1_ESM.zip › SUPPINFO/01_XACT_examplepulseshapes/19F_120kHz_BRK/19F_120kHz_inv_td2_pm10_ppp.brk]

##TITLE= 19F_120kHz_inv_td2_pm10_ppp.brk
##JCAMP-DX=
##DATA TYPE= Shape Data
##OWNER= vm1188
##DATE= 2025-07-21
##Max_Amplitude= 20000.0
##PULSE_LENGTH= 0.0 us
##NPOINTS= 200
##XYPOINTS= (XY..XY)
100.0, -87.66615
100.0, 148.800485
100.0, 136.354695
100.0, 57.320843
100.0, 13.216163
100.0, -28.330171
100.0, -63.145999
100.0, -175.442105
100.0, -81.740662
100.0, -109.356395
100.0, 158.256794
100.0, 135.402675
100.0, 111.73252
100.0, 75.478971
100.0, 24.643262
100.0, -5.731827
100.0, -25.575709
100.0, -39.936662
100.0, -57.515307
100.0, -85.344028
100.0, -132.434415
100.0, -161.710464
100.0, -175.868212
100.0, 179.929752
100.0, 94.981771
100.0, -3.817734
100.0, 18.632898
100.0, 139.028471
100.0, 175.692192
100.0, 80.338585
100.0, -8.929294
100.0, -9.677855
100.0, -13.860014
100.0, -20.837533
100.0, -37.901021
100.0, -72.151419
100.0, -120.863959
100.0, -150.742985
100.0, -170.30283
100.0, 161.342768
100.0, 78.00516
100.0, 42.234064
100.0, 44.610365
100.0, 87.507762
100.0, 130.545251
100.0, 129.821662
100.0, 114.38622
100.0, 88.025024
100.0, 63.542267
100.0, 48.314207
100.0, 41.145894
100.0, 65.50133
100.0, 178.341991
100.0, -138.235035
100.0, -123.855374
100.0, -125.726687
100.0, -136.557982
100.0, -154.057747
100.0, -165.745259
100.0, -173.232715
100.0, -177.713079
100.0, 175.419435
100.0, 169.958366
100.0, -31.214023
100.0, -66.327628
100.0, -139.426537
100.0, 171.577261
100.0, 154.970024
100.0, 138.383273
100.0, 121.807925
100.0, 97.17315
100.0, 80.417676
100.0, 12.820012
100.0, -101.65167
100.0, -111.419613
100.0, -131.464099
100.0, -150.911904
100.0, 171.276402
100.0, 137.43914
100.0, -160.48559
100.0, -69.537793
100.0, -70.831444
100.0, -73.762163
100.0, -73.878916
100.0, -71.118695
100.0, -62.78403
100.0, -46.276176
100.0, -172.110789
100.0, -22.342966
100.0, -75.058314
100.0, -83.020324
100.0, -80.649694
100.0, -69.290785
100.0, 103.72459
100.0, 136.94028
100.0, 152.35183
100.0, 174.744171
100.0, -159.998979
100.0, -149.3231
100.0, -177.21361
100.0, 139.500258
100.0, 129.223909
100.0, 127.302727
100.0, 127.621779
100.0, 131.850933
100.0, 165.968019
100.0, -75.262596
100.0, -70.608501
100.0, -80.969384
100.0, -110.242771
100.0, -151.905705
100.0, -173.40305
100.0, -175.74834
100.0, -160.351828
100.0, -119.255422
100.0, -101.020593
100.0, -109.510091
100.0, -129.829306
100.0, -152.429362
100.0, -171.617082
100.0, 166.809706
100.0, 134.468929
100.0, 88.350939
100.0, 56.346179
100.0, 41.334428
100.0, 37.354893
100.0, 45.926568
100.0, 76.520389
100.0, 116.244933
100.0, 143.327983
100.0, 177.94727
100.0, 38.255694
100.0, 67.371118
100.0, 84.427733
100.0, 105.219282
100.0, 158.275184
100.0, -146.308094
100.0, -129.934011
100.0, -124.210268
100.0, -120.279026
100.0, -49.94195
100.0, -9.273276
100.0, -3.067342
100.0, -2.97008
100.0, -5.11403
100.0, -10.88643
100.0, -23.896857
100.0, -45.127681
100.0, -91.619667
100.0, 5.167441
100.0, 18.34219
100.0, 20.363944
100.0, 5.969327
100.0, 149.661811
100.0, 142.615504
100.0, 150.653957
100.0, 159.283081
100.0, 169.022843
100.0, -179.637203
100.0, -166.302743
100.0, -150.215039
100.0, 56.366505
100.0, 81.936419
100.0, 101.264766
100.0, 117.037972
100.0, 129.08311
100.0, 142.910977
100.0, 162.168241
100.0, -143.229138
100.0, -72.096827
100.0, -36.483709
100.0, 20.98904
100.0, 98.649209
100.0, 179.238035
100.0, -121.657448
100.0, -102.403669
100.0, -90.8207
100.0, -81.759588
100.0, -73.046224
100.0, -63.603107
100.0, -52.829588
100.0, -38.840077
100.0, -20.494697
100.0, -1.218358
100.0, 18.789141
100.0, 43.223276
100.0, 72.356148
100.0, 99.017183
100.0, 121.936458
100.0, 145.937308
100.0, 173.088567
100.0, -155.493538
100.0, -123.894038
100.0, -93.186022
100.0, -60.069561
100.0, -16.58116
100.0, 26.681883
100.0, 56.944471
100.0, 104.172276
100.0, -162.48517
##END= 
