# Supplementary material for: Single spin exact gradients for the optimization of complex pulses and pulse sequences
Source: J Biomol NMR. 2026 Feb 17;80(1):6. doi: 10.1007/s10858-025-00486-7 (PMC12913341; doi:10.1007/s10858-025-00486-7)
Supplement: Supplementary file 1 — (zip 804 KB) [file 10858_2025_486_MOESM1_ESM.zip › SUPPINFO/01_XACT_examplepulseshapes/19F_120kHz_BRK/19F_120kHz_inv_td2_pm10_ppp2.brk]

##TITLE= 19F_120kHz_inv_td2_pm10_ppp2.brk
##JCAMP-DX=
##DATA TYPE= Shape Data
##OWNER= vm1188
##DATE= 2025-07-21
##Max_Amplitude= 20000.0
##PULSE_LENGTH= 0.0 us
##NPOINTS= 200
##XYPOINTS= (XY..XY)
100.0, 65.315637
100.0, 146.985849
100.0, -165.126215
100.0, -166.133569
100.0, -127.00675
100.0, -97.177286
100.0, -85.875677
100.0, -72.182473
100.0, -54.882412
100.0, -34.180466
100.0, -8.926751
100.0, 23.139149
100.0, 66.125132
100.0, 109.53756
100.0, 144.504688
100.0, 174.413502
100.0, -150.553401
100.0, -98.927615
100.0, -46.481709
100.0, -12.725225
100.0, 11.068904
100.0, 29.649957
100.0, 40.864614
100.0, 39.859677
100.0, 24.717801
100.0, 7.941146
100.0, 2.032108
100.0, 6.541943
100.0, 21.685774
100.0, 54.838333
100.0, 99.524781
100.0, 129.363026
100.0, 148.748532
100.0, 165.380963
100.0, -176.330852
100.0, -153.577829
100.0, -119.228401
100.0, -72.519077
100.0, 4.1262
100.0, 78.602805
100.0, 125.605984
100.0, 165.929291
100.0, -152.922287
100.0, -39.326679
100.0, 22.831377
100.0, 43.590733
100.0, 56.360474
100.0, 62.739723
100.0, 63.355525
100.0, 47.130749
100.0, -36.808953
100.0, -69.439426
100.0, -77.885871
100.0, -84.224029
100.0, -97.792246
100.0, -127.985784
100.0, -155.483446
100.0, -156.636246
100.0, -140.531825
100.0, -126.176675
100.0, -119.55306
100.0, -122.157774
100.0, -128.614458
100.0, -136.00416
100.0, -141.415968
100.0, -144.155386
100.0, -141.674179
100.0, -120.872604
100.0, 4.051839
100.0, 17.835173
100.0, 15.40453
100.0, 6.291322
100.0, -9.99478
100.0, -35.385009
100.0, -57.951525
100.0, 133.512209
100.0, 115.038746
100.0, 98.956422
100.0, 87.946727
100.0, 77.682038
100.0, 57.173984
100.0, -48.768438
100.0, -74.624503
100.0, -81.67097
100.0, -84.387363
100.0, -87.094722
100.0, -92.4644
100.0, -101.145794
100.0, -114.30542
100.0, -129.704206
100.0, -152.887726
100.0, 171.292671
100.0, 129.718531
100.0, 97.421366
100.0, 64.451926
100.0, -41.603862
100.0, -71.983839
100.0, -83.998971
100.0, -92.617133
100.0, -99.142833
100.0, -105.023058
100.0, -110.608813
100.0, -107.794437
100.0, -26.315909
100.0, -116.995979
100.0, -166.543335
100.0, -166.92731
100.0, -175.794321
100.0, 175.28391
100.0, 169.022326
100.0, 166.016376
100.0, 166.425252
100.0, 171.93579
100.0, -172.411576
100.0, -125.378877
100.0, -86.082195
100.0, -76.183022
100.0, -79.964473
100.0, -92.39324
100.0, -112.735783
100.0, -139.436207
100.0, 42.639666
100.0, -20.553841
100.0, -26.469704
100.0, -39.459711
100.0, -123.205606
100.0, -166.008656
100.0, 177.156387
100.0, 161.563881
100.0, 142.831849
100.0, 118.19017
100.0, 85.758146
100.0, 51.529105
100.0, 24.759983
100.0, 3.313167
100.0, -12.46095
100.0, -22.139457
100.0, -21.725377
100.0, 1.538518
100.0, 17.953233
100.0, 19.334632
100.0, 12.139038
100.0, 3.946408
100.0, -5.61781
100.0, -23.402645
100.0, -70.561441
100.0, -156.068815
100.0, 164.662311
100.0, 123.066353
100.0, -52.665088
100.0, -112.459662
100.0, -128.005146
100.0, -139.157046
100.0, -146.714234
100.0, -153.418789
100.0, -155.90793
100.0, -74.881781
100.0, -35.442504
100.0, -21.794208
100.0, -153.302467
100.0, -52.259522
100.0, -109.952648
100.0, 3.663762
100.0, 1.856594
100.0, -7.397545
100.0, -15.700018
100.0, -19.250831
100.0, 10.361063
100.0, -88.620595
100.0, -96.457916
100.0, -55.553329
100.0, 29.887313
100.0, 90.03198
100.0, -98.616719
100.0, -43.960371
100.0, -62.60367
100.0, -68.694876
100.0, -58.565739
100.0, -46.10273
100.0, -139.846825
100.0, -136.151919
100.0, -13.590313
100.0, 56.368714
100.0, 9.488671
100.0, 3.13229
100.0, -95.642189
100.0, -10.34758
100.0, 96.219242
100.0, 43.230979
100.0, 109.994539
100.0, 69.446289
100.0, 58.114488
100.0, 51.081283
100.0, 42.892826
100.0, 18.877286
100.0, 166.297361
100.0, 120.068835
100.0, -4.651573
100.0, 135.571942
100.0, 30.64852
##END= 
