# Supplementary material for: Single spin exact gradients for the optimization of complex pulses and pulse sequences
Source: J Biomol NMR. 2026 Feb 17;80(1):6. doi: 10.1007/s10858-025-00486-7 (PMC12913341; doi:10.1007/s10858-025-00486-7)
Supplement: Supplementary file 1 — (zip 804 KB) [file 10858_2025_486_MOESM1_ESM.zip › SUPPINFO/01_XACT_examplepulseshapes/19F_120kHz_BRK/19F_120kHz_sat_td2_120u_10kHzRF_ppp.brk]

##TITLE= 19F_120kHz_sat_td2_120u_10kHzRF_ppp.brk
##JCAMP-DX=
##DATA TYPE= Shape Data
##OWNER= vm1188
##DATE= 2025-07-21
##Max_Amplitude= 10000.0
##PULSE_LENGTH= 0.0 us
##NPOINTS= 600
##XYPOINTS= (XY..XY)
100.0, 115.803082
100.0, -1.122624
100.0, 117.41947
100.0, -136.975441
100.0, -25.784936
100.0, -15.226414
100.0, 19.847348
100.0, 134.460569
100.0, -145.179645
100.0, -101.303189
100.0, -64.800323
100.0, -54.42133
100.0, -141.192155
100.0, 155.978682
100.0, 152.989041
100.0, 177.415462
100.0, -154.959852
100.0, 82.108215
100.0, 96.253388
100.0, 82.766104
100.0, 67.623107
100.0, 50.0661
100.0, 31.758317
100.0, 14.872118
100.0, -0.745608
100.0, -16.038596
100.0, -32.128293
100.0, -50.412246
100.0, -71.81545
100.0, -96.034315
100.0, -120.988465
100.0, -144.752127
100.0, -167.188961
100.0, 168.407831
100.0, 129.601633
100.0, 12.35393
100.0, -110.838661
100.0, -175.533123
100.0, 150.627963
100.0, 121.235764
100.0, 81.482406
100.0, 27.937088
100.0, -19.768438
100.0, -58.270826
100.0, -100.371318
100.0, -154.591801
100.0, 152.449071
100.0, 110.094943
100.0, 70.926515
100.0, 31.854714
100.0, -5.204772
100.0, -42.861631
100.0, -100.435583
100.0, 161.04553
100.0, 102.363193
100.0, 57.957034
100.0, 15.070325
100.0, -20.971868
100.0, -49.630219
100.0, -74.634049
100.0, -99.444304
100.0, -125.935955
100.0, -153.784744
100.0, 179.159427
100.0, 153.174965
100.0, 126.021702
100.0, 86.594504
100.0, 9.992128
100.0, -54.676906
100.0, -151.27715
100.0, 165.378319
100.0, 140.425067
100.0, 117.439686
100.0, 88.828158
100.0, 48.951375
100.0, 6.790066
100.0, -25.876878
100.0, -55.414235
100.0, -90.176575
100.0, -130.166778
100.0, -167.593087
100.0, 107.349934
100.0, 31.518961
100.0, 8.993844
100.0, -6.674374
100.0, -20.471218
100.0, -35.16763
100.0, -54.388048
100.0, -85.14918
100.0, -132.859399
100.0, -175.92038
100.0, 154.063243
100.0, 125.953261
100.0, 90.355051
100.0, 39.60282
100.0, -118.629263
100.0, -172.334427
100.0, 166.48632
100.0, 150.647814
100.0, 135.619147
100.0, 118.432672
100.0, 93.521467
100.0, 48.867333
100.0, -5.760925
100.0, -38.675436
100.0, -58.67778
100.0, -73.838266
100.0, -87.158108
100.0, -100.417143
100.0, -116.076552
100.0, -142.67372
100.0, 138.998076
100.0, 67.198443
100.0, 38.012236
100.0, 16.507435
100.0, -2.974329
100.0, -22.564426
100.0, -47.080683
100.0, -160.557043
100.0, 127.005149
100.0, 107.988833
100.0, 93.459704
100.0, 78.83686
100.0, 60.77619
100.0, 27.148618
100.0, -67.198755
100.0, -117.438551
100.0, -135.94523
100.0, -148.107152
100.0, -159.21297
100.0, -171.394574
100.0, 171.626168
100.0, 138.790086
100.0, 67.70917
100.0, 21.618517
100.0, -0.419173
100.0, -17.199795
100.0, -33.89185
100.0, -53.401674
100.0, -79.518817
100.0, -116.184341
100.0, -157.448393
100.0, 167.593022
100.0, 137.295613
100.0, 102.84513
100.0, 57.854437
100.0, 15.489215
100.0, -12.436281
100.0, -32.828928
100.0, -50.109619
100.0, -70.964396
100.0, -125.37946
100.0, -36.605916
100.0, -93.956145
100.0, -172.553367
100.0, 160.867047
100.0, 149.341784
100.0, 141.65851
100.0, 136.167087
100.0, 131.993735
100.0, 128.560152
100.0, 125.859855
100.0, 124.057832
100.0, 123.722961
100.0, 128.730946
100.0, -174.010189
100.0, 71.026274
100.0, 53.33019
100.0, 23.103528
100.0, -7.313678
100.0, -27.010242
100.0, -37.797973
100.0, -44.681081
100.0, -49.698652
100.0, -54.311046
100.0, -60.16943
100.0, -70.648405
100.0, -154.064894
100.0, 107.477357
100.0, 69.408863
100.0, 37.131366
100.0, 21.861596
100.0, 16.44895
100.0, 15.134611
100.0, 14.535591
100.0, 12.151799
100.0, 1.532545
100.0, -78.986919
100.0, -141.051825
100.0, -152.429929
100.0, -159.427514
100.0, -166.596932
100.0, -174.794188
100.0, 177.431666
100.0, 177.46202
100.0, -137.652062
100.0, -92.0354
100.0, -87.291957
100.0, -89.66871
100.0, -93.169313
100.0, -97.610724
100.0, -104.226592
100.0, -125.398552
100.0, 124.682385
100.0, 99.239771
100.0, 94.981831
100.0, 94.998084
100.0, 97.05687
100.0, 99.841534
100.0, 102.091259
100.0, 102.606345
100.0, 99.574221
100.0, 89.378421
100.0, -65.847954
100.0, -126.805929
100.0, -152.590926
100.0, 145.594009
100.0, 77.482938
100.0, 50.090563
100.0, 34.072199
100.0, 21.935524
100.0, 11.740962
100.0, 1.533724
100.0, -8.584176
100.0, -19.045383
100.0, -14.486969
100.0, -98.404576
100.0, 130.869341
100.0, -113.429923
100.0, -107.005946
100.0, -151.960251
100.0, 156.44321
100.0, 125.357831
100.0, 86.361185
100.0, 45.554329
100.0, 15.833272
100.0, -3.735558
100.0, -18.580327
100.0, -31.841435
100.0, -46.008906
100.0, -63.08554
100.0, -84.711869
100.0, -110.284763
100.0, -133.379281
100.0, -149.276725
100.0, -158.538548
100.0, -162.131697
100.0, -162.116062
100.0, 173.276707
100.0, 41.37405
100.0, 64.311516
100.0, 79.945962
100.0, 99.528938
100.0, -36.644285
100.0, -33.788692
100.0, -9.34185
100.0, 21.343795
100.0, 65.789703
100.0, 153.722569
100.0, -112.035861
100.0, -83.256751
100.0, -89.977921
100.0, -127.110271
100.0, -156.135707
100.0, -164.704984
100.0, -164.794505
100.0, -157.385639
100.0, -134.773737
100.0, -81.424987
100.0, 128.212471
100.0, -138.135707
100.0, 127.245408
100.0, 128.415515
100.0, 126.063968
100.0, 123.692334
100.0, 121.117094
100.0, 118.686864
100.0, 116.345058
100.0, 113.837716
100.0, 111.105706
100.0, 108.118808
100.0, 103.533879
100.0, 95.511068
100.0, 73.669018
100.0, 8.390399
100.0, -3.38643
100.0, 74.234951
100.0, 64.413461
100.0, 52.318019
100.0, 41.513144
100.0, 34.282905
100.0, 31.570868
100.0, 34.254567
100.0, 43.06236
100.0, 55.911074
100.0, 66.813392
100.0, 69.918276
100.0, 64.125302
100.0, 52.809606
100.0, 43.992073
100.0, 44.014175
100.0, 52.973351
100.0, 64.472503
100.0, 70.284057
100.0, 67.000642
100.0, 55.621009
100.0, 42.502114
100.0, 33.914676
100.0, 31.431964
100.0, 34.477966
100.0, 42.073953
100.0, 52.820228
100.0, 64.516637
100.0, 72.04707
100.0, -5.897185
100.0, 11.226003
100.0, 74.731157
100.0, 95.918592
100.0, 103.556094
100.0, 108.064438
100.0, 111.136464
100.0, 113.786948
100.0, 116.452105
100.0, 118.865604
100.0, 121.322057
100.0, 123.752048
100.0, 126.356861
100.0, 128.171511
100.0, 126.335192
100.0, -136.388338
100.0, 131.108562
100.0, -79.914649
100.0, -135.149935
100.0, -158.24976
100.0, -165.873941
100.0, -165.383104
100.0, -155.042375
100.0, -123.86333
100.0, -89.722413
100.0, -85.610839
100.0, -115.462985
100.0, 146.977563
100.0, 62.598538
100.0, 20.053019
100.0, -12.60657
100.0, -43.924343
100.0, -21.81942
100.0, 104.505471
100.0, 79.893399
100.0, 62.003417
100.0, 41.893388
100.0, -175.806272
100.0, -169.551561
100.0, -164.546318
100.0, -158.100174
100.0, -147.693934
100.0, -131.798871
100.0, -109.702942
100.0, -84.899815
100.0, -63.099729
100.0, -45.634677
100.0, -31.239251
100.0, -17.974176
100.0, -3.261995
100.0, 15.599622
100.0, 44.856611
100.0, 86.694499
100.0, 125.90475
100.0, 157.420279
100.0, -153.867699
100.0, -106.173477
100.0, -112.271561
100.0, 130.6649
100.0, -98.258153
100.0, -15.855516
100.0, -17.504105
100.0, -8.977192
100.0, 1.576443
100.0, 12.102649
100.0, 22.136383
100.0, 34.042457
100.0, 49.891534
100.0, 78.286873
100.0, 146.402841
100.0, -153.037805
100.0, -127.970717
100.0, -63.234034
100.0, 90.195604
100.0, 99.640295
100.0, 102.414262
100.0, 101.948355
100.0, 99.539224
100.0, 96.619882
100.0, 94.629239
100.0, 94.606751
100.0, 99.474099
100.0, 127.238929
100.0, -123.71212
100.0, -104.178505
100.0, -97.992237
100.0, -93.863809
100.0, -90.442975
100.0, -88.231682
100.0, -92.395819
100.0, -137.257851
100.0, 176.615664
100.0, 176.78923
100.0, -175.573323
100.0, -167.01919
100.0, -159.77593
100.0, -152.551691
100.0, -141.009214
100.0, -76.750668
100.0, 1.791234
100.0, 11.946911
100.0, 14.403758
100.0, 15.100147
100.0, 16.193913
100.0, 21.500298
100.0, 36.110696
100.0, 68.721318
100.0, 108.299928
100.0, -152.973824
100.0, -70.883782
100.0, -60.245482
100.0, -54.656537
100.0, -50.044439
100.0, -45.004058
100.0, -38.177182
100.0, -26.907224
100.0, -6.74989
100.0, 24.503903
100.0, 54.284235
100.0, 72.822459
100.0, -174.327813
100.0, 129.49495
100.0, 123.220044
100.0, 123.621555
100.0, 125.57774
100.0, 128.40732
100.0, 132.002115
100.0, 136.477828
100.0, 141.882846
100.0, 149.648962
100.0, 161.344546
100.0, -164.576954
100.0, -51.94154
100.0, -137.598613
100.0, -53.873089
100.0, -83.793426
100.0, -52.556761
100.0, -32.545297
100.0, -10.680983
100.0, 17.835562
100.0, 58.650282
100.0, 102.390575
100.0, 137.66514
100.0, 168.544432
100.0, -156.860632
100.0, -116.484564
100.0, -79.922342
100.0, -53.328581
100.0, -33.548002
100.0, -16.955223
100.0, -0.320215
100.0, 21.651949
100.0, 69.238143
100.0, 140.30681
100.0, 171.880174
100.0, -171.592584
100.0, -159.457016
100.0, -148.185352
100.0, -135.748211
100.0, -116.59707
100.0, -63.499823
100.0, 28.87534
100.0, 62.359507
100.0, 80.268853
100.0, 94.371638
100.0, 108.231108
100.0, 126.274837
100.0, -153.46696
100.0, -45.114222
100.0, -21.142853
100.0, -1.722419
100.0, 17.658457
100.0, 38.863304
100.0, 68.360531
100.0, 143.397753
100.0, -140.252189
100.0, -115.326653
100.0, -100.322299
100.0, -87.314482
100.0, -73.902482
100.0, -58.389761
100.0, -37.823955
100.0, -4.239645
100.0, 50.515315
100.0, 94.787189
100.0, 119.607289
100.0, 136.596721
100.0, 151.313557
100.0, 166.454218
100.0, -174.218982
100.0, -106.557256
100.0, 49.59618
100.0, 92.277941
100.0, 126.578447
100.0, 155.041721
100.0, -173.904537
100.0, -130.124748
100.0, -83.549156
100.0, -53.599294
100.0, -34.615411
100.0, -19.96133
100.0, -6.098707
100.0, 9.68247
100.0, 32.741883
100.0, 112.157962
100.0, -165.908099
100.0, -128.01134
100.0, -88.701025
100.0, -54.422648
100.0, -24.861836
100.0, 8.483257
100.0, 51.216651
100.0, 90.469045
100.0, 118.495985
100.0, 141.422232
100.0, 167.16696
100.0, -146.249552
100.0, -49.554293
100.0, 14.350425
100.0, 89.553166
100.0, 127.318135
100.0, 154.107011
100.0, 179.990249
100.0, -152.742894
100.0, -124.975804
100.0, -98.647346
100.0, -73.935617
100.0, -48.819881
100.0, -19.819976
100.0, 16.869408
100.0, 59.654728
100.0, 104.259923
100.0, 166.166257
100.0, -95.38267
100.0, -40.76865
100.0, -3.273665
100.0, 34.010217
100.0, 72.769834
100.0, 111.638467
100.0, 154.575033
100.0, -151.735637
100.0, -98.48624
100.0, -57.130413
100.0, -18.196778
100.0, 30.384533
100.0, 83.274427
100.0, 122.244711
100.0, 151.964001
100.0, -172.611814
100.0, -105.295818
100.0, 20.647579
100.0, 132.721149
100.0, 169.10206
100.0, -166.831616
100.0, -144.381004
100.0, -120.634086
100.0, -95.653912
100.0, -71.637258
100.0, -50.223974
100.0, -32.04165
100.0, -15.89096
100.0, -0.660502
100.0, 14.913615
100.0, 31.612327
100.0, 49.6042
100.0, 67.337774
100.0, 82.049079
100.0, 97.949653
100.0, 81.638222
100.0, -154.719709
100.0, 174.719055
100.0, 155.743768
100.0, 156.116554
100.0, -139.522884
100.0, -52.721506
100.0, -65.189165
100.0, -103.464651
100.0, -148.020279
100.0, 132.125268
100.0, 14.7472
100.0, -16.61935
100.0, -23.810832
100.0, -141.013462
100.0, 116.722147
100.0, -3.833983
100.0, 114.699487
##END= 
