# Supplementary material for: Single spin exact gradients for the optimization of complex pulses and pulse sequences
Source: J Biomol NMR. 2026 Feb 17;80(1):6. doi: 10.1007/s10858-025-00486-7 (PMC12913341; doi:10.1007/s10858-025-00486-7)
Supplement: Supplementary file 1 — (zip 804 KB) [file 10858_2025_486_MOESM1_ESM.zip › SUPPINFO/01_XACT_examplepulseshapes/19F_120kHz_BRK/BEBOP_BW120_pow10_pm10_1400u_ppaptanhap.brk]

##TITLE= BEBOP_BW120_pow10_pm10_1400u_ppaptanhap.brk
##JCAMP-DX=
##DATA TYPE= Shape Data
##OWNER= vm1188
##DATE= 2025-07-21
##Max_Amplitude= 22275.850045
##PULSE_LENGTH= 0.0 us
##NPOINTS= 700
##XYPOINTS= (XY..XY)
57.240869, -5.512168
74.912007, -7.134405
97.431104, -9.022826
100.0, -10.969975
100.0, -12.323046
100.0, -14.183296
100.0, -18.812037
100.0, -28.112145
89.775676, -41.240455
59.473496, -55.649865
37.414869, -69.720737
19.313513, -83.129639
2.078818, 82.844201
27.375352, 66.145611
44.968065, 46.371441
35.499903, 25.454495
10.574105, -176.025539
75.85808, 161.591808
100.0, 140.471197
100.0, 120.361975
57.827242, 96.623615
5.198318, -111.392793
31.777019, -140.411708
14.577839, -170.278781
14.609529, -21.167726
24.978274, -52.824068
22.560349, -85.992463
37.120481, -120.970955
72.618847, -156.631935
87.811837, 169.050411
42.377381, 132.390039
42.928393, -88.952117
89.859704, -129.988523
49.7066, -173.311268
30.493554, -38.416578
60.466932, -79.303824
20.858867, -121.426193
24.346055, 13.684304
14.705402, -29.832025
32.182977, 106.8909
57.881879, 64.600953
49.402528, 23.502685
46.211277, -18.783519
66.269733, -59.774101
71.868279, -99.133462
27.903347, -141.209723
27.890236, -4.820053
23.365438, -47.567592
44.615466, 88.851654
95.897137, 49.357799
71.437241, 11.741777
5.27274, -30.162301
22.562255, 107.503603
8.270115, -114.336908
43.239721, -154.899998
39.091523, 165.591379
17.629242, 125.147599
21.563706, 84.174944
47.737587, 44.189165
56.257929, 5.922067
31.032022, -33.470474
1.72025, -73.849176
1.917413, -114.050858
25.280855, -154.096426
41.251741, 167.038455
38.417083, 128.39548
34.380233, 89.571789
45.021751, 51.035204
58.378493, 13.303382
48.435857, -23.977969
9.512289, -62.648147
30.752137, 77.924478
36.656741, 38.822373
2.554416, -0.536634
40.921096, 141.273931
59.10145, 104.991004
46.99133, 68.451418
27.137746, 30.930736
18.990403, -6.731307
18.810775, -44.10538
15.235714, -81.258568
13.955072, -118.685657
31.542539, -156.739123
64.734302, 165.651961
82.896461, 131.086819
62.682281, 97.708732
17.350989, 61.634182
13.92266, -155.437086
9.333428, 167.769425
13.611956, -48.978614
26.549132, -84.618329
26.011442, -120.113713
29.509458, -156.101324
44.597116, 168.296745
55.865708, 133.831781
47.00115, 100.001819
25.028, 65.433114
13.581573, 30.093066
24.951533, -5.327909
46.643448, -39.943287
57.462671, -73.229944
49.993731, -106.43851
33.988297, -140.742838
23.344057, -175.320212
23.202108, 150.894209
28.142923, 117.534157
30.202211, 84.016444
26.929587, 50.487696
23.473066, 17.086591
27.497089, -16.249517
40.125036, -49.234193
52.069185, -81.44911
51.772391, -113.366992
38.987412, -145.8987
28.002518, -178.808885
33.168738, 148.473069
52.004114, 116.268366
66.968281, 85.303202
64.745734, 54.868056
49.786994, 23.451311
37.758089, -8.677704
37.092721, -40.68137
41.27972, -72.156187
39.927039, -102.967267
31.6245, -133.549017
22.5228, -164.216128
16.167848, 165.075015
10.08012, 134.38154
2.901029, 103.749472
0.035817, 73.185182
8.100952, 42.5063
25.124125, 11.88716
40.575637, -17.851886
45.960874, -46.780872
41.81948, -75.8858
34.030765, -105.360725
26.089166, -134.871262
18.299905, -164.447181
14.168068, 165.811535
21.839638, 135.861581
44.735532, 105.815403
72.30609, 76.759597
85.574383, 49.583174
73.815241, 22.749026
44.519417, -5.54805
17.816637, -34.619941
9.803107, -63.324875
21.063393, -91.697874
40.062947, -119.651056
54.05418, -146.849518
56.511172, -173.501819
47.79115, 159.858462
32.934854, 132.9259
19.371909, 105.821073
13.522356, 78.84224
16.558693, 52.0867
23.562396, 25.652952
28.817861, -0.339654
32.08991, -26.166201
37.85029, -52.046161
47.48824, -77.637199
53.646435, -102.56868
45.702167, -127.305092
22.222358, -152.917713
2.926288, 0.642034
10.120666, -25.684611
7.125852, 127.888922
35.247078, 101.468426
53.345985, 76.281539
52.701504, 52.040626
42.624346, 27.378842
38.734365, 2.087403
46.617719, -23.01118
56.695256, -46.924294
55.11969, -69.670114
37.379268, -92.646605
11.319494, -116.763263
10.11505, 38.641704
18.473567, 14.575017
13.326628, -8.729983
1.039839, 148.405475
19.683529, 125.668888
38.066497, 102.935995
51.896785, 80.115754
58.39977, 57.101264
57.90552, 34.05515
52.786037, 11.337344
44.178155, -11.085882
30.660258, -33.551
11.955594, -56.082472
5.911106, 101.494184
11.573091, 78.893761
3.282149, -124.598321
34.258346, -148.544404
64.024441, -170.595613
75.626191, 170.438359
65.236421, 152.549948
42.62404, 133.415671
22.849578, 112.941105
15.333554, 92.123666
18.965621, 71.615873
27.182857, 51.566616
35.783172, 31.652962
45.122419, 11.582773
55.476214, -8.419611
62.01044, -28.0376
56.768885, -47.587634
36.597314, -67.718946
8.73803, -88.226256
12.641912, 71.755576
16.649985, 52.203418
3.061326, 32.451931
18.910208, -167.296232
38.491548, 173.717167
50.105542, 155.634701
53.450547, 138.079965
49.465814, 120.709853
37.750794, 103.239866
18.191052, 85.352184
5.209672, -112.998499
23.318804, -131.395528
26.515097, -149.581721
11.496683, -167.814275
16.022062, -6.093125
45.089669, -23.782843
66.266079, -40.363771
75.505071, -55.993459
73.134018, -71.324512
60.860502, -87.099962
40.780624, -103.795022
17.337801, -121.266189
1.18727, 41.280384
5.665687, 24.513147
7.555393, -171.678602
32.537668, 172.52758
56.025129, 157.477961
65.431089, 143.059215
56.742935, 128.318551
36.696089, 112.810927
17.557442, 97.087467
8.242356, 81.537409
9.304236, 66.025305
15.216703, 50.582779
20.85567, 35.406299
26.038362, 20.414387
34.298718, 5.34065
47.689951, -9.812612
62.763224, -24.476364
71.907988, -37.961816
68.989587, -50.399583
53.707415, -62.730353
31.483152, -75.686352
9.987677, -89.246359
5.094587, 76.982609
12.022318, 63.290062
11.553016, 49.800729
4.428768, 36.603542
9.211845, -156.207957
27.973132, -168.527214
47.217814, 179.852359
59.787029, 169.049467
59.686031, 158.559819
45.994196, 147.351954
24.073906, 134.926333
2.886869, 121.859876
10.418069, -71.00203
14.618589, -83.3681
13.850982, -95.36434
13.240788, -107.106486
14.601889, -118.559065
15.54537, -129.642279
12.275054, -140.425993
3.453526, -151.0642
8.071396, 18.509492
17.128214, 8.501839
20.067962, -1.171269
17.338736, -10.873906
12.938707, -20.811866
11.235748, -30.896404
13.579632, -40.951959
17.58641, -50.836152
19.693235, -60.482468
18.6795, -69.937517
17.194751, -79.295226
19.996969, -88.652654
30.033244, -98.087202
45.249838, -107.436085
58.832367, -116.231253
63.19929, -124.248966
54.866401, -131.917867
36.565928, -139.787444
15.519664, -147.869615
0.683754, 24.219204
7.933979, 16.736028
6.819883, 9.654017
0.933508, 2.790496
6.019241, 175.884699
12.270392, 168.699011
18.078935, 161.192845
24.038112, 153.599183
29.237213, 146.328265
31.185267, 139.707182
27.701819, 133.665619
19.039023, 127.731975
8.451826, 121.485635
0.827477, 114.968109
0.061435, 108.548646
6.625813, 102.479475
17.101246, 96.71129
26.247525, 91.049372
30.28992, 85.352446
29.249565, 79.599002
26.800864, 73.813482
27.725464, 67.999927
34.511897, 62.308825
45.34975, 57.258576
55.143574, 53.433385
58.694015, 50.727185
53.37932, 48.147833
40.166788, 44.650342
23.253859, 40.082957
8.105381, 35.155506
1.480388, -149.379701
5.057197, -153.290468
4.845987, -156.792513
3.653967, -160.22603
2.942201, -163.815247
2.107957, -167.582482
0.724821, 8.662844
7.06918, 5.344808
16.846425, 3.030214
28.273745, 2.012779
38.429708, 1.787307
44.19344, 1.106135
43.979754, -1.099433
39.095513, -4.750326
32.479285, -8.704702
26.064086, -11.783503
20.08727, -13.594095
14.314483, -14.5368
8.946746, -15.276604
4.625902, -16.214122
2.299135, -17.342473
3.020005, -18.50388
7.235493, -19.66499
13.993723, -20.83785
20.94849, -21.799269
25.444799, -22.144101
26.234331, -21.713217
24.333025, -20.776769
21.99639, -19.752085
21.120188, -18.966096
22.627708, -18.706895
26.436069, -19.204511
31.202638, -20.282823
34.264439, -21.112132
32.75598, -20.731472
25.64847, -18.987625
14.431234, -16.72389
1.472433, -14.965675
11.552006, 165.956732
23.429318, 166.593867
32.897252, 167.874956
39.046925, 170.306593
41.225876, 173.485934
38.096279, 176.423686
28.059959, 178.524586
11.134894, -179.759533
10.284905, 2.508432
32.143734, 5.566839
49.826418, 8.613731
59.747979, 10.78766
60.646322, 12.293874
53.321575, 14.243797
39.975037, 17.447048
24.050816, 21.640968
9.324791, 25.938924
1.46112, -150.232805
6.799237, -146.815546
5.930447, -143.481787
1.09265, 40.022948
12.908159, 43.945008
26.606081, 48.666252
38.336935, 54.475774
44.638175, 61.140978
43.445716, 67.863304
34.478235, 73.781233
19.525475, 78.581374
2.231418, 82.69395
13.336079, -93.078516
24.557722, -88.136633
31.050795, -82.368107
33.858263, -76.091934
33.92657, -69.899777
31.341241, -64.351979
25.869565, -59.478924
17.703268, -54.616173
7.563462, -48.99997
3.273257, 137.493801
13.089172, 144.401917
20.519284, 151.387826
25.266074, 158.561853
28.09812, 166.043226
30.30302, 173.614546
32.370483, -178.937391
32.927495, -171.435036
29.923507, -163.612847
23.16151, -155.56392
15.426105, -147.485628
11.423079, -139.138007
15.292929, -130.009966
27.831238, -120.154482
45.384397, -110.501339
61.605367, -101.986306
70.528157, -94.455574
68.897812, -86.723746
57.29101, -77.820843
39.655375, -67.946876
21.023029, -58.089137
5.128828, -48.941338
6.31432, 139.72364
13.162497, 148.703152
16.293961, 158.460989
17.054484, 168.736863
16.700223, 179.046226
16.130324, -170.792139
15.590718, -160.722264
14.183327, -150.63261
9.774329, -140.231157
0.260517, 51.030427
17.393401, 63.582755
39.892764, 77.054045
61.967941, 90.00479
76.175042, 101.01093
77.595761, 110.302077
65.465892, 119.67453
42.45349, 130.687407
13.757143, 143.346363
14.449008, -23.600795
37.188646, -11.455317
52.039125, -0.499598
58.647573, 10.170677
57.412766, 21.730597
49.156248, 34.598141
35.035048, 48.479814
16.14083, 63.01389
6.393608, -102.136517
30.893187, -87.483344
54.572192, -73.615186
73.472677, -60.807947
83.300573, -48.640238
80.880988, -36.125424
65.978522, -22.498073
42.439408, -7.790093
16.812913, 7.455608
4.920659, -157.314946
20.148902, -142.465768
29.891267, -128.027808
36.421107, -113.695872
40.805239, -99.073346
42.752412, -83.970404
42.246186, -68.589425
40.517588, -53.350138
38.850242, -38.406918
36.143225, -23.50585
27.949857, -8.167499
9.19935, 8.227925
20.369257, -154.094307
52.700597, -136.117356
74.971022, -119.262727
78.731871, -103.583287
66.527435, -87.923761
50.261394, -71.622404
42.088376, -55.000483
44.771477, -38.676416
49.891991, -22.906959
45.650096, -6.972971
27.59361, 10.346631
3.690955, 28.990176
11.669693, -132.504343
10.581986, -114.761362
2.056315, 83.095179
13.987995, 101.709533
16.615423, 120.664587
12.344603, 139.527235
10.545414, 158.538108
17.004357, 177.880823
27.874733, -162.940228
33.628689, -144.302369
29.041892, -125.838814
18.757168, -107.139241
12.578401, -88.205264
15.178568, -69.179093
21.294028, -50.298268
21.93477, -31.553913
14.475522, -12.297965
5.840769, 8.004413
5.847194, 29.038434
16.462035, 50.174344
28.613826, 70.987812
30.732637, 91.423851
19.920303, 111.952988
4.638776, 132.912084
3.238823, -26.117069
0.987119, 174.489098
11.755504, -164.832495
19.529465, -143.626704
19.232673, -122.245075
12.97459, -101.03547
6.185611, -79.522925
4.001759, -57.20062
10.731137, -34.210396
29.682343, -10.583977
60.27988, 13.707494
93.814426, 37.277404
100.0, 58.460297
100.0, 78.677858
95.888791, 100.451157
72.546054, 124.388831
62.665557, 149.490199
66.843944, 174.082072
69.587791, -162.948811
57.088564, -140.403638
32.268815, -116.628557
11.915142, -91.947338
9.025192, -67.195978
19.488425, -42.757238
28.211253, -18.939547
26.573, 4.707479
19.482768, 28.865768
15.85872, 53.329445
14.913524, 77.611248
6.063612, 101.981029
15.654856, -53.260234
37.450491, -28.594716
37.074477, -3.550661
5.64349, 23.105559
39.464782, -129.717984
68.677984, -104.062614
67.558787, -79.765724
48.492699, -55.216961
35.37383, -29.181329
38.062272, -2.378558
45.688515, 23.594006
43.870386, 49.304394
35.409115, 75.995903
39.11763, 103.805197
65.434289, 131.9574
98.380906, 158.112735
100.0, -177.619001
84.144467, -151.613019
45.321817, -122.562348
25.547913, -92.059683
35.571131, -61.673245
53.627003, -32.823542
52.288875, -4.963659
29.303116, 23.600852
8.38349, 52.698524
10.475461, 81.852833
28.929146, 110.901637
37.882284, 139.087143
22.87874, 167.313709
2.169537, 16.634445
9.292814, 45.850245
12.232409, -104.866984
43.964018, -74.954539
59.957263, -46.136423
55.923919, -18.067981
50.043252, 11.183646
56.753751, 41.486509
67.810614, 71.840798
64.589035, 101.29512
46.998936, 130.400215
37.547094, 161.276386
50.659591, -166.407633
69.457732, -135.390266
63.771229, -105.548755
29.168608, -74.482225
0.761063, 137.822789
7.641212, -8.577473
43.853445, 25.253393
64.921086, 56.051502
48.987657, 86.18922
19.22871, 118.665313
14.541172, 152.244092
39.502987, -174.287576
61.188771, -142.80019
55.56786, -112.099244
36.68408, -79.553611
34.788797, -46.064481
54.354734, -12.957286
70.403384, 18.626198
65.468555, 49.883443
50.443573, 82.843694
45.423907, 116.401552
50.235227, 149.338576
48.043741, -177.847023
32.767441, -144.291638
16.933323, -110.099101
10.374913, -75.865923
5.96268, -41.647859
5.465277, 173.440343
16.251274, -150.640242
10.851996, -115.55819
8.543256, 98.763567
22.847883, 133.213837
22.402799, 168.063204
18.458184, -156.261884
24.639959, -120.164954
39.040444, -84.571497
52.302422, -49.461678
62.120443, -14.450365
67.709132, 20.287197
59.17555, 55.281968
29.995469, 92.208029
1.03645, -49.449586
2.949136, -11.422507
25.168554, -153.214319
48.54018, -116.124357
43.391107, -80.008898
27.485178, -42.718154
28.302884, -5.279784
38.159846, 31.65295
29.003208, 69.127963
4.71252, 107.85297
3.248961, 146.826987
36.225472, -174.352236
64.905185, -136.654724
58.538117, -99.881341
41.8688, -61.788458
52.421156, -22.601457
74.335457, 15.441801
61.807724, 51.938452
18.897647, 90.430742
4.77969, 131.304119
44.610866, 173.115475
83.901016, -148.112764
70.299287, -112.078261
31.656012, -73.500001
32.529396, -32.302229
76.826477, 9.703926
100.0, 47.007598
90.105152, 82.127109
55.751967, 121.330486
24.12436, 161.863246
17.404693, 22.853535
69.654567, 64.39325
91.497773, 104.142255
62.435319, 145.201968
26.545927, -173.12669
27.680562, -132.70954
39.419954, -92.272776
10.653617, -49.956149
41.33226, 173.416327
49.567071, -145.015911
0.939143, -102.55704
43.641794, 121.228223
37.949655, 164.996764
7.431523, -153.49597
9.503679, 67.920581
13.862736, 110.441935
20.275947, 152.679874
22.66949, -164.518162
17.540481, -121.712242
23.66929, -79.079651
41.505066, -36.422188
44.764883, 7.23391
31.982485, 52.874345
40.737756, 94.364866
79.459926, 131.166638
95.83888, 165.57169
45.954518, -160.408698
41.103455, 57.270811
93.654468, 92.898764
79.464087, 125.853494
31.46881, 160.483967
7.965314, 13.195787
29.859167, 41.781158
41.811694, 68.67424
41.345301, 94.905936
20.948136, 120.994485
6.218358, -33.031344
2.67301, -9.243408
59.814337, -166.311584
100.0, -145.25502
100.0, -131.70147
100.0, -123.74397
100.0, -114.155513
100.0, -96.912156
15.262737, 103.79151
80.2073, 117.188374
81.959958, 128.725702
42.658782, 142.694036
0.688227, -24.5077
21.014336, -16.200172
11.048619, -11.257967
22.088068, 172.902
64.026535, 177.114752
100.0, -179.825919
100.0, 0.76576
##END= 
