# Supplementary material for: Single spin exact gradients for the optimization of complex pulses and pulse sequences
Source: J Biomol NMR. 2026 Feb 17;80(1):6. doi: 10.1007/s10858-025-00486-7 (PMC12913341; doi:10.1007/s10858-025-00486-7)
Supplement: Supplementary file 1 — (zip 804 KB) [file 10858_2025_486_MOESM1_ESM.zip › SUPPINFO/01_XACT_examplepulseshapes/19F_120kHz_BRK/BEBOP_BW120_pow10_pm10_1400u_ppaptanhp.brk]

##TITLE= BEBOP_BW120_pow10_pm10_1400u_ppaptanhp.brk
##JCAMP-DX=
##DATA TYPE= Shape Data
##OWNER= vm1188
##DATE= 2025-07-21
##Max_Amplitude= 31615.026242
##PULSE_LENGTH= 0.0 us
##NPOINTS= 700
##XYPOINTS= (XY..XY)
25.270112, 8.720728
17.305377, 3.271581
16.1894, -21.246968
22.279419, -35.270589
30.347071, -38.53269
37.323386, -40.291859
42.416433, -44.366692
46.613452, -52.296925
51.604838, -61.415275
57.553342, -70.466529
62.368519, -77.586538
63.452658, -83.837224
59.744613, -90.775204
52.483477, -101.329951
44.208771, -111.105062
37.025749, -125.063182
31.208976, -136.893486
25.758134, -148.149722
19.750484, -161.482875
13.65859, 174.085475
10.934728, 130.285985
14.477758, 86.161137
19.857702, 67.302608
24.08718, 54.768525
26.547097, 45.381604
27.565287, 36.990805
27.477664, 30.160281
26.267143, 24.380754
23.846243, 18.06319
20.282658, 9.362577
15.837772, -5.646952
12.035108, -31.79359
9.699478, -68.788601
8.325872, -106.868493
7.188996, -146.837888
8.332866, 170.002198
11.821235, 141.841808
14.645383, 134.324656
15.312387, 138.559509
14.791267, 153.680342
15.916025, 176.617048
18.849992, -166.990373
20.791292, -159.118225
19.822354, -155.355986
16.05694, -149.694264
11.595797, -132.071056
10.921747, -101.511226
15.402449, -87.264361
21.77109, -90.667329
28.130757, -99.203137
33.201858, -108.475914
35.593109, -116.314543
34.372472, -121.518898
29.670467, -121.083018
23.735498, -109.23607
21.017247, -82.202209
24.950332, -59.505361
29.978274, -48.544699
31.366604, -45.59391
27.586768, -45.924734
19.714656, -47.104612
10.468744, -38.991004
5.663114, -8.392538
6.485166, 34.386536
13.11777, 6.401021
21.729116, -9.032897
29.987481, -16.100999
34.221091, -21.593563
31.702776, -25.74843
22.104589, -26.806511
8.143964, -19.555429
11.061018, 104.32146
23.150464, 106.887871
29.03126, 99.543529
26.987348, 85.463119
19.76454, 56.89689
16.635409, -2.205052
23.079161, -47.413138
28.947889, -76.108013
28.898396, -104.51992
25.781604, -143.657922
29.400911, 166.768759
40.087112, 132.190912
47.683344, 108.812863
45.396135, 88.856546
32.807795, 63.109851
20.546168, 4.692208
29.502917, -60.526384
42.623333, -89.972796
44.570677, -108.475914
33.485241, -132.30762
19.611058, 174.014635
28.285312, 104.798015
44.290333, 75.828827
50.061193, 56.271374
44.315018, 33.994949
34.390517, -1.889722
34.547354, -50.210408
44.307584, -83.262802
50.592746, -104.112836
47.785634, -123.652262
38.30368, -147.281548
32.215327, 174.81716
38.046826, 137.39872
48.404303, 114.492333
53.979482, 102.724972
50.854197, 95.12935
38.823272, 91.081861
20.497257, 93.222716
2.619772, 138.294077
16.28239, -122.868068
31.983926, -119.815113
37.460541, -129.673394
36.325507, -145.392524
34.867522, -171.843398
39.051613, 161.096365
45.358005, 144.542639
46.553607, 137.693755
39.72318, 139.283118
28.138151, 154.789886
23.392673, -163.268975
31.823221, -135.74922
40.348484, -131.059927
42.805076, -139.896905
41.367178, -160.728117
42.841399, 170.595565
50.699807, 144.179671
60.095672, 125.38807
65.079256, 111.752878
62.929411, 100.730498
54.171204, 89.469883
41.710287, 77.552819
29.955389, 59.987005
23.427773, 34.186576
22.58005, 10.612818
22.055522, -0.783487
16.929336, 1.483975
7.38966, 17.820785
11.693206, 147.062942
29.083355, 147.471181
45.742924, 147.862806
56.513928, 144.266836
58.650888, 136.194542
52.609712, 123.832684
41.973225, 104.635633
33.043237, 73.583828
30.847699, 39.87301
31.806887, 13.15647
29.865559, -6.590811
23.850499, -26.376293
16.688866, -48.326988
12.864147, -78.654271
13.582575, -95.888704
17.176, -92.843944
23.756323, -81.103503
32.601483, -73.678401
40.574395, -70.096224
44.6636, -68.234378
43.857327, -67.530282
38.952854, -67.337692
32.046308, -65.580295
25.556756, -66.897141
21.114996, -69.925325
19.496326, -81.229305
20.535586, -97.811184
22.56137, -113.234723
23.092612, -126.945384
20.172355, -141.36254
13.52356, -161.180943
8.034927, 149.405679
16.229994, 73.219878
26.665591, 52.170328
32.759034, 41.173985
32.821871, 31.145584
27.067753, 19.237145
18.285178, -2.379929
11.779183, -38.244393
11.382086, -79.118719
12.133578, -98.864395
9.808687, -101.156067
5.16915, -76.88073
6.525771, -19.560836
13.736, 11.472315
19.88216, 22.098518
24.026151, 21.582812
26.539506, 21.23029
28.267412, 18.611475
29.836902, 11.302212
31.83363, -0.505621
34.860485, -14.235933
38.720534, -28.718982
42.098158, -41.882216
42.81282, -53.270975
38.733519, -63.386105
28.962969, -72.857434
15.123674, -86.625599
2.463922, -156.217315
14.701024, 100.70744
24.346447, 82.458713
28.329186, 66.049957
27.624355, 48.525119
25.129214, 23.956259
24.229288, -5.176302
25.067627, -29.886364
25.439186, -48.17342
24.130004, -62.405625
21.702952, -76.659292
19.841377, -94.830506
20.662624, -116.855319
25.23506, -137.287869
32.460999, -152.609165
40.150128, -165.300246
45.947554, -178.405842
47.653683, 168.515534
43.624158, 153.345418
34.054319, 133.108072
23.068044, 94.757284
23.620372, 34.307793
36.218632, -2.043195
48.222365, -19.693052
54.367557, -29.080631
53.873832, -34.127978
49.058664, -35.789092
43.849474, -34.909802
41.276327, -33.143646
41.900208, -33.603582
44.015547, -36.937555
44.921151, -41.221142
42.143933, -44.462233
34.646176, -47.001692
23.159014, -46.78396
4.914389, -87.385655
7.345379, 75.642191
16.138451, 83.912643
20.662045, 90.785372
19.69526, 99.542236
15.364074, 119.364815
14.183492, 163.262125
20.021093, -164.887182
25.685362, -152.367714
26.279882, -145.826511
20.476846, -139.494389
9.748059, -116.397588
6.914154, -28.578605
18.201452, 4.474311
26.247478, 5.417776
28.874285, -2.691403
27.348208, -18.154453
24.941052, -39.543779
23.694488, -61.414521
21.753857, -75.338659
16.506114, -82.796014
8.415288, -60.445738
10.91046, 28.65487
21.450673, 47.254623
29.568869, 53.4922
31.269127, 62.020692
27.835218, 78.669628
25.846369, 108.020085
30.395592, 135.516706
36.93649, 147.907713
38.533906, 149.947043
32.6347, 144.518923
20.822994, 127.899929
10.705974, 61.253004
16.797695, 0.249208
25.369363, -25.26281
27.787093, -43.837641
24.252844, -65.673217
19.062855, -97.904701
15.883353, -133.23534
12.008501, -159.939345
0.235714, -78.1629
11.363758, -12.713231
26.497597, -21.13335
37.068243, -26.839797
38.716635, -30.395412
30.457831, -32.954564
15.518634, -27.784878
2.927978, -7.997131
8.405587, 110.158247
8.104323, 114.750018
0.468281, -77.189302
13.323791, -76.583751
24.48807, -80.812496
30.151312, -87.43948
29.060393, -96.330894
23.709424, -106.50761
17.055655, -115.647778
10.920258, -125.145515
9.322536, -118.930046
12.792654, -91.359953
16.397467, -81.486349
18.825594, -71.202918
20.081289, -59.751234
22.211377, -41.136345
26.623127, -27.060619
30.368349, -21.706798
29.73423, -25.674432
24.07031, -41.549818
18.432215, -81.784816
21.832148, -126.571641
29.70254, -150.357224
33.331412, -160.041492
30.05195, -159.292024
22.743194, -144.942458
18.679441, -113.686172
18.748025, -91.534709
14.979633, -87.518605
6.438032, -101.684149
13.456897, 136.505172
25.581321, 122.469208
30.339707, 110.448034
25.674778, 91.69979
19.135768, 46.777383
27.150031, -3.511675
40.349648, -21.69068
46.825723, -23.318252
44.347424, -17.053469
37.652989, -1.046348
33.720759, 21.519188
33.286032, 39.322678
30.60699, 46.599703
22.569476, 46.750747
11.064532, 36.978467
6.495633, -89.469519
16.84497, -101.992372
22.631717, -105.914079
22.783892, -104.200548
18.781675, -102.386837
12.598426, -106.576831
2.759121, -51.647169
4.583297, -163.751929
13.078655, 146.604793
20.074042, 142.93689
22.93372, 143.078106
20.354266, 140.711912
13.078699, 134.932855
5.755115, 110.559515
7.958119, 53.987403
14.492059, 34.717328
20.485664, 50.788665
30.367272, 66.010299
42.138674, 75.170386
50.295927, 78.77104
50.022323, 79.957728
40.308304, 80.179443
24.734455, 85.233624
12.057799, 113.925886
16.814626, 169.14549
28.120268, 172.835703
36.875123, 161.226442
41.336356, 147.440299
40.590095, 133.375992
34.466522, 122.210938
24.261182, 111.824532
12.920475, 105.159716
5.809242, 124.456308
12.963498, -171.143925
21.590495, -172.786539
27.683716, -179.932681
28.501657, 173.331156
22.709259, 168.518606
11.528221, 167.10956
1.809757, -154.432443
14.426414, -58.217895
20.105359, -57.751905
20.095698, -72.880767
16.603849, -102.48488
15.433879, -142.994797
17.859575, -178.691905
19.081553, 151.28489
18.671877, 118.422276
19.886173, 79.287285
23.947849, 44.759078
28.23219, 19.08158
30.596726, -0.851253
30.195604, -17.515889
26.283305, -28.798002
18.440402, -29.199227
10.628763, 1.628364
17.405388, 62.04903
29.209034, 79.626681
35.950618, 85.54456
34.741638, 90.864694
27.427944, 103.487425
22.178679, 132.716073
27.10285, 160.10401
35.652316, 163.531407
42.27779, 153.294407
47.019761, 136.543034
50.053564, 115.970152
49.312714, 95.101329
42.868298, 72.82482
32.343839, 43.518787
24.5607, 0.524631
24.656804, -41.938161
25.423067, -66.820613
20.112345, -78.261957
11.033763, -54.147945
12.739149, 10.749777
23.367363, 11.996508
29.286366, 1.637521
29.247672, -16.475981
24.532716, -44.222965
18.477437, -88.793723
20.000061, -148.493641
29.906722, 170.174223
39.578305, 148.083493
42.64899, 135.687927
36.570266, 132.125601
25.05062, 148.851441
22.648939, -166.104402
34.578297, -141.002866
44.5398, -136.241397
45.037735, -136.778786
35.29104, -136.220492
18.863548, -122.145015
12.152707, -50.751492
27.425315, -8.59158
38.902536, -4.150658
40.720922, -3.279236
33.49794, 0.101989
22.895984, 16.488515
18.823807, 47.539349
22.089941, 64.484648
25.356301, 55.215595
30.175537, 30.627218
38.310078, 10.457159
44.394628, -0.86393
42.30163, -4.773628
31.267862, 2.096473
18.045995, 34.415999
17.186853, 93.653588
22.294803, 126.939815
20.186257, 151.467922
15.897625, -161.984373
24.001928, -107.471563
35.280159, -87.138779
38.39673, -74.854559
30.543534, -59.171821
17.966188, -23.971241
20.996313, 48.339079
35.207477, 75.715597
44.154143, 91.2107
45.3338, 106.138745
42.509865, 125.161138
41.09543, 147.136152
41.536173, 164.248674
39.280896, 174.294601
30.908458, -179.181515
16.712471, -171.243684
2.857218, -127.528874
17.140641, -18.496459
25.747945, -14.324734
26.163126, -16.656618
20.407726, -28.753441
15.379332, -57.471686
17.410255, -79.503671
23.616997, -77.723326
32.276431, -64.033901
42.116981, -50.814858
47.801726, -39.59477
43.74258, -29.701122
28.871501, -15.722713
10.890011, 41.189805
20.834735, 125.656944
34.159338, 141.466001
35.603998, 150.67164
25.487948, 160.542693
10.331798, -170.66796
10.245293, -76.67461
18.244883, -57.680046
20.123527, -59.694087
18.145725, -73.624804
16.849693, -88.893404
16.094609, -88.740948
16.093133, -64.574779
21.033437, -31.820963
27.795624, -10.639905
29.426282, 2.881205
22.962694, 20.54686
13.085236, 63.312002
17.956336, 132.957252
29.124167, 158.421763
32.663242, 166.021582
26.160645, 166.093366
12.43447, 161.269905
5.010659, 45.328592
15.435806, -2.827434
23.052338, -17.998094
26.714906, -40.655905
32.388681, -60.208038
39.212547, -72.83921
43.0441, -73.85035
42.117029, -65.813643
38.77379, -50.279881
36.603808, -30.120643
35.365702, -11.090149
31.665852, 2.249006
23.837876, 10.530553
13.454601, 19.773015
2.129991, 93.324598
3.646273, 137.018722
8.288602, 128.825393
13.75166, 104.45499
19.039059, 79.762028
22.675647, 57.817867
26.699673, 34.550269
34.383424, 13.289196
43.088908, 1.920566
47.047325, 0.035442
43.653512, 8.250823
38.244887, 32.19696
42.285681, 65.346321
54.616988, 87.038585
63.578698, 97.027259
62.962989, 101.599285
53.33116, 108.460209
40.694346, 125.065713
36.081946, 159.304795
43.971709, -171.213132
52.922232, -153.692052
53.27132, -138.535683
43.504608, -115.780138
33.733353, -70.59081
39.809956, -19.490614
50.478771, 11.588263
49.791204, 35.067554
37.440138, 67.348789
30.523285, 125.127979
39.862664, 173.457634
44.315824, -161.111637
32.978479, -143.27974
10.48407, -98.501133
18.879446, 33.020809
36.137404, 56.724184
38.189688, 73.681818
25.351631, 99.001104
10.829822, -169.241947
23.43536, -100.795071
34.351532, -68.820729
35.895955, -34.957979
36.985603, 9.339087
45.457968, 50.089407
54.017983, 78.971161
54.442606, 102.353619
46.945744, 127.033575
38.096398, 158.237175
34.214505, -166.768314
33.034448, -141.743061
28.44182, -124.27454
18.663195, -113.970774
6.41238, -69.232932
10.603982, 30.368046
19.853243, 44.619831
22.57622, 49.644183
17.335522, 57.69306
5.371037, 121.898889
11.666788, -152.066705
25.046756, -144.906183
32.531144, -139.789789
31.323447, -137.328304
21.895846, -136.771527
7.899004, -123.629034
6.631449, 25.592273
16.853819, 34.259371
22.002125, 45.880887
23.265875, 58.780974
23.652156, 73.349453
24.803167, 84.423351
25.718483, 88.068936
24.759837, 84.660526
20.753458, 75.514587
13.255776, 57.501326
5.186638, -4.635008
11.879158, -82.045244
20.625003, -96.219402
23.110609, -102.084246
17.714236, -110.818545
6.656901, -143.598757
7.839895, 119.312427
17.47444, 109.454768
22.48397, 120.371124
24.844711, 142.669341
27.540492, 166.126247
28.395563, -177.913627
23.066169, -165.580039
11.170462, -147.281326
8.32104, -35.404711
21.701413, -8.818993
27.465968, -8.328941
22.489013, -18.346655
11.829394, -58.899055
17.469396, -138.917954
31.060512, -162.959301
38.022153, -175.769566
36.247664, 170.976267
28.36532, 157.295751
18.913933, 138.568286
10.557527, 110.696424
3.725597, 123.06622
1.825248, 145.867502
5.148002, 167.889655
6.380457, 135.525505
9.795073, 105.59051
14.677393, 70.428101
17.461135, 36.318098
19.738198, -8.053171
28.427173, -50.454015
41.675726, -72.479303
50.793899, -88.436162
49.899198, -101.487571
38.613791, -114.59219
21.485622, -135.402497
9.942502, 168.355183
10.160463, 103.756711
9.436326, 57.580176
12.886019, -23.574737
24.172817, -48.602948
31.543928, -53.547958
30.21211, -49.106993
22.226582, -36.620702
15.167023, 0.711214
12.732178, 40.793147
7.647433, 69.112041
4.905379, -160.318234
19.735503, -122.908621
28.863438, -113.763925
26.148094, -111.060694
10.318323, -100.130593
13.262411, 66.675684
37.465849, 76.986881
52.824884, 81.438848
54.155783, 84.42928
41.343764, 85.28008
20.607971, 75.839941
10.460998, -9.760664
26.638399, -36.328472
39.466328, -34.045025
44.388225, -26.082893
39.245875, -20.620593
23.712814, -14.71799
2.800763, 41.855782
17.494305, 172.914108
27.345022, 178.81823
24.13228, -172.817087
11.097578, -134.686115
14.418956, -37.509509
28.471908, -15.586209
33.009895, -8.988417
24.798104, -5.795769
9.589004, -12.880429
4.832368, 175.242689
16.40394, -142.165693
19.674296, -118.230296
21.757685, -88.670905
23.638978, -64.026769
19.857578, -50.018575
6.776585, -31.645752
16.967292, 112.612951
42.076528, 125.865118
61.939084, 123.568759
69.751485, 119.97553
61.47659, 109.988512
43.137436, 86.45311
39.987861, 36.854252
52.634317, 18.216394
53.207163, 14.629963
38.422813, 29.006961
28.133805, 74.552681
41.165053, 111.559588
50.128857, 130.459108
43.036979, 140.077345
21.338891, 160.397432
15.198775, -174.040232
16.583877, -123.29836
15.679404, -88.869196
10.693023, -59.556836
0.022046, -143.548953
3.674007, 71.249888
6.711237, 6.508879
19.669023, -61.387337
39.077566, -78.138345
58.183779, -91.618067
71.881332, -109.218648
85.371245, -124.70442
96.895126, -135.757107
100.0, -140.005558
86.483946, -141.763609
52.025335, -151.891598
25.329266, 141.127962
57.466214, 83.53404
86.412593, 76.478433
86.38813, 81.596941
58.845343, 100.150605
41.275967, 160.309378
63.641769, -158.859473
79.704768, -154.461582
80.335491, -168.356118
##END= 
