# Supplementary material for: Single spin exact gradients for the optimization of complex pulses and pulse sequences
Source: J Biomol NMR. 2026 Feb 17;80(1):6. doi: 10.1007/s10858-025-00486-7 (PMC12913341; doi:10.1007/s10858-025-00486-7)
Supplement: Supplementary file 1 — (zip 804 KB) [file 10858_2025_486_MOESM1_ESM.zip › SUPPINFO/01_XACT_examplepulseshapes/19F_120kHz_BRK/BEBOP_BW120_RF20_pm10_300u_ppp.brk]

##TITLE= BEBOP_BW120_RF20_pm10_300u_ppp.brk
##JCAMP-DX=
##DATA TYPE= Shape Data
##OWNER= vm1188
##DATE= 2025-07-21
##Max_Amplitude= 20000.0
##PULSE_LENGTH= 0.0 us
##NPOINTS= 300
##XYPOINTS= (XY..XY)
100.0, 117.845279
100.0, 114.730108
100.0, 73.198935
100.0, -17.528871
100.0, -22.908876
100.0, -24.823883
100.0, -29.107449
100.0, -39.506179
100.0, -58.871451
100.0, -88.703848
100.0, -115.595456
100.0, -134.15797
100.0, -146.914777
100.0, -154.967923
100.0, -162.363872
100.0, -170.235283
100.0, -179.920112
100.0, 161.249298
100.0, 83.112649
100.0, -41.265011
100.0, -134.954659
100.0, 150.640184
100.0, 131.966996
100.0, 123.338392
100.0, 115.361535
100.0, 105.291456
100.0, 91.749672
100.0, 74.04169
100.0, 53.313022
100.0, 33.451429
100.0, 15.741781
100.0, 1.702231
100.0, -9.176301
100.0, -17.933482
100.0, -25.090098
100.0, -31.205899
100.0, -37.053537
100.0, -42.302235
100.0, -47.451406
100.0, -53.06258
100.0, -55.154231
100.0, -35.090249
100.0, 168.868876
100.0, -130.90811
100.0, -88.910777
100.0, -63.950846
100.0, -55.730901
100.0, -54.581395
100.0, -57.111364
100.0, -61.638315
100.0, -67.408194
100.0, -73.588092
100.0, -80.745191
100.0, -88.783409
100.0, -97.874302
100.0, -108.257482
100.0, -120.033026
100.0, -133.386507
100.0, -148.252883
100.0, -161.767644
100.0, -174.106499
100.0, -179.847291
100.0, -155.933058
100.0, 11.425189
100.0, 27.979596
100.0, 28.654691
100.0, 21.157323
100.0, 12.662687
100.0, 2.095926
100.0, -10.53014
100.0, -24.227505
100.0, -39.296549
100.0, -56.869406
100.0, -85.647707
100.0, -88.952572
100.0, -100.288626
100.0, -98.336191
100.0, -85.745954
100.0, -63.423389
100.0, -28.126504
100.0, 20.05161
100.0, 123.986864
100.0, -113.91577
100.0, -63.586344
100.0, -43.494389
100.0, -25.796636
100.0, 44.564474
100.0, 135.109411
100.0, 165.144547
100.0, -168.145385
100.0, -114.002746
100.0, -37.234819
100.0, -0.572497
100.0, -6.433433
100.0, -14.875536
100.0, -22.094369
100.0, -29.104331
100.0, -37.326619
100.0, -46.039101
100.0, -56.302355
100.0, -69.111304
100.0, -85.654968
100.0, -106.853857
100.0, -129.38661
100.0, -148.007512
100.0, -161.811672
100.0, -171.612079
100.0, -179.699951
100.0, 172.968303
100.0, 165.537363
100.0, 157.467399
100.0, 148.457241
100.0, 138.636391
100.0, 129.724061
100.0, 117.438248
100.0, 105.706272
100.0, 139.243053
100.0, 27.738221
100.0, 146.25714
100.0, 126.001113
100.0, 121.513348
100.0, 130.89808
100.0, 141.148076
100.0, 156.777523
100.0, -177.617724
100.0, -147.61084
100.0, -117.861811
100.0, -94.87283
100.0, -78.876148
100.0, -68.818631
100.0, -63.27427
100.0, -67.548068
100.0, 162.363054
100.0, -174.841573
100.0, -167.135086
100.0, -163.181064
100.0, -159.817615
100.0, -155.958055
100.0, -150.48525
100.0, -141.001238
100.0, -123.332664
100.0, -92.994876
100.0, -58.455663
100.0, -37.676652
100.0, -29.74703
100.0, -28.195163
100.0, -31.054261
100.0, -37.37099
100.0, -46.981133
100.0, -59.80226
100.0, -75.635061
100.0, -92.635237
100.0, -109.548965
100.0, -125.818438
100.0, -141.215223
100.0, -156.049065
100.0, -170.815672
100.0, 174.494376
100.0, 160.412216
100.0, 147.896201
100.0, 138.090325
100.0, 131.546205
100.0, 128.840322
100.0, 130.144548
100.0, 136.060459
100.0, 146.603562
100.0, 159.219898
100.0, 170.783527
100.0, -179.871127
100.0, -173.033519
100.0, -167.987963
100.0, -164.127383
100.0, -160.837241
100.0, -158.115814
100.0, -155.535109
100.0, -153.159415
100.0, -150.190994
100.0, -145.872385
100.0, -111.735882
100.0, 24.742682
100.0, 30.870263
100.0, 33.014707
100.0, 32.759769
100.0, 29.848435
100.0, 22.238599
100.0, 5.597018
100.0, -19.910758
100.0, -39.957188
100.0, -49.298158
100.0, -52.747661
100.0, -53.569351
100.0, -53.186299
100.0, -52.380152
100.0, -51.235691
100.0, -50.103835
100.0, -49.183197
100.0, -48.501493
100.0, -47.651856
100.0, -46.848345
100.0, -44.972276
100.0, -41.503469
100.0, -36.654425
100.0, -31.189283
100.0, -26.388495
100.0, -22.644172
100.0, -20.001257
100.0, -18.273558
100.0, -17.173563
100.0, -16.467571
100.0, -16.32524
100.0, -16.564677
100.0, -17.656093
100.0, -19.838657
100.0, -24.838614
100.0, -38.757734
100.0, -90.477136
100.0, -142.398652
100.0, -157.177433
100.0, -163.090286
100.0, -165.893335
100.0, -167.150764
100.0, -167.284614
100.0, -165.959504
100.0, -161.724142
100.0, -141.687635
100.0, -35.950828
100.0, -11.737738
100.0, -6.469366
100.0, -4.540593
100.0, -3.711313
100.0, -3.299131
100.0, -2.956622
100.0, -2.318374
100.0, -0.620183
100.0, 4.495175
100.0, 39.686524
100.0, 145.284393
100.0, 156.688919
100.0, 159.27684
100.0, 160.247871
100.0, 160.966129
100.0, 161.886482
100.0, 163.213996
100.0, 165.070139
100.0, 167.956647
100.0, 171.520621
100.0, 176.651059
100.0, -177.649758
100.0, -171.531253
100.0, -165.664297
100.0, -160.794193
100.0, -156.883292
100.0, -153.830325
100.0, -151.059487
100.0, -148.154891
100.0, -143.398553
100.0, -133.494407
100.0, -108.480946
100.0, -62.147248
100.0, -33.466178
100.0, -22.901172
100.0, -18.803196
100.0, -17.662622
100.0, -18.81097
100.0, -23.770535
100.0, -75.02466
100.0, -147.319696
100.0, -154.66015
100.0, -157.887548
100.0, -160.032282
100.0, -161.712311
100.0, -163.053295
100.0, -164.320026
100.0, -166.149379
100.0, -43.246447
100.0, 25.050309
100.0, 22.32847
100.0, 21.191911
100.0, 20.877252
100.0, 20.060845
100.0, 19.736336
100.0, 18.923679
100.0, 17.03853
100.0, 12.476467
100.0, -3.543476
100.0, -88.544031
100.0, -132.749096
100.0, -139.8768
100.0, -140.770556
100.0, -140.101567
100.0, -138.318927
100.0, -136.018389
100.0, -133.291869
100.0, -130.30994
100.0, -127.036017
100.0, -123.920867
100.0, -120.941947
100.0, -120.248714
100.0, -124.122017
100.0, -148.277198
##END= 
