# Supplementary material for: Single spin exact gradients for the optimization of complex pulses and pulse sequences
Source: J Biomol NMR. 2026 Feb 17;80(1):6. doi: 10.1007/s10858-025-00486-7 (PMC12913341; doi:10.1007/s10858-025-00486-7)
Supplement: Supplementary file 1 — (zip 804 KB) [file 10858_2025_486_MOESM1_ESM.zip › SUPPINFO/01_XACT_examplepulseshapes/19F_120kHz_BRK/BEBOP_BW120_RF20_pm10_350u_ppp.brk]

##TITLE= BEBOP_BW120_RF20_pm10_350u_ppp.brk
##JCAMP-DX=
##DATA TYPE= Shape Data
##OWNER= vm1188
##DATE= 2025-07-21
##Max_Amplitude= 20000.0
##PULSE_LENGTH= 0.0 us
##NPOINTS= 350
##XYPOINTS= (XY..XY)
100.0, -112.065273
100.0, -109.003205
100.0, -108.427387
100.0, -111.043498
100.0, -117.779534
100.0, -130.661078
100.0, -150.913031
100.0, -175.475753
100.0, 162.883823
100.0, 147.133582
100.0, 136.151657
100.0, 128.298283
100.0, 125.474123
100.0, -83.558574
100.0, -66.855219
100.0, -67.988188
100.0, -68.892102
100.0, -64.679355
100.0, 66.640694
100.0, 110.534323
100.0, 108.541563
100.0, 106.018195
100.0, 103.738762
100.0, 101.765915
100.0, 100.372718
100.0, 99.787336
100.0, 100.0711
100.0, 101.545311
100.0, 104.456151
100.0, 108.964587
100.0, 115.122843
100.0, 122.358272
100.0, 129.693644
100.0, 136.581426
100.0, 141.89289
100.0, 145.738047
100.0, 148.012424
100.0, 149.13546
100.0, 149.438563
100.0, 148.806278
100.0, 147.078482
100.0, 143.189244
100.0, -58.941661
100.0, -44.858461
100.0, -46.031574
100.0, -47.174923
100.0, -48.097918
100.0, -48.830617
100.0, -49.549732
100.0, -50.170169
100.0, -50.378163
100.0, -50.333319
100.0, -48.733635
100.0, 148.603672
100.0, 126.634122
100.0, 129.689647
100.0, 131.4521
100.0, 133.378346
100.0, 135.721214
100.0, 138.22667
100.0, 140.71551
100.0, 142.875221
100.0, 144.234103
100.0, 143.224071
100.0, 138.315679
100.0, 127.664617
100.0, 110.862023
100.0, 92.60174
100.0, 78.061081
100.0, 68.102882
100.0, 60.846292
100.0, 55.462537
100.0, 50.942841
100.0, 47.055835
100.0, 43.774413
100.0, 41.370553
100.0, 39.99302
100.0, 40.500042
100.0, 44.716699
100.0, 55.581846
100.0, 75.387456
100.0, 98.057968
100.0, 112.517969
100.0, 118.621762
100.0, 119.921386
100.0, 118.143679
100.0, 114.295256
100.0, 108.44048
100.0, 99.377129
100.0, 82.862538
100.0, 43.533777
100.0, -16.170488
100.0, -44.343256
100.0, -57.444898
100.0, -66.292715
100.0, -73.287273
100.0, -79.939841
100.0, -86.897786
100.0, -94.806166
100.0, -103.954931
100.0, -115.560742
100.0, -129.15033
100.0, -144.373156
100.0, -159.126804
100.0, -171.104264
100.0, -177.137503
100.0, -147.321899
100.0, -51.756815
100.0, -47.94978
100.0, -47.77531
100.0, -47.893152
100.0, -48.012962
100.0, -47.85992
100.0, -47.380858
100.0, -46.455736
100.0, -44.785372
100.0, -42.060443
100.0, -37.442558
100.0, -27.28684
100.0, 1.355272
100.0, 71.616451
100.0, 110.260713
100.0, 124.307081
100.0, 132.356586
100.0, 138.584408
100.0, 144.52759
100.0, 151.43151
100.0, 160.833424
100.0, 174.796942
100.0, -159.887664
100.0, -120.291298
100.0, -73.179611
100.0, 28.722278
100.0, 74.071859
100.0, 85.533292
100.0, 92.43705
100.0, 97.735517
100.0, 102.210229
100.0, 106.919648
100.0, 112.956186
100.0, 121.936656
100.0, 137.025917
100.0, 161.606962
100.0, -170.15623
100.0, -150.352766
100.0, -140.170843
100.0, -136.559782
100.0, -138.425114
100.0, -146.733077
100.0, -164.82621
100.0, 165.66402
100.0, 136.321822
100.0, 116.30677
100.0, 102.758526
100.0, 91.888025
100.0, 82.045402
100.0, 72.120598
100.0, 61.619901
100.0, 50.576873
100.0, 39.437894
100.0, 29.034971
100.0, 20.231083
100.0, 14.099563
100.0, 13.646744
100.0, 43.472765
100.0, 147.338737
100.0, 160.570304
100.0, 162.262476
100.0, 162.580884
100.0, 163.41338
100.0, 165.352858
100.0, 169.16405
100.0, 175.741121
100.0, -173.84712
100.0, -159.550865
100.0, -144.558949
100.0, -133.300282
100.0, -127.684899
100.0, -127.391252
100.0, -131.929448
100.0, -141.155349
100.0, -154.628271
100.0, -170.536936
100.0, 174.194466
100.0, 161.78145
100.0, 152.349687
100.0, 145.554854
100.0, 140.660695
100.0, 137.113108
100.0, 134.64014
100.0, 132.602605
100.0, 131.219037
100.0, 129.583017
100.0, -32.579638
100.0, -75.424504
100.0, -68.772919
100.0, -64.842282
100.0, -60.640978
100.0, -55.618159
100.0, -50.071864
100.0, -44.686451
100.0, -40.709581
100.0, -40.11191
100.0, -47.164668
100.0, -84.134116
100.0, 178.967177
100.0, 150.265424
100.0, 141.280423
100.0, 134.267676
100.0, 126.670249
100.0, 116.891737
100.0, 103.935559
100.0, 88.293132
100.0, 72.744378
100.0, 60.34859
100.0, 51.86334
100.0, 46.725807
100.0, 44.555533
100.0, 47.017001
100.0, 71.725226
100.0, 174.519189
100.0, 170.537126
100.0, 165.79795
100.0, 159.986256
100.0, 152.629618
100.0, 143.141411
100.0, 129.996454
100.0, 112.356551
100.0, 90.433706
100.0, 68.676897
100.0, 60.221603
100.0, 89.52348
100.0, 122.314906
100.0, 127.700152
100.0, 127.157448
100.0, 125.638384
100.0, 123.118731
100.0, 120.165963
100.0, 117.031652
100.0, 113.742258
100.0, 110.334909
100.0, 106.652684
100.0, 102.3962
100.0, 95.99089
100.0, 83.601949
100.0, 38.444587
100.0, -57.602317
100.0, -79.169076
100.0, -77.946743
100.0, -69.828756
100.0, -58.71684
100.0, -48.448903
100.0, -40.529619
100.0, -34.41894
100.0, -29.250388
100.0, -24.860063
100.0, -20.682497
100.0, -16.044098
100.0, -9.66605
100.0, 3.123859
100.0, 48.862425
100.0, 135.067577
100.0, 157.174815
100.0, 165.171784
100.0, 169.606748
100.0, 172.780604
100.0, 175.652782
100.0, 178.695386
100.0, -177.627778
100.0, -172.425699
100.0, -164.253411
100.0, -145.886947
100.0, 2.769619
100.0, 64.64565
100.0, 85.203911
100.0, 103.59497
100.0, 118.759431
100.0, 130.114418
100.0, 138.027691
100.0, 143.051284
100.0, 146.358372
100.0, 148.30527
100.0, 149.397323
100.0, 149.92223
100.0, 149.972418
100.0, 149.900657
100.0, 149.459471
100.0, 149.141578
100.0, -93.164412
100.0, -20.520191
100.0, -22.31817
100.0, -24.405228
100.0, -26.921791
100.0, -30.223415
100.0, -34.514903
100.0, -40.028556
100.0, -46.861589
100.0, -55.356076
100.0, -63.911424
100.0, -71.542819
100.0, -74.415102
100.0, -66.788041
100.0, -44.678167
100.0, -19.9935
100.0, -7.229556
100.0, -2.369532
100.0, -1.311127
100.0, -2.750038
100.0, -5.439364
100.0, -8.767258
100.0, -12.503797
100.0, -16.520134
100.0, -20.651259
100.0, -24.744489
100.0, -28.28942
100.0, -30.761048
100.0, -31.124234
100.0, -19.128423
100.0, 177.563273
100.0, -154.308263
100.0, -123.541662
100.0, -79.113936
100.0, -49.044219
100.0, -40.717424
100.0, -43.137969
100.0, -53.604697
100.0, -73.168128
100.0, -101.999214
100.0, -134.864465
100.0, -162.423463
100.0, 178.50524
100.0, 164.684701
100.0, 150.860371
100.0, 128.995678
100.0, 92.201482
100.0, 56.141243
100.0, 35.501394
100.0, 26.675853
100.0, 23.006489
100.0, 23.130745
100.0, 25.872631
100.0, 31.879675
100.0, 43.099921
100.0, 63.801483
100.0, 97.362573
100.0, 130.700602
100.0, 151.666647
100.0, 163.741695
100.0, 171.503922
100.0, 177.328345
##END= 
