# Supplementary material for: Single spin exact gradients for the optimization of complex pulses and pulse sequences
Source: J Biomol NMR. 2026 Feb 17;80(1):6. doi: 10.1007/s10858-025-00486-7 (PMC12913341; doi:10.1007/s10858-025-00486-7)
Supplement: Supplementary file 1 — (zip 804 KB) [file 10858_2025_486_MOESM1_ESM.zip › SUPPINFO/01_XACT_examplepulseshapes/19F_120kHz_BRK/BIBOP_BW120_pow10_pm10_1400u_ppaptanhp.brk]

##TITLE= BIBOP_BW120_pow10_pm10_1400u_ppaptanhp.brk
##JCAMP-DX=
##DATA TYPE= Shape Data
##OWNER= vm1188
##DATE= 2025-07-21
##Max_Amplitude= 15633.474783
##PULSE_LENGTH= 0.0 us
##NPOINTS= 700
##XYPOINTS= (XY..XY)
9.46917, 150.773783
14.432166, -5.63288
4.529282, -91.795233
6.841605, -94.748751
10.674983, 158.246962
10.828581, 139.106774
8.269932, 40.851626
10.53662, 10.723638
14.412422, -42.389161
10.39395, -120.151993
10.334612, -166.453601
11.913991, 161.037374
14.132816, 97.559425
9.820126, 26.123282
10.934498, -1.369579
10.909383, -36.184843
13.515685, -99.064627
14.232654, -151.446756
11.169006, 134.169736
11.645708, 149.329286
14.248031, 65.441749
14.269825, 24.79985
14.152372, -17.769271
19.0694, -74.29802
16.519811, -135.098895
13.560459, 177.970247
15.640853, 141.508382
11.274425, 101.079307
18.304984, 50.631752
16.877435, 13.712505
18.359038, -40.039046
20.306244, -85.737903
23.645591, -132.439421
23.757284, 179.832673
25.650346, 125.274055
27.13302, 78.072743
28.124492, 33.289922
28.176068, -18.320245
29.477882, -69.35109
31.202613, -109.508833
33.401629, -158.402209
34.139957, 146.055629
34.19986, 99.815426
34.595175, 57.426636
35.841691, 8.307092
37.252602, -41.790909
38.37659, -86.007334
39.376268, -131.418951
40.658218, 179.493421
42.553691, 132.735456
44.159042, 86.781782
45.409237, 40.133433
46.706874, -7.097986
48.494016, -54.312388
50.012764, -100.525803
50.950244, -145.412766
52.687897, 167.742523
54.694916, 120.872408
56.541168, 76.537788
58.231159, 31.385605
60.723964, -14.923216
63.740731, -60.755867
66.24885, -106.087214
67.961149, -151.691405
69.790457, 162.356119
71.913192, 117.036687
73.777447, 72.815975
75.083765, 28.067446
76.361372, -16.754044
77.790074, -60.014843
79.861808, -102.915212
82.548047, -146.499268
84.60482, 169.945518
85.704548, 126.818612
87.413943, 84.232619
89.84294, 41.879077
90.828171, -0.663125
89.88336, -42.894986
89.470352, -84.07964
91.529922, -123.04937
93.446638, -162.942736
93.059662, 155.559742
92.668706, 115.736729
95.837321, 78.88441
99.346228, 40.354925
99.210754, -1.561711
96.64332, -41.230224
97.143832, -76.614886
99.984414, -112.37692
99.893875, -152.547905
95.841628, 167.45121
93.363925, 133.490686
95.084524, 102.058799
96.780118, 65.40705
94.606844, 24.553766
90.661939, -10.271204
90.97112, -37.392125
94.010939, -70.030697
94.717188, -112.112194
90.975961, -147.968319
88.380437, -174.348186
89.748398, 157.177126
92.470946, 117.429
91.033197, 80.130749
86.219524, 51.579587
84.798187, 26.090162
87.035296, -7.323956
88.476024, -46.494528
84.649653, -78.490441
80.164081, -102.14665
79.128324, -130.724331
80.593442, -167.185937
80.666564, 159.433717
77.155935, 133.159093
73.692281, 108.990233
73.905717, 77.40941
76.748137, 42.841428
76.675042, 14.031734
72.982612, -11.638433
69.655347, -39.338244
70.058917, -70.519913
72.515556, -99.572958
73.255963, -127.928168
70.948819, -154.486446
68.561026, 176.612046
68.585428, 145.856772
69.628211, 116.716721
68.56854, 89.792218
65.089751, 63.813956
62.106862, 35.122365
62.135798, 6.20236
63.134313, -21.115389
62.263697, -44.865095
58.602133, -73.423344
56.936258, -99.527362
57.867437, -123.811828
60.235792, -154.121791
60.420338, -176.57612
58.889376, 156.56019
58.293341, 128.772283
59.917069, 102.187909
62.883828, 73.026228
62.099528, 46.779309
58.145856, 19.237991
54.707159, -8.352116
54.308032, -34.228944
55.549316, -59.627183
54.579177, -83.517623
51.498179, -108.457968
49.712421, -135.815901
51.219094, -157.963875
53.65434, 174.003329
52.280641, 149.165352
49.522383, 127.103265
50.104724, 104.269027
51.567658, 75.062982
57.51214, 51.00452
58.05953, 24.940195
55.544272, -3.935982
51.836876, -30.676269
50.992177, -55.625603
53.034676, -80.810289
53.230458, -104.153881
50.096612, -128.544288
46.590083, -154.63324
46.656541, -179.192864
49.705222, 158.445052
51.120783, 136.978975
49.185551, 112.751359
47.863814, 84.231325
49.169793, 64.52317
52.389045, 35.04674
51.132678, 16.363239
52.816075, -10.143861
51.625284, -34.84249
50.58217, -58.55564
53.6118, -86.432738
55.625333, -109.481926
54.022933, -132.283973
50.640908, -158.055238
49.209012, 176.310137
50.538858, 152.164448
52.00835, 130.958954
51.269757, 110.38653
49.045107, 86.591041
47.572603, 59.404476
50.02721, 39.489784
50.834511, 16.099157
50.991596, -3.218523
52.650523, -21.345738
55.811406, -46.581057
59.803123, -74.701764
64.085176, -103.0864
62.303153, -126.270876
56.466532, -148.562049
52.24534, -172.711759
52.889007, 162.967443
55.541026, 140.81714
54.908652, 122.063788
51.779774, 103.458454
49.620989, 83.004491
51.723842, 58.4988
57.319877, 37.128396
59.602437, 18.937148
60.497651, -2.911271
62.254327, -20.902791
66.255929, -47.851628
71.657568, -78.794705
72.233787, -101.101049
65.292397, -122.73205
56.70471, -144.431656
53.164107, -165.057521
55.898653, 178.216205
60.090851, 160.20494
62.489628, 139.846481
60.529586, 124.880917
60.058131, 105.174978
65.775193, 80.466788
73.314578, 58.727826
77.529662, 40.27401
75.016114, 16.61254
69.82838, -7.344625
67.651747, -28.131741
68.265182, -47.118941
69.676104, -64.415435
67.768484, -82.654997
63.338215, -99.861327
62.679541, -116.886833
65.616601, -132.570974
71.316084, -151.374991
77.61371, -171.764474
79.271411, 175.534624
79.589823, 152.822626
78.249421, 126.684013
77.24176, 107.512133
75.519979, 94.397287
72.858716, 78.729582
69.589679, 62.198809
68.650636, 47.07964
72.067749, 30.519322
75.783336, 15.974176
78.140817, -0.788183
78.410764, -17.655043
78.117894, -30.084847
80.103846, -48.971835
82.024209, -68.153008
81.623409, -85.012137
79.219062, -98.769061
75.559355, -111.503074
72.306785, -125.501734
72.957064, -139.038296
76.681728, -153.025484
79.506298, -164.669329
80.855034, -178.327607
80.668204, 166.439158
81.024934, 153.36286
81.417042, 137.577255
81.020805, 124.229427
79.783618, 110.949674
77.66061, 100.364485
75.584408, 88.357369
74.659451, 76.84483
76.008012, 67.016429
78.910105, 57.463516
81.097687, 45.689574
81.941359, 31.77778
81.746877, 18.654826
79.966471, 7.436796
77.173681, -1.076735
75.436337, -9.896332
75.701356, -21.367299
76.339298, -31.295878
76.491021, -39.302366
76.45518, -47.961391
76.900762, -56.605673
78.128162, -65.118512
78.9609, -76.143591
78.235847, -87.041811
76.133372, -95.771629
73.653868, -103.038987
71.637799, -110.060801
71.457909, -114.844777
73.536729, -122.169583
75.142787, -129.49135
75.565862, -138.758027
74.960879, -147.902511
73.683261, -155.096557
71.768837, -161.152624
69.770135, -165.879913
68.866391, -171.580141
69.666353, -177.041437
70.207461, 175.234713
70.266447, 169.465631
69.593774, 164.154119
69.82558, 158.5722
69.308281, 153.694652
67.706917, 148.208514
66.326755, 142.443013
65.655308, 136.261682
65.300444, 134.07141
64.878595, 127.755648
64.931357, 125.49595
65.891249, 122.057673
65.722205, 117.2756
64.183953, 111.369034
62.707039, 106.270391
61.934499, 102.067861
61.711248, 100.19476
61.282044, 96.978087
60.945957, 94.18508
61.090864, 91.954075
61.22083, 89.38935
60.394224, 83.646404
59.601074, 79.147502
59.096592, 76.090095
58.896114, 73.534513
58.13183, 72.777134
57.390491, 71.797209
56.881789, 69.382589
56.759271, 66.821306
56.765876, 62.796051
56.986308, 59.176972
57.259811, 56.608637
56.63115, 54.952341
55.342457, 55.022292
54.030962, 54.296073
53.376628, 53.601389
53.273371, 49.296298
54.184582, 48.567049
55.387003, 44.862103
55.947604, 43.672837
54.889849, 41.35263
52.747876, 42.613292
51.012992, 42.501879
50.821063, 42.255641
51.43666, 40.399546
53.356869, 35.976037
53.853875, 36.761858
54.382321, 34.732644
53.362672, 34.118172
51.053795, 35.176135
49.253539, 35.462645
49.464957, 35.273493
50.898806, 34.598874
52.591694, 31.164252
53.173641, 31.053749
53.078215, 31.018291
52.577204, 31.426897
50.706602, 32.316258
48.898571, 32.912927
48.893695, 32.87477
50.697313, 32.25891
52.558562, 31.398405
53.053763, 30.994795
53.159588, 31.067804
52.578559, 31.192122
50.886123, 34.63694
49.443887, 35.287032
49.22017, 35.410752
51.014132, 35.105984
53.32284, 34.070405
54.327009, 34.696474
53.80138, 36.77386
53.325385, 35.99936
51.410662, 40.395457
50.787825, 42.232219
50.959956, 42.433095
52.682078, 42.536297
54.827517, 41.281707
55.883137, 43.633402
55.320843, 44.862483
54.174538, 48.570019
53.259577, 49.255561
53.344026, 53.546232
53.967508, 54.201744
55.271384, 54.920047
56.582582, 54.869795
57.221736, 56.565842
56.953305, 59.137968
56.759392, 62.74426
56.776358, 66.751826
56.857148, 69.288467
57.335666, 71.673408
58.076307, 72.656101
58.8729, 73.459862
59.083211, 76.038718
59.612918, 79.059295
60.4138, 83.54762
61.222015, 89.291985
61.053826, 91.833767
60.930728, 94.059109
61.258226, 96.868059
61.677196, 100.117246
61.927753, 101.981447
62.728575, 106.163819
64.20448, 111.256074
65.697993, 117.17729
65.834996, 121.968339
64.8974, 125.382658
64.847357, 127.638671
65.254058, 134.001443
65.602276, 136.1971
66.279749, 142.345417
67.66463, 148.09767
69.234049, 153.612393
69.740756, 158.489764
69.514917, 164.026548
70.179919, 169.412952
70.098526, 175.235549
69.511463, -177.095825
68.737226, -171.694778
69.692887, -165.986388
71.695536, -161.251554
73.574963, -155.218078
74.833734, -147.939831
75.413081, -138.724622
74.97663, -129.504722
73.39662, -122.313292
71.357987, -115.016779
71.558582, -110.188832
73.574228, -103.094325
76.050553, -95.810019
78.149712, -87.072158
78.860776, -76.185081
78.04075, -65.234707
76.861295, -56.810418
76.463939, -48.13081
76.458317, -39.343042
76.29561, -31.297525
75.674909, -21.425724
75.47093, -10.063961
77.25281, -1.272689
80.016997, 7.280364
81.776833, 18.574004
81.971649, 31.780658
81.128332, 45.640704
78.952654, 57.301451
76.082186, 66.797221
74.752977, 76.695599
75.664319, 88.32224
77.707862, 100.339245
79.84196, 110.908365
81.088094, 124.13522
81.47672, 137.465043
81.066612, 153.274809
80.743634, 166.366274
80.929975, -178.355574
79.54671, -164.63956
76.720409, -153.023216
72.996901, -139.069565
72.334408, -125.564553
75.567125, -111.502366
79.223157, -98.722666
81.638139, -84.98699
82.04235, -68.108249
80.132949, -48.959128
78.183602, -30.107474
78.510204, -17.639931
78.193442, -0.6323
75.788319, 16.175431
72.039999, 30.685101
68.592048, 47.118597
69.529087, 62.182375
72.858747, 78.7839
75.601422, 94.494642
77.379382, 107.591271
78.352066, 126.836933
79.692691, 152.97879
79.368157, 175.608153
77.717306, -171.651804
71.329617, -151.130017
65.646383, -132.299559
62.702156, -116.7491
63.32897, -99.897847
67.7836, -82.642147
69.765097, -64.337311
68.447917, -46.99266
67.882346, -28.029067
70.037218, -7.236936
75.185044, 16.759031
77.659849, 40.428101
73.4286, 58.945361
65.807613, 80.674551
60.101616, 105.31064
60.585808, 124.895721
62.539987, 139.87906
60.148253, 160.268635
55.990351, 178.309578
53.332489, -165.012627
56.945242, -144.428424
65.554504, -122.682821
72.510756, -100.95019
71.86666, -78.486538
66.348816, -47.563261
62.269133, -20.732858
60.493913, -2.861513
59.6115, 18.944816
57.400665, 37.180019
51.858622, 58.564081
49.808147, 83.067514
51.937822, 103.479447
55.058084, 122.159333
55.698035, 140.945743
53.009645, 163.128893
52.3816, -172.548196
56.616271, -148.418946
62.434231, -126.163911
64.202414, -102.936722
59.870143, -74.533361
55.826553, -46.353932
52.69292, -21.2234
51.036081, -3.223909
50.870862, 16.071542
50.132496, 39.544403
47.698743, 59.560431
49.190775, 86.71688
51.380249, 110.517486
52.075794, 131.070522
50.593541, 152.299976
49.2274, 176.468898
50.702444, -157.888331
54.106123, -132.174883
55.696127, -109.395825
53.612842, -86.33681
50.569473, -58.421038
51.66203, -34.683208
52.883789, -10.053548
51.180651, 16.369084
52.414141, 35.089764
49.22984, 64.61313
47.934806, 84.411057
49.289482, 112.94586
51.153965, 137.03607
49.688052, 158.504015
46.625127, -179.073258
46.582744, -154.473218
50.148673, -128.443306
53.273843, -104.184224
53.046781, -80.7963
50.98284, -55.551164
51.865125, -30.584996
55.629112, -3.884731
58.119233, 24.951878
57.540534, 50.991901
51.578605, 75.090274
50.159369, 104.373692
49.620317, 127.149777
52.370818, 149.182964
53.689487, 173.998684
51.218284, -157.923387
49.742042, -135.750375
51.562996, -108.383875
54.649338, -83.549083
55.575453, -59.692862
54.296588, -34.247023
54.728719, -8.325691
58.226576, 19.232406
62.196572, 46.696712
62.962118, 72.93305
59.96055, 102.16634
58.381102, 128.792052
59.004494, 156.53792
60.532814, -176.64443
60.312471, -154.188383
57.92181, -123.840259
57.036355, -99.518017
58.735074, -73.381265
62.366186, -44.899562
63.163185, -21.13867
62.129028, 6.206798
62.144351, 35.132456
65.176601, 63.802036
68.640631, 89.760505
69.630927, 116.695312
68.567235, 145.863446
68.577767, 176.63171
70.990541, -154.488252
73.279675, -127.953939
72.497258, -99.581633
70.037741, -70.489317
69.656107, -39.289359
72.995468, -11.609227
76.659031, 14.062554
76.671712, 42.891621
73.814039, 77.477141
73.608105, 109.061117
77.098326, 133.213723
80.571514, 159.456735
80.465348, -167.170178
79.039311, -130.664223
80.110736, -102.046214
84.583395, -78.434836
88.320429, -46.471639
86.890089, -7.289311
84.698682, 26.168266
86.153988, 51.629537
90.930232, 80.123505
92.356148, 117.39956
89.695264, 157.171088
88.382968, -174.33373
91.025127, -147.984631
94.739512, -112.182043
94.063785, -70.103851
91.078403, -37.413305
90.853606, -10.259965
94.766111, 24.49508
96.883445, 65.342123
95.201414, 102.047177
93.554026, 133.495336
95.999523, 167.409692
99.938193, -152.597004
100.0, -112.414293
97.231234, -76.654591
96.751088, -41.291179
99.22838, -1.636776
99.320541, 40.284818
95.891438, 78.836071
92.782308, 115.690434
93.094954, 155.49252
93.425952, -162.985571
91.58164, -123.039422
89.579275, -84.076614
89.898895, -42.89326
90.753572, -0.617541
89.815306, 41.919903
87.437972, 84.270253
85.651744, 126.869463
84.471856, 169.977867
82.472799, -146.477105
79.867799, -102.879515
77.752862, -60.003731
76.264215, -16.771361
75.056727, 28.080701
73.834739, 72.841417
71.926502, 117.001272
69.747823, 162.3268
67.979006, -151.659428
66.337595, -106.100189
63.782776, -60.840126
60.715285, -14.951659
58.292686, 31.394072
56.667255, 76.469645
54.761947, 120.783673
52.713069, 167.716592
51.056838, -145.424823
50.15651, -100.584692
48.55685, -54.36792
46.73577, -7.119753
45.529698, 40.110691
44.295662, 86.72526
42.584401, 132.715985
40.664015, 179.462192
39.494553, -131.487408
38.489236, -86.036407
37.251711, -41.788005
35.8301, 8.240418
34.703423, 57.351648
34.290592, 99.808219
34.107016, 146.030964
33.376842, -158.486472
31.297244, -109.579701
29.542025, -69.34599
28.129954, -18.359908
28.109067, 33.240059
27.224978, 78.053116
25.670378, 125.306571
23.685, 179.788686
23.61428, -132.434548
20.384135, -85.715969
18.330315, -39.988712
16.784155, 13.672016
18.264626, 50.652075
11.360177, 101.135434
15.593037, 141.480949
13.423145, 178.009125
16.478585, -135.234698
19.12262, -74.170619
14.052579, -17.837452
14.120766, 24.843662
14.306874, 65.453502
11.671142, 149.389643
11.090148, 134.347449
13.990456, -151.490836
13.550672, -98.983489
10.923989, -36.085172
10.75216, -1.376356
9.631642, 26.035302
14.216762, 97.639934
11.778688, 161.087812
10.098605, -166.396963
10.426238, -120.311963
14.475204, -42.149129
10.252846, 10.496146
8.313053, 40.613562
11.201281, 139.405502
10.214074, 158.321349
6.831909, -94.518169
4.402086, -93.618032
14.609366, -6.395807
9.695329, 150.678282
##END= 
