# Supplementary material for: Single spin exact gradients for the optimization of complex pulses and pulse sequences
Source: J Biomol NMR. 2026 Feb 17;80(1):6. doi: 10.1007/s10858-025-00486-7 (PMC12913341; doi:10.1007/s10858-025-00486-7)
Supplement: Supplementary file 1 — (zip 804 KB) [file 10858_2025_486_MOESM1_ESM.zip › SUPPINFO/01_XACT_examplepulseshapes/19F_120kHz_BRK/BIBOP_BW120_RF10_pm10_1400u_ppp.brk]

##TITLE= BIBOP_BW120_RF10_pm10_1400u_ppp.brk
##JCAMP-DX=
##DATA TYPE= Shape Data
##OWNER= vm1188
##DATE= 2025-07-21
##Max_Amplitude= 10000.0
##PULSE_LENGTH= 0.0 us
##NPOINTS= 700
##XYPOINTS= (XY..XY)
100.0, 104.893897
100.0, -6.684577
100.0, -44.539618
100.0, -89.821119
100.0, -140.35186
100.0, 178.76746
100.0, 142.812261
100.0, 104.06185
100.0, 60.984367
100.0, 17.044697
100.0, -27.771605
100.0, -75.222748
100.0, -122.827402
100.0, -167.108219
100.0, 151.221888
100.0, 110.800177
100.0, 71.483043
100.0, 33.842693
100.0, -0.979828
100.0, -33.066231
100.0, -62.639018
100.0, -90.637359
100.0, -118.356315
100.0, -146.637827
100.0, -175.845422
100.0, 153.648593
100.0, 121.265206
100.0, 85.48884
100.0, 44.478491
100.0, -6.952265
100.0, -78.268131
100.0, -158.761027
100.0, 143.598458
100.0, 102.144085
100.0, 69.931724
100.0, 42.728951
100.0, 18.392151
100.0, -4.012772
100.0, -26.461418
100.0, -51.065372
100.0, -83.263059
100.0, -135.940988
100.0, -31.45563
100.0, -125.903661
100.0, -126.69291
100.0, -146.814694
100.0, -167.574873
100.0, 171.067632
100.0, 148.736553
100.0, 124.294179
100.0, 96.204223
100.0, 61.653729
100.0, 18.833005
100.0, -39.22492
100.0, -128.856643
100.0, 142.785223
100.0, 93.437364
100.0, 57.123668
100.0, 27.463987
100.0, 1.295514
100.0, -24.013953
100.0, -50.536298
100.0, -79.381878
100.0, -110.409469
100.0, -141.091567
100.0, -169.671617
100.0, 163.773925
100.0, 136.808786
100.0, 107.765962
100.0, 74.152706
100.0, 38.451964
100.0, 1.334146
100.0, -32.242298
100.0, -70.100859
100.0, -117.40658
100.0, -146.779413
100.0, 101.485848
100.0, -71.585825
100.0, -171.754254
100.0, 125.343485
100.0, 75.457917
100.0, 29.262737
100.0, -10.692524
100.0, -45.085271
100.0, -78.405842
100.0, -112.90647
100.0, -148.43061
100.0, 178.339349
100.0, 149.184742
100.0, 122.283189
100.0, 96.256578
100.0, 70.170477
100.0, 44.276168
100.0, 19.079139
100.0, -6.46774
100.0, -34.14344
100.0, -74.274619
100.0, -123.550139
100.0, -75.391936
100.0, -173.118993
100.0, -141.630076
100.0, 179.236546
100.0, 152.947566
100.0, 131.981533
100.0, 111.378582
100.0, 89.184366
100.0, 64.381977
100.0, 38.568265
100.0, 13.599694
100.0, -9.543746
100.0, -31.561931
100.0, -56.095034
100.0, -90.467408
100.0, -158.530747
100.0, 113.319713
100.0, 29.351725
100.0, -13.723459
100.0, -39.243703
100.0, -60.067546
100.0, -80.535173
100.0, -102.001935
100.0, -123.98029
100.0, -144.748799
100.0, -162.882898
100.0, -178.761734
100.0, 170.655326
100.0, 137.650417
100.0, 178.835045
100.0, 126.089711
100.0, 124.752059
100.0, 115.985369
100.0, 107.570303
100.0, 95.3956
100.0, 77.749452
100.0, 48.694763
100.0, 3.181412
100.0, -74.243674
100.0, 100.028804
100.0, 29.3048
100.0, -11.612596
100.0, -51.204778
100.0, -116.621718
100.0, 70.444946
100.0, 2.377668
100.0, -15.480876
100.0, -31.037462
100.0, -44.358076
100.0, -60.607272
100.0, -80.229111
100.0, -105.08333
100.0, -137.12929
100.0, -172.301284
100.0, 157.582817
100.0, 134.443081
100.0, 115.237952
100.0, 97.20656
100.0, 73.074551
100.0, 27.732896
100.0, -50.123501
100.0, -77.422396
100.0, -68.435972
100.0, 157.745732
100.0, -146.86793
100.0, -100.621081
100.0, -117.469715
100.0, -134.37008
100.0, -152.344521
100.0, -171.169466
100.0, 167.792163
100.0, 143.705688
100.0, 117.846931
100.0, 92.974047
100.0, 71.0933
100.0, 52.506428
100.0, 36.649206
100.0, 22.580456
100.0, 6.848274
100.0, -14.383897
100.0, 134.550975
100.0, 12.840874
100.0, 153.276933
100.0, 69.398029
100.0, 27.00716
100.0, 11.859351
100.0, -3.71612
100.0, -59.544237
100.0, -130.841283
100.0, -143.847483
100.0, 155.957359
100.0, -26.454626
100.0, -98.063238
100.0, -163.463931
100.0, 130.609108
100.0, -168.991077
100.0, -49.417294
100.0, 86.610174
100.0, 5.804853
100.0, -30.727985
100.0, -45.712758
100.0, -58.782298
100.0, -71.840617
100.0, -84.255644
100.0, -97.478667
100.0, -112.885398
100.0, -132.290392
100.0, -157.813418
100.0, 173.893934
100.0, 151.095435
100.0, 136.18728
100.0, 126.674074
100.0, 119.722266
100.0, 112.00242
100.0, 96.567136
100.0, 46.486439
100.0, -19.512863
100.0, -97.420424
100.0, 179.267263
100.0, 160.828138
100.0, 152.621469
100.0, 144.90036
100.0, 135.248616
100.0, 122.178545
100.0, 104.502339
100.0, 83.353817
100.0, 62.759725
100.0, 45.712506
100.0, 32.420782
100.0, 21.100719
100.0, 10.415172
100.0, -4.992403
100.0, -45.360562
100.0, -94.364528
100.0, -61.331737
100.0, -12.374881
100.0, 1.516518
100.0, -140.185525
100.0, 133.52159
100.0, 62.48308
100.0, 24.236431
100.0, 16.976992
100.0, 16.45942
100.0, 13.971297
100.0, 10.380598
100.0, 4.192767
100.0, -7.146067
100.0, -27.171877
100.0, -60.442775
100.0, -93.171476
100.0, -112.784999
100.0, -123.827647
100.0, -130.462827
100.0, -134.364462
100.0, -136.458804
100.0, -136.635165
100.0, -135.292632
100.0, -133.35472
100.0, -137.750818
100.0, 115.535745
100.0, -108.173685
100.0, -21.525725
100.0, -105.842506
100.0, -108.560117
100.0, 147.950433
100.0, -8.577564
100.0, -5.954944
100.0, -11.704459
100.0, 21.970982
100.0, 158.523432
100.0, -179.961341
100.0, -170.917486
100.0, 6.973408
100.0, 17.719996
100.0, 37.890814
100.0, 151.024114
100.0, -178.482567
100.0, -175.149815
100.0, -175.843204
100.0, -177.022461
100.0, -178.736237
100.0, -179.801762
100.0, 178.683702
100.0, 177.227692
100.0, 176.718659
100.0, -176.085828
100.0, 81.034209
100.0, 121.776251
100.0, 162.388551
100.0, 141.700026
100.0, 37.232165
100.0, 47.013798
100.0, 50.880731
100.0, 52.233435
100.0, 54.248034
100.0, 56.287727
100.0, 58.120784
100.0, 59.502417
100.0, 59.021928
100.0, 53.850145
100.0, 27.674067
100.0, -55.080429
100.0, -123.21099
100.0, 91.210407
100.0, 65.142735
100.0, 45.367854
100.0, 12.580793
100.0, -67.126819
100.0, -107.872857
100.0, -124.185968
100.0, -139.140975
100.0, 119.029344
100.0, 37.017324
100.0, 25.199541
100.0, 17.444926
100.0, 2.964139
100.0, -133.925155
100.0, 143.786088
100.0, 95.320876
100.0, 46.181115
100.0, 17.115734
100.0, 3.125441
100.0, -3.447508
100.0, 7.94081
100.0, 34.463419
100.0, 90.569845
100.0, -53.26377
100.0, -42.214199
100.0, -36.730583
100.0, -34.876953
100.0, -34.796025
100.0, -35.634833
100.0, -36.585772
100.0, -32.519691
100.0, -28.074466
100.0, -22.987453
100.0, -30.95058
100.0, -64.012848
100.0, -76.826834
100.0, -80.94423
100.0, -69.273206
100.0, -30.37423
100.0, 12.971223
100.0, 31.94775
100.0, -108.477852
100.0, -88.806186
100.0, -84.555216
100.0, -76.616133
100.0, -123.529269
100.0, -76.504338
100.0, -29.718743
100.0, -54.590796
100.0, -61.514911
100.0, -63.696116
100.0, -64.046251
100.0, -63.782905
100.0, -62.54917
100.0, -59.780091
100.0, -55.083824
100.0, -45.92208
100.0, -30.567156
100.0, -11.359026
100.0, 3.121672
100.0, 10.617524
100.0, 9.323625
100.0, -65.834988
100.0, -87.02635
100.0, -78.425148
100.0, -55.056163
100.0, -17.934867
100.0, 11.121485
100.0, -8.884237
100.0, -50.178449
100.0, -59.81386
100.0, -60.851846
100.0, -59.584357
100.0, -54.794687
100.0, -39.493073
100.0, 15.530594
100.0, 52.772998
100.0, 27.630051
100.0, 1.408065
100.0, 7.033939
100.0, 41.351882
100.0, 67.436941
100.0, 76.012137
100.0, 78.074057
100.0, 75.619141
100.0, 72.050904
100.0, 67.858069
100.0, 64.148762
100.0, 61.257158
100.0, 60.487033
100.0, 61.599627
100.0, 75.694537
100.0, 170.571915
100.0, -128.491192
100.0, -91.582023
100.0, 8.767276
100.0, 49.61798
100.0, 65.885606
100.0, 87.050407
100.0, -151.692187
100.0, -121.586638
100.0, -109.722484
100.0, -156.894533
100.0, 99.271675
100.0, 112.879959
100.0, 133.682234
100.0, 150.407711
100.0, 161.957391
100.0, 169.780264
100.0, 175.064616
100.0, 178.69732
100.0, -179.00242
100.0, -177.766172
100.0, -178.193031
100.0, 176.600013
100.0, -136.47945
100.0, -49.856551
100.0, -71.406851
100.0, -73.801261
100.0, -70.257859
100.0, -63.620738
100.0, -56.10467
100.0, -48.393596
100.0, -41.265849
100.0, -33.144932
100.0, -25.165163
100.0, -11.202153
100.0, 4.802027
100.0, 47.360729
100.0, 163.471911
100.0, -71.335821
100.0, -174.717183
100.0, 19.735698
100.0, 168.958353
100.0, 79.070316
100.0, 121.69171
100.0, -148.315002
100.0, -28.487178
100.0, 27.912044
100.0, 126.319675
100.0, -176.124471
100.0, -129.439089
100.0, -3.582216
100.0, 49.770412
100.0, 46.050172
100.0, 112.090986
100.0, -70.634724
100.0, -35.21722
100.0, -0.474248
100.0, 88.7254
100.0, 164.379172
100.0, -122.474067
100.0, -3.713533
100.0, 43.055335
100.0, 73.907473
100.0, 154.550159
100.0, -82.926582
100.0, 97.990974
100.0, 143.030527
100.0, 147.103749
100.0, 150.573492
100.0, 155.795584
100.0, 161.299256
100.0, 169.463383
100.0, -179.02045
100.0, -162.582833
100.0, -141.738805
100.0, -119.889848
100.0, -100.42658
100.0, -84.120913
100.0, -70.936488
100.0, -59.613208
100.0, -49.151792
100.0, -39.208147
100.0, -30.195909
100.0, -21.824495
100.0, -14.964451
100.0, -10.658051
100.0, -11.278896
100.0, 97.192013
100.0, -154.057773
100.0, -176.050643
100.0, -127.305719
100.0, 47.765835
100.0, 26.887338
100.0, -93.464376
100.0, -134.177842
100.0, -133.891096
100.0, 37.370307
100.0, 54.873091
100.0, 60.35898
100.0, 65.386372
100.0, 71.599007
100.0, 77.923647
100.0, 84.658851
100.0, 91.951016
100.0, 100.462257
100.0, 111.458163
100.0, 129.427742
100.0, 165.460362
100.0, -136.462248
100.0, -99.778524
100.0, -80.803938
100.0, -68.450813
100.0, -43.705657
100.0, -8.314541
100.0, -94.16367
100.0, -93.804723
100.0, 39.59614
100.0, 17.501115
100.0, 157.642582
100.0, 162.547887
100.0, 172.219698
100.0, -177.734408
100.0, -169.390906
100.0, -162.979356
100.0, -158.469507
100.0, -154.854778
100.0, -151.324569
100.0, -143.570027
100.0, -111.020204
100.0, -38.415042
100.0, -14.038084
100.0, -3.888057
100.0, 3.310187
100.0, 10.022004
100.0, 17.275343
100.0, 26.020041
100.0, 36.385483
100.0, 50.526586
100.0, 70.073182
100.0, -55.183016
100.0, -26.004754
100.0, -3.797902
100.0, 17.258001
100.0, 39.941115
100.0, 68.312012
100.0, 103.903305
100.0, 138.059546
100.0, 161.769034
100.0, 176.678302
100.0, -174.408905
100.0, -169.441188
100.0, -166.616795
100.0, -165.225262
100.0, -161.786397
100.0, -158.428831
100.0, -149.859
100.0, -138.412033
100.0, -110.792749
100.0, -33.753743
100.0, -27.851839
100.0, 49.238152
100.0, 68.933178
100.0, 12.358187
100.0, 120.872671
100.0, 113.548349
100.0, 135.243624
100.0, -136.630128
100.0, -76.094545
100.0, -55.829902
100.0, -42.840721
100.0, -32.052243
100.0, -21.632831
100.0, -10.696233
100.0, 1.612026
100.0, 16.728518
100.0, 37.056117
100.0, 64.443517
100.0, 98.673912
100.0, 131.45438
100.0, 158.105641
100.0, -174.07583
100.0, -137.04767
100.0, 121.553908
100.0, -118.576263
100.0, 167.309868
100.0, -162.090795
100.0, -136.307138
100.0, -104.598189
100.0, -64.035778
100.0, -17.818205
100.0, 27.793588
100.0, 71.320356
100.0, 109.655133
100.0, 146.174388
100.0, -168.127695
100.0, -101.757836
100.0, -54.726179
100.0, -28.263383
100.0, -8.918412
100.0, 7.612166
100.0, 23.523736
100.0, 40.451949
100.0, 60.192539
100.0, 85.657006
100.0, 118.498307
100.0, 154.621445
100.0, 149.281464
100.0, -123.194405
100.0, -153.381785
100.0, -132.574975
100.0, -109.993554
100.0, -89.30953
100.0, -66.911619
100.0, -39.741545
100.0, -6.328318
100.0, 31.17611
100.0, 65.650475
100.0, 94.897539
100.0, 120.416149
100.0, 144.39259
100.0, 168.762554
100.0, -164.096503
100.0, -130.894402
100.0, -87.14969
100.0, -39.327942
100.0, -0.795019
100.0, 30.227997
100.0, 58.887488
100.0, 96.87339
100.0, 141.964286
100.0, 170.170787
100.0, -145.768313
100.0, -106.095083
100.0, -80.270169
100.0, -58.345245
100.0, -38.376574
100.0, -18.016398
100.0, 3.978727
100.0, 28.374552
100.0, 55.733591
100.0, 84.829853
100.0, 114.004508
100.0, 142.149171
100.0, 171.438685
100.0, -153.917819
100.0, -105.959621
100.0, -35.062175
100.0, 48.432528
100.0, 104.997891
100.0, 140.633877
100.0, 168.301765
100.0, -167.528962
100.0, -143.570889
100.0, -119.681657
100.0, -94.760696
100.0, -70.06776
100.0, -45.41856
100.0, -20.198538
100.0, 7.888317
100.0, 45.682177
100.0, -175.549888
100.0, -36.928053
100.0, 0.180502
100.0, 29.699252
100.0, 56.908794
100.0, 88.202771
100.0, 130.129913
100.0, -170.223038
100.0, -80.011932
100.0, 23.147142
100.0, 79.181757
100.0, 116.926741
100.0, 146.897823
100.0, 172.29804
100.0, -165.580744
100.0, -144.929811
100.0, -124.060449
100.0, -101.078225
100.0, -73.925768
100.0, -39.968567
100.0, -0.662566
100.0, 41.737934
100.0, 91.496221
100.0, 155.751269
100.0, -148.066925
100.0, -103.84562
100.0, -58.870256
100.0, -21.349873
100.0, 6.287773
100.0, 30.58193
100.0, 57.548077
100.0, 90.728498
100.0, 123.441277
100.0, 153.507612
100.0, -172.646951
100.0, -126.217825
100.0, -78.508099
100.0, -36.789068
100.0, 11.344985
100.0, 70.09512
100.0, 117.795238
100.0, 153.924983
100.0, -164.408673
100.0, -108.576535
100.0, -64.052832
100.0, -32.036911
100.0, 92.432897
##END= 
