# Supplementary material for: Single spin exact gradients for the optimization of complex pulses and pulse sequences
Source: J Biomol NMR. 2026 Feb 17;80(1):6. doi: 10.1007/s10858-025-00486-7 (PMC12913341; doi:10.1007/s10858-025-00486-7)
Supplement: Supplementary file 1 — (zip 804 KB) [file 10858_2025_486_MOESM1_ESM.zip › SUPPINFO/01_XACT_examplepulseshapes/19F_120kHz_BRK/BIBOP_BW120_RF10_pm10_1400u_ppp2.brk]

##TITLE= BIBOP_BW120_RF10_pm10_1400u_ppp2.brk
##JCAMP-DX=
##DATA TYPE= Shape Data
##OWNER= vm1188
##DATE= 2025-07-21
##Max_Amplitude= 10000.0
##PULSE_LENGTH= 0.0 us
##NPOINTS= 700
##XYPOINTS= (XY..XY)
100.0, -158.822376
100.0, -6.603787
100.0, 45.315201
100.0, 65.695769
100.0, 124.012565
100.0, 151.890095
100.0, -116.213031
100.0, 14.145077
100.0, 11.603332
100.0, 16.015978
100.0, 21.559717
100.0, 29.130671
100.0, 41.049474
100.0, 69.556914
100.0, 160.018236
100.0, -11.121995
100.0, -29.448755
100.0, -25.309526
100.0, -23.703272
100.0, -40.365513
100.0, 84.369309
100.0, 75.179322
100.0, 17.987251
100.0, -80.210537
100.0, -81.401281
100.0, -56.72008
100.0, -38.568678
100.0, -23.126726
100.0, -7.612777
100.0, 12.639393
100.0, 10.555333
100.0, -151.818003
100.0, -147.781911
100.0, -119.316302
100.0, -89.25041
100.0, -61.922212
100.0, -34.77881
100.0, -1.776467
100.0, 47.688055
100.0, -165.512175
100.0, -123.322706
100.0, -100.244874
100.0, -82.638105
100.0, -67.822337
100.0, -53.29736
100.0, -36.963231
100.0, -12.803662
100.0, -126.20914
100.0, -163.742004
100.0, -121.404342
100.0, -74.927542
100.0, -2.431113
100.0, 63.582523
100.0, 97.747907
100.0, 120.06954
100.0, 138.347927
100.0, 158.593039
100.0, -31.567625
100.0, 7.698269
100.0, 29.782757
100.0, 57.947758
100.0, 91.773422
100.0, 120.839555
100.0, 142.015996
100.0, 157.807527
100.0, 171.211471
100.0, 177.006568
100.0, 161.879491
100.0, -107.456439
100.0, -119.016696
100.0, -89.206684
100.0, -24.833918
100.0, 17.54547
100.0, 42.493212
100.0, 67.3167
100.0, 98.126941
100.0, 135.92588
100.0, 167.965811
100.0, -169.232123
100.0, -153.225055
100.0, -142.12413
100.0, -141.944585
100.0, 112.224477
100.0, 92.69995
100.0, 100.994648
100.0, 111.78313
100.0, 122.3193
100.0, 129.838844
100.0, 124.905832
100.0, -116.810594
100.0, -47.936749
100.0, -94.715931
100.0, -130.695135
100.0, -141.950411
100.0, -138.360075
100.0, -128.215703
100.0, -112.868634
100.0, -90.215519
100.0, -55.604568
100.0, -14.966521
100.0, 16.51996
100.0, 39.037317
100.0, 57.381327
100.0, 74.00476
100.0, 90.154099
100.0, 111.176536
100.0, -88.344688
100.0, -88.655156
100.0, -86.498874
100.0, -90.579095
100.0, -108.716523
100.0, -138.433876
100.0, -157.131637
100.0, -163.668459
100.0, -164.777848
100.0, -163.968721
100.0, -164.618814
100.0, -37.835305
100.0, -9.176899
100.0, -11.994187
100.0, -20.317314
100.0, -42.334509
100.0, -81.781183
100.0, -108.197673
100.0, -114.030983
100.0, -104.792819
100.0, -79.643383
100.0, -53.215456
100.0, -42.267259
100.0, 103.020197
100.0, -157.026458
100.0, -175.156443
100.0, 176.072983
100.0, 167.977385
100.0, 157.659732
100.0, 144.365658
100.0, 141.414423
100.0, -109.340482
100.0, -105.010671
100.0, -105.386428
100.0, -104.985617
100.0, -103.118298
100.0, -99.819235
100.0, -94.922801
100.0, -83.8511
100.0, 20.642531
100.0, 71.416823
100.0, 82.761361
100.0, 93.656745
100.0, 128.735831
100.0, -115.577923
100.0, -93.767364
100.0, -89.638402
100.0, -90.146829
100.0, -92.311955
100.0, -92.545731
100.0, -79.892591
100.0, -28.783031
100.0, 3.064979
100.0, -0.621114
100.0, -16.987947
100.0, -43.601946
100.0, -104.605289
100.0, 144.753386
100.0, 120.694576
100.0, 106.778874
100.0, 98.673827
100.0, 93.977448
100.0, 92.116603
100.0, 92.270371
100.0, 94.439582
100.0, 99.05651
100.0, 107.108638
100.0, 118.184788
100.0, -12.218663
100.0, 10.302369
100.0, 32.043167
100.0, 44.387384
100.0, 50.743406
100.0, 51.337339
100.0, 18.13108
100.0, -85.120346
100.0, -87.720778
100.0, -74.49193
100.0, -42.237905
100.0, 0.402047
100.0, 25.861833
100.0, 39.026468
100.0, 47.669117
100.0, 54.916346
100.0, 62.981233
100.0, 86.625837
100.0, -130.858057
100.0, -117.843029
100.0, -107.646309
100.0, -94.026512
100.0, -67.338925
100.0, 4.21279
100.0, 63.382572
100.0, 102.368034
100.0, 151.255379
100.0, -165.909474
100.0, -139.457554
100.0, -119.164017
100.0, -95.99278
100.0, -57.953387
100.0, -13.168206
100.0, 7.543375
100.0, 9.357898
100.0, 0.798256
100.0, -9.579835
100.0, -13.572828
100.0, -8.802069
100.0, 11.76597
100.0, 74.886631
100.0, 131.177004
100.0, 178.802185
100.0, -81.896289
100.0, -45.24664
100.0, -28.140217
100.0, -16.062467
100.0, -6.605743
100.0, -2.068899
100.0, -11.698104
100.0, -53.981308
100.0, -89.682465
100.0, -101.980374
100.0, -110.917571
100.0, -121.552361
100.0, -133.423607
100.0, -144.571862
100.0, -152.765499
100.0, -157.372684
100.0, -157.742138
100.0, -150.521478
100.0, -115.366614
100.0, -42.787441
100.0, -21.37563
100.0, -18.673077
100.0, -23.538485
100.0, -34.775749
100.0, -52.218392
100.0, -71.088692
100.0, -83.56626
100.0, -87.061661
100.0, -82.481504
100.0, -70.039439
100.0, -29.927544
100.0, 115.702143
100.0, 142.547232
100.0, 154.036282
100.0, 161.728432
100.0, 168.011604
100.0, 173.425831
100.0, 178.655087
100.0, 25.244158
100.0, 31.739737
100.0, 39.412176
100.0, 47.994442
100.0, 57.281157
100.0, 66.88653
100.0, 74.949992
100.0, 64.459558
100.0, -24.83818
100.0, -18.465503
100.0, -0.229001
100.0, 20.539825
100.0, 42.233884
100.0, 67.30057
100.0, 100.171925
100.0, 138.492592
100.0, 168.52051
100.0, -172.471994
100.0, -160.02258
100.0, -150.953863
100.0, -143.787282
100.0, -139.178035
100.0, -143.423251
100.0, -153.72188
100.0, -156.956256
100.0, -156.700844
100.0, -156.967598
100.0, -158.726138
100.0, -162.930611
100.0, -172.942907
100.0, 159.589238
100.0, 74.738757
100.0, -38.186922
100.0, -100.103958
100.0, -117.478189
100.0, -127.998569
100.0, -137.994295
100.0, -151.45389
100.0, -173.390932
100.0, 160.745049
100.0, 168.236689
100.0, -147.27697
100.0, -135.459558
100.0, -136.11026
100.0, -139.806857
100.0, -144.123784
100.0, -148.278014
100.0, -151.854191
100.0, -154.054127
100.0, -155.241908
100.0, -159.443075
100.0, 47.086504
100.0, 51.017309
100.0, 55.380282
100.0, 55.808546
100.0, 51.95665
100.0, 44.93949
100.0, 36.522697
100.0, 26.81111
100.0, 11.573327
100.0, -56.722782
100.0, -118.19423
100.0, -125.635817
100.0, -123.545898
100.0, -117.471881
100.0, -109.082074
100.0, -99.087489
100.0, -86.84969
100.0, -67.557191
100.0, -26.489283
100.0, 19.761046
100.0, 36.045539
100.0, 34.605217
100.0, 15.993588
100.0, -30.727408
100.0, -81.357176
100.0, -116.661449
100.0, -146.622756
100.0, -169.537251
100.0, 177.03663
100.0, 173.584031
100.0, -160.307184
100.0, -63.411282
100.0, -48.290183
100.0, -43.322439
100.0, -28.578011
100.0, 111.899089
100.0, 122.477603
100.0, 125.616218
100.0, 128.156023
100.0, 132.077942
100.0, 143.009481
100.0, -134.105276
100.0, -78.09602
100.0, -70.144029
100.0, -67.87944
100.0, -70.385418
100.0, -92.506843
100.0, -155.519949
100.0, -167.221052
100.0, -154.90831
100.0, -137.478795
100.0, -121.476928
100.0, -107.121143
100.0, -92.109218
100.0, -72.278116
100.0, -42.084619
100.0, -1.281387
100.0, 42.150204
100.0, 93.622261
100.0, 131.803686
100.0, 143.53247
100.0, 138.318791
100.0, 119.032765
100.0, 95.224102
100.0, 79.004484
100.0, 69.750432
100.0, 64.727845
100.0, 58.562265
100.0, -13.808512
100.0, -37.540405
100.0, 12.708419
100.0, 47.520852
100.0, 65.187665
100.0, 80.233189
100.0, 95.104611
100.0, 108.780427
100.0, 119.039848
100.0, 124.587729
100.0, 123.998756
100.0, 113.108209
100.0, 80.799058
100.0, 32.654823
100.0, 1.246004
100.0, -27.541027
100.0, -76.568735
100.0, -120.360278
100.0, -138.968149
100.0, -147.056907
100.0, -150.06931
100.0, -148.300399
100.0, -137.426578
100.0, -101.567755
100.0, -55.490874
100.0, -44.518902
100.0, -51.962407
100.0, -68.417254
100.0, -76.022655
100.0, -45.319554
100.0, 50.196249
100.0, 74.272159
100.0, 90.077094
100.0, 102.693372
100.0, 113.062204
100.0, 121.840225
100.0, 130.050075
100.0, 139.470474
100.0, 153.995734
100.0, -167.140132
100.0, -82.280988
100.0, -44.092822
100.0, -19.580613
100.0, -129.360974
100.0, 171.087303
100.0, -179.011685
100.0, -174.313321
100.0, -171.493574
100.0, -169.742581
100.0, -168.69722
100.0, -168.260104
100.0, -167.876081
100.0, -167.799043
100.0, -167.87599
100.0, -168.179629
100.0, -171.239438
100.0, 179.551544
100.0, -172.144218
100.0, -145.326794
100.0, -116.848762
100.0, -46.422392
100.0, 47.329551
100.0, 89.274607
100.0, 110.452977
100.0, 100.598004
100.0, 131.919155
100.0, 94.06073
100.0, 149.24359
100.0, 170.070932
100.0, -162.58256
100.0, -40.045826
100.0, 72.817068
100.0, 91.009081
100.0, 106.177919
100.0, 128.214275
100.0, 154.956345
100.0, 177.897024
100.0, -165.035958
100.0, -152.81423
100.0, -143.061309
100.0, -130.497359
100.0, -87.868452
100.0, -4.265252
100.0, 16.972049
100.0, 22.89355
100.0, 40.446377
100.0, -147.860073
100.0, -147.77238
100.0, -154.457419
100.0, -164.889584
100.0, 173.136222
100.0, 90.868347
100.0, 30.7347
100.0, 11.669414
100.0, -1.486397
100.0, -15.632009
100.0, -41.843192
100.0, -137.304873
100.0, 169.163828
100.0, 155.439312
100.0, 107.815961
100.0, -71.104814
100.0, -87.323264
100.0, -101.660176
100.0, -119.390882
100.0, -146.509843
100.0, 160.135533
100.0, 72.979646
100.0, 20.280239
100.0, -9.067285
100.0, -28.40139
100.0, -42.358383
100.0, -53.082288
100.0, -63.403017
100.0, -81.727413
100.0, 13.951233
100.0, -2.325019
100.0, -52.970035
100.0, -83.199253
100.0, -143.840052
100.0, 107.098059
100.0, 86.234359
100.0, 76.905719
100.0, 69.101225
100.0, 58.979695
100.0, 43.421976
100.0, 18.604031
100.0, -14.471334
100.0, -44.702348
100.0, -68.501415
100.0, -90.847651
100.0, -120.070825
100.0, -167.701591
100.0, -48.14855
100.0, -60.670421
100.0, -69.393211
100.0, -80.181463
100.0, -96.654643
100.0, -124.320906
100.0, -159.441558
100.0, 175.865212
100.0, 164.637571
100.0, 160.058566
100.0, 158.075201
100.0, 157.126759
100.0, 155.940465
100.0, 151.004667
100.0, -127.550451
100.0, -86.576382
100.0, -110.402789
100.0, -118.916057
100.0, -93.833352
100.0, -25.868123
100.0, 1.207019
100.0, 1.71148
100.0, -3.187873
100.0, -11.759101
100.0, -23.493381
100.0, -38.463818
100.0, -55.722139
100.0, -73.556419
100.0, -90.198876
100.0, -109.101021
100.0, -166.214846
100.0, -102.345293
100.0, 50.804884
100.0, 21.575518
100.0, -22.881796
100.0, -51.335789
100.0, -62.069621
100.0, -64.704513
100.0, -61.956651
100.0, -55.107961
100.0, -46.434002
100.0, -42.149504
100.0, -66.346278
100.0, -135.811719
100.0, -151.437243
100.0, -154.387795
100.0, -156.361151
100.0, -158.367533
100.0, -162.753286
100.0, 16.623956
100.0, 15.436081
100.0, 9.599755
100.0, 1.843477
100.0, -12.699616
100.0, -61.983415
100.0, -136.723262
100.0, -160.029546
100.0, -171.393846
100.0, 179.479913
100.0, 169.143339
100.0, 148.712101
100.0, -12.869209
100.0, -43.880329
100.0, -59.473256
100.0, -73.227814
100.0, -84.880636
100.0, -93.154988
100.0, -96.286789
100.0, -91.670923
100.0, -73.360667
100.0, -37.016082
100.0, 0.189881
100.0, 27.903217
100.0, 45.903331
100.0, 55.794492
100.0, 60.525572
100.0, 64.470498
100.0, 105.646099
100.0, -155.997628
100.0, -159.983573
100.0, -174.796676
100.0, 162.764375
100.0, 135.577741
100.0, 108.776532
100.0, 85.333555
100.0, 63.768957
100.0, 40.832374
100.0, 10.976396
100.0, -32.678278
100.0, -78.774995
100.0, -110.639404
100.0, -134.560061
100.0, -157.256036
100.0, 177.119348
100.0, 145.594797
100.0, 112.329429
100.0, 85.636968
100.0, 68.541314
100.0, 73.255196
100.0, -169.355402
100.0, -156.003157
100.0, -173.647408
100.0, 140.611757
100.0, 96.052797
100.0, 70.611007
100.0, 51.760388
100.0, 31.515627
100.0, -17.097954
100.0, -112.131041
100.0, -135.078011
100.0, -153.192744
100.0, -170.845109
100.0, 171.919106
100.0, 155.266513
100.0, 137.615917
100.0, 128.194766
100.0, -61.622825
100.0, 20.028984
100.0, 150.189353
100.0, 144.567142
100.0, 132.611966
100.0, 117.621158
100.0, 97.822787
100.0, 67.072725
100.0, 24.488624
100.0, -43.137654
100.0, 170.871595
100.0, 140.345482
100.0, 115.274378
100.0, 97.215023
100.0, 82.187717
100.0, 69.102743
100.0, 70.691358
100.0, -109.244098
100.0, -94.571035
100.0, -106.92073
100.0, -130.212285
100.0, 173.363652
100.0, 163.399309
100.0, 170.915868
100.0, 121.143668
100.0, 93.725593
100.0, 76.904393
100.0, 50.169546
100.0, 20.759892
100.0, -7.366745
100.0, -30.378449
100.0, -47.166236
100.0, -60.068508
100.0, -70.799935
100.0, -80.079557
100.0, -88.781465
100.0, -167.655582
100.0, -11.254094
100.0, 47.886355
100.0, -64.399094
100.0, -67.65785
100.0, -73.783241
100.0, 17.965671
100.0, -62.413531
100.0, 72.583301
100.0, -43.825244
100.0, 104.474201
100.0, -1.294219
100.0, -2.464412
100.0, -11.239097
100.0, -36.7137
100.0, -74.685055
100.0, -111.484098
100.0, -141.507717
100.0, -171.602172
100.0, 145.948801
100.0, 69.879774
100.0, -3.182511
100.0, -43.369869
100.0, -68.578293
100.0, -84.851845
100.0, -96.204061
100.0, -105.756251
100.0, -115.669363
100.0, -129.016229
100.0, -159.478823
100.0, 97.956769
100.0, 30.680935
100.0, -16.422432
100.0, -50.443921
100.0, -71.083882
100.0, -86.650746
100.0, -109.76616
100.0, -12.652929
100.0, 125.291582
100.0, -72.345879
100.0, -78.068404
##END= 
