# Supplementary material for: Single spin exact gradients for the optimization of complex pulses and pulse sequences
Source: J Biomol NMR. 2026 Feb 17;80(1):6. doi: 10.1007/s10858-025-00486-7 (PMC12913341; doi:10.1007/s10858-025-00486-7)
Supplement: Supplementary file 1 — (zip 804 KB) [file 10858_2025_486_MOESM1_ESM.zip › SUPPINFO/01_XACT_examplepulseshapes/19F_120kHz_BRK/BIBOP_BW120_RF20_pm10_300u_ppp.brk]

##TITLE= BIBOP_BW120_RF20_pm10_300u_ppp.brk
##JCAMP-DX=
##DATA TYPE= Shape Data
##OWNER= vm1188
##DATE= 2025-07-21
##Max_Amplitude= 20000.0
##PULSE_LENGTH= 0.0 us
##NPOINTS= 300
##XYPOINTS= (XY..XY)
100.0, 127.688428
100.0, 21.496818
100.0, -47.798191
100.0, -72.254862
100.0, -110.101544
100.0, -163.889689
100.0, 156.268004
100.0, 128.912054
100.0, 102.758802
100.0, 72.907389
100.0, 39.246867
100.0, 6.379554
100.0, -22.465632
100.0, -48.15956
100.0, -72.594024
100.0, -97.680719
100.0, -124.252606
100.0, -151.59717
100.0, -178.176941
100.0, 156.979018
100.0, 133.624011
100.0, 110.969955
100.0, 88.239219
100.0, 64.910876
100.0, 41.04109
100.0, 17.238285
100.0, -5.820469
100.0, -27.851356
100.0, -49.047979
100.0, -69.883832
100.0, -90.826338
100.0, -112.134683
100.0, -133.746031
100.0, -155.27009
100.0, -176.237328
100.0, 163.568945
100.0, 144.042814
100.0, 124.876058
100.0, 105.680405
100.0, 86.102506
100.0, 66.136815
100.0, 46.345998
100.0, 27.215507
100.0, 8.617721
100.0, -9.579549
100.0, -27.465125
100.0, -45.27309
100.0, -63.139893
100.0, -81.003746
100.0, -98.884834
100.0, -116.778237
100.0, -134.263703
100.0, -151.170634
100.0, -167.691368
100.0, 175.992472
100.0, 159.76238
100.0, 143.522892
100.0, 127.236965
100.0, 110.969287
100.0, 94.859339
100.0, 79.049706
100.0, 63.621889
100.0, 48.573341
100.0, 33.83011
100.0, 19.269222
100.0, 4.751845
100.0, -9.812111
100.0, -24.407123
100.0, -38.922339
100.0, -53.216795
100.0, -67.200162
100.0, -80.872921
100.0, -94.249721
100.0, -107.234986
100.0, -119.845025
100.0, -132.487204
100.0, -145.508327
100.0, -158.625415
100.0, -171.48635
100.0, 175.993213
100.0, 163.819811
100.0, 152.041876
100.0, 140.842523
100.0, 129.903295
100.0, 118.62381
100.0, 107.041944
100.0, 95.810115
100.0, 84.775581
100.0, 73.652881
100.0, 63.005474
100.0, 52.878977
100.0, 42.705991
100.0, 32.478112
100.0, 22.676221
100.0, 13.294025
100.0, 4.084921
100.0, -5.021458
100.0, -14.106787
100.0, -23.255629
100.0, -32.347943
100.0, -41.432405
100.0, -50.108314
100.0, -59.009341
100.0, -66.815481
100.0, -75.049451
100.0, -79.910637
100.0, -86.197823
100.0, -96.601555
100.0, -104.94945
100.0, -110.84987
100.0, -118.243116
100.0, -124.774918
100.0, -131.82019
100.0, -137.839611
100.0, -143.673339
100.0, -149.975621
100.0, -155.480242
100.0, -160.656178
100.0, -166.110135
100.0, -171.646653
100.0, -176.988604
100.0, 177.8884
100.0, 172.729943
100.0, 167.973456
100.0, 163.357313
100.0, 158.649056
100.0, 154.479486
100.0, 149.289478
100.0, 148.425459
100.0, 141.901651
100.0, 150.864206
100.0, 125.876187
100.0, 139.525461
100.0, 130.764346
100.0, 128.660991
100.0, 125.688662
100.0, 122.836754
100.0, 120.47411
100.0, 119.240522
100.0, 117.19558
100.0, 115.553185
100.0, 114.237943
100.0, 113.041905
100.0, 111.287496
100.0, 110.919448
100.0, 109.310912
100.0, 109.34607
100.0, 106.265015
100.0, 101.748659
100.0, 116.31722
100.0, 111.262397
100.0, 101.00141
100.0, 107.467143
100.0, 109.720253
100.0, 109.38552
100.0, 110.658829
100.0, 111.161056
100.0, 113.061716
100.0, 114.429016
100.0, 115.751374
100.0, 117.404737
100.0, 119.146171
100.0, 120.136522
100.0, 122.800296
100.0, 125.41569
100.0, 128.721986
100.0, 130.994963
100.0, 137.305003
100.0, 127.521692
100.0, 152.864521
100.0, 142.342335
100.0, 146.722274
100.0, 148.557651
100.0, 154.56438
100.0, 158.787726
100.0, 163.399509
100.0, 167.980012
100.0, 172.738067
100.0, 177.949051
100.0, -176.941591
100.0, -171.602486
100.0, -166.085004
100.0, -160.714859
100.0, -155.540707
100.0, -149.847579
100.0, -143.716604
100.0, -138.114736
100.0, -131.773386
100.0, -125.019887
100.0, -118.705973
100.0, -110.390774
100.0, -105.299896
100.0, -95.158055
100.0, -85.91629
100.0, -81.142584
100.0, -75.461471
100.0, -67.072715
100.0, -58.826884
100.0, -49.986633
100.0, -41.284926
100.0, -32.286662
100.0, -23.269497
100.0, -14.159398
100.0, -5.093061
100.0, 4.018191
100.0, 13.227183
100.0, 22.614342
100.0, 32.417519
100.0, 42.601135
100.0, 52.752371
100.0, 62.984931
100.0, 73.728821
100.0, 84.795556
100.0, 95.793888
100.0, 107.067059
100.0, 118.589101
100.0, 129.766016
100.0, 140.676847
100.0, 151.903812
100.0, 163.715164
100.0, 175.984648
100.0, -171.39484
100.0, -158.523301
100.0, -145.460047
100.0, -132.554012
100.0, -120.014615
100.0, -107.408011
100.0, -94.358767
100.0, -80.912235
100.0, -67.183055
100.0, -53.168352
100.0, -38.880605
100.0, -24.405679
100.0, -9.862713
100.0, 4.662297
100.0, 19.168236
100.0, 33.745111
100.0, 48.522437
100.0, 63.60937
100.0, 79.064916
100.0, 94.881202
100.0, 110.975158
100.0, 127.212237
100.0, 143.467211
100.0, 159.689128
100.0, 175.922061
100.0, -167.741363
100.0, -151.191523
100.0, -134.255646
100.0, -116.752911
100.0, -98.866079
100.0, -81.014635
100.0, -63.184959
100.0, -45.336238
100.0, -27.523201
100.0, -9.612782
100.0, 8.618159
100.0, 27.243059
100.0, 46.38254
100.0, 66.154511
100.0, 86.081461
100.0, 105.625813
100.0, 124.814591
100.0, 144.004255
100.0, 163.568995
100.0, -176.204753
100.0, -155.23128
100.0, -133.73222
100.0, -112.158824
100.0, -90.87487
100.0, -69.930376
100.0, -49.071255
100.0, -27.844437
100.0, -5.792324
100.0, 17.266407
100.0, 41.047297
100.0, 64.889638
100.0, 88.204959
100.0, 110.94264
100.0, 133.61411
100.0, 156.9865
100.0, -178.156903
100.0, -151.57733
100.0, -124.247629
100.0, -97.695717
100.0, -72.625366
100.0, -48.19799
100.0, -22.493859
100.0, 6.392713
100.0, 39.304291
100.0, 72.929802
100.0, 102.694455
100.0, 128.788002
100.0, 156.183754
100.0, -163.779808
100.0, -110.049025
100.0, -72.429729
100.0, -48.016807
100.0, 21.529097
100.0, 127.461621
##END= 
