# Supplementary material for: Single spin exact gradients for the optimization of complex pulses and pulse sequences
Source: J Biomol NMR. 2026 Feb 17;80(1):6. doi: 10.1007/s10858-025-00486-7 (PMC12913341; doi:10.1007/s10858-025-00486-7)
Supplement: Supplementary file 1 — (zip 804 KB) [file 10858_2025_486_MOESM1_ESM.zip › SUPPINFO/01_XACT_examplepulseshapes/19F_120kHz_BRK/BIBOP_BW120_RF20_pm10_350u_ppp.brk]

##TITLE= BIBOP_BW120_RF20_pm10_350u_ppp.brk
##JCAMP-DX=
##DATA TYPE= Shape Data
##OWNER= vm1188
##DATE= 2025-07-21
##Max_Amplitude= 20000.0
##PULSE_LENGTH= 0.0 us
##NPOINTS= 350
##XYPOINTS= (XY..XY)
100.0, -140.394689
100.0, 99.855676
100.0, 39.403205
100.0, 12.243435
100.0, -37.163425
100.0, -95.908033
100.0, -128.983507
100.0, -153.676526
100.0, 176.591253
100.0, 139.744232
100.0, 101.902365
100.0, 70.367233
100.0, 44.079698
100.0, 19.218425
100.0, -7.261554
100.0, -36.423565
100.0, -66.627625
100.0, -94.998119
100.0, -120.514486
100.0, -144.321378
100.0, -167.889238
100.0, 167.747548
100.0, 142.169413
100.0, 116.055954
100.0, 90.754208
100.0, 66.963518
100.0, 44.456315
100.0, 22.567389
100.0, 0.464684
100.0, -22.412358
100.0, -45.996207
100.0, -69.550971
100.0, -92.28675
100.0, -113.909118
100.0, -134.548659
100.0, -154.792815
100.0, -175.53708
100.0, 162.96067
100.0, 141.14566
100.0, 119.512605
100.0, 98.628093
100.0, 78.720721
100.0, 59.427337
100.0, 40.299634
100.0, 20.939146
100.0, 1.030955
100.0, -19.14671
100.0, -39.084997
100.0, -58.578353
100.0, -77.447891
100.0, -95.630223
100.0, -113.487585
100.0, -131.453468
100.0, -149.714308
100.0, -168.231778
100.0, 173.204129
100.0, 154.896539
100.0, 137.063435
100.0, 119.762444
100.0, 102.940036
100.0, 86.383993
100.0, 69.775912
100.0, 52.905922
100.0, 35.807259
100.0, 18.696444
100.0, 1.826903
100.0, -14.611346
100.0, -30.554967
100.0, -46.071586
100.0, -61.268744
100.0, -76.274089
100.0, -91.424487
100.0, -107.144638
100.0, -123.259409
100.0, -139.029393
100.0, -154.108972
100.0, -168.607437
100.0, 177.386644
100.0, 163.863121
100.0, 150.268245
100.0, 136.234077
100.0, 121.712797
100.0, 107.04117
100.0, 92.658294
100.0, 78.69547
100.0, 65.894303
100.0, 53.580167
100.0, 40.892212
100.0, 28.379071
100.0, 15.633925
100.0, 2.465466
100.0, -10.298724
100.0, -22.702421
100.0, -35.0924
100.0, -47.344463
100.0, -59.232103
100.0, -70.766558
100.0, -82.039982
100.0, -93.085488
100.0, -103.858682
100.0, -114.675703
100.0, -126.152748
100.0, -137.474775
100.0, -148.12051
100.0, -159.217822
100.0, -169.892779
100.0, 179.202195
100.0, 170.294832
100.0, 160.820876
100.0, 151.869089
100.0, 143.539717
100.0, 133.573789
100.0, 124.63458
100.0, 110.370192
100.0, 101.376952
100.0, 95.192143
100.0, 87.168171
100.0, 78.461188
100.0, 70.55161
100.0, 62.150779
100.0, 54.321765
100.0, 46.089394
100.0, 37.79651
100.0, 29.853836
100.0, 22.156154
100.0, 14.672849
100.0, 7.203785
100.0, -0.111802
100.0, -6.44698
100.0, -12.940626
100.0, -19.707666
100.0, -26.197703
100.0, -31.559644
100.0, -38.513329
100.0, -43.450503
100.0, -45.130886
100.0, -61.595211
100.0, -61.647769
100.0, -75.121869
100.0, -71.424532
100.0, -75.120161
100.0, -80.703851
100.0, -86.645918
100.0, -91.612597
100.0, -96.601189
100.0, -101.118929
100.0, -105.779599
100.0, -110.185059
100.0, -114.212794
100.0, -117.934609
100.0, -121.857911
100.0, -125.175776
100.0, -128.44799
100.0, -131.282259
100.0, -134.465271
100.0, -136.220048
100.0, -137.626476
100.0, -140.255405
100.0, -144.375339
100.0, -149.825908
100.0, -150.626186
100.0, -152.394979
100.0, -154.242609
100.0, -155.18266
100.0, -156.553918
100.0, -157.438927
100.0, -159.056901
100.0, -159.8571
100.0, -160.477314
100.0, -161.333409
100.0, -162.629659
100.0, -163.530303
100.0, -164.181245
100.0, -164.866403
100.0, -164.974478
100.0, -164.773736
100.0, -164.263011
100.0, -163.582396
100.0, -162.897428
100.0, -161.948733
100.0, -160.83728
100.0, -159.882249
100.0, -158.868933
100.0, -157.426066
100.0, -156.133238
100.0, -155.121538
100.0, -153.485299
100.0, -152.019953
100.0, -151.574453
100.0, -147.634532
100.0, -147.49276
100.0, -142.68891
100.0, -136.986029
100.0, -135.922933
100.0, -132.623712
100.0, -131.339165
100.0, -128.438443
100.0, -125.704395
100.0, -121.774289
100.0, -118.551606
100.0, -114.314632
100.0, -110.340905
100.0, -106.159086
100.0, -101.505106
100.0, -96.797309
100.0, -92.211061
100.0, -86.881972
100.0, -81.928465
100.0, -76.483256
100.0, -72.132869
100.0, -65.920983
100.0, -70.702759
100.0, -53.053912
100.0, -55.070691
100.0, -43.554689
100.0, -37.182443
100.0, -32.260741
100.0, -25.821547
100.0, -19.646709
100.0, -13.611051
100.0, -7.130762
100.0, -0.070595
100.0, 6.765643
100.0, 13.923387
100.0, 21.389292
100.0, 29.073531
100.0, 36.957881
100.0, 45.244464
100.0, 53.604758
100.0, 61.153764
100.0, 69.445241
100.0, 78.572951
100.0, 86.070889
100.0, 94.453069
100.0, 103.78567
100.0, 109.786463
100.0, 119.37088
100.0, 132.769135
100.0, 140.950223
100.0, 152.308834
100.0, 160.847397
100.0, 169.346138
100.0, 179.509019
100.0, -171.32492
100.0, -160.854403
100.0, -150.047698
100.0, -138.775513
100.0, -127.868936
100.0, -116.856996
100.0, -105.183782
100.0, -93.796276
100.0, -82.821762
100.0, -71.88123
100.0, -60.747319
100.0, -49.253576
100.0, -37.219042
100.0, -24.687982
100.0, -12.045262
100.0, 0.556679
100.0, 13.285062
100.0, 26.499876
100.0, 39.393061
100.0, 51.720799
100.0, 64.486893
100.0, 77.174553
100.0, 89.958369
100.0, 103.974767
100.0, 118.679038
100.0, 133.441881
100.0, 148.14709
100.0, 162.066828
100.0, 175.543989
100.0, -170.933412
100.0, -156.901684
100.0, -142.038978
100.0, -126.532564
100.0, -110.677942
100.0, -94.706418
100.0, -79.013307
100.0, -63.81981
100.0, -48.826393
100.0, -33.598188
100.0, -17.901682
100.0, -1.694344
100.0, 14.938605
100.0, 31.850644
100.0, 48.923975
100.0, 66.021534
100.0, 82.916305
100.0, 99.531445
100.0, 116.148498
100.0, 133.143315
100.0, 150.653942
100.0, 168.628825
100.0, -173.033768
100.0, -154.517619
100.0, -136.037298
100.0, -117.739211
100.0, -99.656135
100.0, -81.677913
100.0, -63.430613
100.0, -44.4808
100.0, -24.876788
100.0, -4.854004
100.0, 15.348887
100.0, 35.266713
100.0, 54.652141
100.0, 73.763939
100.0, 92.977739
100.0, 113.079925
100.0, 134.412253
100.0, 156.234759
100.0, 177.763989
100.0, -161.084958
100.0, -140.293855
100.0, -119.701229
100.0, -98.766202
100.0, -77.124777
100.0, -54.436846
100.0, -30.870433
100.0, -7.271439
100.0, 15.597035
100.0, 37.73355
100.0, 59.741728
100.0, 82.350811
100.0, 106.229821
100.0, 131.647153
100.0, 157.775596
100.0, -176.701734
100.0, -152.373232
100.0, -128.813119
100.0, -104.899003
100.0, -79.048604
100.0, -50.471171
100.0, -20.443064
100.0, 8.460112
100.0, 34.931595
100.0, 60.072439
100.0, 86.806035
100.0, 118.359107
100.0, 155.926436
100.0, -167.275416
100.0, -137.448957
100.0, -112.38545
100.0, -78.88979
100.0, -20.928834
100.0, 29.329831
100.0, 56.117119
100.0, 116.884907
100.0, -123.305601
##END= 
