# Supplementary material for: Single spin exact gradients for the optimization of complex pulses and pulse sequences
Source: J Biomol NMR. 2026 Feb 17;80(1):6. doi: 10.1007/s10858-025-00486-7 (PMC12913341; doi:10.1007/s10858-025-00486-7)
Supplement: Supplementary file 1 — (zip 804 KB) [file 10858_2025_486_MOESM1_ESM.zip › SUPPINFO/01_XACT_examplepulseshapes/19F_120kHz_BRK/BIBOP_BW120_RF20_pm10_400u_ppp.brk]

##TITLE= BIBOP_BW120_RF20_pm10_400u_ppp.brk
##JCAMP-DX=
##DATA TYPE= Shape Data
##OWNER= vm1188
##DATE= 2025-07-21
##Max_Amplitude= 20000.0
##PULSE_LENGTH= 0.0 us
##NPOINTS= 400
##XYPOINTS= (XY..XY)
100.0, -59.490006
100.0, 164.520096
100.0, 127.025448
100.0, 82.31532
100.0, 16.010043
100.0, -25.930008
100.0, -57.981194
100.0, -88.743042
100.0, -125.803917
100.0, -165.401424
100.0, 158.972301
100.0, 130.444221
100.0, 104.521732
100.0, 76.548378
100.0, 45.119326
100.0, 12.437762
100.0, -16.83495
100.0, -42.091069
100.0, -66.73366
100.0, -92.484614
100.0, -119.498705
100.0, -147.019777
100.0, -173.773727
100.0, 160.762699
100.0, 136.497977
100.0, 113.069839
100.0, 89.591515
100.0, 65.360666
100.0, 40.537086
100.0, 15.805017
100.0, -8.226836
100.0, -31.256483
100.0, -53.273339
100.0, -74.827572
100.0, -96.87229
100.0, -119.877184
100.0, -143.353969
100.0, -166.322175
100.0, 171.838208
100.0, 151.07424
100.0, 130.77375
100.0, 110.211328
100.0, 88.929657
100.0, 67.002635
100.0, 45.196957
100.0, 24.144674
100.0, 4.003826
100.0, -15.355748
100.0, -34.479626
100.0, -54.196179
100.0, -74.741097
100.0, -95.359443
100.0, -115.280338
100.0, -134.489762
100.0, -153.362745
100.0, -172.156197
100.0, 169.117112
100.0, 150.496143
100.0, 131.886976
100.0, 113.152245
100.0, 94.340161
100.0, 75.748172
100.0, 57.675214
100.0, 40.026944
100.0, 22.458099
100.0, 4.937696
100.0, -12.425728
100.0, -29.768167
100.0, -47.162069
100.0, -64.599379
100.0, -82.066839
100.0, -99.178853
100.0, -115.641849
100.0, -131.891338
100.0, -147.704514
100.0, -163.573073
100.0, 179.403253
100.0, 162.870447
100.0, 147.769671
100.0, 131.804074
100.0, 114.903782
100.0, 98.856222
100.0, 84.1244
100.0, 70.489192
100.0, 56.640857
100.0, 40.984891
100.0, 24.283566
100.0, 9.249401
100.0, -5.677159
100.0, -20.683937
100.0, -33.455938
100.0, -46.207022
100.0, -60.567986
100.0, -75.432327
100.0, -89.54441
100.0, -103.089311
100.0, -116.795175
100.0, -130.362143
100.0, -143.567358
100.0, -156.74801
100.0, -169.668988
100.0, 177.575498
100.0, 165.17741
100.0, 152.551327
100.0, 139.865783
100.0, 127.926842
100.0, 115.420822
100.0, 103.043283
100.0, 90.447119
100.0, 78.0179
100.0, 66.955528
100.0, 55.524423
100.0, 44.115604
100.0, 33.805386
100.0, 23.803672
100.0, 14.300485
100.0, 0.277062
100.0, -16.913744
100.0, -23.442497
100.0, -32.353097
100.0, -39.31992
100.0, -53.007185
100.0, -61.969212
100.0, -72.121166
100.0, -82.322232
100.0, -93.201545
100.0, -102.972555
100.0, -112.18737
100.0, -121.522565
100.0, -130.706732
100.0, -139.66063
100.0, -148.517871
100.0, -156.949496
100.0, -165.581776
100.0, -174.331232
100.0, 177.969648
100.0, 168.846656
100.0, 159.59842
100.0, 152.465702
100.0, 143.018519
100.0, 135.232586
100.0, 127.591208
100.0, 125.639706
100.0, 109.056433
100.0, 110.156052
100.0, 100.810823
100.0, 92.854687
100.0, 85.112865
100.0, 77.682918
100.0, 71.792671
100.0, 65.379194
100.0, 59.190508
100.0, 52.771497
100.0, 46.518619
100.0, 40.539328
100.0, 35.11846
100.0, 30.103812
100.0, 24.651334
100.0, 18.444059
100.0, 13.537544
100.0, 7.232227
100.0, 2.989026
100.0, -3.000632
100.0, -8.943808
100.0, -16.826341
100.0, -12.878639
100.0, -19.24449
100.0, -23.738898
100.0, -29.085857
100.0, -33.129038
100.0, -36.958384
100.0, -41.608039
100.0, -45.291129
100.0, -48.642018
100.0, -51.805654
100.0, -54.938083
100.0, -58.20696
100.0, -61.809009
100.0, -63.863231
100.0, -65.761196
100.0, -68.587595
100.0, -71.023229
100.0, -73.94462
100.0, -76.015387
100.0, -77.462156
100.0, -78.565024
100.0, -83.865113
100.0, -87.150691
100.0, -85.92364
100.0, -86.221309
100.0, -87.801534
100.0, -88.086458
100.0, -89.031926
100.0, -91.186036
100.0, -91.911521
100.0, -91.861306
100.0, -93.755216
100.0, -93.643259
100.0, -93.85743
100.0, -94.311867
100.0, -94.402422
100.0, -94.374899
100.0, -93.567106
100.0, -93.265983
100.0, -92.461411
100.0, -92.007647
100.0, -91.167424
100.0, -89.038356
100.0, -87.831418
100.0, -87.996586
100.0, -86.678496
100.0, -84.716635
100.0, -85.25179
100.0, -84.924994
100.0, -80.951795
100.0, -77.822104
100.0, -75.518236
100.0, -72.903321
100.0, -70.910147
100.0, -67.98454
100.0, -66.099642
100.0, -63.800491
100.0, -61.949563
100.0, -58.914666
100.0, -55.17295
100.0, -51.396892
100.0, -47.920998
100.0, -45.212709
100.0, -41.919686
100.0, -36.891562
100.0, -33.326363
100.0, -29.398108
100.0, -22.726716
100.0, -19.09178
100.0, -13.984588
100.0, -18.390167
100.0, -6.803376
100.0, -2.393678
100.0, 3.042887
100.0, 6.956763
100.0, 13.836717
100.0, 17.952985
100.0, 23.991855
100.0, 29.922828
100.0, 35.077596
100.0, 40.94344
100.0, 47.064297
100.0, 53.14493
100.0, 59.188443
100.0, 65.288378
100.0, 71.775632
100.0, 77.669655
100.0, 85.17267
100.0, 91.659109
100.0, 99.94054
100.0, 112.715917
100.0, 109.792316
100.0, 123.332564
100.0, 128.979167
100.0, 134.359249
100.0, 143.499169
100.0, 151.738847
100.0, 160.765076
100.0, 168.091821
100.0, 178.373553
100.0, -174.267415
100.0, -165.966918
100.0, -156.946647
100.0, -148.585644
100.0, -139.75856
100.0, -130.531751
100.0, -121.222579
100.0, -111.968633
100.0, -102.926665
100.0, -93.553504
100.0, -82.918074
100.0, -71.786019
100.0, -61.233933
100.0, -53.472066
100.0, -41.550549
100.0, -31.144197
100.0, -20.839752
100.0, -17.581618
100.0, 0.527
100.0, 11.175195
100.0, 24.974086
100.0, 33.708612
100.0, 45.080915
100.0, 55.238444
100.0, 67.231378
100.0, 77.64079
100.0, 90.429688
100.0, 103.193057
100.0, 115.387564
100.0, 127.84495
100.0, 139.392674
100.0, 152.523611
100.0, 165.634898
100.0, 177.599116
100.0, -170.012758
100.0, -156.727261
100.0, -143.14494
100.0, -130.413144
100.0, -117.223877
100.0, -103.111828
100.0, -89.418544
100.0, -75.557067
100.0, -60.733617
100.0, -46.361235
100.0, -33.373477
100.0, -20.158677
100.0, -5.261249
100.0, 8.752216
100.0, 23.808664
100.0, 40.610147
100.0, 56.476522
100.0, 70.938455
100.0, 84.760716
100.0, 99.07611
100.0, 114.565109
100.0, 131.014158
100.0, 147.510721
100.0, 163.473117
100.0, 179.659159
100.0, -163.753196
100.0, -147.832973
100.0, -132.009793
100.0, -115.583988
100.0, -99.085844
100.0, -82.087076
100.0, -64.642872
100.0, -47.215839
100.0, -29.818738
100.0, -12.454818
100.0, 4.941702
100.0, 22.528688
100.0, 40.117985
100.0, 57.671929
100.0, 75.632935
100.0, 94.235612
100.0, 113.180528
100.0, 132.022552
100.0, 150.57877
100.0, 169.053624
100.0, -172.271426
100.0, -153.385993
100.0, -134.39077
100.0, -115.147535
100.0, -95.303528
100.0, -74.78298
100.0, -54.271464
100.0, -34.53068
100.0, -15.331119
100.0, 4.124709
100.0, 24.285593
100.0, 45.276479
100.0, 67.007483
100.0, 88.87391
100.0, 110.148576
100.0, 130.77909
100.0, 151.184587
100.0, 172.009304
100.0, -166.184096
100.0, -143.316314
100.0, -119.918872
100.0, -96.90885
100.0, -74.804288
100.0, -53.181395
100.0, -31.110031
100.0, -8.081002
100.0, 15.895545
100.0, 40.574027
100.0, 65.371561
100.0, 89.600169
100.0, 113.112
100.0, 136.617955
100.0, 160.955299
100.0, -173.591684
100.0, -146.933357
100.0, -119.519596
100.0, -92.53712
100.0, -66.677484
100.0, -41.851117
100.0, -16.572053
100.0, 12.555804
100.0, 45.114358
100.0, 76.523601
100.0, 104.570796
100.0, 130.579314
100.0, 159.261012
100.0, -165.181375
100.0, -125.934266
100.0, -88.826797
100.0, -57.762357
100.0, -25.755849
100.0, 16.111753
100.0, 82.220569
100.0, 127.017125
100.0, 164.617947
100.0, -59.586051
##END= 
