# Supplementary material for: Single spin exact gradients for the optimization of complex pulses and pulse sequences
Source: J Biomol NMR. 2026 Feb 17;80(1):6. doi: 10.1007/s10858-025-00486-7 (PMC12913341; doi:10.1007/s10858-025-00486-7)
Supplement: Supplementary file 1 — (zip 804 KB) [file 10858_2025_486_MOESM1_ESM.zip › SUPPINFO/01_XACT_examplepulseshapes/19F_120kHz_BRK/BIBOP_BW120_RF20_pm10_400u_ppp2.brk]

##TITLE= BIBOP_BW120_RF20_pm10_400u_ppp2.brk
##JCAMP-DX=
##DATA TYPE= Shape Data
##OWNER= vm1188
##DATE= 2025-07-21
##Max_Amplitude= 20000.0
##PULSE_LENGTH= 0.0 us
##NPOINTS= 400
##XYPOINTS= (XY..XY)
100.0, -14.990098
100.0, -11.779043
100.0, -13.916621
100.0, -19.275285
100.0, -33.730548
100.0, -52.620335
100.0, -52.119243
100.0, 59.251123
100.0, 87.144635
100.0, 83.612618
100.0, 73.045985
100.0, 65.918055
100.0, 61.040599
100.0, 60.854919
100.0, 88.98911
100.0, -179.56423
100.0, -173.29544
100.0, -173.395976
100.0, -173.157778
100.0, -172.319373
100.0, -171.266829
100.0, -169.584177
100.0, -166.962816
100.0, -162.79793
100.0, -156.397429
100.0, -146.869766
100.0, -132.970797
100.0, -114.916837
100.0, -95.884294
100.0, -80.195763
100.0, -69.637564
100.0, -63.469798
100.0, -60.576231
100.0, -60.546334
100.0, -62.768755
100.0, -69.385951
100.0, -82.564443
100.0, -107.449154
100.0, -137.0664
100.0, -155.297886
100.0, -165.200913
100.0, -170.652468
100.0, -173.974231
100.0, -175.926099
100.0, -177.153129
100.0, -176.316914
100.0, -173.916959
100.0, -49.405877
100.0, 3.299997
100.0, 3.884492
100.0, 1.840159
100.0, -1.587474
100.0, -5.874588
100.0, -12.714762
100.0, -20.197116
100.0, -32.030627
100.0, -46.957034
100.0, -69.312445
100.0, -101.794684
100.0, -136.886792
100.0, -162.998434
100.0, -179.55231
100.0, 168.853641
100.0, 161.611406
100.0, 158.410426
100.0, 159.367732
100.0, 171.090533
100.0, -160.810954
100.0, -132.64039
100.0, -119.36578
100.0, -114.077434
100.0, -112.620328
100.0, -113.168966
100.0, -115.260139
100.0, -119.096272
100.0, -125.439763
100.0, -136.798753
100.0, -157.167793
100.0, 171.143113
100.0, 140.948462
100.0, 123.777933
100.0, 115.862891
100.0, 113.491415
100.0, 115.849555
100.0, 125.461585
100.0, 152.588853
100.0, -161.859569
100.0, -136.960793
100.0, -127.101275
100.0, -121.761947
100.0, -118.400126
100.0, -115.419907
100.0, -112.383573
100.0, -108.383799
100.0, -102.026356
100.0, -90.51562
100.0, -71.169033
100.0, -50.552916
100.0, -39.495041
100.0, -37.997794
100.0, -41.033345
100.0, -45.958426
100.0, -50.672409
100.0, -55.065813
100.0, -58.03903
100.0, -59.860542
100.0, -60.394555
100.0, -59.659272
100.0, -57.271338
100.0, -52.890804
100.0, -44.891893
100.0, -31.664157
100.0, -9.851831
100.0, 17.320395
100.0, 39.670943
100.0, 55.003793
100.0, 66.563197
100.0, 77.708907
100.0, 92.758045
100.0, 120.69065
100.0, 165.925702
100.0, -160.832982
100.0, -146.594108
100.0, -141.609515
100.0, -142.015794
100.0, -146.582207
100.0, -155.37877
100.0, -168.292535
100.0, 176.782251
100.0, 163.597076
100.0, 154.233607
100.0, 148.233717
100.0, 144.240326
100.0, 140.789169
100.0, 136.328412
100.0, 129.209455
100.0, 118.290036
100.0, 104.473298
100.0, 91.451058
100.0, 80.64202
100.0, 73.037382
100.0, 66.647012
100.0, 61.332548
100.0, 55.573049
100.0, 48.390628
100.0, 37.725887
100.0, 19.551894
100.0, -12.007375
100.0, -50.020292
100.0, -75.43672
100.0, -89.472497
100.0, -97.96101
100.0, -103.799393
100.0, -108.303851
100.0, -112.389983
100.0, -116.579622
100.0, -122.346626
100.0, -134.996023
100.0, 151.268053
100.0, 77.137189
100.0, 65.377207
100.0, 60.870377
100.0, 58.716868
100.0, 57.397406
100.0, 57.664907
100.0, 58.941353
100.0, 62.112149
100.0, 68.132427
100.0, 79.162854
100.0, 95.972646
100.0, 116.209702
100.0, 133.320529
100.0, 144.170524
100.0, 150.306327
100.0, 153.372164
100.0, 154.521652
100.0, 154.389322
100.0, 153.612963
100.0, 152.014206
100.0, 149.71137
100.0, 146.529646
100.0, 141.169185
100.0, 129.531567
100.0, 96.14175
100.0, 33.658473
100.0, 10.306363
100.0, 9.40398
100.0, 21.251391
100.0, 45.544114
100.0, 77.214166
100.0, 103.738423
100.0, 121.320779
100.0, 133.052406
100.0, 141.668288
100.0, 146.77017
100.0, 125.30899
100.0, 5.509901
100.0, 16.038563
100.0, 21.092594
100.0, 25.930336
100.0, 31.618783
100.0, 37.720405
100.0, 44.834423
100.0, 52.827301
100.0, 61.717068
100.0, 71.866751
100.0, 84.031935
100.0, 98.771972
100.0, 117.739678
100.0, 142.654716
100.0, 170.293278
100.0, -165.724399
100.0, -148.303701
100.0, -136.015334
100.0, -127.186809
100.0, -120.57871
100.0, -115.578135
100.0, -111.675201
100.0, -109.022565
100.0, -107.278868
100.0, -106.5033
100.0, -109.902501
100.0, 160.210079
100.0, 113.793312
100.0, 116.084081
100.0, 123.140483
100.0, 138.603395
100.0, 167.033097
100.0, -159.689671
100.0, -139.321706
100.0, -130.168552
100.0, -126.705908
100.0, -126.796373
100.0, -129.459405
100.0, -133.949816
100.0, -139.71179
100.0, -146.501575
100.0, -153.775556
100.0, -161.420317
100.0, -168.823863
100.0, -176.173169
100.0, 177.181616
100.0, 170.847041
100.0, 163.318025
100.0, 27.366817
100.0, -40.27567
100.0, -49.909116
100.0, -67.982326
100.0, -88.779815
100.0, -110.37554
100.0, -127.230961
100.0, -138.099611
100.0, -144.850728
100.0, -149.113797
100.0, -151.746356
100.0, -153.128096
100.0, -153.80593
100.0, -153.961894
100.0, -153.912666
100.0, -153.875316
100.0, -154.527189
100.0, -157.301905
100.0, -170.655494
100.0, 86.897946
100.0, 44.428839
100.0, 38.851042
100.0, 38.445362
100.0, 39.467111
100.0, 41.197742
100.0, 43.244494
100.0, 45.28312
100.0, 47.298795
100.0, 48.716266
100.0, 48.73052
100.0, 46.779781
100.0, 40.768546
100.0, 27.725326
100.0, 7.604636
100.0, -15.150494
100.0, -31.561119
100.0, -40.530513
100.0, -43.090878
100.0, -86.979248
100.0, 105.438423
100.0, 98.42037
100.0, 98.14666
100.0, 102.330838
100.0, 108.495233
100.0, 117.135228
100.0, 128.602233
100.0, 143.50059
100.0, 159.093399
100.0, 173.065181
100.0, -175.784719
100.0, -167.297094
100.0, -161.104081
100.0, -156.561111
100.0, -153.20178
100.0, -150.739062
100.0, -149.104913
100.0, -148.743805
100.0, -148.688395
100.0, -151.269572
100.0, -161.414114
100.0, 88.710961
100.0, 54.336103
100.0, -163.084462
100.0, -161.351671
100.0, -158.591096
100.0, -157.481901
100.0, -157.391838
100.0, -158.286112
100.0, -160.313684
100.0, -162.798627
100.0, -166.146325
100.0, -170.463786
100.0, -175.728823
100.0, 177.93163
100.0, 170.294985
100.0, 161.455855
100.0, 151.711229
100.0, 141.173963
100.0, 131.111513
100.0, 122.358058
100.0, 115.804638
100.0, 112.294837
100.0, 111.435447
100.0, 113.420268
100.0, 118.965626
100.0, 127.120215
100.0, 136.841636
100.0, 167.378517
100.0, -28.404766
100.0, -9.899795
100.0, -6.823693
100.0, -6.551774
100.0, -7.485234
100.0, -9.068495
100.0, -10.970214
100.0, -13.156019
100.0, -15.808324
100.0, -19.192054
100.0, -23.790779
100.0, -30.633372
100.0, -40.448632
100.0, -56.128281
100.0, -75.933501
100.0, -90.005832
100.0, -89.90167
100.0, -76.62708
100.0, -50.668456
100.0, -13.463631
100.0, 27.113699
100.0, 63.542289
100.0, 93.940844
100.0, 119.316515
100.0, 140.154705
100.0, 156.785897
100.0, 169.802534
100.0, 179.279006
100.0, -174.823761
100.0, 178.276348
100.0, 128.534851
100.0, 120.749313
100.0, 116.78621
100.0, 118.461745
100.0, 119.053341
100.0, 122.569899
100.0, 126.600057
100.0, 133.541739
100.0, 145.020376
100.0, 162.895186
100.0, -172.228794
100.0, -147.056831
100.0, -128.062077
100.0, -115.045478
100.0, -105.411034
100.0, -98.568916
100.0, -89.17223
100.0, -62.946151
100.0, 151.715827
100.0, -91.900897
100.0, -53.278548
100.0, -64.59927
100.0, -67.018098
100.0, -70.858787
100.0, -73.580989
100.0, -76.400857
100.0, -79.456045
100.0, -82.518743
100.0, -85.375004
100.0, -88.934152
100.0, -90.812781
100.0, -85.584677
100.0, -8.707194
100.0, 67.138458
100.0, 19.695317
100.0, -75.344743
100.0, -83.989429
100.0, -88.647932
##END= 
