# Supplementary material for: Single spin exact gradients for the optimization of complex pulses and pulse sequences
Source: J Biomol NMR. 2026 Feb 17;80(1):6. doi: 10.1007/s10858-025-00486-7 (PMC12913341; doi:10.1007/s10858-025-00486-7)
Supplement: Supplementary file 1 — (zip 804 KB) [file 10858_2025_486_MOESM1_ESM.zip › SUPPINFO/01_XACT_examplepulseshapes/19F_120kHz_BRK/BURBOP180_BW120_RF20_pm10_700u_ppp.brk]

##TITLE= BURBOP180_BW120_RF20_pm10_700u_ppp.brk
##JCAMP-DX=
##DATA TYPE= Shape Data
##OWNER= vm1188
##DATE= 2025-07-21
##Max_Amplitude= 20000.0
##PULSE_LENGTH= 0.0 us
##NPOINTS= 700
##XYPOINTS= (XY..XY)
100.0, -31.187978
100.0, -129.330422
100.0, 177.299666
100.0, 157.367273
100.0, 139.606811
100.0, 114.233827
100.0, 74.970618
100.0, 34.481069
100.0, 8.576866
100.0, -7.472025
100.0, -18.237328
100.0, -27.423024
100.0, -37.231576
100.0, -49.979928
100.0, -68.813208
100.0, -97.381814
100.0, -129.733507
100.0, -153.433929
100.0, -168.218498
100.0, -177.604901
100.0, 175.462489
100.0, 170.369553
100.0, 166.285575
100.0, 162.782531
100.0, 159.544475
100.0, 156.369428
100.0, 153.316891
100.0, 149.667681
100.0, 145.417915
100.0, 142.950094
100.0, 86.937194
100.0, -14.555504
100.0, -7.837207
100.0, -7.683756
100.0, -7.317864
100.0, -6.401863
100.0, -5.58543
100.0, 1.649842
100.0, -175.635688
100.0, -175.340156
100.0, -177.447229
100.0, -177.539882
100.0, -177.003944
100.0, -176.493773
100.0, -178.048981
100.0, 178.898437
100.0, -51.524501
100.0, -40.283379
100.0, -39.488744
100.0, -38.650749
100.0, -37.518837
100.0, -37.132839
100.0, -37.657492
100.0, -35.406579
100.0, -28.555416
100.0, 121.922747
100.0, 132.865019
100.0, 133.141009
100.0, 130.707381
100.0, 127.714849
100.0, 123.488829
100.0, 118.37238
100.0, 112.541253
100.0, 105.148767
100.0, 96.409125
100.0, 86.841408
100.0, 75.197804
100.0, 63.577946
100.0, 52.235565
100.0, 42.17318
100.0, 33.934169
100.0, 31.080883
100.0, 27.337694
100.0, 25.853205
100.0, 168.170399
100.0, 99.626268
100.0, 153.114282
100.0, 155.997544
100.0, 154.752698
100.0, 152.90545
100.0, 152.290143
100.0, 147.502201
100.0, 141.395729
100.0, 132.752573
100.0, 112.582133
100.0, 92.724436
100.0, 83.290873
100.0, 53.186782
100.0, 35.370358
100.0, -22.709458
100.0, 153.947576
100.0, 85.087774
100.0, 62.326137
100.0, 11.267542
100.0, -111.486276
100.0, 176.178237
100.0, 140.477583
100.0, -163.131871
100.0, 177.186551
100.0, -107.319832
100.0, -102.289155
100.0, -112.873185
100.0, -111.227174
100.0, -110.389701
100.0, -110.204512
100.0, -110.280985
100.0, -107.566991
100.0, -104.704913
100.0, -99.673762
100.0, -43.51503
100.0, 168.884397
100.0, -114.174253
100.0, -132.16504
100.0, -136.197509
100.0, -136.675017
100.0, -137.564077
100.0, -138.77587
100.0, -140.91782
100.0, -144.519502
100.0, -149.781641
100.0, -156.729155
100.0, -165.746029
100.0, -177.068006
100.0, 169.727018
100.0, 155.911109
100.0, 143.099931
100.0, 132.346758
100.0, 123.78372
100.0, 116.666556
100.0, 109.218023
100.0, 104.015201
100.0, 81.954329
100.0, -16.639171
100.0, -58.376531
100.0, -64.730143
100.0, -66.041091
100.0, -65.360733
100.0, -63.839091
100.0, -61.393093
100.0, -57.452442
100.0, -51.879093
100.0, -41.079716
100.0, -26.861051
100.0, 0.8784
100.0, 35.91249
100.0, 58.051307
100.0, 69.439768
100.0, 75.682647
100.0, 78.265167
100.0, 76.899046
100.0, 72.221082
100.0, 66.534811
100.0, 58.249031
100.0, 38.805206
100.0, 129.323036
100.0, 123.211683
100.0, 136.921194
100.0, 139.460657
100.0, 144.013619
100.0, 146.986695
100.0, 149.857346
100.0, 153.536784
100.0, 157.524565
100.0, 161.66496
100.0, 165.930173
100.0, 170.35987
100.0, 175.121257
100.0, -179.740781
100.0, -177.074238
100.0, 113.158423
100.0, 31.447124
100.0, 32.334039
100.0, 39.467155
100.0, 45.199617
100.0, 51.119145
100.0, 57.666759
100.0, 64.872047
100.0, 72.613949
100.0, 83.726749
100.0, 105.553639
100.0, 148.521574
100.0, -164.940231
100.0, -148.279743
100.0, -140.719793
100.0, -136.792252
100.0, -134.530458
100.0, -133.733067
100.0, -134.834353
100.0, -136.162547
100.0, -138.944223
100.0, -142.769552
100.0, -145.431097
100.0, -153.028974
100.0, -170.160614
100.0, 157.27632
100.0, 76.202474
100.0, 55.204553
100.0, 47.173782
100.0, 45.827714
100.0, 45.310317
100.0, 45.724585
100.0, 46.872264
100.0, 49.298283
100.0, 54.262164
100.0, 71.584921
100.0, 175.626775
100.0, 179.566761
100.0, 178.933752
100.0, 179.280647
100.0, 179.201021
100.0, 177.811476
100.0, 174.32173
100.0, 167.406662
100.0, 155.849913
100.0, 140.293458
100.0, 122.557711
100.0, 108.633422
100.0, 97.720585
100.0, 91.492248
100.0, 86.823911
100.0, 83.232468
100.0, 80.464296
100.0, 78.309247
100.0, 76.682837
100.0, 75.598175
100.0, 74.806107
100.0, 74.083702
100.0, 73.107669
100.0, 70.494347
100.0, 62.708637
100.0, 38.191345
100.0, -46.341281
100.0, -85.084644
100.0, -93.421641
100.0, -94.034105
100.0, -91.898208
100.0, -88.196734
100.0, -83.551474
100.0, -78.265371
100.0, -71.906699
100.0, -63.032195
100.0, -0.382555
100.0, 104.358464
100.0, 111.728452
100.0, 117.956882
100.0, 124.582261
100.0, 131.727593
100.0, 138.838665
100.0, 145.823236
100.0, 152.689165
100.0, 159.41508
100.0, 166.093834
100.0, 172.833791
100.0, 179.065915
100.0, -173.359053
100.0, -161.389786
100.0, -143.583091
100.0, -109.607405
100.0, -82.128446
100.0, -89.202142
100.0, -114.870523
100.0, -154.938441
100.0, 168.966103
100.0, 149.43484
100.0, 157.642562
100.0, -116.307156
100.0, -117.514979
100.0, -116.206095
100.0, -113.695517
100.0, -113.064306
100.0, -114.56666
100.0, -117.019123
100.0, -120.656072
100.0, -126.056559
100.0, -134.09262
100.0, -145.479668
100.0, -161.925012
100.0, 174.495768
100.0, 144.268617
100.0, 114.234624
100.0, 92.092005
100.0, 77.450009
100.0, 69.954414
100.0, 67.199714
100.0, 66.331973
100.0, 68.283626
100.0, 73.270614
100.0, 81.354455
100.0, 92.665073
100.0, 106.176
100.0, 119.547229
100.0, 131.817344
100.0, 141.877113
100.0, 149.434502
100.0, 154.703424
100.0, 157.800489
100.0, 158.868005
100.0, 151.176579
100.0, 107.750739
100.0, 29.003464
100.0, 14.780865
100.0, 10.805626
100.0, 11.750929
100.0, 13.76839
100.0, 17.732377
100.0, 24.486021
100.0, 37.388438
100.0, 62.91069
100.0, 101.986286
100.0, 130.313728
100.0, 142.356838
100.0, 147.56118
100.0, 147.961577
100.0, 143.920388
100.0, 133.523689
100.0, 111.885924
100.0, 78.266158
100.0, 46.784342
100.0, 27.179034
100.0, 15.688713
100.0, 7.734052
100.0, 0.73548
100.0, -8.482247
100.0, -26.341806
100.0, -88.113237
100.0, -155.488471
100.0, -174.116603
100.0, 179.142878
100.0, 177.042896
100.0, 178.195671
100.0, -176.821429
100.0, -165.027274
100.0, -141.720531
100.0, -106.026707
100.0, -77.326561
100.0, -62.051955
100.0, -52.91186
100.0, -46.258432
100.0, -39.479013
100.0, -29.582898
100.0, -14.482738
100.0, 4.833261
100.0, 24.511257
100.0, 37.242343
100.0, 40.934473
100.0, 38.822694
100.0, 34.659263
100.0, 29.835916
100.0, 25.652293
100.0, 22.773174
100.0, 21.348517
100.0, 21.522463
100.0, 23.772614
100.0, 29.258403
100.0, 37.420308
100.0, 47.273528
100.0, 54.946035
100.0, 52.915589
100.0, 36.827129
100.0, 9.615376
100.0, -15.248598
100.0, -31.441145
100.0, -41.098477
100.0, -48.494305
100.0, -56.15609
100.0, -67.075532
100.0, -87.265742
100.0, -120.854388
100.0, -154.461649
100.0, -173.414428
100.0, 177.668821
100.0, 173.542932
100.0, 172.128419
100.0, 173.577717
100.0, 179.206086
100.0, -157.868209
100.0, -48.666457
100.0, -13.072663
100.0, -3.418718
100.0, 1.756783
100.0, 5.990204
100.0, 11.41538
100.0, 20.558154
100.0, 40.948342
100.0, 85.125303
100.0, 129.482086
100.0, 147.70962
100.0, 151.871867
100.0, 149.796664
100.0, 141.346222
100.0, 123.169258
100.0, 90.532708
100.0, 60.554569
100.0, 41.539992
100.0, 31.674246
100.0, 27.673656
100.0, 26.338118
100.0, 26.59132
100.0, 28.690425
100.0, 33.353909
100.0, 41.348652
100.0, 54.605483
100.0, 77.560864
100.0, 106.228334
100.0, 128.877546
100.0, 143.082378
100.0, 151.39614
100.0, 156.226699
100.0, 158.594847
100.0, 158.763972
100.0, 156.36369
100.0, 146.928257
100.0, 121.507645
100.0, 89.421931
100.0, 66.54342
100.0, 58.97386
100.0, 57.78867
100.0, 60.568771
100.0, 67.858781
100.0, 82.071558
100.0, 107.406078
100.0, 148.77601
100.0, -162.055545
100.0, -134.867271
100.0, -120.80279
100.0, -114.164624
100.0, -112.124505
100.0, -112.643575
100.0, -113.896328
100.0, -116.358651
100.0, -119.10267
100.0, -122.133288
100.0, -125.415226
100.0, -128.642717
100.0, -132.239563
100.0, -136.300442
100.0, -142.259417
100.0, -157.459719
100.0, 163.537462
100.0, 108.800308
100.0, 93.253678
100.0, 143.256145
100.0, -144.019982
100.0, -136.12903
100.0, -146.545281
100.0, -159.965403
100.0, -172.316377
100.0, 177.40194
100.0, 168.262617
100.0, 160.486321
100.0, 153.542165
100.0, 147.208331
100.0, 141.070302
100.0, 134.908665
100.0, 128.804686
100.0, 122.399594
100.0, 115.214608
100.0, 106.383035
100.0, 88.658498
100.0, 30.677635
100.0, -31.626955
100.0, -47.003245
100.0, -53.407507
100.0, -57.677109
100.0, -60.13293
100.0, -60.777166
100.0, -59.081112
100.0, -52.695404
100.0, -34.455274
100.0, 12.943232
100.0, 60.1167
100.0, 79.727109
100.0, 86.380758
100.0, 90.733851
100.0, 93.895412
100.0, 96.827594
100.0, 99.750471
100.0, 102.86359
100.0, 106.079696
100.0, 109.85679
100.0, 113.461211
100.0, 117.376382
100.0, 121.792747
100.0, 127.109069
100.0, 131.834243
100.0, 136.636663
100.0, 147.422506
100.0, 152.201388
100.0, 162.994329
100.0, 171.282356
100.0, 177.044146
100.0, -178.898716
100.0, -175.485542
100.0, -169.439552
100.0, -156.249008
100.0, -145.121209
100.0, 21.018048
100.0, 69.245254
100.0, 72.354432
100.0, 60.259987
100.0, 54.572907
100.0, 50.78665
100.0, 46.958442
100.0, 45.533942
100.0, 49.486559
100.0, 63.399347
100.0, 106.351735
100.0, 174.004225
100.0, -155.954217
100.0, -146.032626
100.0, -142.376173
100.0, -141.786205
100.0, -141.353901
100.0, -141.132939
100.0, -141.368159
100.0, -142.325096
100.0, -143.958894
100.0, -147.255798
100.0, -150.244391
100.0, -159.628475
100.0, -172.728698
100.0, 76.242648
100.0, 83.991038
100.0, 76.975537
100.0, 69.501789
100.0, 61.319265
100.0, 52.09191
100.0, 42.59129
100.0, 34.595015
100.0, 31.652883
100.0, 39.644602
100.0, 74.444021
100.0, 133.204807
100.0, 158.036367
100.0, 164.165582
100.0, 162.089631
100.0, 157.180075
100.0, 152.670953
100.0, 148.787729
100.0, 145.049437
100.0, 141.188272
100.0, 137.031365
100.0, 132.936649
100.0, 122.566084
100.0, 93.165733
100.0, 55.216395
100.0, 36.344202
100.0, 30.604162
100.0, 32.214576
100.0, 36.192483
100.0, 40.742272
100.0, 44.974411
100.0, 48.328495
100.0, 50.284874
100.0, 50.747801
100.0, 45.626182
100.0, -1.12247
100.0, -76.71443
100.0, -89.634892
100.0, -91.48106
100.0, -91.713845
100.0, -91.259144
100.0, -90.500798
100.0, -89.599446
100.0, -88.700152
100.0, -87.520448
100.0, -86.100046
100.0, -86.399863
100.0, -87.545648
100.0, 173.399574
100.0, 95.705591
100.0, 90.833694
100.0, 90.663363
100.0, 91.378309
100.0, 92.835207
100.0, 95.196884
100.0, 101.22057
100.0, 126.110747
100.0, -165.948598
100.0, -145.22907
100.0, -139.065081
100.0, -132.162244
100.0, -130.441611
100.0, -129.595223
100.0, -128.792074
100.0, -128.273089
100.0, -127.573605
100.0, -126.434448
100.0, -124.77279
100.0, -122.654475
100.0, -120.324308
100.0, -117.410714
100.0, -114.19804
100.0, -110.495836
100.0, -107.368247
100.0, -102.615768
100.0, -101.153248
100.0, -101.060294
100.0, -107.121746
100.0, -125.166957
100.0, 176.665928
100.0, 139.263458
100.0, 141.317648
100.0, 150.830429
100.0, 161.60162
100.0, -179.724097
100.0, -122.114119
100.0, 5.764888
100.0, 25.143958
100.0, 36.284385
100.0, 35.743576
100.0, 36.880497
100.0, 40.702034
100.0, 45.62698
100.0, 52.459109
100.0, 62.001708
100.0, 74.552764
100.0, 91.984831
100.0, 111.046467
100.0, 123.683911
100.0, 132.685726
100.0, 138.265128
100.0, 141.865714
100.0, 143.392283
100.0, 140.859554
100.0, 142.544987
100.0, 148.219226
100.0, -6.397886
100.0, 25.567835
100.0, 29.989231
100.0, 33.459917
100.0, 38.611966
100.0, 45.409248
100.0, 53.449052
100.0, 62.893662
100.0, 72.826994
100.0, 82.557073
100.0, 90.652953
100.0, 97.101044
100.0, 102.291858
100.0, 106.167052
100.0, 108.900998
100.0, 111.847394
100.0, 112.952919
100.0, 110.886012
100.0, 75.360375
100.0, -39.345718
100.0, -37.007686
100.0, -39.246597
100.0, -41.782319
100.0, -43.323175
100.0, -43.761158
100.0, -44.969909
100.0, -54.719272
100.0, -110.452091
100.0, 168.48859
100.0, 179.104555
100.0, 176.084562
100.0, 174.755477
100.0, 172.498547
100.0, 173.049319
100.0, 161.077623
100.0, -26.549944
100.0, -18.163162
100.0, -17.387044
100.0, -16.064794
100.0, -15.705078
100.0, -15.803571
100.0, -16.42177
100.0, -16.72966
100.0, 55.447044
100.0, 147.718436
100.0, 149.406326
100.0, 149.551299
100.0, 151.220821
100.0, 153.277855
100.0, 154.991241
100.0, 156.6117
100.0, 158.709213
100.0, 161.494877
100.0, 165.508615
100.0, 171.726788
100.0, -177.054621
100.0, -154.334458
100.0, -112.376923
100.0, -71.943425
100.0, -50.756237
100.0, -39.940823
100.0, -32.363746
100.0, -25.646709
100.0, -17.660132
100.0, -5.471119
100.0, 20.340831
100.0, 72.234354
100.0, 121.696631
100.0, 147.564279
100.0, 163.291886
100.0, 179.698684
100.0, -109.59005
100.0, 2.64329
##END= 
