# Supplementary material for: Single spin exact gradients for the optimization of complex pulses and pulse sequences
Source: J Biomol NMR. 2026 Feb 17;80(1):6. doi: 10.1007/s10858-025-00486-7 (PMC12913341; doi:10.1007/s10858-025-00486-7)
Supplement: Supplementary file 1 — (zip 804 KB) [file 10858_2025_486_MOESM1_ESM.zip › SUPPINFO/01_XACT_examplepulseshapes/19F_120kHz_BRK/BURBOP180_BW120_RF20_pm10_700u_ppp_continued.brk]

##TITLE= BURBOP180_BW120_RF20_pm10_700u_ppp_continued.brk
##JCAMP-DX=
##DATA TYPE= Shape Data
##OWNER= vm1188
##DATE= 2025-07-21
##Max_Amplitude= 20000.0
##PULSE_LENGTH= 0.0 us
##NPOINTS= 700
##XYPOINTS= (XY..XY)
100.0, -11.00643
100.0, -77.129896
100.0, -157.780608
100.0, 175.928218
100.0, 159.937228
100.0, 142.705228
100.0, 115.788514
100.0, 71.677162
100.0, 28.711777
100.0, 4.016052
100.0, -10.045772
100.0, -19.545118
100.0, -27.523218
100.0, -35.84123
100.0, -46.345265
100.0, -62.155142
100.0, -88.18943
100.0, -123.738198
100.0, -152.938367
100.0, -170.285709
100.0, 179.346683
100.0, 172.466851
100.0, 167.480324
100.0, 163.513549
100.0, 160.092654
100.0, 156.977443
100.0, 153.995867
100.0, 151.01704
100.0, 148.134439
100.0, 145.891069
100.0, 152.871644
100.0, -28.696149
100.0, -16.380517
100.0, -15.388131
100.0, -15.848235
100.0, -16.364211
100.0, -17.012347
100.0, -16.765823
100.0, -9.088527
100.0, 145.238125
100.0, 166.015497
100.0, 168.277711
100.0, 169.332962
100.0, 170.714619
100.0, 173.387807
100.0, -172.12714
100.0, -63.129865
100.0, -56.30792
100.0, -54.333937
100.0, -53.394337
100.0, -53.09506
100.0, -53.150253
100.0, -53.307425
100.0, -52.92368
100.0, -49.65374
100.0, -26.008769
100.0, 92.407164
100.0, 117.459945
100.0, 117.877913
100.0, 115.101491
100.0, 111.166176
100.0, 106.638508
100.0, 101.434319
100.0, 95.544007
100.0, 88.79136
100.0, 81.234079
100.0, 72.635424
100.0, 63.162669
100.0, 53.200155
100.0, 43.132828
100.0, 32.84716
100.0, 24.569389
100.0, 27.552885
100.0, -43.376333
100.0, 95.177463
100.0, 177.082759
100.0, 133.96104
100.0, 141.631687
100.0, 138.732102
100.0, 136.289251
100.0, 131.067531
100.0, 124.623322
100.0, 116.331549
100.0, 105.664955
100.0, 93.149055
100.0, 80.095762
100.0, 67.759223
100.0, 57.049978
100.0, 47.707489
100.0, 39.318214
100.0, 31.355035
100.0, 21.2536
100.0, 1.674434
100.0, -158.4868
100.0, 105.131013
100.0, 102.236695
100.0, 109.928811
100.0, 129.53215
100.0, 154.738806
100.0, -174.642118
100.0, -148.911299
100.0, -130.881391
100.0, -118.880773
100.0, -103.500075
100.0, -75.717758
100.0, -178.416854
100.0, -162.681685
100.0, -164.836175
100.0, -135.949409
100.0, -95.409112
100.0, -91.145052
100.0, -107.842734
100.0, -118.831742
100.0, -125.69642
100.0, -130.052845
100.0, -133.984383
100.0, -137.359218
100.0, -140.964003
100.0, -144.862375
100.0, -149.60549
100.0, -155.83525
100.0, -164.678404
100.0, -177.683332
100.0, 163.838313
100.0, 142.180082
100.0, 123.042257
100.0, 109.485691
100.0, 100.731894
100.0, 95.253998
100.0, 91.803563
100.0, 89.623237
100.0, 88.004243
100.0, 85.04183
100.0, -118.929096
100.0, -81.608226
100.0, -84.340636
100.0, -83.763272
100.0, -82.271524
100.0, -80.145994
100.0, -77.318554
100.0, -73.469631
100.0, -67.98076
100.0, -58.412632
100.0, -38.218213
100.0, 8.607701
100.0, 40.260252
100.0, 49.440022
100.0, 51.332279
100.0, 49.620921
100.0, 45.14615
100.0, 38.423749
100.0, 30.001087
100.0, 20.988214
100.0, 14.897308
100.0, 44.763697
100.0, 111.792261
100.0, 116.11876
100.0, 119.117961
100.0, 122.406131
100.0, 126.06748
100.0, 130.175284
100.0, 134.833432
100.0, 140.108819
100.0, 146.016078
100.0, 152.503716
100.0, 159.158713
100.0, 164.993111
100.0, 167.87174
100.0, 159.984918
100.0, 107.38967
100.0, 50.294401
100.0, 40.484057
100.0, 41.692327
100.0, 45.814913
100.0, 50.649115
100.0, 55.622192
100.0, 60.616802
100.0, 65.867555
100.0, 71.954989
100.0, 81.193462
100.0, 108.88055
100.0, -167.383291
100.0, -148.673554
100.0, -142.218392
100.0, -138.670334
100.0, -136.370901
100.0, -134.910794
100.0, -134.145489
100.0, -134.079908
100.0, -134.932831
100.0, -137.113603
100.0, -141.99138
100.0, -153.841969
100.0, 170.341367
100.0, 101.044311
100.0, 69.389577
100.0, 57.821006
100.0, 52.163263
100.0, 48.737669
100.0, 46.224607
100.0, 43.872911
100.0, 40.900293
100.0, 35.400978
100.0, 17.622488
100.0, 157.44272
100.0, 156.769889
100.0, 158.314411
100.0, 159.365947
100.0, 160.390883
100.0, 161.01261
100.0, 161.278687
100.0, 160.916648
100.0, 159.582687
100.0, 156.752966
100.0, 151.450074
100.0, 142.815568
100.0, 130.195844
100.0, 114.915837
100.0, 100.43674
100.0, 89.574519
100.0, 82.853592
100.0, 79.415165
100.0, 78.11525
100.0, 78.038971
100.0, 78.448196
100.0, 78.718105
100.0, 78.206631
100.0, 75.944958
100.0, 70.174378
100.0, 55.823663
100.0, 18.952603
100.0, -36.314437
100.0, -65.069083
100.0, -75.736081
100.0, -79.328802
100.0, -79.419599
100.0, -77.337485
100.0, -73.373693
100.0, -66.770855
100.0, -52.288283
100.0, 24.867351
100.0, 77.585363
100.0, 90.908895
100.0, 99.296423
100.0, 106.281607
100.0, 112.786286
100.0, 119.04246
100.0, 125.154862
100.0, 131.152078
100.0, 137.058106
100.0, 142.881296
100.0, 148.659795
100.0, 154.426574
100.0, 160.257078
100.0, 166.31569
100.0, 172.747972
100.0, -179.513151
100.0, -167.91674
100.0, -80.412905
100.0, -53.956447
100.0, -125.608331
100.0, 129.928985
100.0, 117.126815
100.0, 173.805479
100.0, -156.374501
100.0, -146.137551
100.0, -140.547145
100.0, -136.511796
100.0, -133.721176
100.0, -131.862822
100.0, -130.98045
100.0, -131.200436
100.0, -132.750501
100.0, -135.993391
100.0, -141.404061
100.0, -149.969698
100.0, -163.46084
100.0, 174.434437
100.0, 140.939849
100.0, 106.470509
100.0, 83.616079
100.0, 70.676925
100.0, 63.526088
100.0, 60.340694
100.0, 60.265085
100.0, 63.175736
100.0, 69.238594
100.0, 78.722994
100.0, 91.306398
100.0, 105.364337
100.0, 118.401236
100.0, 128.84555
100.0, 136.322273
100.0, 141.239202
100.0, 143.848773
100.0, 143.659181
100.0, 138.391313
100.0, 116.07849
100.0, 46.440307
100.0, 12.819707
100.0, 4.778926
100.0, 2.914544
100.0, 3.655788
100.0, 6.368502
100.0, 11.54924
100.0, 21.088688
100.0, 39.332168
100.0, 70.932048
100.0, 103.479234
100.0, 122.274275
100.0, 131.077398
100.0, 134.285108
100.0, 133.469821
100.0, 128.164871
100.0, 115.533377
100.0, 89.639569
100.0, 52.787182
100.0, 25.545337
100.0, 10.607395
100.0, 1.615539
100.0, -4.987041
100.0, -11.307628
100.0, -19.637653
100.0, -36.122759
100.0, -85.672436
100.0, -153.596752
100.0, -177.576747
100.0, 173.220412
100.0, 169.129579
100.0, 168.199551
100.0, 170.951836
100.0, -178.426397
100.0, -143.471094
100.0, -87.120962
100.0, -63.709568
100.0, -55.911553
100.0, -53.164228
100.0, -52.234034
100.0, -51.171025
100.0, -47.365444
100.0, -35.527751
100.0, -8.016553
100.0, 25.073302
100.0, 40.542615
100.0, 41.52264
100.0, 36.602732
100.0, 30.663972
100.0, 25.829832
100.0, 22.561116
100.0, 20.894521
100.0, 20.714615
100.0, 22.030886
100.0, 24.866647
100.0, 29.205272
100.0, 34.762927
100.0, 39.724919
100.0, 39.661534
100.0, 25.918129
100.0, -7.727979
100.0, -37.497754
100.0, -49.804693
100.0, -53.230351
100.0, -53.708174
100.0, -54.046182
100.0, -56.11289
100.0, -62.858101
100.0, -83.664419
100.0, -139.372461
100.0, -178.564424
100.0, 169.773695
100.0, 166.614549
100.0, 167.205652
100.0, 170.761007
100.0, 178.929984
100.0, -159.696596
100.0, -90.843702
100.0, -36.135765
100.0, -19.602403
100.0, -11.592698
100.0, -5.684983
100.0, 0.421175
100.0, 8.658316
100.0, 22.490586
100.0, 48.514704
100.0, 86.50642
100.0, 114.198665
100.0, 127.443357
100.0, 132.929897
100.0, 133.803367
100.0, 130.656178
100.0, 122.03469
100.0, 103.886047
100.0, 72.373496
100.0, 40.494097
100.0, 21.420279
100.0, 11.41727
100.0, 6.000125
100.0, 3.253175
100.0, 2.607062
100.0, 4.675904
100.0, 12.945804
100.0, 44.728783
100.0, 110.265153
100.0, 134.194063
100.0, 140.389765
100.0, 141.264538
100.0, 139.416973
100.0, 135.315153
100.0, 128.767352
100.0, 119.431274
100.0, 107.116529
100.0, 93.125044
100.0, 79.823631
100.0, 69.342743
100.0, 62.408716
100.0, 58.928243
100.0, 58.790929
100.0, 62.182048
100.0, 69.885835
100.0, 84.005538
100.0, 107.922816
100.0, 142.046323
100.0, 174.499533
100.0, -163.036185
100.0, -148.212232
100.0, -138.589281
100.0, -132.652735
100.0, -129.678892
100.0, -129.175536
100.0, -130.813471
100.0, -134.289174
100.0, -139.23998
100.0, -145.2291
100.0, -151.667806
100.0, -157.625768
100.0, -162.322811
100.0, -163.886958
100.0, -152.43098
100.0, 10.706053
100.0, 59.746262
100.0, 160.461298
100.0, -128.789559
100.0, -132.160604
100.0, -155.006806
100.0, -177.288772
100.0, 167.481769
100.0, 157.468629
100.0, 150.068976
100.0, 144.061607
100.0, 138.669468
100.0, 133.512899
100.0, 128.349365
100.0, 123.068756
100.0, 117.593176
100.0, 111.874207
100.0, 105.854249
100.0, 99.348394
100.0, 91.618884
100.0, 79.712228
100.0, 29.363264
100.0, -56.089413
100.0, -68.881716
100.0, -74.420526
100.0, -77.639145
100.0, -79.102834
100.0, -78.359481
100.0, -74.134901
100.0, -63.019932
100.0, -35.854611
100.0, 14.822307
100.0, 52.427074
100.0, 68.283036
100.0, 74.920227
100.0, 77.543236
100.0, 78.20294
100.0, 77.843189
100.0, 77.123857
100.0, 76.677733
100.0, 77.174273
100.0, 79.546179
100.0, 85.026656
100.0, 94.952197
100.0, 109.75839
100.0, 126.822092
100.0, 141.297247
100.0, 150.85116
100.0, 156.143932
100.0, 158.547745
100.0, 159.18296
100.0, 158.786381
100.0, 157.806594
100.0, 156.538634
100.0, 155.138822
100.0, 153.799803
100.0, 152.503143
100.0, 162.488861
100.0, 15.672032
100.0, 33.463364
100.0, 38.703431
100.0, 41.505362
100.0, 43.689011
100.0, 46.046761
100.0, 49.283601
100.0, 54.543168
100.0, 64.962436
100.0, 91.794305
100.0, 157.59042
100.0, -159.26941
100.0, -144.986646
100.0, -139.326648
100.0, -136.826881
100.0, -135.983915
100.0, -136.043695
100.0, -136.854542
100.0, -138.34084
100.0, -140.610341
100.0, -144.021777
100.0, -149.834526
100.0, -165.383366
100.0, 110.963255
100.0, 77.325658
100.0, 67.778371
100.0, 61.828475
100.0, 56.857239
100.0, 52.29415
100.0, 47.872494
100.0, 43.628026
100.0, 40.133335
100.0, 39.045615
100.0, 46.401598
100.0, 90.792003
100.0, 151.492434
100.0, 164.673561
100.0, 163.636865
100.0, 158.47003
100.0, 151.854754
100.0, 145.055181
100.0, 138.595568
100.0, 132.699303
100.0, 127.38836
100.0, 122.68928
100.0, 118.498386
100.0, 114.609523
100.0, 111.461639
100.0, 107.910303
100.0, 52.821487
100.0, 8.066024
100.0, 18.160208
100.0, 27.593749
100.0, 35.858296
100.0, 42.429858
100.0, 46.447649
100.0, 47.935165
100.0, 46.17895
100.0, 38.140257
100.0, 12.361297
100.0, -34.875315
100.0, -59.327846
100.0, -70.509504
100.0, -77.030893
100.0, -81.484865
100.0, -84.973022
100.0, -87.858531
100.0, -90.426356
100.0, -92.952788
100.0, -96.550665
100.0, -76.959806
100.0, 88.865823
100.0, 88.181165
100.0, 88.535236
100.0, 90.118439
100.0, 93.306786
100.0, 98.697792
100.0, 107.244263
100.0, 120.113527
100.0, 137.563484
100.0, 157.072753
100.0, 174.398791
100.0, -172.327891
100.0, -162.633589
100.0, -155.252967
100.0, -149.192607
100.0, -143.77338
100.0, -138.737278
100.0, -133.788259
100.0, -128.94726
100.0, -123.917416
100.0, -120.266215
100.0, -118.613275
100.0, -120.556403
100.0, -130.233456
100.0, -152.63803
100.0, 152.728504
100.0, -62.015174
100.0, -122.485541
100.0, -127.474919
100.0, -128.097293
100.0, -131.829502
100.0, -140.650149
100.0, -157.849951
100.0, 176.559721
100.0, 147.377402
100.0, 119.123713
100.0, 95.566312
100.0, 87.047002
100.0, 120.471252
100.0, -146.679539
100.0, -0.834374
100.0, 24.137143
100.0, 33.396134
100.0, 40.977314
100.0, 48.402474
100.0, 55.8803
100.0, 64.270078
100.0, 73.804045
100.0, 84.264285
100.0, 96.350992
100.0, 109.66427
100.0, 121.100273
100.0, 129.439
100.0, 135.851813
100.0, 139.410481
100.0, 139.674795
100.0, 120.625386
100.0, -168.438542
100.0, 113.835108
100.0, -17.445859
100.0, 24.567453
100.0, 21.348667
100.0, 28.266986
100.0, 36.775229
100.0, 46.715104
100.0, 57.268712
100.0, 67.523687
100.0, 77.131903
100.0, 85.638366
100.0, 92.974596
100.0, 99.197993
100.0, 104.442886
100.0, 108.85659
100.0, 112.375896
100.0, 114.56689
100.0, 113.698874
100.0, 87.076307
100.0, -31.05789
100.0, -51.390641
100.0, -54.654675
100.0, -55.561722
100.0, -56.000751
100.0, -56.621602
100.0, -57.473441
100.0, -59.075726
100.0, -61.533551
100.0, -66.381446
100.0, -164.029558
100.0, 169.458779
100.0, 165.660526
100.0, 163.927871
100.0, 162.587738
100.0, 161.356009
100.0, 154.751022
100.0, -4.331179
100.0, -21.105332
100.0, -20.739558
100.0, -19.875803
100.0, -19.203969
100.0, -18.774361
100.0, -19.307832
100.0, -29.763085
100.0, 147.353027
100.0, 141.869564
100.0, 144.50296
100.0, 147.564974
100.0, 150.592628
100.0, 153.557043
100.0, 156.655843
100.0, 160.050815
100.0, 163.943368
100.0, 168.871996
100.0, 175.609097
100.0, -174.147225
100.0, -156.770226
100.0, -126.739535
100.0, -89.739918
100.0, -63.398835
100.0, -47.903842
100.0, -37.718133
100.0, -29.732373
100.0, -22.082573
100.0, -12.941545
100.0, 0.523679
100.0, 24.594211
100.0, 67.449219
100.0, 112.745432
100.0, 140.310211
100.0, 157.585136
100.0, 173.37257
100.0, -160.349543
100.0, -75.207103
100.0, -10.205623
##END= 
