# Supplementary material for: Single spin exact gradients for the optimization of complex pulses and pulse sequences
Source: J Biomol NMR. 2026 Feb 17;80(1):6. doi: 10.1007/s10858-025-00486-7 (PMC12913341; doi:10.1007/s10858-025-00486-7)
Supplement: Supplementary file 1 — (zip 804 KB) [file 10858_2025_486_MOESM1_ESM.zip › SUPPINFO/01_XACT_examplepulseshapes/19F_120kHz_BRK/BURBOP90_BW120_RF20_pm10_600u_ppp.brk]

##TITLE= BURBOP90_BW120_RF20_pm10_600u_ppp.brk
##JCAMP-DX=
##DATA TYPE= Shape Data
##OWNER= vm1188
##DATE= 2025-07-21
##Max_Amplitude= 20000.0
##PULSE_LENGTH= 0.0 us
##NPOINTS= 600
##XYPOINTS= (XY..XY)
100.0, 25.321322
100.0, 36.792319
100.0, 56.444758
100.0, 77.61509
100.0, 86.57112
100.0, 76.926086
100.0, 46.979324
100.0, -4.191253
100.0, -45.067836
100.0, -63.797644
100.0, -70.669828
100.0, -72.253348
100.0, -72.866533
100.0, -74.438553
100.0, -77.869241
100.0, -83.884674
100.0, -93.073107
100.0, -105.060606
100.0, -117.810548
100.0, -128.46672
100.0, -135.152694
100.0, -137.183091
100.0, -135.087762
100.0, -129.130658
100.0, -120.018243
100.0, -111.119107
100.0, -103.221384
100.0, -97.063517
100.0, -93.033838
100.0, -90.616651
100.0, -89.75328
100.0, -92.915531
100.0, -99.149435
100.0, 108.27039
100.0, 20.937807
100.0, 22.393966
100.0, 19.472676
100.0, 13.943852
100.0, 5.469323
100.0, -6.678966
100.0, -21.846787
100.0, -37.353948
100.0, -49.477307
100.0, -55.293185
100.0, -50.034495
100.0, -16.705758
100.0, 31.595217
100.0, 53.731584
100.0, 61.471179
100.0, 64.775722
100.0, 65.684367
100.0, 65.258885
100.0, 63.769528
100.0, 60.928554
100.0, 55.600588
100.0, 39.822004
100.0, -52.155827
100.0, -89.675532
100.0, -98.984332
100.0, -103.176006
100.0, -106.079706
100.0, -107.856703
100.0, -108.531338
100.0, -108.017904
100.0, -102.6501
100.0, -81.283803
100.0, 29.529387
100.0, 61.250888
100.0, 67.158922
100.0, 68.135083
100.0, 67.539583
100.0, 65.963542
100.0, 63.489462
100.0, 59.441065
100.0, 53.98891
100.0, 46.568182
100.0, 37.038922
100.0, 23.59305
100.0, 7.974898
100.0, 11.074469
100.0, 108.776626
100.0, -109.299944
100.0, -114.566512
100.0, -110.327757
100.0, -92.564261
100.0, -83.269172
100.0, -79.052789
100.0, -72.565815
100.0, -64.548277
100.0, -61.964795
100.0, -55.34705
100.0, -51.538343
100.0, -48.800111
100.0, -46.34317
100.0, -45.724074
100.0, -48.458833
100.0, -55.739641
100.0, -66.864038
100.0, -77.658443
100.0, -85.61902
100.0, -89.683898
100.0, -91.802402
100.0, -92.184003
100.0, -91.657906
100.0, -90.554354
100.0, -89.056933
100.0, -87.099504
100.0, -83.597695
100.0, -81.527507
100.0, 61.774581
100.0, 94.770276
100.0, 98.537876
100.0, 101.49956
100.0, 104.189248
100.0, 106.867618
100.0, 109.694679
100.0, 112.865059
100.0, 116.725894
100.0, 121.381163
100.0, 131.571436
100.0, -129.696184
100.0, -70.825585
100.0, -62.330499
100.0, -56.1393
100.0, -50.825728
100.0, -45.270574
100.0, -39.279132
100.0, -33.103294
100.0, -26.506551
100.0, -19.935816
100.0, -13.69751
100.0, -10.793738
100.0, -16.856255
100.0, -50.481649
100.0, -99.045686
100.0, -128.239599
100.0, -168.78745
100.0, 13.666899
100.0, 9.871115
100.0, 15.282985
100.0, 21.214431
100.0, 26.058687
100.0, 29.684634
100.0, 33.084031
100.0, 36.127593
100.0, 38.701618
100.0, 40.951158
100.0, 43.361873
100.0, 45.890712
100.0, 50.902579
100.0, 138.398696
100.0, -141.114397
100.0, -137.283553
100.0, -136.635469
100.0, -137.087051
100.0, -138.369306
100.0, -140.45088
100.0, -143.49144
100.0, -147.965867
100.0, -153.966901
100.0, -163.452738
100.0, -179.139572
100.0, 150.880526
100.0, 102.822988
100.0, 73.198507
100.0, 58.52392
100.0, 50.767148
100.0, -177.65991
100.0, 179.599555
100.0, 171.417226
100.0, 161.709707
100.0, 151.294486
100.0, 142.721707
100.0, 135.195081
100.0, 128.87749
100.0, 123.512063
100.0, 118.90042
100.0, 115.028827
100.0, 111.443581
100.0, 108.23425
100.0, -18.83121
100.0, -58.838655
100.0, -63.919485
100.0, -67.13604
100.0, -70.262602
100.0, -72.977393
100.0, -75.719233
100.0, -78.820595
100.0, -82.789577
100.0, -90.662443
100.0, -127.703869
100.0, 119.712939
100.0, 103.924128
100.0, 98.39162
100.0, 95.272298
100.0, 93.170058
100.0, 91.687951
100.0, 90.901377
100.0, 91.032075
100.0, 92.732484
100.0, 97.054173
100.0, 105.120749
100.0, 116.271264
100.0, 126.105173
100.0, 131.426612
100.0, 133.166059
100.0, 133.170899
100.0, 132.018056
100.0, 130.67759
100.0, 129.347323
100.0, 127.833339
100.0, 125.757853
100.0, 122.759932
100.0, 117.961347
100.0, 110.65454
100.0, 100.636761
100.0, 88.1178
100.0, 74.556912
100.0, 62.932303
100.0, 49.066843
100.0, 5.446048
100.0, -122.726154
100.0, -135.832816
100.0, -137.454156
100.0, -135.898627
100.0, -133.31232
100.0, -129.712719
100.0, -125.7781
100.0, -121.513305
100.0, -117.186388
100.0, -112.832059
100.0, -108.278953
100.0, -103.426709
100.0, -97.202143
100.0, -85.447452
100.0, -8.994981
100.0, 60.315068
100.0, 70.406926
100.0, 75.762254
100.0, 79.513025
100.0, 82.949658
100.0, 86.505099
100.0, 91.076862
100.0, 99.554747
100.0, 145.238917
100.0, -122.636141
100.0, -110.597358
100.0, -106.086836
100.0, -104.290966
100.0, -104.080473
100.0, -106.222717
100.0, -113.536898
100.0, -133.790247
100.0, -174.057992
100.0, 159.669896
100.0, 151.71936
100.0, 152.044257
100.0, 156.363696
100.0, 163.572072
100.0, 172.841272
100.0, -176.613726
100.0, -165.925574
100.0, -156.350618
100.0, -148.937263
100.0, -144.716415
100.0, -145.947287
100.0, -158.94826
100.0, 149.430897
100.0, 95.094949
100.0, 77.029259
100.0, 70.197125
100.0, 66.720875
100.0, 64.147063
100.0, 61.30402
100.0, 57.614231
100.0, 52.977512
100.0, 47.645033
100.0, 42.244826
100.0, 37.857382
100.0, 35.692855
100.0, 36.655907
100.0, 41.721488
100.0, 52.058425
100.0, 68.516994
100.0, 88.872948
100.0, 107.662335
100.0, 121.414279
100.0, 130.697884
100.0, 136.72135
100.0, 140.837313
100.0, 143.25822
100.0, 144.044534
100.0, 141.719605
100.0, 128.413793
100.0, 18.155443
100.0, -15.004905
100.0, -20.216754
100.0, -21.814783
100.0, -22.522382
100.0, -22.75382
100.0, -22.744982
100.0, -22.515825
100.0, -21.836363
100.0, -20.180066
100.0, -14.938363
100.0, 18.29846
100.0, 128.517625
100.0, 141.699164
100.0, 144.063331
100.0, 143.289696
100.0, 140.853991
100.0, 136.702877
100.0, 130.733444
100.0, 121.355699
100.0, 107.631655
100.0, 88.875778
100.0, 68.571325
100.0, 52.076793
100.0, 41.760171
100.0, 36.668072
100.0, 35.650535
100.0, 37.790991
100.0, 42.193535
100.0, 47.634851
100.0, 53.010914
100.0, 57.678375
100.0, 61.385499
100.0, 64.213354
100.0, 66.779666
100.0, 70.235876
100.0, 77.007753
100.0, 95.018304
100.0, 149.457076
100.0, -158.828019
100.0, -145.766284
100.0, -144.599099
100.0, -148.867357
100.0, -156.297596
100.0, -165.903192
100.0, -176.635901
100.0, 172.795264
100.0, 163.534278
100.0, 156.330641
100.0, 152.004466
100.0, 151.697639
100.0, 159.77586
100.0, -173.844518
100.0, -133.666737
100.0, -113.407823
100.0, -106.121273
100.0, -104.038795
100.0, -104.284494
100.0, -106.136777
100.0, -110.600378
100.0, -122.948067
100.0, 145.168204
100.0, 99.509329
100.0, 91.036066
100.0, 86.530747
100.0, 82.969051
100.0, 79.523763
100.0, 75.760774
100.0, 70.472176
100.0, 60.319257
100.0, -9.160039
100.0, -85.621544
100.0, -97.148189
100.0, -103.318996
100.0, -108.273054
100.0, -112.850014
100.0, -117.204321
100.0, -121.506588
100.0, -125.736466
100.0, -129.697013
100.0, -133.237636
100.0, -135.803163
100.0, -137.373149
100.0, -135.804221
100.0, -122.41534
100.0, 5.932229
100.0, 49.086124
100.0, 62.903046
100.0, 74.506806
100.0, 88.125914
100.0, 100.735572
100.0, 110.672045
100.0, 117.948717
100.0, 122.733525
100.0, 125.71169
100.0, 127.803057
100.0, 129.327623
100.0, 130.669519
100.0, 131.989365
100.0, 133.146072
100.0, 133.161572
100.0, 131.409024
100.0, 126.156069
100.0, 116.31555
100.0, 105.108654
100.0, 97.130676
100.0, 92.804144
100.0, 91.118403
100.0, 90.96495
100.0, 91.738036
100.0, 93.218221
100.0, 95.352915
100.0, 98.440653
100.0, 103.981831
100.0, 119.77951
100.0, -127.495169
100.0, -90.771109
100.0, -82.738593
100.0, -78.76223
100.0, -75.677123
100.0, -72.933953
100.0, -70.207486
100.0, -67.142636
100.0, -63.876048
100.0, -58.843744
100.0, -18.154704
100.0, 108.454943
100.0, 111.576087
100.0, 115.062104
100.0, 118.92446
100.0, 123.532435
100.0, 128.889557
100.0, 135.180524
100.0, 142.736876
100.0, 151.298556
100.0, 161.696685
100.0, 171.608786
100.0, 179.504826
100.0, -177.530544
100.0, 51.107039
100.0, 58.197625
100.0, 73.06176
100.0, 102.927852
100.0, 151.050121
100.0, -179.202139
100.0, -163.482025
100.0, -153.983624
100.0, -148.007639
100.0, -143.504482
100.0, -140.452937
100.0, -138.34115
100.0, -137.064225
100.0, -136.667258
100.0, -137.342512
100.0, -141.262487
100.0, 137.598456
100.0, 51.020491
100.0, 45.984168
100.0, 43.445554
100.0, 41.01478
100.0, 38.73962
100.0, 36.147626
100.0, 33.105318
100.0, 29.674622
100.0, 26.068208
100.0, 21.145049
100.0, 15.317764
100.0, 9.780775
100.0, 14.154477
100.0, -168.14956
100.0, -128.41359
100.0, -99.024887
100.0, -50.412825
100.0, -16.901967
100.0, -10.835609
100.0, -13.655778
100.0, -19.911223
100.0, -26.505363
100.0, -33.125055
100.0, -39.309278
100.0, -45.303745
100.0, -50.850714
100.0, -56.162387
100.0, -62.372317
100.0, -70.778114
100.0, -130.133681
100.0, 131.210459
100.0, 121.189129
100.0, 116.631667
100.0, 112.842585
100.0, 109.652107
100.0, 106.839823
100.0, 104.188637
100.0, 101.494469
100.0, 98.557536
100.0, 94.919297
100.0, 61.519304
100.0, -81.231495
100.0, -83.637752
100.0, -87.196867
100.0, -89.078553
100.0, -90.621911
100.0, -91.735463
100.0, -92.255007
100.0, -91.86372
100.0, -89.820076
100.0, -85.626705
100.0, -77.629544
100.0, -66.899174
100.0, -55.788035
100.0, -48.48942
100.0, -45.703204
100.0, -46.302657
100.0, -48.768181
100.0, -51.373249
100.0, -54.998116
100.0, -61.896605
100.0, -65.145425
100.0, -72.474701
100.0, -78.820085
100.0, -82.74655
100.0, -92.83193
100.0, -110.819319
100.0, -113.947638
100.0, -109.978987
100.0, 108.119205
100.0, 11.050467
100.0, 7.775362
100.0, 23.607069
100.0, 36.977247
100.0, 46.880386
100.0, 54.037975
100.0, 59.412271
100.0, 63.505756
100.0, 65.892481
100.0, 67.421333
100.0, 68.023607
100.0, 67.0964
100.0, 61.176657
100.0, 29.701808
100.0, -81.961879
100.0, -102.395503
100.0, -108.057239
100.0, -108.456059
100.0, -107.822072
100.0, -106.065236
100.0, -103.14819
100.0, -98.991416
100.0, -89.799199
100.0, -51.96487
100.0, 39.902859
100.0, 55.688985
100.0, 60.893585
100.0, 63.781705
100.0, 65.267043
100.0, 65.681426
100.0, 64.791396
100.0, 61.477563
100.0, 53.726728
100.0, 31.481955
100.0, -16.710072
100.0, -50.061739
100.0, -55.306444
100.0, -49.404054
100.0, -37.26325
100.0, -21.761973
100.0, -6.625694
100.0, 5.49925
100.0, 13.990307
100.0, 19.473051
100.0, 22.401281
100.0, 20.734377
100.0, 108.853787
100.0, -98.874987
100.0, -92.675993
100.0, -89.625176
100.0, -90.470041
100.0, -92.936782
100.0, -97.022834
100.0, -103.213682
100.0, -111.149732
100.0, -120.23288
100.0, -129.244826
100.0, -135.170502
100.0, -137.235875
100.0, -135.067763
100.0, -128.322197
100.0, -117.66932
100.0, -104.972904
100.0, -93.051045
100.0, -83.904386
100.0, -77.889093
100.0, -74.418676
100.0, -72.844951
100.0, -72.280527
100.0, -70.664529
100.0, -63.677101
100.0, -44.938368
100.0, -4.141098
100.0, 47.060603
100.0, 77.082614
100.0, 86.630127
100.0, 77.519804
100.0, 56.54199
100.0, 36.636608
100.0, 25.651684
##END= 
