# Supplementary material for: Single spin exact gradients for the optimization of complex pulses and pulse sequences
Source: J Biomol NMR. 2026 Feb 17;80(1):6. doi: 10.1007/s10858-025-00486-7 (PMC12913341; doi:10.1007/s10858-025-00486-7)
Supplement: Supplementary file 1 — (zip 804 KB) [file 10858_2025_486_MOESM1_ESM.zip › SUPPINFO/01_XACT_examplepulseshapes/19F_120kHz_BRK/ppaptanha_120kHz_inv.brk]

##TITLE= ppaptanha_120kHz_inv.brk
##JCAMP-DX=
##DATA TYPE= Shape Data
##OWNER= vm1188
##DATE= 2025-07-21
##Max_Amplitude= 10000.0
##PULSE_LENGTH= 0.0 us
##NPOINTS= 600
##XYPOINTS= (XY..XY)
100.0, -103.037458
100.0, -6.548205
100.0, 97.775186
100.0, 106.770519
100.0, 101.374848
100.0, 85.984945
100.0, 55.7344
100.0, 25.871597
100.0, 4.565402
100.0, -8.376058
100.0, -18.971851
100.0, -31.365959
100.0, -76.12034
100.0, -138.414086
100.0, -172.116744
99.993357, -46.155095
100.0, 26.607149
100.0, -78.686133
99.999992, -155.572553
100.0, -160.945095
100.0, -164.350086
99.996268, -168.417283
100.0, -171.147679
100.0, -176.818557
100.0, 173.973261
100.0, 160.144716
100.0, 143.434422
100.0, 126.695512
100.0, 111.857877
100.0, 99.615438
100.0, 70.751057
100.0, -65.392925
100.0, -79.333937
100.0, -88.304799
100.0, -97.957085
100.0, -119.34251
100.0, -179.306895
100.0, 152.727192
100.0, 163.953355
100.0, -104.18869
100.0, -71.291501
100.0, -60.814568
100.0, -51.083213
100.0, -42.50454
100.0, -34.971193
99.999186, -42.246021
99.992052, -120.456669
99.993454, -149.027031
100.0, -153.365455
100.0, -150.641472
100.0, -138.383201
100.0, -76.620246
100.0, -18.640907
100.0, -10.833492
100.0, -9.169749
100.0, -11.001162
100.0, -13.042169
99.999999, -13.048943
99.999616, 5.972297
99.986631, 129.713791
99.999422, 137.664303
100.0, 128.557798
100.0, 137.74004
100.0, -47.39674
100.0, -51.264664
99.99995, -53.178875
100.0, -47.470669
99.997008, -25.279011
99.998529, 18.623492
100.0, 34.980903
100.0, 29.985795
100.0, 3.781437
100.0, -69.330682
99.987689, -117.954354
99.994828, -143.781942
99.998931, -165.423391
99.997204, 168.839964
99.999574, 133.88503
99.999866, 89.644152
99.999998, 52.397116
99.999891, 24.006926
99.997508, -3.669397
99.983837, -71.897759
99.999323, -156.490697
99.996446, 174.59111
100.0, 152.036958
99.996433, 124.221016
99.999983, 78.457541
99.999978, 32.762749
99.997238, 0.716424
100.0, -23.615175
100.0, -46.914831
100.0, -65.188908
99.991225, -63.164166
99.999997, -27.059706
100.0, -0.329382
100.0, 5.630235
100.0, 6.343469
99.999998, 7.807841
99.999869, 8.134117
99.999946, 120.307556
100.0, 179.327902
100.0, -164.205981
100.0, -52.108379
100.0, -20.693944
100.0, -15.082352
100.0, -13.752617
100.0, -12.629297
100.0, -14.056366
100.0, -19.394131
100.0, -36.35258
100.0, -92.784902
100.0, -135.161317
100.0, -152.709153
100.0, -169.510476
100.0, 173.2393
99.999997, 161.564353
99.999996, 156.432871
100.0, 152.554307
100.0, 148.71236
100.0, 137.185077
99.999998, 43.355773
99.998851, 3.700054
99.997981, -2.798724
100.0, -1.280763
100.0, 4.939348
100.0, 95.104211
100.0, 149.355946
100.0, 144.120987
100.0, 68.315973
99.993346, 16.115555
99.999787, 3.309115
99.999995, -7.260156
99.999998, -27.606393
99.999992, -68.931914
99.99991, -106.838258
99.999669, -124.91643
99.99983, -135.247714
99.999985, -145.614053
99.999999, -167.284221
100.0, 129.081839
99.999999, 72.591299
99.999989, 41.756539
99.999534, 1.957915
99.997832, -29.143573
99.998119, -39.167113
99.998128, -34.822926
99.997788, -15.882748
99.99702, 16.983331
99.998234, 50.378711
100.0, 74.844717
100.0, 97.043542
99.996867, 146.483845
99.997058, -140.341315
99.997645, -114.05672
99.997633, -101.95798
99.99741, -91.407355
99.999053, -48.739259
99.999939, 86.259779
99.999997, 95.894087
100.0, 105.122886
100.0, 119.321815
100.0, 162.270038
100.0, -128.502786
99.999999, -105.811089
99.999999, -103.250962
99.999999, -146.140048
100.0, 124.591868
100.0, 117.181042
100.0, 116.66746
99.999998, 117.941138
99.99996, 116.81399
99.999311, 115.785828
99.996907, 110.750839
99.995668, 101.566014
99.995917, 99.872069
99.99613, -92.87008
99.995974, -71.391535
99.996383, -58.649361
99.999999, -44.913116
99.999997, -25.66795
99.997444, -1.52392
99.997515, 25.553098
99.997625, 54.876142
99.997624, 76.608498
99.99762, 90.861387
99.999458, 95.300444
99.9991, 91.074359
99.997357, 75.242669
99.996793, 47.129779
99.997452, 22.158335
99.998225, 7.881014
99.998376, -0.226283
100.0, -3.416167
100.0, -0.716409
100.0, 10.421545
100.0, 26.353729
100.0, 39.509897
100.0, 47.150568
99.999997, 50.090478
99.998466, 54.719321
99.998105, 67.399506
99.998814, 135.094741
99.999127, -173.786014
99.998847, -166.755181
99.998668, -168.70452
99.998546, -173.513341
99.998141, 179.119556
99.998196, 172.79479
99.999489, 175.75186
99.999833, -174.215649
99.999754, -165.305125
99.998776, -160.051928
99.998248, -160.96521
99.998553, -168.817867
99.999953, 171.311246
99.999185, 133.388723
99.998401, 105.882431
99.998669, 97.937614
99.99875, 102.397194
99.999133, 116.796693
100.0, 138.950713
99.996117, 163.609594
99.998641, -172.899786
99.998668, -149.613086
99.998699, -126.253027
99.999036, -109.860929
99.999486, -107.200462
99.998023, -120.018795
99.997751, -143.98743
99.997591, -166.375995
99.999771, 178.407365
99.999929, 167.763138
99.999669, 154.822853
99.996965, 36.830355
99.998036, -10.149246
99.997806, -21.812499
99.998531, -32.877478
99.99825, -58.336041
99.99966, -142.096099
99.999927, -177.301952
99.999775, 172.619806
99.998707, 167.985645
99.998797, 165.541072
99.99874, 162.271592
100.0, 155.841337
99.995055, 142.882913
99.997247, 116.681226
99.996559, 89.598691
99.99753, 68.198147
99.999984, 46.94665
100.0, 18.715592
99.999026, -15.84153
99.998075, -45.467752
99.996879, -63.680835
99.998343, -71.747122
99.998269, -71.700372
99.998468, -60.491381
99.999661, -34.028495
100.0, -4.758252
99.999168, 12.023614
100.0, 23.674358
99.999324, 37.388551
99.996881, 67.665749
99.99998, 134.701211
99.999999, 169.423788
99.999999, -173.998291
99.999995, -152.689668
99.999997, -102.044452
100.0, -53.902903
100.0, -38.697218
100.0, -37.180705
100.0, -47.875058
100.0, -80.098152
100.0, -117.35943
100.0, -131.424699
100.0, -131.196396
100.0, -124.908664
100.0, -114.333142
100.0, -104.520845
100.0, -97.914722
100.0, -97.275084
100.0, -103.930024
100.0, -111.679477
100.0, -112.362697
100.0, -106.307983
100.0, -94.193497
100.0, -72.649303
99.999995, -24.68962
99.997561, 33.205714
99.997398, 60.646023
100.0, 75.895408
100.0, 90.441341
100.0, 111.803763
100.0, 143.936755
100.0, 168.382633
100.0, 176.6328
100.0, 176.059425
100.0, 171.08126
100.0, 167.001959
100.0, 169.432599
100.0, -170.321199
100.0, -102.537919
100.0, -74.116749
100.0, -69.791709
100.0, -72.341121
100.0, -84.918602
100.0, -113.346782
100.0, -147.394078
100.0, -157.85887
100.0, -153.082076
100.0, -142.873115
99.999998, -138.067861
99.999983, -150.754503
99.999016, 148.756169
99.997193, 112.68982
99.999435, 103.541886
99.999255, 100.143768
99.999971, 100.932511
99.999987, 126.503264
99.999954, -105.031675
99.99988, -104.240403
99.99996, -112.092149
99.999999, -130.646251
100.0, -172.398801
100.0, 143.861141
100.0, 122.940284
99.99989, 111.834357
99.999134, 104.537505
100.0, 67.76791
99.996828, -77.595617
99.99971, -81.504999
99.999947, -84.131945
99.999997, -80.587125
100.0, -20.172021
100.0, 65.430048
100.0, 70.946673
100.0, 73.711717
100.0, 99.991927
100.0, -136.771467
100.0, -127.819484
100.0, -122.160261
100.0, -111.751684
100.0, -94.907532
100.0, -73.198858
100.0, -51.887543
100.0, -29.377714
100.0, 1.987112
100.0, 37.668667
100.0, 60.57198
100.0, 67.092116
100.0, 59.243362
100.0, 8.013097
100.0, -49.563838
100.0, -67.289885
100.0, -75.973954
100.0, -84.748775
100.0, -107.092479
99.9973, -178.865148
100.0, 136.435504
99.997859, 125.213545
99.998017, 125.716462
99.997705, 131.709305
99.997827, 157.195523
99.998624, -157.048529
99.997582, -132.321154
99.99987, -120.537241
99.999999, -113.65806
100.0, 16.479944
100.0, 25.821787
99.999993, 16.340758
99.998015, -2.18255
99.999773, -26.424835
99.998724, -48.337747
99.999992, -65.193195
99.999999, -78.617664
99.999998, -90.458136
99.999999, -103.402574
100.0, -115.213761
100.0, -118.995597
100.0, -116.252579
100.0, -111.917562
100.0, -105.623225
100.0, -98.353392
100.0, -88.532405
100.0, -78.032298
100.0, -60.775096
100.0, 71.036276
100.0, 124.525197
100.0, 137.328788
100.0, 150.955687
100.0, 165.512928
100.0, -173.367921
100.0, -138.680952
100.0, -94.193265
100.0, -63.695594
100.0, -44.662794
99.999999, 176.38776
99.999999, 146.097746
99.999998, 159.052956
99.999937, 177.136811
99.994158, -138.178216
99.998242, -77.078202
99.999978, -50.626321
100.0, -39.079306
100.0, -31.631121
100.0, -25.60974
100.0, -20.842204
100.0, -20.212832
100.0, -26.681874
100.0, -38.60814
100.0, -47.267804
100.0, -49.367322
100.0, -47.315404
100.0, -41.837943
100.0, -29.2769
99.999582, 2.637957
99.999901, 36.396899
99.976588, 49.598314
99.996106, 46.171191
99.995786, 39.129755
99.995618, 33.840448
99.999883, 34.91703
100.0, 93.53363
100.0, 160.202653
100.0, 158.694106
100.0, 151.517644
100.0, 142.505825
100.0, 137.613398
100.0, 138.413182
100.0, 144.815899
100.0, 154.205912
100.0, 162.871867
100.0, 167.253904
100.0, -60.598962
100.0, 1.797316
100.0, 4.405063
100.0, 8.844607
100.0, 10.751409
100.0, -22.149314
100.0, -165.814525
100.0, -165.959526
100.0, -167.784441
100.0, -172.673529
100.0, 173.419618
100.0, 137.351377
100.0, 92.803081
100.0, 73.768794
100.0, 65.430342
100.0, 61.303144
100.0, -105.482617
100.0, -110.359663
100.0, -99.104645
100.0, 39.714
100.0, 59.309949
100.0, 64.203121
100.0, 68.56564
100.0, 72.300522
100.0, 77.905757
100.0, 79.52018
100.0, -17.951831
100.0, -57.502575
100.0, -44.220428
100.0, -34.56526
100.0, -28.63083
100.0, -26.105635
100.0, -24.147495
100.0, -21.314235
100.0, -10.295598
100.0, 45.998251
100.0, 77.232189
100.0, 85.848324
100.0, 89.583116
100.0, 91.300649
100.0, 97.439676
100.0, 100.876591
100.0, 178.18491
100.0, -102.702345
100.0, -90.25396
100.0, -75.432899
100.0, -29.5637
100.0, -39.73946
100.0, -45.087677
100.0, -91.929744
100.0, -127.207341
100.0, 133.917531
100.0, 110.214273
100.0, 102.432211
100.0, 96.572129
100.0, 93.285721
100.0, 89.937523
100.0, 81.901184
100.0, 69.406765
100.0, 46.800023
100.0, 20.384406
99.999983, 8.636567
99.999821, 39.913497
99.999991, 89.293472
100.0, 96.961819
100.0, 86.688851
99.999999, 28.45741
99.992614, -31.540296
99.995743, -40.496477
99.999933, -40.806625
99.999991, -36.215128
99.996922, -22.346087
99.999977, 11.6171
99.995998, 54.08389
99.999637, 76.323747
99.99479, 84.064921
100.0, 83.244604
99.988977, 70.34399
99.999998, 21.295845
99.97819, 0.511463
100.0, 91.896167
100.0, 156.993026
100.0, 162.396795
100.0, 166.235681
100.0, 178.332966
100.0, -149.994731
100.0, -108.315178
100.0, -88.220383
100.0, -75.867501
100.0, -69.313794
100.0, -63.635512
100.0, -76.025898
100.0, 108.713252
100.0, 114.813473
100.0, 104.43673
100.0, 37.294576
100.0, -58.27355
100.0, -60.913309
100.0, -63.018382
100.0, -64.521272
100.0, -71.529834
100.0, -160.509263
100.0, 164.650295
100.0, 164.699568
100.0, 172.281549
100.0, -175.272154
100.0, -112.113895
100.0, -63.894438
100.0, -82.369411
100.0, -142.162441
100.0, 175.381074
100.0, -178.449903
100.0, -130.64075
100.0, -99.448194
100.0, -90.974056
100.0, -82.963953
100.0, -78.516021
100.0, -71.109916
100.0, -61.43935
100.0, -61.50685
100.0, -41.532898
100.0, -176.21957
100.0, 113.197224
100.0, 111.214728
100.0, -120.876676
100.0, 8.901361
100.0, -23.184057
100.0, -34.184236
100.0, -52.683774
100.0, -57.703006
99.99998, 55.124393
100.0, 122.39853
99.9633, -160.147901
100.0, 23.329774
100.0, -69.044697
100.0, -65.225794
100.0, 7.039294
99.999994, -67.436279
100.0, 172.724712
100.0, 89.509601
100.0, -123.718746
100.0, -166.681723
100.0, -131.157519
100.0, -159.105758
100.0, -23.722345
100.0, -84.193003
100.0, -51.73407
100.0, -1.40642
100.0, -44.841094
100.0, 86.576244
100.0, -38.169756
100.0, 7.113628
100.0, -143.900531
100.0, 38.995436
100.0, 66.0828
100.0, 1.818906
100.0, -7.912513
100.0, 18.517623
100.0, 97.295062
100.0, 108.375057
100.0, 120.224029
100.0, 101.889333
100.0, -122.859906
100.0, 20.344071
100.0, 59.597602
100.0, 87.298069
##END= 
