# Supplementary material for: Single spin exact gradients for the optimization of complex pulses and pulse sequences
Source: J Biomol NMR. 2026 Feb 17;80(1):6. doi: 10.1007/s10858-025-00486-7 (PMC12913341; doi:10.1007/s10858-025-00486-7)
Supplement: Supplementary file 1 — (zip 804 KB) [file 10858_2025_486_MOESM1_ESM.zip › SUPPINFO/01_XACT_examplepulseshapes/19F_120kHz_BRK/ppp_inv_120kHz_700u.brk]

##TITLE= ppp_inv_120kHz_700u.brk
##JCAMP-DX=
##DATA TYPE= Shape Data
##OWNER= vm1188
##DATE= 2025-07-21
##Max_Amplitude= 20000.0
##PULSE_LENGTH= 0.0 us
##NPOINTS= 700
##XYPOINTS= (XY..XY)
100.0, -0.649239
100.0, -102.653249
100.0, -133.746123
100.0, -165.739039
100.0, 160.551301
100.0, 124.49826
100.0, 97.777673
100.0, 80.54418
100.0, 69.178605
100.0, 59.868688
100.0, 52.060733
100.0, 84.83905
100.0, -115.660902
100.0, -101.415576
100.0, -106.68455
100.0, -111.618259
100.0, -112.612006
100.0, -114.416545
100.0, -117.226096
100.0, -120.13838
100.0, -125.408354
100.0, -122.464181
100.0, -112.576584
100.0, -70.44304
100.0, 12.902673
100.0, 22.742434
100.0, 19.879349
100.0, 13.244955
100.0, 2.465522
100.0, -11.949889
100.0, -28.485465
100.0, -45.404061
100.0, -60.922661
100.0, -80.937692
100.0, -99.176163
100.0, -117.77679
100.0, -136.042354
100.0, -151.926596
100.0, -168.027577
100.0, 175.178044
100.0, 159.609338
100.0, 145.949916
100.0, 136.395716
100.0, 134.721503
100.0, 152.674338
100.0, -116.755109
100.0, -76.020863
100.0, -72.323627
100.0, -76.465961
100.0, -81.066554
100.0, -84.605873
100.0, -89.545806
100.0, -91.774353
100.0, -94.935412
100.0, -97.609388
100.0, -100.463954
100.0, -102.013903
100.0, -105.272089
100.0, -98.908827
100.0, -95.709769
100.0, -83.069509
100.0, -30.084099
100.0, 147.513945
100.0, 171.449842
100.0, -168.218749
100.0, -155.294389
100.0, -152.9968
100.0, -151.177826
100.0, -147.835344
100.0, -146.203982
100.0, -144.185386
100.0, -140.891321
100.0, -137.40322
100.0, -132.246952
100.0, -116.342345
100.0, 5.623966
100.0, 32.200023
100.0, 38.831397
100.0, 42.290172
100.0, 48.813971
100.0, 53.569657
100.0, 57.767412
100.0, 61.988427
100.0, 65.893975
100.0, 69.162733
100.0, 73.030304
100.0, 84.210479
100.0, -152.166914
100.0, -134.014081
100.0, -131.476147
100.0, -134.768226
100.0, -140.946257
100.0, -148.884408
100.0, -157.967602
100.0, -167.948008
100.0, -178.272907
100.0, 172.077524
100.0, 164.403133
100.0, 158.558974
100.0, 153.906132
100.0, 150.617175
100.0, 148.961927
100.0, 149.69875
100.0, 164.624929
100.0, -122.148919
100.0, -74.715484
100.0, -72.518947
100.0, -70.374234
100.0, -73.4405
100.0, -78.544356
100.0, -86.889411
100.0, -101.035218
100.0, -114.227495
100.0, 174.049009
100.0, -19.673086
100.0, -36.207046
100.0, -44.386807
100.0, -46.305885
100.0, -52.387586
100.0, -54.626972
100.0, -56.850866
100.0, -62.613664
100.0, -66.572646
100.0, -70.834028
100.0, -76.791503
100.0, -84.611444
100.0, -92.944775
100.0, -103.85774
100.0, -116.479402
100.0, -126.930787
100.0, -130.795783
100.0, -124.022757
100.0, -39.396693
100.0, -5.009428
100.0, 3.033006
100.0, 5.711665
100.0, 8.189089
100.0, 12.618825
100.0, 21.052069
100.0, 36.639732
100.0, 65.61824
100.0, 108.532026
100.0, 142.230957
100.0, 160.116596
100.0, 174.960522
100.0, -175.87367
100.0, -163.880165
100.0, -151.01959
100.0, -136.702198
100.0, -122.608863
100.0, -111.31148
100.0, -105.351514
100.0, -104.699818
100.0, -107.696838
100.0, -113.041305
100.0, -119.694001
100.0, -126.797319
100.0, -133.758862
100.0, -140.288286
100.0, -146.287167
100.0, -152.755325
100.0, -161.700551
100.0, 171.287861
100.0, 95.463519
100.0, 68.75212
100.0, 60.792125
100.0, 55.508313
100.0, 53.981949
100.0, 52.821986
100.0, 53.895902
100.0, 58.389253
100.0, 66.248233
100.0, 84.388524
100.0, 118.620244
100.0, 151.078895
100.0, 165.249711
100.0, 167.585458
100.0, 161.691111
100.0, 147.511308
100.0, 126.511417
100.0, 106.825197
100.0, 92.600217
100.0, 84.073307
100.0, 79.322596
100.0, 77.281569
100.0, 77.087931
100.0, 77.623898
100.0, 84.87016
100.0, 105.309184
100.0, 163.572494
100.0, -140.031512
100.0, -125.333009
100.0, -120.528215
100.0, -118.485899
100.0, -116.555192
100.0, -115.391718
100.0, -114.764309
100.0, -114.148648
100.0, -113.923738
100.0, -110.549419
100.0, -104.619084
100.0, -66.884378
100.0, 32.89958
100.0, 54.727638
100.0, 63.22175
100.0, 69.168267
100.0, 75.839428
100.0, 83.993627
100.0, 94.318543
100.0, 106.496144
100.0, 119.357701
100.0, 130.296293
100.0, 136.024657
100.0, 132.367369
100.0, 107.611824
100.0, 71.49011
100.0, 48.916753
100.0, 40.630322
100.0, 37.977846
100.0, 34.097747
100.0, 32.31101
100.0, 30.822081
100.0, 28.866153
100.0, 24.756274
100.0, 19.569815
100.0, 13.533745
100.0, -0.260846
100.0, -32.217103
100.0, -114.563816
100.0, -155.441888
100.0, 93.938425
100.0, 58.201909
100.0, 57.904083
100.0, 58.146924
100.0, 56.067613
100.0, 55.227178
100.0, 54.566145
100.0, 54.682629
100.0, 54.232777
100.0, 52.968445
100.0, 46.236364
100.0, 33.23669
100.0, -24.355589
100.0, -86.054044
100.0, -101.783168
100.0, -106.56607
100.0, -107.740229
100.0, -107.562176
100.0, -106.99882
100.0, -107.629691
100.0, -110.802794
100.0, -118.076463
100.0, -133.219585
100.0, -157.976315
100.0, 173.711503
100.0, 151.667632
100.0, 136.42616
100.0, 125.928524
100.0, 118.631787
100.0, 113.728207
100.0, 110.343289
100.0, 107.610767
100.0, 105.843513
100.0, 106.184227
100.0, 109.022427
100.0, 113.756083
100.0, 121.237298
100.0, 129.007998
100.0, 136.771243
100.0, 143.503785
100.0, 150.120114
100.0, 153.290883
100.0, 153.891734
100.0, 152.425912
100.0, 146.653662
100.0, 134.708301
100.0, 110.844867
100.0, 81.481904
100.0, 61.701736
100.0, 54.202856
100.0, 57.505462
100.0, 76.496333
100.0, 115.005358
100.0, 145.282251
100.0, 157.272218
100.0, 162.456445
100.0, 165.138741
100.0, 166.075693
100.0, 166.961732
100.0, 167.355668
100.0, 163.44388
100.0, 154.028798
100.0, -88.398209
100.0, 2.606327
100.0, -12.547102
100.0, -18.52489
100.0, -25.67816
100.0, -34.604189
100.0, -46.820655
100.0, -64.069541
100.0, -84.710992
100.0, -102.74846
100.0, -114.070598
100.0, -119.018887
100.0, -118.794109
100.0, -113.051101
100.0, -101.773323
100.0, -87.917618
100.0, -74.964529
100.0, -61.585052
100.0, -53.278656
100.0, -45.83063
100.0, -39.911546
100.0, -35.518069
100.0, -31.90953
100.0, -27.171913
100.0, -20.243294
100.0, -5.496074
100.0, 27.3446
100.0, 75.874446
100.0, 101.266404
100.0, 110.969133
100.0, 118.099929
100.0, 124.944973
100.0, 132.193485
100.0, 141.973978
100.0, 159.555627
100.0, -163.098362
100.0, -118.53131
100.0, -96.403079
100.0, -87.01693
100.0, -83.390549
100.0, -86.314949
100.0, -96.472254
100.0, -113.608374
100.0, -133.951166
100.0, -150.755706
100.0, -160.169017
100.0, -164.580432
100.0, -167.743754
100.0, -170.06127
100.0, -173.107307
100.0, 174.189545
100.0, 78.978611
100.0, 61.941533
100.0, 56.461587
100.0, 56.648703
100.0, 55.11541
100.0, 56.401117
100.0, 56.332878
100.0, 57.34724
100.0, 58.125276
100.0, 59.791592
100.0, 60.605398
100.0, 62.293023
100.0, 62.347357
100.0, 56.309741
100.0, -111.438957
100.0, -112.919352
100.0, -115.017094
100.0, -114.060033
100.0, -115.541537
100.0, -119.28638
100.0, -124.367708
100.0, -139.120713
100.0, -174.891572
100.0, 141.274905
100.0, 121.943573
100.0, 115.811641
100.0, 112.201732
100.0, 113.655105
100.0, 115.75218
100.0, 118.757642
100.0, 122.950913
100.0, 126.637642
100.0, 130.793577
100.0, 135.377376
100.0, 138.692178
100.0, 141.054002
100.0, 142.669373
100.0, 142.696488
100.0, 140.578654
100.0, 136.828598
100.0, 132.231641
100.0, 126.850885
100.0, 119.004162
100.0, 108.777546
100.0, 95.555819
100.0, 77.64013
100.0, 59.325105
100.0, 39.108834
100.0, 24.277119
100.0, 14.127533
100.0, 6.510273
100.0, 0.637059
100.0, -7.354542
100.0, -24.968364
100.0, -106.545322
100.0, -137.668365
100.0, -144.731717
100.0, -145.506601
100.0, -145.382262
100.0, -145.317168
100.0, -144.302879
100.0, -143.195939
100.0, -141.162394
100.0, -138.781539
100.0, -135.373641
100.0, -130.164068
100.0, -123.929111
100.0, -111.929186
100.0, -95.265597
100.0, -70.080014
100.0, -41.887799
100.0, -18.09235
100.0, 1.714286
100.0, 18.871669
100.0, 35.641647
100.0, 54.255975
100.0, 75.762199
100.0, 99.676715
100.0, 122.983135
100.0, 143.306888
100.0, 155.92623
100.0, 161.03013
100.0, 158.210563
100.0, 128.748807
100.0, 87.912932
100.0, 71.392952
100.0, 67.301044
100.0, 66.282462
100.0, 68.216151
100.0, 71.553926
100.0, 75.897249
100.0, 81.711248
100.0, 86.663347
100.0, 111.361767
100.0, 147.956756
100.0, 165.248358
100.0, 166.212441
100.0, 159.697803
100.0, 147.689346
100.0, 125.640089
100.0, 102.041012
100.0, 92.213063
100.0, 103.529161
100.0, 177.189979
100.0, -94.772799
100.0, -85.095805
100.0, -90.55794
100.0, -95.252818
100.0, -100.419256
100.0, -106.372297
100.0, -110.974584
100.0, -115.763997
100.0, -121.438175
100.0, -126.970363
100.0, -132.794928
100.0, -139.925541
100.0, -147.23787
100.0, -153.361813
100.0, -157.825268
100.0, -159.260702
100.0, -157.262641
100.0, -152.489284
100.0, -146.769362
100.0, -140.056981
100.0, -132.416659
100.0, -124.500789
100.0, -116.100607
100.0, -107.07004
100.0, -96.298927
100.0, -76.983885
100.0, -33.872168
100.0, 32.375242
100.0, 63.245788
100.0, 74.248588
100.0, 85.63742
100.0, 96.121913
100.0, 107.936431
100.0, 126.006078
100.0, 141.711306
100.0, 157.883896
100.0, 168.601317
100.0, 172.242064
100.0, 172.58316
100.0, 168.727324
100.0, 164.457144
100.0, 159.317525
100.0, 151.892011
100.0, 141.324041
100.0, 128.21891
100.0, 107.192113
100.0, 71.627138
100.0, 22.466054
100.0, -5.758129
100.0, -23.219114
100.0, -32.317667
100.0, -38.657907
100.0, -42.632426
100.0, -45.881498
100.0, -46.087786
100.0, -44.431458
100.0, -37.313933
100.0, -1.298247
100.0, 62.111482
100.0, 81.06037
100.0, 88.036876
100.0, 89.7109
100.0, 91.459831
100.0, 89.685549
100.0, 90.138259
100.0, 88.495502
100.0, 84.097249
100.0, 77.523506
100.0, 63.882897
100.0, 44.430336
100.0, 22.854456
100.0, 11.030992
100.0, 12.410764
100.0, 26.239869
100.0, 48.832355
100.0, 66.912467
100.0, 77.796976
100.0, 85.459145
100.0, 90.637391
100.0, 94.046483
100.0, 96.124018
100.0, 103.056207
100.0, 159.791783
100.0, -89.078473
100.0, -88.290411
100.0, -82.913495
100.0, -80.723142
100.0, -76.501507
100.0, -72.13567
100.0, -65.532731
100.0, -56.529652
100.0, -45.211937
100.0, -27.808637
100.0, -7.872963
100.0, 9.535462
100.0, 21.210514
100.0, 28.426497
100.0, 30.449694
100.0, 28.509765
100.0, 23.796726
100.0, 14.04768
100.0, -2.844648
100.0, -24.117988
100.0, -46.15398
100.0, -64.138948
100.0, -77.125648
100.0, -87.605243
100.0, -96.614797
100.0, -105.534304
100.0, -119.447012
100.0, -144.761705
100.0, -178.249172
100.0, 153.539705
100.0, 137.014768
100.0, 127.983576
100.0, 123.798548
100.0, 126.135904
100.0, 128.706686
100.0, 132.858351
100.0, 71.556568
100.0, -55.806299
100.0, 6.310861
100.0, 52.462895
100.0, 49.020869
100.0, 46.461869
100.0, 49.578816
100.0, 52.488831
100.0, 53.437516
100.0, 55.546423
100.0, 57.556672
100.0, 58.92428
100.0, 60.22795
100.0, 60.782383
100.0, 68.755428
100.0, 90.329016
100.0, 165.098623
100.0, -129.402039
100.0, -165.108426
100.0, 6.981081
100.0, -86.18578
100.0, -65.637543
100.0, -3.040209
100.0, 11.740977
100.0, 10.950522
100.0, 4.208146
100.0, -5.888367
100.0, -15.412561
100.0, -20.945399
100.0, -24.15848
100.0, -22.456567
100.0, -23.029
100.0, 23.26196
100.0, 58.009141
100.0, 67.901531
100.0, 73.060699
100.0, 73.536728
100.0, 69.344471
100.0, 60.451923
100.0, 46.290955
100.0, 26.219224
100.0, 0.474113
100.0, -24.374871
100.0, -37.816304
100.0, -45.023932
100.0, -48.47265
100.0, -51.247385
100.0, -53.499118
100.0, -55.779731
100.0, -56.833673
100.0, -66.857271
100.0, 96.546077
100.0, 100.136903
100.0, 103.007069
100.0, 103.60713
100.0, 108.100456
100.0, 115.58462
100.0, 126.620502
100.0, 143.497811
100.0, 165.817923
100.0, -176.741964
100.0, -170.331192
100.0, -172.537745
100.0, 179.46565
100.0, 166.935329
100.0, 152.274814
100.0, 137.613857
100.0, 128.83695
100.0, 122.324165
100.0, 118.835623
100.0, 119.341712
100.0, 123.950314
100.0, 133.812453
100.0, 148.838029
100.0, 174.185522
100.0, -156.939449
100.0, -135.280103
100.0, -123.697014
100.0, -116.099327
100.0, -111.625001
100.0, -109.125372
100.0, -108.656447
100.0, -110.518315
100.0, -118.997832
100.0, -145.426362
100.0, 141.923102
100.0, 100.035565
100.0, 88.8407
100.0, 83.402297
100.0, 81.823595
100.0, 80.768573
100.0, 80.069917
100.0, 79.145927
100.0, 77.163307
100.0, 78.200309
100.0, 75.427136
100.0, 63.627068
100.0, 112.723258
100.0, 179.856496
100.0, 148.473155
100.0, 129.274408
100.0, 112.022901
100.0, 86.920276
100.0, 48.754161
100.0, 1.987411
100.0, -38.63064
100.0, -67.777514
100.0, -91.72272
100.0, -120.798055
100.0, 162.165527
100.0, 75.526122
100.0, 47.909889
100.0, 38.062835
100.0, 35.669386
100.0, 37.296634
100.0, 41.885116
100.0, 48.987867
100.0, 58.67588
100.0, 70.603059
100.0, 83.873999
100.0, 97.439387
100.0, 110.354179
100.0, 121.8476
100.0, 131.470019
100.0, 141.560991
100.0, 154.422843
100.0, 176.834525
100.0, -123.946976
100.0, -14.862612
100.0, 16.362689
100.0, 30.743132
100.0, 49.189139
100.0, 80.757392
100.0, -125.825321
##END= 
