# Supplementary material for: Single spin exact gradients for the optimization of complex pulses and pulse sequences
Source: J Biomol NMR. 2026 Feb 17;80(1):6. doi: 10.1007/s10858-025-00486-7 (PMC12913341; doi:10.1007/s10858-025-00486-7)
Supplement: Supplementary file 1 — (zip 804 KB) [file 10858_2025_486_MOESM1_ESM.zip › SUPPINFO/01_XACT_examplepulseshapes/19F_120kHz_BRK/ppp_sat_120kHz.brk]

##TITLE= ppp_sat_120kHz.brk
##JCAMP-DX=
##DATA TYPE= Shape Data
##OWNER= vm1188
##DATE= 2025-07-21
##Max_Amplitude= 10000.0
##PULSE_LENGTH= 0.0 us
##NPOINTS= 60
##XYPOINTS= (XY..XY)
100.0, -179.907187
100.0, -42.737546
100.0, -45.326209
100.0, 14.5091
100.0, 77.577879
100.0, 98.233866
100.0, 115.915325
100.0, 157.772508
100.0, -151.026532
100.0, -130.723649
100.0, -112.348228
100.0, -71.570119
100.0, -24.450595
100.0, -0.776596
100.0, 8.271446
100.0, 23.940657
100.0, 72.708871
100.0, 101.725649
100.0, 112.900253
100.0, -21.550775
100.0, 89.171138
100.0, 112.131085
100.0, 130.543468
100.0, 146.564943
100.0, 102.340764
100.0, 168.352944
100.0, -162.594303
100.0, -156.829508
100.0, -172.307199
100.0, 131.845971
100.0, 131.847331
100.0, -172.286392
100.0, -156.819776
100.0, -162.629542
100.0, 168.357527
100.0, 102.363753
100.0, 146.55937
100.0, 130.545403
100.0, 112.139863
100.0, 89.183005
100.0, -21.540279
100.0, 112.889282
100.0, 101.752584
100.0, 72.718669
100.0, 23.935013
100.0, 8.264507
100.0, -0.760851
100.0, -24.450574
100.0, -71.579988
100.0, -112.355267
100.0, -130.729607
100.0, -151.028402
100.0, 157.766324
100.0, 115.901754
100.0, 98.228639
100.0, 77.59031
100.0, 14.501492
100.0, -45.321782
100.0, -42.732109
100.0, -179.905016
##END= 
