# Supplementary material for: Single spin exact gradients for the optimization of complex pulses and pulse sequences
Source: J Biomol NMR. 2026 Feb 17;80(1):6. doi: 10.1007/s10858-025-00486-7 (PMC12913341; doi:10.1007/s10858-025-00486-7)
Supplement: Supplementary file 1 — (zip 804 KB) [file 10858_2025_486_MOESM1_ESM.zip › SUPPINFO/01_XACT_examplepulseshapes/19F_120kHz_XYZT/19F_120kHz_inv_td2_400u_pm20_ppp.xyzt]

# File Format xyzt (x-rf-component, y-rf-component, z-component, time)
# ------------------------------------
# Pulse optimized using PulseOptimizer
# No. iterations :   1432
# using          :   BFGS
# converged      :   true
# max. amplitude :   20000.000000000004  [Hz]
# sqrt rf-power  :   20000.0  [Hz]
# rf-energy      :   160000.0  [Hz]
# pulse length   :   399.99999999999994  [µs]
# cost           :   0.015132374106395827
# tr. efficiency :   0.9924338129468037
# ------------------------------------
   -19741.829886938478     3203.147313999572                   0.0                2.0e-6
     4175.989831011873   -19559.169433574767                   0.0                2.0e-6
    16937.651582793358    -10635.59866015532                   0.0                2.0e-6
    19767.988723336715    3037.5354868762365                   0.0                2.0e-6
    11796.424786420588    16150.676835919972                   0.0                2.0e-6
     2127.004150514641    19886.574701131754                   0.0                2.0e-6
   -3986.9196666659077    19598.583407265756                   0.0                2.0e-6
    -8302.566236012453    18195.257456178682                   0.0                2.0e-6
    -18586.44885994066     7385.385485999392                   0.0                2.0e-6
    -19433.65624761865     -4725.78087191871                   0.0                2.0e-6
    -16517.99724017047    11276.336602537223                   0.0                2.0e-6
     7836.780040643277   -18400.676036346467                   0.0                2.0e-6
   -10000.803529338955    -17320.04413295652                   0.0                2.0e-6
     -6506.30180180611   -18912.113495424423                   0.0                2.0e-6
    19952.608389567726     1376.015425986064                   0.0                2.0e-6
     19986.65535448768     730.4845932179966                   0.0                2.0e-6
    18196.641874230514     8299.531583228092                   0.0                2.0e-6
     6107.795872313301    19044.548552857654                   0.0                2.0e-6
   -12198.756386207999    15848.985539458025                   0.0                2.0e-6
    -19357.11450463746     5030.121077504413                   0.0                2.0e-6
   -18990.613480458822    -6273.483851562514                   0.0                2.0e-6
    -11026.39239607771   -16685.882377858226                   0.0                2.0e-6
     5260.389190991682   -19295.810570154805                   0.0                2.0e-6
    18134.839279597647     -8433.71829640772                   0.0                2.0e-6
    18606.722742684593     7334.157673302641                   0.0                2.0e-6
   -1669.3590034520912    19930.209244199956                   0.0                2.0e-6
    -12009.08375403049    15993.183153727747                   0.0                2.0e-6
   -14627.489347001976    13639.521817253846                   0.0                2.0e-6
   -15846.422672923896     12202.08541483969                   0.0                2.0e-6
   -16407.248155354104    11436.879293261312                   0.0                2.0e-6
     -16948.8403871324    10617.759157727662                   0.0                2.0e-6
   -17638.660758585913     9427.494186872855                   0.0                2.0e-6
    -18779.91943314506     6878.562792079498                   0.0                2.0e-6
   -19591.968808282592    4019.2982242279613                   0.0                2.0e-6
    -19988.29379544605    -684.1864854942129                   0.0                2.0e-6
   -19170.771670080263    -5699.255528018368                   0.0                2.0e-6
    -3162.880054710534   -19748.321188382426                   0.0                2.0e-6
     8118.094844066026   -18278.307801947874                   0.0                2.0e-6
     9649.934011521129   -17517.955747554784                   0.0                2.0e-6
    12324.185379200799   -15751.649270444452                   0.0                2.0e-6
    19877.788397475088    2207.6069453606788                   0.0                2.0e-6
    19271.616119413527     5348.346674062997                   0.0                2.0e-6
     10568.07126483418   -16979.866599634584                   0.0                2.0e-6
      779.707982814317     19984.79560719938                   0.0                2.0e-6
    -9564.875409964063    17564.542646817332                   0.0                2.0e-6
    -19692.00494834787    -3496.418326551205                   0.0                2.0e-6
   -18072.201888021642    -8567.118472309521                   0.0                2.0e-6
   -15487.966801478928   -12653.967139055112                   0.0                2.0e-6
   -12596.197264756389   -15534.986786841619                   0.0                2.0e-6
    -7296.869387755926   -18621.377423220616                   0.0                2.0e-6
      17076.9411470137    10410.479386725205                   0.0                2.0e-6
    -7933.657288321418    18359.114413050116                   0.0                2.0e-6
   -11544.566558607436     16331.65585523657                   0.0                2.0e-6
   -14159.093390646014    14125.157498412695                   0.0                2.0e-6
    -16882.10353677062    10723.552591084584                   0.0                2.0e-6
    -19627.36966233617   -3842.7021922087356                   0.0                2.0e-6
    16548.037815972428    11232.205680147885                   0.0                2.0e-6
     7364.177704220864    18594.861837095115                   0.0                2.0e-6
     -566.939789514988    19991.962866988943                   0.0                2.0e-6
    -9910.818979422409    17371.691545647493                   0.0                2.0e-6
   -18991.741798098035     6270.067262348624                   0.0                2.0e-6
   -17817.777685932175    -9084.426142288654                   0.0                2.0e-6
   -11353.100463191959   -16465.330542466207                   0.0                2.0e-6
    -5466.815699413546   -19238.345201930584                   0.0                2.0e-6
    -707.9025610202061    -19987.46792277854                   0.0                2.0e-6
     6067.392637713571    -19057.45907984113                   0.0                2.0e-6
   -19985.336104108508     765.7289375601305                   0.0                2.0e-6
     -16553.6240399817     11223.97127325885                   0.0                2.0e-6
    -17099.95410847239    10372.635609532337                   0.0                2.0e-6
   -16981.193446895883    10565.939102564444                   0.0                2.0e-6
    -16582.79048131248     11180.83448821653                   0.0                2.0e-6
    -15268.06052589445    12918.449124319204                   0.0                2.0e-6
    -12671.27485430229    15473.809924085486                   0.0                2.0e-6
     -8506.10099509258     18101.00123919351                   0.0                2.0e-6
    -3936.046413504926    19608.863777147697                   0.0                2.0e-6
   -1685.9575204398968     19928.81198765426                   0.0                2.0e-6
    -18710.10086059318    -7066.266750302487                   0.0                2.0e-6
   -12854.096994037182   -15322.277587483015                   0.0                2.0e-6
   -11992.255826998053   -16005.805202482981                   0.0                2.0e-6
    -10953.07106728444   -16734.103925666786                   0.0                2.0e-6
    -9483.795561457471   -17608.453133324336                   0.0                2.0e-6
    -7499.219751449956   -18540.811824714227                   0.0                2.0e-6
    -5329.230105569099    -19276.91122773293                   0.0                2.0e-6
    -3288.887025483664   -19727.727241971013                   0.0                2.0e-6
     -1245.80013326499   -19961.161840633347                   0.0                2.0e-6
    -2284.673622748698   -19869.078147652355                   0.0                2.0e-6
      9054.25837226761   -17833.126627942223                   0.0                2.0e-6
     19547.46269357888     4230.449413849778                   0.0                2.0e-6
   -1096.1560677239495   -19969.938454466803                   0.0                2.0e-6
    19806.542317163396   -2775.0462047352785                   0.0                2.0e-6
    -19855.64117199938     2398.648296187475                   0.0                2.0e-6
   -19814.162819607904     2720.101424224438                   0.0                2.0e-6
   -19898.679840311117    2010.6070259491223                   0.0                2.0e-6
   -19962.747726860016    1220.1242534042276                   0.0                2.0e-6
   -19968.683744235037    1118.7803728719302                   0.0                2.0e-6
   -19974.856507480465    1002.5505002569096                   0.0                2.0e-6
    -19897.56208991731    2021.6386615529561                   0.0                2.0e-6
   -18973.686143468633     6324.494772639663                   0.0                2.0e-6
    19999.256988185072   -172.39466502936585                   0.0                2.0e-6
    19119.531626955933    -5868.859375196494                   0.0                2.0e-6
     19399.25738324635    -4865.060429076091                   0.0                2.0e-6
    19849.446440053758   -2449.3827841799693                   0.0                2.0e-6
    19957.708309589565      1299.95347199027                   0.0                2.0e-6
    18664.715430998313     7185.290382430868                   0.0                2.0e-6
    13551.363940004067    14709.199004893417                   0.0                2.0e-6
     4807.595267384095     19413.57843739855                   0.0                2.0e-6
    -960.8094858371803     19976.90779705221                   0.0                2.0e-6
   -2401.5611056456064     19855.28907510163                   0.0                2.0e-6
    -694.7312597870405    19987.930069836515                   0.0                2.0e-6
    2964.5881397446656    19779.060067700015                   0.0                2.0e-6
     7136.627745080866     18683.37615175967                   0.0                2.0e-6
    12099.074108540053     15925.21289390053                   0.0                2.0e-6
    16635.979878418315    11101.539239441572                   0.0                2.0e-6
    19787.593180374155    -2907.087224011385                   0.0                2.0e-6
       9356.2667652267    -17676.54582258407                   0.0                2.0e-6
    19442.783196312597     4688.089331613092                   0.0                2.0e-6
   -19868.894807496017    -2286.267510300979                   0.0                2.0e-6
    -19343.05137606691    -5083.931890066594                   0.0                2.0e-6
   -19439.669031488756    -4700.985848327663                   0.0                2.0e-6
   -19597.107656145017   -3994.1671864685745                   0.0                2.0e-6
   -19783.295691099116    -2936.189979980708                   0.0                2.0e-6
   -19896.696583388166   -2030.1391746847714                   0.0                2.0e-6
   -19928.388145214663   -1690.9600627062757                   0.0                2.0e-6
    -19965.37728642823    -1176.311952917129                   0.0                2.0e-6
     -19999.9056307993     61.43906837177255                   0.0                2.0e-6
    19530.820019080318     4306.630862088304                   0.0                2.0e-6
     19217.58815971443    -5539.341596580219                   0.0                2.0e-6
    18490.785157783204   -7621.7363014410585                   0.0                2.0e-6
     8346.742448522602     18175.03481421785                   0.0                2.0e-6
     7146.894691752091     18679.45117676121                   0.0                2.0e-6
     10448.19516558438    17053.891572947778                   0.0                2.0e-6
    12969.369618687133     15224.83010394123                   0.0                2.0e-6
    13814.424337844557    14462.423040900443                   0.0                2.0e-6
    12032.820603227967    15975.331869182954                   0.0                2.0e-6
      7322.63544902069    18611.260303395513                   0.0                2.0e-6
   -10011.490458596538     17313.86897251537                   0.0                2.0e-6
    11531.471136694157    16340.904914465098                   0.0                2.0e-6
   -3685.7928723025148    -19657.43958155497                   0.0                2.0e-6
    -5695.085980568046    19172.010736329597                   0.0                2.0e-6
    -4228.402645486774     19547.90554171061                   0.0                2.0e-6
    -1913.026840635445    19908.297976145735                   0.0                2.0e-6
   -1173.3699939797032    19965.550402060748                   0.0                2.0e-6
   -290.52357535232926    19997.889789979454                   0.0                2.0e-6
     1033.017837424371    19973.304036827834                   0.0                2.0e-6
    3341.4462189708847    19718.892899088558                   0.0                2.0e-6
     7370.722101548991     18592.26870776499                   0.0                2.0e-6
    16195.928870530553    11734.218679601763                   0.0                2.0e-6
     12207.71315923456   -15842.087596710588                   0.0                2.0e-6
     8696.843970794589   -18010.133396164885                   0.0                2.0e-6
     6705.547792746078    -18842.38914785485                   0.0                2.0e-6
     4417.842066564834   -19505.965022907483                   0.0                2.0e-6
    12991.823146892524   -15205.674313224901                   0.0                2.0e-6
   -15377.973029173161   -12787.413558418404                   0.0                2.0e-6
    14806.606912189602    13444.864883958451                   0.0                2.0e-6
    16478.603618279983    11333.826484978928                   0.0                2.0e-6
     16764.39227809946     10906.65629540049                   0.0                2.0e-6
    16929.396409443878    10648.734066165272                   0.0                2.0e-6
    16176.452880183086    11761.053193282323                   0.0                2.0e-6
    14723.012688194405    13536.354656378744                   0.0                2.0e-6
    19193.227812221798     5623.166914484728                   0.0                2.0e-6
    -5595.715249124323   -19201.249200266047                   0.0                2.0e-6
    -8408.880372277512   -18146.369633751154                   0.0                2.0e-6
    -9860.496675654344   -17400.304747601684                   0.0                2.0e-6
   -11738.103826232087   -16193.113306729983                   0.0                2.0e-6
   -14498.222548183803   -13776.848077239392                   0.0                2.0e-6
   -18947.207374036887     -6403.38447426376                   0.0                2.0e-6
     16885.88694898247   -10717.594037198067                   0.0                2.0e-6
    14625.733615489165   -13641.404480798532                   0.0                2.0e-6
     13825.48779377582    -14451.84719211201                   0.0                2.0e-6
    12771.570296671403   -15391.133556602668                   0.0                2.0e-6
     10988.63573918903   -16710.771513949247                   0.0                2.0e-6
     7431.287572109638    -18568.14382270368                   0.0                2.0e-6
    -11745.89179133836   -16187.465089573789                   0.0                2.0e-6
   -15449.350459210853    12701.085401983619                   0.0                2.0e-6
   -11106.226859631488     16632.85077617184                   0.0                2.0e-6
     -7117.60422751901    18690.631612131343                   0.0                2.0e-6
   -2556.2907978098315     19835.96171999313                   0.0                2.0e-6
     3510.228893322382     19689.54781391601                   0.0                2.0e-6
    12109.258122334257      15917.4705191083                   0.0                2.0e-6
     19389.32621821158    -4904.490677305138                   0.0                2.0e-6
    -4684.717301578796   -19443.595958677197                   0.0                2.0e-6
   -17186.211522187037   -10229.082730853512                   0.0                2.0e-6
     -19987.4758033512    -707.6800198185131                   0.0                2.0e-6
   -18474.109852030488     7662.066638649787                   0.0                2.0e-6
   -13372.665767622142    14871.846229283938                   0.0                2.0e-6
   -2074.5887021475446    19892.111042242897                   0.0                2.0e-6
    14336.051592684691    13945.523465681836                   0.0                2.0e-6
     18715.34980925863    -7052.352906447811                   0.0                2.0e-6
    10414.939003506037   -17074.221667568003                   0.0                2.0e-6
    -7632.962336974143    -18486.15389858946                   0.0                2.0e-6
   -18507.725148192458    -7580.508547516089                   0.0                2.0e-6
    -18344.89167934116     7966.489143483442                   0.0                2.0e-6
   -3140.2168782109748    19751.937574774758                   0.0                2.0e-6
    14463.573721625653    13813.219581223628                   0.0                2.0e-6
    19920.799228426404    -1778.133319165356                   0.0                2.0e-6
    12604.534815119923   -15528.222760329973                   0.0                2.0e-6
    -8923.984965075917    -17898.67292128383                   0.0                2.0e-6
     -16960.4105050401    10599.267686992593                   0.0                2.0e-6
     985.9429305699456     19975.68313068815                   0.0                2.0e-6
     16819.12274925369   -10822.065881592896                   0.0                2.0e-6
