# Supplementary material for: Single spin exact gradients for the optimization of complex pulses and pulse sequences
Source: J Biomol NMR. 2026 Feb 17;80(1):6. doi: 10.1007/s10858-025-00486-7 (PMC12913341; doi:10.1007/s10858-025-00486-7)
Supplement: Supplementary file 1 — (zip 804 KB) [file 10858_2025_486_MOESM1_ESM.zip › SUPPINFO/01_XACT_examplepulseshapes/19F_120kHz_XYZT/19F_120kHz_inv_td2_pm10_ppp.xyzt]

# File Format xyzt (x-rf-component, y-rf-component, z-component, time)
# ------------------------------------
# Pulse optimized using PulseOptimizer
# No. iterations :   4291
# using          :   BFGS
# converged      :   true
# max. amplitude :   20000.000000000004  [Hz]
# sqrt rf-power  :   20000.0  [Hz]
# rf-energy      :   159999.99999999997  [Hz]
# pulse length   :   399.99999999999994  [µs]
# cost           :   0.006676527106346148
# tr. efficiency :   0.9966617364468274
# ------------------------------------
     814.4420100543215    -19983.41022479043                   0.0                2.0e-6
   -17107.372879458468     10360.39541538685                   0.0                2.0e-6
   -14472.526735046325    13803.838955282308                   0.0                2.0e-6
    10798.683083377751    16834.145171786156                   0.0                2.0e-6
    19470.288930884264     4572.510136444289                   0.0                2.0e-6
    17604.551619886097    -9491.035889868179                   0.0                2.0e-6
     9034.371841895301   -17843.209504524944                   0.0                2.0e-6
    -19936.75088987297   -1589.3281458369204                   0.0                2.0e-6
    2873.0783370983813    -19792.55973513522                   0.0                2.0e-6
    -6628.863830095616    -18869.50355261235                   0.0                2.0e-6
   -18577.069729201325     7408.945962577392                   0.0                2.0e-6
   -14241.176537137217     14042.39619289003                   0.0                2.0e-6
    -7405.481053459554    18578.451237034038                   0.0                2.0e-6
      5014.70651733766     19361.11356675982                   0.0                2.0e-6
    18178.430647542373     8339.344050492948                   0.0                2.0e-6
    19900.004908156952   -1997.4495376177265                   0.0                2.0e-6
    18040.312569798694    -8634.067545714659                   0.0                2.0e-6
    15335.091017851106   -12838.807712331483                   0.0                2.0e-6
     10741.48534954555   -16870.699229299844                   0.0                2.0e-6
    1623.4528331021195    -19934.00112618369                   0.0                2.0e-6
   -13494.916403372019   -14761.003735044604                   0.0                2.0e-6
    -18989.65614313076    -6276.381088306873                   0.0                2.0e-6
   -19948.019250069454   -1441.0163076309798                   0.0                2.0e-6
    -19999.98496779365    24.521175094277357                   0.0                2.0e-6
    -1736.775820191634    19924.447539402383                   0.0                2.0e-6
     19955.61814786267   -1331.6547362939407                   0.0                2.0e-6
     18951.70223920539     6390.069032216897                   0.0                2.0e-6
   -15100.709771488517    13113.678522720893                   0.0                2.0e-6
   -19943.498136226764    1502.2922785928458                   0.0                2.0e-6
    3356.5108065689774    19716.334223313057                   0.0                2.0e-6
     19757.61271291029    -3104.309888952075                   0.0                2.0e-6
    19715.370319368732    -3362.167927120012                   0.0                2.0e-6
    19417.677950399688    -4791.010646467174                   0.0                2.0e-6
    18691.857045637258     -7114.38543975942                   0.0                2.0e-6
    15781.462811767082   -12285.985166880702                   0.0                2.0e-6
     6130.050123040338   -19037.397025040296                   0.0                2.0e-6
    -10260.02810829396    -17167.75533426015                   0.0                2.0e-6
   -17448.723556948215    -9774.561178549166                   0.0                2.0e-6
   -19714.235821291975   -3368.8137352024028                   0.0                2.0e-6
   -18948.986687115328     6398.117186448379                   0.0                2.0e-6
     4156.471933149684     19563.32643158977                   0.0                2.0e-6
    14808.102132635006    13443.218038455325                   0.0                2.0e-6
     14237.98020212113    14045.637036603457                   0.0                2.0e-6
     869.6809877579931    19981.082427624693                   0.0                2.0e-6
   -13000.968000956962    15197.856132958133                   0.0                2.0e-6
   -12808.002308752491     15360.82930244949                   0.0                2.0e-6
    -8257.707983290587    18215.659715275175                   0.0                2.0e-6
     689.2603268557916    19988.119476374526                   0.0                2.0e-6
     8910.750144764559    17905.265478556255                   0.0                2.0e-6
    13300.903935155528    14936.062215582935                   0.0                2.0e-6
     15060.73173729787    13159.572923812866                   0.0                2.0e-6
     8293.442508619079    18199.417885092647                   0.0                2.0e-6
   -19991.626671853737     578.6734944908545                   0.0                2.0e-6
   -14917.668572244744    -13321.53010613501                   0.0                2.0e-6
   -11141.969369068569   -16608.928881139138                   0.0                2.0e-6
    -11678.38803671155   -16236.232717720959                   0.0                2.0e-6
   -14521.412068523161   -13752.403118588034                   0.0                2.0e-6
   -17984.708242872537    -8749.301081729482                   0.0                2.0e-6
    -19384.21074029318   -4924.6699357319885                   0.0                2.0e-6
   -19860.659072709313   -2356.7395268907358                   0.0                2.0e-6
   -19984.070602699063    -798.0740230950576                   0.0                2.0e-6
    -19936.12050133621     1597.216126954059                   0.0                2.0e-6
   -19693.626240609057     3487.274794907108                   0.0                2.0e-6
    17104.748943494596   -10364.726893653324                   0.0                2.0e-6
     8030.123832455149    -18317.12617294088                   0.0                2.0e-6
    -15191.45274193168   -13008.449699701208                   0.0                2.0e-6
   -19784.285579997457    2929.5126026533208                   0.0                2.0e-6
   -18121.731113565707     8461.847401579907                   0.0                2.0e-6
   -14952.084669103371      13282.8898982098                   0.0                2.0e-6
   -10541.467038782092     16996.39587295703                   0.0                2.0e-6
    -2497.365719148405    19843.466543545823                   0.0                2.0e-6
     3329.291023412533    19720.948792627212                   0.0                2.0e-6
     19501.43829930003    4437.7814568311005                   0.0                2.0e-6
   -4039.2247200376537    -19587.87031969113                   0.0                2.0e-6
    -7303.909343245607   -18618.617250098072                   0.0                2.0e-6
   -13243.012535129226   -14987.415354036537                   0.0                2.0e-6
    -17477.46500786782    -9723.076514085235                   0.0                2.0e-6
    -19768.63006015763     3033.358789301411                   0.0                2.0e-6
   -14731.186184857745    13527.459243592506                   0.0                2.0e-6
    -18851.15022173567    -6680.878334287732                   0.0                2.0e-6
     6991.789250413428   -18738.059746884235                   0.0                2.0e-6
     6566.966318385795    -18891.13425322012                   0.0                2.0e-6
     5592.504114456864    -19202.18471241705                   0.0                2.0e-6
     5553.363885536012   -19213.540786508463                   0.0                2.0e-6
     6472.174179186036   -18923.819947206157                   0.0                2.0e-6
     9146.916457383488    -17785.77856945394                   0.0                2.0e-6
    13823.659377617394   -14453.596141155002                   0.0                2.0e-6
   -19810.706524010777    -2745.160654591421                   0.0                2.0e-6
    18498.498087423548    -7602.997337207694                   0.0                2.0e-6
      5156.71633220593   -19323.774907330106                   0.0                2.0e-6
    2430.3453181580026   -19851.786358776568                   0.0                2.0e-6
     3249.404468661238   -19734.268940070833                   0.0                2.0e-6
     7072.505866143119   -18707.743337275373                   0.0                2.0e-6
    -4745.101664903472    19428.947737582967                   0.0                2.0e-6
   -14612.848891674801    13655.205866960723                   0.0                2.0e-6
    -17716.27527531152     9280.818410538246                   0.0                2.0e-6
    -19915.91227233746    1832.0585035850108                   0.0                2.0e-6
    -18793.73054864883    -6840.737684254807                   0.0                2.0e-6
   -17201.160753086016    -10203.92418368998                   0.0                2.0e-6
   -19976.354257000286    -972.2502758171612                   0.0                2.0e-6
    -15208.17781866782     12988.89246378536                   0.0                2.0e-6
   -12647.052478358926    15493.613639484991                   0.0                2.0e-6
    -12120.52525150261    15908.892721609747                   0.0                2.0e-6
   -12208.925526060013     15841.15328816435                   0.0                2.0e-6
   -13343.898019746892    14897.663764449611                   0.0                2.0e-6
   -19403.210776479427      4849.26917828992                   0.0                2.0e-6
     5087.786971361481   -19342.037734790105                   0.0                2.0e-6
     6640.423776415627   -18865.438560224728                   0.0                2.0e-6
     3139.244356053788   -19752.092164451453                   0.0                2.0e-6
    -6919.973707243893   -18764.699941407358                   0.0                2.0e-6
    -17643.47514482226      -9418.4810247746                   0.0                2.0e-6
   -19867.577655577963    -2297.685378719036                   0.0                2.0e-6
   -19944.960748677644    -1482.747697252685                   0.0                2.0e-6
   -18835.501696334264    -6724.869950221271                   0.0                2.0e-6
    -9774.076168518184   -17448.995244769965                   0.0                2.0e-6
   -3823.2357815599466    -19631.17083004984                   0.0                2.0e-6
    -6679.457442861373   -18851.653727697307                   0.0                2.0e-6
   -12810.051667409894    -15359.12029636753                   0.0                2.0e-6
   -17728.817683226378    -9256.836584650267                   0.0                2.0e-6
    -19786.31682134123    -2915.761760759821                   0.0                2.0e-6
   -19472.351449006626      4563.71877380383                   0.0                2.0e-6
    -14010.44749259012    14272.608768454884                   0.0                2.0e-6
     575.5513445091356    19991.716800961185                   0.0                2.0e-6
    11083.474305325464    16648.020823004463                   0.0                2.0e-6
     15017.34838364378    13209.059297477299                   0.0                2.0e-6
    15897.850867138697    12135.004647968515                   0.0                2.0e-6
    13911.594523389262    14368.978314995324                   0.0                2.0e-6
     4661.986587159012    19449.058616322527                   0.0                2.0e-6
    -8844.187595433532     17938.23697515393                   0.0                2.0e-6
    -16041.34860031495    11944.669735207148                   0.0                2.0e-6
   -19987.165702041966     716.3848121765722                   0.0                2.0e-6
     15705.10809532961     12383.43973676185                   0.0                2.0e-6
     7695.212874416163    18460.327700705093                   0.0                2.0e-6
     1942.023216669535    19905.490343769892                   0.0                2.0e-6
    -5250.278546890357    19298.564070418888                   0.0                2.0e-6
   -18579.446736173653     7402.983113427059                   0.0                2.0e-6
    -16640.64980699589    -11094.53802557491                   0.0                2.0e-6
   -12838.098158685925    -15335.68504071289                   0.0                2.0e-6
   -11244.631785582247   -16539.596609551074                   0.0                2.0e-6
   -10084.230748452268   -17271.603579632374                   0.0                2.0e-6
    12871.268173418133   -15307.856009512027                   0.0                2.0e-6
     19738.61971368371   -3222.8701181674783                   0.0                2.0e-6
    19971.346656658086     -1070.19284224473                   0.0                2.0e-6
       19973.134571763   -1036.2892348401779                   0.0                2.0e-6
     19920.38535563971   -1782.7639447820648                   0.0                2.0e-6
    19640.069405469298   -3777.2574373940793                   0.0                2.0e-6
     18285.52362468778    -8101.828544901767                   0.0                2.0e-6
    14110.585355310033   -14173.615661873651                   0.0                2.0e-6
    -565.2951816303984   -19992.009437713496                   0.0                2.0e-6
    19918.714827074942    1801.3327392974652                   0.0                2.0e-6
    18983.880161581314     6293.829836492195                   0.0                2.0e-6
     18750.02318513919     6959.642990609708                   0.0                2.0e-6
    19891.554241083682    2079.9206412807707                   0.0                2.0e-6
   -17261.181526222223     10102.05980574282                   0.0                2.0e-6
   -15891.578880604606     12143.21706474531                   0.0                2.0e-6
   -17433.514437436646     9801.661816227284                   0.0                2.0e-6
   -18706.792243623397     7075.021127453362                   0.0                2.0e-6
     -19634.0635714875      3808.35235643809                   0.0                2.0e-6
   -19999.599059696982   -126.63905940746001                   0.0                2.0e-6
   -19431.209130823063     -4735.83273714543                   0.0                2.0e-6
   -17357.917417233974     -9934.92339862193                   0.0                2.0e-6
    11077.567557259254     16651.95174789902                   0.0                2.0e-6
    2805.4382748244793    19802.260378203035                   0.0                2.0e-6
   -3906.8614394908486    19614.699429066444                   0.0                2.0e-6
     -9091.61803040336    17814.109059653936                   0.0                2.0e-6
   -12608.940361016343    15524.645663342304                   0.0                2.0e-6
   -15953.989557271698    12061.103482122422                   0.0                2.0e-6
   -19039.196036057405     6124.460327292193                   0.0                2.0e-6
   -16020.718123941748   -11972.326039379497                   0.0                2.0e-6
     6148.186316212048    -19031.54762548603                   0.0                2.0e-6
    16080.519104862045   -11891.884010457163                   0.0                2.0e-6
      18672.9791591865     7163.787358694192                   0.0                2.0e-6
    -3007.689671347736    19772.551753399664                   0.0                2.0e-6
    -19998.23144801419     265.9679523103662                   0.0                2.0e-6
   -10496.792549317277   -17024.022620303265                   0.0                2.0e-6
   -4295.9572333003425    -19533.17054268596                   0.0                2.0e-6
     -286.468497461598    -19997.94828976118                   0.0                2.0e-6
    2866.5401150414505    -19793.50771765475                   0.0                2.0e-6
    5832.0018688786495   -19130.806417958338                   0.0                2.0e-6
     8891.732024506744    -17914.71745812256                   0.0                2.0e-6
     12083.75399887184    -15936.84063090137                   0.0                2.0e-6
    15577.989641454198    -12542.97567289141                   0.0                2.0e-6
    18734.091968303233    -7002.413735502655                   0.0                2.0e-6
     19995.47843840282   -425.25524025922573                   0.0                2.0e-6
     18934.20645994856     6441.725369188145                   0.0                2.0e-6
    14573.809487198514    13696.863766236509                   0.0                2.0e-6
      6061.98672714238    19059.179334901848                   0.0                2.0e-6
    -3134.613290774662    19752.827633462985                   0.0                2.0e-6
   -10579.568914850299      16972.7051932193                   0.0                2.0e-6
    -16568.50433186128     11201.99376026848                   0.0                2.0e-6
   -19854.667002188562    2406.6986168202775                   0.0                2.0e-6
   -18198.289935038665    -8295.917275399412                   0.0                2.0e-6
    -11153.17478488389   -16601.406332531897                   0.0                2.0e-6
   -1111.5583070314756   -19969.087063009898                   0.0                2.0e-6
     9978.964351832006    -17332.63599297193                   0.0                2.0e-6
    19168.329209307307    -5707.464877125077                   0.0                2.0e-6
    17870.268344846583        8980.729885882                   0.0                2.0e-6
    10909.031734014554    16762.846614649417                   0.0                2.0e-6
    -4896.765384104012     19391.27867813365                   0.0                2.0e-6
    -19072.78170387386   -6019.0529218785305                   0.0                2.0e-6
