# Supplementary material for: Single spin exact gradients for the optimization of complex pulses and pulse sequences
Source: J Biomol NMR. 2026 Feb 17;80(1):6. doi: 10.1007/s10858-025-00486-7 (PMC12913341; doi:10.1007/s10858-025-00486-7)
Supplement: Supplementary file 1 — (zip 804 KB) [file 10858_2025_486_MOESM1_ESM.zip › SUPPINFO/01_XACT_examplepulseshapes/19F_120kHz_XYZT/19F_120kHz_inv_td2_pm10_ppp2.xyzt]

# File Format xyzt (x-rf-component, y-rf-component, z-component, time)
# ------------------------------------
# Pulse optimized using PulseOptimizer
# No. iterations :   3134
# using          :   BFGS
# converged      :   true
# max. amplitude :   20000.000000000004  [Hz]
# sqrt rf-power  :   20000.0  [Hz]
# rf-energy      :   160000.0  [Hz]
# pulse length   :   399.99999999999994  [µs]
# cost           :   0.009871604154761997
# tr. efficiency :   0.995064197922618
# ------------------------------------
     8352.382308422766     18172.44369296398                   0.0                2.0e-6
    -16770.72061759897    10896.922958635656                   0.0                2.0e-6
   -19329.872522640915    -5133.812253915381                   0.0                2.0e-6
   -19417.141215605596    -4793.185476614743                   0.0                2.0e-6
   -12038.182243883952     -15971.2920035618                   0.0                2.0e-6
   -2498.7981714748234    -19843.28621217348                   0.0                2.0e-6
    1438.4174505075218    -19948.20681760833                   0.0                2.0e-6
     6119.731096187026   -19040.716670082602                   0.0                2.0e-6
      11505.1273521849   -16359.463457277774                   0.0                2.0e-6
    16545.443111511388   -11236.027422703288                   0.0                2.0e-6
    19757.750500098122   -3103.4328051163475                   0.0                2.0e-6
    18391.064115904806     7859.310445877464                   0.0                2.0e-6
     8094.810484002375    18288.631529671246                   0.0                2.0e-6
    -6688.494766528469     18848.44921361228                   0.0                2.0e-6
   -16283.260612388129    11612.726804202766                   0.0                2.0e-6
    -19905.00736248738    1946.9673595937006                   0.0                2.0e-6
    -17416.28542122302    -9832.242985529523                   0.0                2.0e-6
   -3103.7309199244505   -19757.703671649317                   0.0                2.0e-6
    13771.722090920537   -14503.091761774496                   0.0                2.0e-6
    19508.753166879775    -4405.513576617181                   0.0                2.0e-6
     19627.94014399911    3839.7871950914514                   0.0                2.0e-6
    17381.278533885885     9893.995983801373                   0.0                2.0e-6
    15125.153805252314    13085.477536852122                   0.0                2.0e-6
     15352.32794543632    12818.191239631864                   0.0                2.0e-6
    18167.566110155592     8362.986406369799                   0.0                2.0e-6
     19808.21007733595       2763.1166338261                   0.0                2.0e-6
     19987.42225899865       709.19069402052                   0.0                2.0e-6
    19869.774395961445    2278.6104216374956                   0.0                2.0e-6
    18584.486915772486     7390.321107873547                   0.0                2.0e-6
     11517.70983357593    16350.607333966173                   0.0                2.0e-6
   -3309.4833743794416    19724.282491251895                   0.0                2.0e-6
    -12684.63441787355     15462.86033322741                   0.0                2.0e-6
   -17097.971629242635    10375.903149394466                   0.0                2.0e-6
   -19352.507288246426     5047.817514368849                   0.0                2.0e-6
    -19959.00443808131   -1279.8991525313863                   0.0                2.0e-6
   -17910.792777302595    -8899.634941306595                   0.0                2.0e-6
    -9765.845839413996    -17453.60292434775                   0.0                2.0e-6
     6007.764596625119   -19076.340439181142                   0.0                2.0e-6
    19948.159682390753    1439.0709801257553                   0.0                2.0e-6
    3952.1868448752452    19605.617030412355                   0.0                2.0e-6
   -11644.157760718248    16260.799182189816                   0.0                2.0e-6
   -19399.928640606697     4862.383030918883                   0.0                2.0e-6
   -17807.798654939346    -9103.972048789496                   0.0                2.0e-6
    15470.903968284792   -12674.822697146887                   0.0                2.0e-6
    18433.015956631927     7760.407382512382                   0.0                2.0e-6
    14485.667754377553     13790.04821274336                   0.0                2.0e-6
    11079.320399746124     16650.78555143178                   0.0                2.0e-6
     9160.667287894537    17778.700032356104                   0.0                2.0e-6
     8969.060513990187     17876.12803423555                   0.0                2.0e-6
    13606.552620757604     14658.16242844083                   0.0                2.0e-6
    16012.755066793436   -11982.974387474971                   0.0                2.0e-6
     7023.949090241777   -18726.028387719904                   0.0                2.0e-6
     4197.193582104344    -19554.63029653954                   0.0                2.0e-6
    2012.7809592605217   -19898.460061272035                   0.0                2.0e-6
   -2711.6299778855487   -19815.323940401086                   0.0                2.0e-6
    -12309.31873435681   -15763.269720968821                   0.0                2.0e-6
   -18196.828394724533    -8299.122626696575                   0.0                2.0e-6
   -18360.113623184494    -7931.344636551557                   0.0                2.0e-6
   -15439.555386252952    -12712.99057951462                   0.0                2.0e-6
   -11805.542082614209   -16144.013631548538                   0.0                2.0e-6
     -9864.58731462472    -17397.98600735571                   0.0                2.0e-6
   -10645.049938425844     -16931.7131976779                   0.0                2.0e-6
   -12481.535622358273   -15627.260428744426                   0.0                2.0e-6
   -14387.804757076066    -13892.12274176482                   0.0                2.0e-6
   -15633.886254211073   -12473.235369798407                   0.0                2.0e-6
   -16212.161744537932   -11711.780888017878                   0.0                2.0e-6
    -15689.93967552773   -12402.652658939569                   0.0                2.0e-6
   -10262.618318763127   -17166.207072134122                   0.0                2.0e-6
    19950.010571870353    1413.1801662424741                   0.0                2.0e-6
    19038.831076256447     6125.594767022359                   0.0                2.0e-6
     19281.48810346402     5312.646846532844                   0.0                2.0e-6
    19879.551291404696    2191.6752616229155                   0.0                2.0e-6
     19696.47136061766    -3471.169246863124                   0.0                2.0e-6
    16305.586732963666   -11581.357489249665                   0.0                2.0e-6
    10612.731193331489   -16951.989164050596                   0.0                2.0e-6
   -13770.182593032865    14504.553469670642                   0.0                2.0e-6
    -8464.621146792988    18120.435669190323                   0.0                2.0e-6
    -3113.664234630097    19756.140691794673                   0.0                2.0e-6
      716.573917363832    19987.158923192506                   0.0                2.0e-6
     4266.733530791961     19539.57484126038                   0.0                2.0e-6
    10841.796467422486     16806.41096007667                   0.0                2.0e-6
    13182.076625086083   -15041.039054877794                   0.0                2.0e-6
    5302.8759183901975   -19284.177633338615                   0.0                2.0e-6
     2897.150745643359    -19789.05044606785                   0.0                2.0e-6
    1956.0478944311342   -19904.117077496594                   0.0                2.0e-6
    1013.6987353314543   -19974.293851698174                   0.0                2.0e-6
    -859.9724957205375   -19981.502628846614                   0.0                2.0e-6
   -3866.1243184674217   -19622.769497554487                   0.0                2.0e-6
    -8232.011573950762   -18227.286837221294                   0.0                2.0e-6
   -12776.485861422709   -15387.053292715458                   0.0                2.0e-6
   -17802.303884060326    -9114.712086488013                   0.0                2.0e-6
    -19769.49059540069     3027.745299453651                   0.0                2.0e-6
   -12780.332672744204     15383.85831883494                   0.0                2.0e-6
    -2583.307868358256     19832.46128087178                   0.0                2.0e-6
      8625.36503370922    18044.475000267154                   0.0                2.0e-6
    14955.066665895338   -13279.532409638003                   0.0                2.0e-6
     6185.704952801784    -19019.38627392807                   0.0                2.0e-6
     2090.926657347671   -19890.400340706892                   0.0                2.0e-6
    -913.2339500807669   -19979.139214501207                   0.0                2.0e-6
   -3177.9237349466057   -19745.905923377206                   0.0                2.0e-6
    -5184.154862304748    -19316.43182276794                   0.0                2.0e-6
    -7039.712642292566   -18720.108063628966                   0.0                2.0e-6
   -6112.0571535598265   -19043.181387352746                   0.0                2.0e-6
    17927.267380470854    -8866.401991174644                   0.0                2.0e-6
     -9078.55943466131   -17820.767620709332                   0.0                2.0e-6
   -19450.924146499023    -4654.197014216447                   0.0                2.0e-6
    -19481.67781087755    -4523.740672624953                   0.0                2.0e-6
   -19946.144264332284   -1466.7409404677626                   0.0                2.0e-6
   -19932.286750905492    1644.3676230324443                   0.0                2.0e-6
    -19634.02917679725     3808.529674910553                   0.0                2.0e-6
   -19407.296639636315     4832.891178286658                   0.0                2.0e-6
    -19441.29077814647     4694.274478506448                   0.0                2.0e-6
   -19802.229595346533     2805.655547850058                   0.0                2.0e-6
   -19824.844834918935    -2641.122350703953                   0.0                2.0e-6
   -11579.612450021099   -16306.826040260452                   0.0                2.0e-6
     1366.506387686432    -19953.26189605129                   0.0                2.0e-6
     4776.424369460057   -19421.271076910183                   0.0                2.0e-6
     3485.175798538783    -19693.99780779107                   0.0                2.0e-6
     -835.155280221189   -19982.555283494617                   0.0                2.0e-6
    -7729.642482362279    -18445.93795649493                   0.0                2.0e-6
   -15193.648021970563   -13005.885582476498                   0.0                2.0e-6
    14712.566275274725    13547.708056924197                   0.0                2.0e-6
    18726.853700305997    -7021.748392482862                   0.0                2.0e-6
     17903.40344338689     -8914.49073942659                   0.0                2.0e-6
    15441.433456716068    -12710.70937445309                   0.0                2.0e-6
   -10952.901912812933   -16734.214642112693                   0.0                2.0e-6
    -19406.64525663116   -4835.5061661914215                   0.0                2.0e-6
    -19975.37328093154     992.2007294123049                   0.0                2.0e-6
   -18973.536834009436       6324.9426881583                   0.0                2.0e-6
   -15937.317473846495     12083.12508160977                   0.0                2.0e-6
      -9447.9909739279    17627.690335281506                   0.0                2.0e-6
     1479.334054002926     19945.21423190704                   0.0                2.0e-6
     12442.34007246073    15658.485671393573                   0.0                2.0e-6
    18161.404339750567     8376.359137960197                   0.0                2.0e-6
    19966.571232966573    1155.8690232339245                   0.0                2.0e-6
     19528.86587753398     -4315.48346506959                   0.0                2.0e-6
    18525.386433241772   -7537.2446888144505                   0.0                2.0e-6
     18579.37425141762    -7403.165027591918                   0.0                2.0e-6
    19992.790025467228     536.9795131828553                   0.0                2.0e-6
    19026.168648599436     6164.811964289905                   0.0                2.0e-6
    18872.020025587568      6621.69616894507                   0.0                2.0e-6
    19552.803754804616     4205.694392855783                   0.0                2.0e-6
    19952.577221774947     1376.467293148473                   0.0                2.0e-6
    19903.940383899884   -1957.8450383417323                   0.0                2.0e-6
    18354.725783120186    -7943.805223346248                   0.0                2.0e-6
     6655.916701186318    -18859.97807174942                   0.0                2.0e-6
   -18280.666194068886    -8112.782722409554                   0.0                2.0e-6
   -19287.672681555363      5290.14957531287                   0.0                2.0e-6
   -10912.198212800313    16760.785487695903                   0.0                2.0e-6
    12129.459739719725    -15902.08182668289                   0.0                2.0e-6
   -7640.6578737831505   -18482.974524026038                   0.0                2.0e-6
   -12314.644904255594   -15759.109139862308                   0.0                2.0e-6
    -15130.09970953207   -13079.758513811237                   0.0                2.0e-6
   -16718.874635964785   -10976.303153015293                   0.0                2.0e-6
   -17886.020372399886    -8949.317026348783                   0.0                2.0e-6
   -18257.813697300026    -8164.082250607443                   0.0                2.0e-6
      5216.22982361794   -19307.794965432968                   0.0                2.0e-6
    16293.956736660437    -11597.71416546545                   0.0                2.0e-6
      18570.4672660866    -7425.479480761223                   0.0                2.0e-6
   -17867.814607946344    -8985.610782582295                   0.0                2.0e-6
    12241.717417204029    -15815.82608267186                   0.0                2.0e-6
    -6824.868330742283    -18799.49925577889                   0.0                2.0e-6
     19959.12466608468    1278.0229120364397                   0.0                2.0e-6
    19989.500932148883     647.9602484867039                   0.0                2.0e-6
    19833.533600268078   -2575.0621210054765                   0.0                2.0e-6
    19253.833202348582     -5412.01506059798                   0.0                2.0e-6
     18881.68472242744    -6594.086899855826                   0.0                2.0e-6
    19673.878416817883     3597.013767038919                   0.0                2.0e-6
     481.4568079230725   -19994.204143753872                   0.0                2.0e-6
   -2249.4680911429755   -19873.094708850193                   0.0                2.0e-6
     11312.77835273203   -16493.060538964794                   0.0                2.0e-6
    17340.142202947714     9965.915330844009                   0.0                2.0e-6
   -11.163166750288017     19999.99688459246                   0.0                2.0e-6
   -2996.4770867025854    -19774.25409639682                   0.0                2.0e-6
    14396.401956801335   -13883.213269924461                   0.0                2.0e-6
     9202.858383219884   -17756.897183303154                   0.0                2.0e-6
     7266.691138830383   -18633.174713205586                   0.0                2.0e-6
     10430.39861645455    -17064.78199983413                   0.0                2.0e-6
    13867.349976778693   -14411.682921211386                   0.0                2.0e-6
   -15286.465494753256   -12896.665176615159                   0.0                2.0e-6
    -14423.58297239477   -13854.972184686754                   0.0                2.0e-6
    19440.014859529525      -4699.5555386942                   0.0                2.0e-6
     11076.92564175344    16652.378758815965                   0.0                2.0e-6
    19726.364319767876      3297.05182303659                   0.0                2.0e-6
    19970.120701997268    1092.8307955306666                   0.0                2.0e-6
   -1966.3140682466403   -19903.105511075788                   0.0                2.0e-6
    19674.724353797803     -3592.38383278788                   0.0                2.0e-6
   -2166.6644453949084    19882.292754636263                   0.0                2.0e-6
      14571.9678746061    13698.823024677988                   0.0                2.0e-6
    -6838.611448987647    18794.504341689226                   0.0                2.0e-6
     7021.705954965601     18726.86961245794                   0.0                2.0e-6
    10564.472933046041    16982.105630543512                   0.0                2.0e-6
    12564.345134542104    15560.759343300319                   0.0                2.0e-6
    14652.562451004293    13612.582915061314                   0.0                2.0e-6
     18924.27394060912     6470.846607730907                   0.0                2.0e-6
    -19430.76423930148     4737.657762722299                   0.0                2.0e-6
   -10020.801519596369     17308.48164643147                   0.0                2.0e-6
    19934.125730761974   -1621.9221159393983                   0.0                2.0e-6
   -14282.599241506425    14000.262815623146                   0.0                2.0e-6
    17206.212897345085    10195.402774350587                   0.0                2.0e-6
