# Supplementary material for: Single spin exact gradients for the optimization of complex pulses and pulse sequences
Source: J Biomol NMR. 2026 Feb 17;80(1):6. doi: 10.1007/s10858-025-00486-7 (PMC12913341; doi:10.1007/s10858-025-00486-7)
Supplement: Supplementary file 1 — (zip 804 KB) [file 10858_2025_486_MOESM1_ESM.zip › SUPPINFO/01_XACT_examplepulseshapes/19F_120kHz_XYZT/19F_120kHz_sat_td2_120u_10kHzRF_ppp.xyzt]

# File Format xyzt (x-rf-component, y-rf-component, z-component, time)
# ----------------------------------------------
# Pulse optimized using PulseOptimizer
# Optimization Date:   2024-08-20T22:37:04.206
# No. iterations   :   1136
# using            :   L-BFGS
# converged        :   true
# computation time :   1047.6348567 [s]
# max. amplitude   :   10000.000000000002  [Hz]
# sqrt rf-power    :   10000.0  [Hz]
# rf-energy        :   120000.0  [Hz]
# pulse length     :   1200.0  [µs]
# cost             :   0.017818657911361203
# tr. efficiency   :   0.991090671044319
# ----------------------------------------------
    -4352.795224605804     9002.953611601522                   0.0                2.0e-6
     9998.080538597527   -195.92228999627588                   0.0                2.0e-6
    -4605.014519987029       8876.5895067142                   0.0                2.0e-6
   -7310.6131034595055   -6823.1177662067485                   0.0                2.0e-6
     9004.331674921072    -4349.943802856896                   0.0                2.0e-6
     9648.955183136188    -2626.340395651198                   0.0                2.0e-6
      9406.00522649991     3395.153262970079                   0.0                2.0e-6
    -7004.182334829436     7137.326517713987                   0.0                2.0e-6
    -8209.464023467895    -5710.052578338164                   0.0                2.0e-6
   -1960.0072066452226    -9806.037515219834                   0.0                2.0e-6
     4257.741884380537    -9048.294537977401                   0.0                2.0e-6
      5818.20229556916   -8133.1741680498735                   0.0                2.0e-6
    -7792.521623676946    -6267.105132716957                   0.0                2.0e-6
     -9133.94058293722    4070.7652139828033                   0.0                2.0e-6
    -8909.196764817965     4541.609076721277                   0.0                2.0e-6
    -9989.827750141501    450.93405560322515                   0.0                2.0e-6
    -9060.114317585205    -4232.532167897555                   0.0                2.0e-6
    1373.0253147437525      9905.29159010843                   0.0                2.0e-6
   -1089.2565577748662     9940.498989052032                   0.0                2.0e-6
    1259.2014068608557      9920.40381320033                   0.0                2.0e-6
     3806.974805880579     9246.996421941047                   0.0                2.0e-6
     6419.034223860215     7667.854956434119                   0.0                2.0e-6
     8502.758279647678    5263.3735985471185                   0.0                2.0e-6
     9665.010937534465     2566.624938969297                   0.0                2.0e-6
     9999.153280596007   -130.12943996697325                   0.0                2.0e-6
     9610.758023611406    -2762.848206396612                   0.0                2.0e-6
     8468.594106444967     -5318.16828055352                   0.0                2.0e-6
     6372.592960937528    -7706.494595742573                   0.0                2.0e-6
    3120.7874093852606    -9500.562401532998                   0.0                2.0e-6
   -1051.2407076945165    -9944.591141645087                   0.0                2.0e-6
    -5148.654945713963      -8572.7097378819                   0.0                2.0e-6
     -8166.62980623472    -5771.148725160241                   0.0                2.0e-6
    -9751.066504076201   -2217.3637575019416                   0.0                2.0e-6
    -9796.027224544156    2009.4403738329054                   0.0                2.0e-6
    -6374.459527873082     7704.950728428319                   0.0                2.0e-6
     9768.446247272177     2139.499454113998                   0.0                2.0e-6
    -3557.376599003107     -9345.85853374986                   0.0                2.0e-6
    -9969.625252235892    -778.8275354534113                   0.0                2.0e-6
     -8714.53288234337     4904.785076081941                   0.0                2.0e-6
    -5185.608259878259     8550.407415736538                   0.0                2.0e-6
    1481.1310097224434     9889.704289413237                   0.0                2.0e-6
     8834.625486487937      4685.01787760706                   0.0                2.0e-6
     9410.672236128352   -3382.1957459855867                   0.0                2.0e-6
     5259.048073169044    -8505.434343059558                   0.0                2.0e-6
   -1800.2674928269043    -9836.617149928665                   0.0                2.0e-6
      -9032.7390289402    -4290.643965078023                   0.0                2.0e-6
    -8866.000441609454     4625.368760367216                   0.0                2.0e-6
   -3435.7680807788593     9391.245801016026                   0.0                2.0e-6
     3267.805608618734     9451.002407378803                   0.0                2.0e-6
     8493.890978951375     5277.671459809569                   0.0                2.0e-6
     9958.768462981623     -907.155279278383                   0.0                2.0e-6
     7329.985880587176    -6802.301595077407                   0.0                2.0e-6
   -1811.2994283078876    -9834.591724164839                   0.0                2.0e-6
    -9457.769869853342     3248.167035251461                   0.0                2.0e-6
   -2141.0786305244446     9768.100239960253                   0.0                2.0e-6
      5305.55063849099     8476.504729097238                   0.0                2.0e-6
      9656.07425742301    2600.0442179187376                   0.0                2.0e-6
     9337.562705146163   -3579.0952386690515                   0.0                2.0e-6
     6477.181661755467    -7618.800280924726                   0.0                2.0e-6
    2649.8313711120454    -9642.530461692639                   0.0                2.0e-6
   -1640.8878732273322    -9864.455737013344                   0.0                2.0e-6
    -5868.805668873106    -8096.735145785794                   0.0                2.0e-6
     -8971.40778997182    -4417.447483109783                   0.0                2.0e-6
    -9998.923862759244    146.70237470386655                   0.0                2.0e-6
      -8923.8872561382    4512.6750647187355                   0.0                2.0e-6
    -5880.916395595612     8087.943023291813                   0.0                2.0e-6
      594.021249758364      9982.34134633932                   0.0                2.0e-6
     9848.316028590112    1735.1286410566463                   0.0                2.0e-6
      5781.86538588245    -8159.046063084482                   0.0                2.0e-6
    -8769.545745119449    -4805.732766629599                   0.0                2.0e-6
     -9676.13714803887    2524.3553419323134                   0.0                2.0e-6
    -7707.920482280567      6370.86821703602                   0.0                2.0e-6
    -4608.146210817707     8874.964140757213                   0.0                2.0e-6
    204.51072360107594     9997.908549488346                   0.0                2.0e-6
      6566.99285939618     7541.525361930409                   0.0                2.0e-6
     9929.860222361694    1182.3180470410516                   0.0                2.0e-6
     8997.339819869901    -4364.387261206716                   0.0                2.0e-6
     5676.392241834082    -8232.774205384589                   0.0                2.0e-6
   -30.818177623899032     -9999.95251188364                   0.0                2.0e-6
    -6450.147030124293    -7641.701596488752                   0.0                2.0e-6
    -9766.463619300386    -2148.531678351986                   0.0                2.0e-6
   -2982.0685521325236     9545.012684663245                   0.0                2.0e-6
      8524.67206517904     5227.807014528763                   0.0                2.0e-6
     9877.051418384774    1563.2834927112006                   0.0                2.0e-6
     9932.227329012154   -1162.2651525465667                   0.0                2.0e-6
      9368.47997160401   -3497.3680134716355                   0.0                2.0e-6
      8174.70434303379    -5759.705626504231                   0.0                2.0e-6
      5822.92568650383    -8129.793136941057                   0.0                2.0e-6
     845.6167640221081    -9964.182469646206                   0.0                2.0e-6
    -6802.016008528261    -7330.250897460827                   0.0                2.0e-6
     -9974.66151489353    -711.4264988752356                   0.0                2.0e-6
    -8992.773731268104    4373.7879027468125                   0.0                2.0e-6
    -5871.250957362283     8094.962149119196                   0.0                2.0e-6
   -61.967746994558944     9999.807998073384                   0.0                2.0e-6
     7704.818675127787     6374.619140262584                   0.0                2.0e-6
    -4791.402170610793    -8777.383735457062                   0.0                2.0e-6
    -9910.635292958832    -1333.907076958058                   0.0                2.0e-6
    -9723.141558970123     2336.775176226429                   0.0                2.0e-6
    -8716.231731622343     4901.765437131784                   0.0                2.0e-6
    -7147.064513851637     6994.245408537126                   0.0                2.0e-6
     -4761.25742431346     8793.772099583884                   0.0                2.0e-6
     -614.225140907686     9981.118548353032                   0.0                2.0e-6
     6578.047795475387    7531.8847044044305                   0.0                2.0e-6
     9949.493969840289   -1003.7777364096817                   0.0                2.0e-6
     7806.983963564325    -6249.080043706391                   0.0                2.0e-6
     5198.504469900792    -8542.572872175073                   0.0                2.0e-6
    2783.4969326144974    -9604.798010688495                   0.0                2.0e-6
     495.8004190666562     -9987.70153461012                   0.0                2.0e-6
   -1808.1342507029128     -9835.17414850571                   0.0                2.0e-6
    -4395.716132380032    -8982.075466368224                   0.0                2.0e-6
   -7951.9545153574745   -6063.5319233666005                   0.0                2.0e-6
    -7546.875497819924     6560.843712542258                   0.0                2.0e-6
     3875.406427246663     9218.526185006758                   0.0                2.0e-6
     7878.792604366149     6158.297418717715                   0.0                2.0e-6
     9587.828714310559     2841.397639374314                   0.0                2.0e-6
     9986.528833900926    -518.8851989268954                   0.0                2.0e-6
      9234.48644988569   -3837.2203490127567                   0.0                2.0e-6
     6809.678048349141    -7323.133542263982                   0.0                2.0e-6
    -9429.733591503433    -3328.682080534543                   0.0                2.0e-6
     -6018.86792765803     7985.814227078509                   0.0                2.0e-6
   -3088.3162528106805     9511.167263939027                   0.0                2.0e-6
    -603.4654492539056     9981.774864800187                   0.0                2.0e-6
    1936.0322955142756     9810.799098479476                   0.0                2.0e-6
     4882.223685665897      8727.19266907308                   0.0                2.0e-6
     8898.259322771715     4563.001317631439                   0.0                2.0e-6
    3875.3561278855304    -9218.547330358513                   0.0                2.0e-6
    -4607.970439834905    -8875.055404086654                   0.0                2.0e-6
    -7186.754309195487    -6953.456874049059                   0.0                2.0e-6
    -8490.376400834704    -5283.323629321709                   0.0                2.0e-6
    -9349.060356832262     -3548.95342943626                   0.0                2.0e-6
    -9887.422154548422   -1496.2897906973342                   0.0                2.0e-6
    -9893.389496346457    1456.3118737350203                   0.0                2.0e-6
    -7523.009226689529      6588.19642809352                   0.0                2.0e-6
    3793.0807695296535     9252.704376333675                   0.0                2.0e-6
      9296.57467004386    3684.2501820993234                   0.0                2.0e-6
      9999.73238505966    -73.15891735814272                   0.0                2.0e-6
     9552.794191498497   -2957.0463531829528                   0.0                2.0e-6
     8300.916137479155    -5576.270373514733                   0.0                2.0e-6
     5962.014234613725    -8028.348912837765                   0.0                2.0e-6
     1819.125946719856     -9833.14704405312                   0.0                2.0e-6
    -4412.606101829481    -8973.790023735635                   0.0                2.0e-6
    -9235.344716519305   -3835.1542298920594                   0.0                2.0e-6
    -9766.461191348164      2148.54271493266                   0.0                2.0e-6
    -7348.626705740652     6782.159356700144                   0.0                2.0e-6
   -2223.1652058269274     9749.745456554265                   0.0                2.0e-6
      5320.72061978931      8466.99073379373                   0.0                2.0e-6
     9636.807411173282    2670.5697744031536                   0.0                2.0e-6
     9765.361064605471   -2153.5373871580423                   0.0                2.0e-6
     8402.929951805936   -5421.3253199787505                   0.0                2.0e-6
     6413.208264965419    -7672.728312026905                   0.0                2.0e-6
    3261.5564309856118    -9453.160828394723                   0.0                2.0e-6
    -5789.889198961704    -8153.354099004077                   0.0                2.0e-6
      8027.55904447086   -5963.0777110091485                   0.0                2.0e-6
    -689.9290924783046    -9976.171502502955                   0.0                2.0e-6
    -9915.660061581611    -1296.026829643337                   0.0                2.0e-6
    -9447.605580514382    3277.6132772237615                   0.0                2.0e-6
    -8602.243645536997     5099.157211031875                   0.0                2.0e-6
   -7843.2735897064085    6203.4715601035805                   0.0                2.0e-6
    -7213.625160565746     6925.576657784738                   0.0                2.0e-6
    -6690.493403494136    7432.1798967598625                   0.0                2.0e-6
    -6233.359196741326    7819.5417464452685                   0.0                2.0e-6
    -5858.046413691663     8104.522948023175                   0.0                2.0e-6
    -5600.294100476603      8284.72727301068                   0.0                2.0e-6
    -5551.777794860963     8317.317074423023                   0.0                2.0e-6
   -6256.6408517942655    7800.9259227132225                   0.0                2.0e-6
    -9945.404674009744   -1043.5161092120825                   0.0                2.0e-6
     3251.345375427957     9456.677706768018                   0.0                2.0e-6
     5972.025998353718     8020.904280378071                   0.0                2.0e-6
     9197.973393366536    3923.9374937581883                   0.0                2.0e-6
     9918.640796198446    -1273.014043908337                   0.0                2.0e-6
     8909.253550496063    -4541.497679507641                   0.0                2.0e-6
     7901.766926626295    -6128.791025746827                   0.0                2.0e-6
     7110.316919974554    -7031.599625798071                   0.0                2.0e-6
     6468.077285433284    -7626.531074457247                   0.0                2.0e-6
      5833.84644171784    -8121.960089439993                   0.0                2.0e-6
     4974.368887122504    -8675.001681546097                   0.0                2.0e-6
     3313.641565547873    -9435.029389200303                   0.0                2.0e-6
    -8992.899786938871     -4373.52871513093                   0.0                2.0e-6
   -3003.2886652658053      9538.35715378104                   0.0                2.0e-6
    3516.9684325671933     9361.139516336985                   0.0                2.0e-6
     7972.535927677029     6036.445218992629                   0.0                2.0e-6
     9280.860529039557     3723.657857606628                   0.0                2.0e-6
     9590.724112200047      2831.60926041441                   0.0                2.0e-6
      9653.15089760918    2610.8768159350343                   0.0                2.0e-6
     9679.919212090916     2509.813548332462                   0.0                2.0e-6
     9775.933284115921    2105.0245662496436                   0.0                2.0e-6
     9996.422947141715    267.44768060044026                   0.0                2.0e-6
    1910.3310407434246    -9815.835945795558                   0.0                2.0e-6
    -7777.148794567931    -6286.171857907688                   0.0                2.0e-6
     -8864.45462972521    -4628.330597261099                   0.0                2.0e-6
    -9362.283862067348    -3513.921013066928                   0.0                2.0e-6
    -9727.634665251417   -2317.9999610437767                   0.0                2.0e-6
    -9958.752005731101    -907.3359291611665                   0.0                2.0e-6
    -9989.954879220033     448.1088161907338                   0.0                2.0e-6
    -9990.190878686086    442.81622307378404                   0.0                2.0e-6
    -7390.677486111802    -6736.311030250914                   0.0                2.0e-6
    -355.1696808567162     -9993.69073454848                   0.0                2.0e-6
    472.46663376240093     -9988.83252837794                   0.0                2.0e-6
     57.82072709082933    -9999.832836778756                   0.0                2.0e-6
    -552.8674050289205     -9984.70518505462                   0.0                2.0e-6
   -1324.4190540072157    -9911.907695765867                   0.0                2.0e-6
   -2457.5729807317493     -9693.31393509863                   0.0                2.0e-6
    -5792.605730095734    -8151.424345208761                   0.0                2.0e-6
    -5690.267436387641     8223.190165768176                   0.0                2.0e-6
   -1605.6635981036866     9870.250473504952                   0.0                2.0e-6
     -868.398417772407     9962.222853761623                   0.0                2.0e-6
    -871.2242481827446     9961.976124714334                   0.0                2.0e-6
   -1228.5446049534412     9924.246981692859                   0.0                2.0e-6
   -1709.2378894034591     9852.842525760148                   0.0                2.0e-6
    -2094.693880819718     9778.152051673998                   0.0                2.0e-6
   -2182.5132204697106     9758.925967670568                   0.0                2.0e-6
   -1663.2509891776667      9860.70971822006                   0.0                2.0e-6
    108.48379381241367     9999.411546010098                   0.0                2.0e-6
    4091.5947930544494     -9124.62887187472                   0.0                2.0e-6
    -5991.064536181568     -8006.69380726574                   0.0                2.0e-6
    -8877.424893065383    -4603.403878434204                   0.0                2.0e-6
    -8250.544157851115     5650.532815527118                   0.0                2.0e-6
    2167.3032828222704     9762.315118877683                   0.0                2.0e-6
    6415.7597818108425     7670.594919698113                   0.0                2.0e-6
     8283.322728276155     5602.371335356456                   0.0                2.0e-6
     9276.048159297301    3735.6298727787726                   0.0                2.0e-6
     9790.775842930461    2034.8730656945918                   0.0                2.0e-6
     9996.417440998335    267.65340517971754                   0.0                2.0e-6
     9887.976416643396    -1492.622652884521                   0.0                2.0e-6
     9452.604019878729   -3263.1698152827557                   0.0                2.0e-6
     9682.045600786294    -2501.598086083125                   0.0                2.0e-6
   -1461.6203313960339     -9892.60663358499                   0.0                2.0e-6
    -6543.362656251144     7562.037103107732                   0.0                2.0e-6
   -3976.2714157036266    -9175.470866863361                   0.0                2.0e-6
   -2924.7095414359824    -9562.744067381147                   0.0                2.0e-6
    -8826.216851864905    -4700.839933868836                   0.0                2.0e-6
    -9166.643969401326    3996.5783288005637                   0.0                2.0e-6
    -5786.810916695587     8155.539186001915                   0.0                2.0e-6
     634.6661688507645     9979.839620661061                   0.0                2.0e-6
     7002.326253750307     7139.147500650144                   0.0                2.0e-6
     9620.597142188475      2728.38974996516                   0.0                2.0e-6
     9978.753771900909    -651.5160472109441                   0.0                2.0e-6
     9478.778742545255    -3186.338580545417                   0.0                2.0e-6
     8495.113921634802    -5275.702745459279                   0.0                2.0e-6
     6945.465513916626    -7194.477659635539                   0.0                2.0e-6
     4526.597592796401    -8916.833195304813                   0.0                2.0e-6
     921.6431930434081    -9957.438115535379                   0.0                2.0e-6
    -3466.862276909474    -9379.811616068953                   0.0                2.0e-6
    -6868.247231897027    -7268.230868756084                   0.0                2.0e-6
    -8596.448078006217     -5108.92165159569                   0.0                2.0e-6
    -9306.639340595186    -3658.751724849067                   0.0                2.0e-6
    -9517.642945687921    -3068.301282207625                   0.0                2.0e-6
    -9516.805296425915    -3070.898394593944                   0.0                2.0e-6
     -9931.23137097149    1170.7448296839536                   0.0                2.0e-6
     7504.105070545628     6609.720651450513                   0.0                2.0e-6
     4334.779694362238     9011.641637423496                   0.0                2.0e-6
    1745.7691877060624     9846.435392732545                   0.0                2.0e-6
   -1655.4573008989964      9862.02114806596                   0.0                2.0e-6
     8023.563971935576   -5968.4521601716315                   0.0                2.0e-6
     8310.942409160969    -5561.316055720055                   0.0                2.0e-6
     9867.374138018418   -1623.2460135066615                   0.0                2.0e-6
      9314.13297351452    3639.6328045133296                   0.0                2.0e-6
     4100.869581677525     9120.464279523932                   0.0                2.0e-6
    -8966.608912796712     4427.180209225121                   0.0                2.0e-6
   -3751.8683719930755    -9269.492096077218                   0.0                2.0e-6
      1174.20391755105    -9930.822985030383                   0.0                2.0e-6
     3.853538460645103     -9999.99925751204                   0.0                2.0e-6
     -6033.50957822371    -7974.757812591098                   0.0                2.0e-6
    -9145.062662975753     -4045.71735174948                   0.0                2.0e-6
    -9645.803687593636   -2637.8914345372564                   0.0                2.0e-6
    -9649.913446264156   -2622.8172791123384                   0.0                2.0e-6
    -9231.138624059542    -3845.267182315957                   0.0                2.0e-6
     -7043.08881164607    -7098.936539458988                   0.0                2.0e-6
    1491.0412238455895    -9888.215009231599                   0.0                2.0e-6
    -6185.794252646225     7857.222757687919                   0.0                2.0e-6
    -7447.275937539295     -6673.68572155958                   0.0                2.0e-6
    -6052.301950293107     7960.505078352644                   0.0                2.0e-6
    -6213.599759543152     7835.252263214331                   0.0                2.0e-6
    -5886.881162191169    8083.6025497446835                   0.0                2.0e-6
     -5547.33110065774     8320.283508371298                   0.0                2.0e-6
    -5167.887715779724     8561.129397287079                   0.0                2.0e-6
    -4800.223797696434      8772.56242451593                   0.0                2.0e-6
    -4437.760533557686      8961.37720703675                   0.0                2.0e-6
    -4041.474981009189     9146.938284359241                   0.0                2.0e-6
   -3600.8970970482515     9329.176817729925                   0.0                2.0e-6
   -3109.8842813766364     9504.136981149131                   0.0                2.0e-6
    -2340.202905431544     9722.317129234665                   0.0                2.0e-6
    -960.3804301747667     9953.776641523424                   0.0                2.0e-6
     2811.856753524454     9596.533832465706                   0.0                2.0e-6
     9892.967993242135    1459.1724657101624                   0.0                2.0e-6
     9982.538464102945    -590.6994267012882                   0.0                2.0e-6
     2716.932342695122      9623.83908038872                   0.0                2.0e-6
     4318.738654812733     9019.340132816053                   0.0                2.0e-6
     6112.781716551908     7914.158179224667                   0.0                2.0e-6
     7488.036914039015     6627.918464645523                   0.0                2.0e-6
     8262.663952103723     5632.795435181866                   0.0                2.0e-6
     8519.932442603611      5235.52778365949                   0.0                2.0e-6
     8265.448830833238     5628.708166611364                   0.0                2.0e-6
     7306.109873010531     6827.939551833923                   0.0                2.0e-6
     5604.789389402378     8281.686778696869                   0.0                2.0e-6
    3937.2706489039983     9192.273920922891                   0.0                2.0e-6
    3433.6013642373937     9392.038206454823                   0.0                2.0e-6
     4364.045011947188     8997.505828489297                   0.0                2.0e-6
     6044.655590363738      7966.31274768223                   0.0                2.0e-6
    7194.3589994453405     6945.588426267413                   0.0                2.0e-6
     7191.679226233168     6948.363109896193                   0.0                2.0e-6
     6021.864121704701     7983.555129121716                   0.0                2.0e-6
     4309.442022129186     9023.785760860412                   0.0                2.0e-6
     3373.572092584186     9413.767117160758                   0.0                2.0e-6
     3907.208073263939     9205.092344578685                   0.0                2.0e-6
     5646.644095242923     8253.206071682582                   0.0                2.0e-6
     7372.524093888812     6756.174101148442                   0.0                2.0e-6
     8298.693904680575     5579.576997982687                   0.0                2.0e-6
      8532.60009696979     5214.857197008479                   0.0                2.0e-6
     8243.439501091103     5660.892614407278                   0.0                2.0e-6
     7422.805463352645     6700.892407226229                   0.0                2.0e-6
     6043.178721156584     7967.433146513391                   0.0                2.0e-6
     4302.489952880756     9027.102536548487                   0.0                2.0e-6
      3082.35565286468      9513.10063172114                   0.0                2.0e-6
     9947.078670898341     -1027.43657466497                   0.0                2.0e-6
     9808.669026815689    1946.7952954500809                   0.0                2.0e-6
    2633.4849079954743     9647.007683181353                   0.0                2.0e-6
    -1031.153126338533      9946.69408547595                   0.0                2.0e-6
    -2343.972280836409     9721.409051504343                   0.0                2.0e-6
    -3100.864164504179     9507.083750198784                   0.0                2.0e-6
   -3605.9048430501834     9327.242371830338                   0.0                2.0e-6
   -4033.3686119327376     9150.515703515062                   0.0                2.0e-6
    -4454.495585487625     8953.070371602766                   0.0                2.0e-6
    -4827.567353551657      8757.54494404238                   0.0                2.0e-6
    -5198.480185701752     8542.587650054655                   0.0                2.0e-6
    -5555.999488058583     8314.497560808637                   0.0                2.0e-6
   -5928.1269957998065     8053.403648251438                   0.0                2.0e-6
    -6180.175682335523     7861.642864914983                   0.0                2.0e-6
    -5925.080798400304    8055.6450723966245                   0.0                2.0e-6
    -7240.314841064269    -6897.669244191437                   0.0                2.0e-6
    -6574.878497367454     7534.651468041179                   0.0                2.0e-6
    1751.1501176467398    -9845.479839269685                   0.0                2.0e-6
     -7089.54756357815   -7052.5396378725245                   0.0                2.0e-6
    -9288.080007426019    -3705.613279290365                   0.0                2.0e-6
     -9697.61113737724   -2440.5610478365265                   0.0                2.0e-6
    -9676.347940570817    -2523.547212360195                   0.0                2.0e-6
    -9066.200969390986    -4219.478638719951                   0.0                2.0e-6
    -5572.137809672292     -8303.69075953702                   0.0                2.0e-6
    48.447883907484034     -9999.88263943857                   0.0                2.0e-6
     765.3041579949389    -9970.672472093127                   0.0                2.0e-6
    -4299.279074978894    -9028.632201803804                   0.0                2.0e-6
    -8384.572253840528      5449.67412971891                   0.0                2.0e-6
     4602.224342474227     8878.036444030722                   0.0                2.0e-6
     9393.757297948872      3428.89542378188                   0.0                2.0e-6
     9758.917397918249   -2182.5515390497717                   0.0                2.0e-6
     7202.564393149046    -6937.079080026515                   0.0                2.0e-6
     9283.598995789984    -3716.825215875401                   0.0                2.0e-6
     -2504.72440821645     9681.237298965703                   0.0                2.0e-6
    1754.8015105314705     9844.829691702975                   0.0                2.0e-6
     4694.189114003885     8829.755860835985                   0.0                2.0e-6
     7443.886146120301     6677.466513850763                   0.0                2.0e-6
    -9973.224888954497    -731.2901710939017                   0.0                2.0e-6
    -9834.185046021046   -1813.5061291917475                   0.0                2.0e-6
     -9638.46171995942   -2664.5929657035626                   0.0                2.0e-6
    -9278.373862553624   -3729.8496573832203                   0.0                2.0e-6
    -8452.052529108523    -5344.418401022717                   0.0                2.0e-6
     -6665.17781251819    -7454.891329021184                   0.0                2.0e-6
   -3371.4360139106216    -9414.532341232169                   0.0                2.0e-6
     888.9751689527669    -9960.407780256057                   0.0                2.0e-6
     4524.389327235389    -8917.953869335639                   0.0                2.0e-6
     6992.307970605224    -7148.960011373029                   0.0                2.0e-6
     8550.091837988264    -5186.128571677187                   0.0                2.0e-6
     9511.957000427132    -3085.883021442209                   0.0                2.0e-6
     9983.797795572256    -569.0180815462307                   0.0                2.0e-6
     9631.643398186261     2689.134702869129                   0.0                2.0e-6
     7088.741760678187     7053.349576649176                   0.0                2.0e-6
     576.5987028864845      9983.36285706523                   0.0                2.0e-6
    -5864.395134372889      8099.93022858491                   0.0                2.0e-6
    -9233.461775160382    3839.6853577672327                   0.0                2.0e-6
     -8977.79416209534    -4404.453653184106                   0.0                2.0e-6
    -2785.465433121501    -9604.227315140206                   0.0                2.0e-6
   -3789.9687444927786    -9253.979517794916                   0.0                2.0e-6
    -6516.338408214632     7585.336759144368                   0.0                2.0e-6
    -1436.334381212075    -9896.309592234275                   0.0                2.0e-6
     9619.537189138733   -2732.1244969394957                   0.0                2.0e-6
     9536.954017110582   -3007.7413578162464                   0.0                2.0e-6
     9877.505341039918   -1560.4128420799059                   0.0                2.0e-6
      9996.21510674057     275.1064153588561                   0.0                2.0e-6
     9777.735446180377    2096.6376760203025                   0.0                2.0e-6
     9262.895423842721    3768.1253120024503                   0.0                2.0e-6
     8286.229770752052     5598.070755742766                   0.0                2.0e-6
     6442.366513038217     7648.262136700323                   0.0                2.0e-6
    2030.1163232554304      9791.76325868083                   0.0                2.0e-6
     -8329.48677790622     5533.502508961703                   0.0                2.0e-6
    -8913.058810485485    -4534.024993405645                   0.0                2.0e-6
    -6152.586477708157    -7883.253112410049                   0.0                2.0e-6
     4503.472624373368    -8928.534836215831                   0.0                2.0e-6
     -34.1391863822282     9999.941725627863                   0.0                2.0e-6
    -1674.621420701074     9858.785072072984                   0.0                2.0e-6
   -2149.7843609981214      9766.18795647554                   0.0                2.0e-6
    -2070.299346750407     9783.346084793528                   0.0                2.0e-6
   -1657.2276492718624      9861.72381069805                   0.0                2.0e-6
   -1152.8185366362402     9933.328214731851                   0.0                2.0e-6
    -807.0758902863693     9967.378216327425                   0.0                2.0e-6
     -803.163684930207     9967.694221594547                   0.0                2.0e-6
   -1646.0173091027252     9863.601118158329                   0.0                2.0e-6
    -6051.401731274705     7961.189426632524                   0.0                2.0e-6
      -5550.2040418952    -8318.367333397233                   0.0                2.0e-6
   -2449.4366996828526     -9695.37311578295                   0.0                2.0e-6
    -1390.389259982746    -9902.869165334087                   0.0                2.0e-6
    -673.8508294703664    -9977.270421293697                   0.0                2.0e-6
    -77.31302993313064    -9999.701130303973                   0.0                2.0e-6
     308.5807718891573    -9995.237761415197                   0.0                2.0e-6
   -418.02740555555636    -9991.258834011081                   0.0                2.0e-6
    -7344.155154406641     -6787.00118373368                   0.0                2.0e-6
    -9982.560044279919     590.3346189629369                   0.0                2.0e-6
     -9984.30254109027     560.0917496074759                   0.0                2.0e-6
    -9970.169231029398    -771.8325625643463                   0.0                2.0e-6
    -9744.453522095102   -2246.2469934823253                   0.0                2.0e-6
     -9383.47878252648   -3456.9243465652235                   0.0                2.0e-6
     -8874.27052569966   -4609.4818186753155                   0.0                2.0e-6
     -7772.47159867545      -6291.9540087149                   0.0                2.0e-6
    2291.8904164986698     -9733.81930789562                   0.0                2.0e-6
      9995.11354532125    312.57833599863284                   0.0                2.0e-6
     9783.398282342898     2070.052668182632                   0.0                2.0e-6
       9685.6684690786     2487.534182096121                   0.0                2.0e-6
     9654.719627528977     2605.069848162756                   0.0                2.0e-6
     9603.233192494135    2788.8908638702387                   0.0                2.0e-6
     9304.156608434265     3665.060682407452                   0.0                2.0e-6
    8078.7987370255505     5893.471894107442                   0.0                2.0e-6
     3629.045526351003     9318.263173342539                   0.0                2.0e-6
     -3139.91262167182     9494.258724527472                   0.0                2.0e-6
    -8907.990202660963    -4543.975192416471                   0.0                2.0e-6
      3274.85361483795     -9448.56252566404                   0.0                2.0e-6
     4962.849633075321    -8681.596830047118                   0.0                2.0e-6
     5784.765535996648    -8156.990112384923                   0.0                2.0e-6
    6421.9327216192005    -7665.427588790896                   0.0                2.0e-6
       7070.5669969477    -7071.568591315083                   0.0                2.0e-6
     7861.031065514481    -6180.953857376406                   0.0                2.0e-6
     8917.404750744303    -4525.471523653966                   0.0                2.0e-6
     9930.686835708657   -1175.3548277361906                   0.0                2.0e-6
     9099.330201931127     4147.552275285271                   0.0                2.0e-6
     5837.646393295609     8119.229309906376                   0.0                2.0e-6
    2953.3356681246064     9553.942036216411                   0.0                2.0e-6
    -9951.036659088491     -988.367041881182                   0.0                2.0e-6
    -6360.102084532446     7716.806429756162                   0.0                2.0e-6
    -5478.559111503272     8365.727108970534                   0.0                2.0e-6
   -5537.0485659392125      8327.12994845346                   0.0                2.0e-6
     -5818.07029164473     8133.268597647629                   0.0                2.0e-6
    -6212.478944998974     7836.140973587984                   0.0                2.0e-6
   -6691.5803504713485    7431.2012765895215                   0.0                2.0e-6
   -7251.0794209513915     6886.352244189607                   0.0                2.0e-6
    -7867.502499976107     6172.714509263303                   0.0                2.0e-6
    -8629.457882053352     5052.965135627526                   0.0                2.0e-6
    -9474.592610507609     3198.764584165987                   0.0                2.0e-6
    -9639.885121968968    -2659.438819608632                   0.0                2.0e-6
     6164.651773830659     -7873.82172184553                   0.0                2.0e-6
    -7384.390192672924    -6743.202613176912                   0.0                2.0e-6
    5895.7578672074815    -8077.130627349114                   0.0                2.0e-6
    1081.1342855287076    -9941.385650735732                   0.0                2.0e-6
       6079.7518077333    -7939.560312533918                   0.0                2.0e-6
     8429.664009274467    -5379.662135370836                   0.0                2.0e-6
     9826.743672683957   -1853.4046485767292                   0.0                2.0e-6
     9519.394706770809    3062.8621282558443                   0.0                2.0e-6
     5202.603733580796     8540.076954649247                   0.0                2.0e-6
   -2145.7465642457482      9767.07590233779                   0.0                2.0e-6
    -7392.214856443402     6734.623932795169                   0.0                2.0e-6
    -9800.790182342964    1986.0795053798258                   0.0                2.0e-6
    -9195.517053634454    -3929.690333387343                   0.0                2.0e-6
    -4459.566943810428    -8950.545384146897                   0.0                2.0e-6
     1749.828131117201    -9845.714880675292                   0.0                2.0e-6
      5972.25121340407    -8020.736589864651                   0.0                2.0e-6
     8334.231227778562    -5526.354118396743                   0.0                2.0e-6
     9565.329522410942    -2916.242638686577                   0.0                2.0e-6
     9999.843826658154   -55.887766521975315                   0.0                2.0e-6
     9294.423345928453    3689.6740596779205                   0.0                2.0e-6
      3544.84547862131     9350.618724592403                   0.0                2.0e-6
    -7694.754668772188     6386.763702174101                   0.0                2.0e-6
    -9899.748413993972    1412.4380834655574                   0.0                2.0e-6
    -9892.534171540992   -1462.1106883180073                   0.0                2.0e-6
     -9364.09195921721   -3509.0998531423406                   0.0                2.0e-6
    -8497.579475769478    -5271.730555802461                   0.0                2.0e-6
    -7162.801549537501    -6978.128256340892                   0.0                2.0e-6
    -4477.133627980331    -8941.771327718445                   0.0                2.0e-6
     4462.005755295695    -8949.329843050153                   0.0                2.0e-6
     8756.724472556025     4829.055447159249                   0.0                2.0e-6
     4639.222264783498     8858.759324980958                   0.0                2.0e-6
     1690.252024459755      9856.11729302212                   0.0                2.0e-6
    -762.2547147890764     9970.906064635341                   0.0                2.0e-6
   -3128.5064953771175     9498.023326376031                   0.0                2.0e-6
   -5916.5917236546675     8061.882061626869                   0.0                2.0e-6
    -8946.769107561282   -4467.1380699489355                   0.0                2.0e-6
     7056.957257692449    -7085.150263974779                   0.0                2.0e-6
     9326.840202516256    -3606.944945064525                   0.0                2.0e-6
     9995.481757727466    -300.5735033854862                   0.0                2.0e-6
     9528.816760780192    3033.4223476915467                   0.0                2.0e-6
     7786.451813812481      6274.64486255408                   0.0                2.0e-6
    3687.6496209035013     9295.226746747509                   0.0                2.0e-6
    -8027.940918191782    5962.5635941281225                   0.0                2.0e-6
    -7688.662565087438    -6394.096336482823                   0.0                2.0e-6
    -4277.783858928902    -9038.836499035004                   0.0                2.0e-6
   -1791.8512806475787    -9838.153738788678                   0.0                2.0e-6
     468.5396839330287    -9989.017497460896                   0.0                2.0e-6
    2772.7303960398654    -9607.911643581898                   0.0                2.0e-6
     5241.381083648757     -8516.33279856823                   0.0                2.0e-6
     7898.986875274335    -6132.373630515658                   0.0                2.0e-6
     9972.635622465365    -739.2825857105319                   0.0                2.0e-6
     6358.719436877271     7717.945783890893                   0.0                2.0e-6
    -834.5503061293498     9965.115442710105                   0.0                2.0e-6
    -4940.524837577269     8694.320808969616                   0.0                2.0e-6
    -7265.353523694631    6871.2908667686315                   0.0                2.0e-6
     -8772.59764410596     4800.159432209161                   0.0                2.0e-6
    -9721.830752178514     2342.222625199445                   0.0                2.0e-6
    -9949.141348236133   -1007.2668131225735                   0.0                2.0e-6
   -2849.7335765965854    -9585.354377508325                   0.0                2.0e-6
      6481.70666256643     7614.951000527972                   0.0                2.0e-6
    -397.4709447902025        9992.097720101                   0.0                2.0e-6
    -5959.228431218572      8030.41695707989                   0.0                2.0e-6
    -9066.152850359784     4219.582028342755                   0.0                2.0e-6
    -9943.463558622418   -1061.8533130089206                   0.0                2.0e-6
   -6444.5396053003815    -7646.431146339763                   0.0                2.0e-6
    1123.5074630181089    -9936.686116635798                   0.0                2.0e-6
     5934.288033293751     -8048.86486020896                   0.0                2.0e-6
     8229.836006188922    -5680.651310478085                   0.0                2.0e-6
     9399.232426372817   -3413.8584907728296                   0.0                2.0e-6
      9943.40342679705    -1062.416251739724                   0.0                2.0e-6
     9857.549733165555    1681.8778963312695                   0.0                2.0e-6
     8411.156442811529     5408.553160924842                   0.0                2.0e-6
   -3771.6136872749485     9261.475594847738                   0.0                2.0e-6
    -9699.064395753496    -2434.779219359912                   0.0                2.0e-6
    -6158.174212573793    -7878.888904381833                   0.0                2.0e-6
    226.69440927911737     -9997.43015203415                   0.0                2.0e-6
      5818.01526864115    -8133.307957642969                   0.0                2.0e-6
      9073.24258338426    -4204.315523728269                   0.0                2.0e-6
     9890.590134660255     1475.203981882256                   0.0                2.0e-6
     6263.772926540611     7795.200364630589                   0.0                2.0e-6
    -81.86287656120811     9999.664917858054                   0.0                2.0e-6
    -4770.971824889039     8788.505438703156                   0.0                2.0e-6
    -7817.624912511376     6235.763042906738                   0.0                2.0e-6
     -9750.21434271509     2221.107892722227                   0.0                2.0e-6
    -8314.652682709975    -5555.767342672282                   0.0                2.0e-6
     6487.271997516642   -7610.2103801561525                   0.0                2.0e-6
     9687.979781581565     2478.517248611919                   0.0                2.0e-6
     77.98645474307098      9999.69590102002                   0.0                2.0e-6
    -6062.401445369138     7952.816401450884                   0.0                2.0e-6
    -8996.112217376347     4366.917101614369                   0.0                2.0e-6
    -9999.999855167911    1.7019523414516795                   0.0                2.0e-6
    -8889.603462767256    -4579.841730317371                   0.0                2.0e-6
    -5732.304601471476    -8193.941905819745                   0.0                2.0e-6
   -1503.5233930246684    -9886.324767406117                   0.0                2.0e-6
    2767.1735404486003     -9609.51354632695                   0.0                2.0e-6
     6584.283360867612    -7526.434256924185                   0.0                2.0e-6
      9407.62614742001     -3390.65926780904                   0.0                2.0e-6
      9569.68662519979    2901.9127994259643                   0.0                2.0e-6
     5052.096792405832       8629.9662803607                   0.0                2.0e-6
    -2463.211577151868     9691.882620326403                   0.0                2.0e-6
    -9709.936307965601     2391.053511582568                   0.0                2.0e-6
    -938.0719164081959    -9955.903830373525                   0.0                2.0e-6
     7573.524689049188    -6530.063076599061                   0.0                2.0e-6
     9983.681690705476     -571.051572690447                   0.0                2.0e-6
      8289.37844291708     5593.407282694656                   0.0                2.0e-6
    2962.1095506340657     9551.225419287435                   0.0                2.0e-6
    -3687.486955836349     9295.291278412786                   0.0                2.0e-6
    -9031.482934128264     4293.287319822645                   0.0                2.0e-6
    -8807.720575018391    -4735.404763311973                   0.0                2.0e-6
   -1475.7188987690768     -9890.51331993521                   0.0                2.0e-6
    5427.2870327491855    -8399.080632078285                   0.0                2.0e-6
     9499.896122949696    -3122.815020644886                   0.0                2.0e-6
      8626.50241114743     5058.009109369771                   0.0                2.0e-6
    1171.1400714755011     9931.184769854217                   0.0                2.0e-6
    -5335.364426427155      8457.77077232622                   0.0                2.0e-6
    -8826.524509376464     4700.262235809461                   0.0                2.0e-6
     -9916.97697071772   -1285.9112575346699                   0.0                2.0e-6
    -2638.026473418179    -9645.766756745927                   0.0                2.0e-6
      9357.67040874257    3526.1883842675916                   0.0                2.0e-6
   -6784.3089023567545    7346.6422750398615                   0.0                2.0e-6
    -9819.655093749338     1890.601449222627                   0.0                2.0e-6
    -9737.047602089064    -2278.136079046118                   0.0                2.0e-6
    -8129.077146318164    -5823.925201203029                   0.0                2.0e-6
    -5095.533986536785    -8604.390355629417                   0.0                2.0e-6
    -985.1930093035783    -9951.351402418637                   0.0                2.0e-6
    3150.3193647045673     -9490.81070827816                   0.0                2.0e-6
     6397.881675857135    -7685.512999255906                   0.0                2.0e-6
     8476.626543435616    -5305.356014738576                   0.0                2.0e-6
     9617.845227609138    -2738.074720995784                   0.0                2.0e-6
     9999.335541129212     -115.276779579311                   0.0                2.0e-6
     9663.149512027061     2573.624197160719                   0.0                2.0e-6
     8516.141800168485     5241.691410167435                   0.0                2.0e-6
      6480.64077363485      7615.85813701263                   0.0                2.0e-6
    3852.9774177162963     9227.923115120122                   0.0                2.0e-6
    1383.2479257646462     9903.869202279875                   0.0                2.0e-6
   -1383.0288036128436     9903.899804035642                   0.0                2.0e-6
    1454.2304825732422     9893.695654483961                   0.0                2.0e-6
     -9042.29501097126   -4270.4684678105605                   0.0                2.0e-6
    -9957.553629597458     920.3943251077117                   0.0                2.0e-6
    -9117.173644096338     4108.180222847474                   0.0                2.0e-6
    -9143.709709495739     4048.774227895815                   0.0                2.0e-6
    -7606.652942996546    -6491.442906226781                   0.0                2.0e-6
     6056.897705802744     -7957.00887151959                   0.0                2.0e-6
      4196.23746908235    -9076.981387172134                   0.0                2.0e-6
   -2328.4541296119883    -9725.137601406619                   0.0                2.0e-6
    -8482.355993223426    -5296.190782461169                   0.0                2.0e-6
   -6707.5377132715485     7416.801050657884                   0.0                2.0e-6
      9670.58379491281     2545.546908931304                   0.0                2.0e-6
     9582.260382226612   -2860.1199218232646                   0.0                2.0e-6
     9148.833588192978   -4037.1826780010856                   0.0                2.0e-6
    -7772.938069440461       -6291.377732154                   0.0                2.0e-6
   -4496.6427985072605      8931.97646339447                   0.0                2.0e-6
     9977.619846086354    -668.6570174489409                   0.0                2.0e-6
    -4178.589448814284      9085.11916367958                   0.0                2.0e-6
