# Supplementary material for: Single spin exact gradients for the optimization of complex pulses and pulse sequences
Source: J Biomol NMR. 2026 Feb 17;80(1):6. doi: 10.1007/s10858-025-00486-7 (PMC12913341; doi:10.1007/s10858-025-00486-7)
Supplement: Supplementary file 1 — (zip 804 KB) [file 10858_2025_486_MOESM1_ESM.zip › SUPPINFO/01_XACT_examplepulseshapes/19F_120kHz_XYZT/BEBOP_BW120_pow10_pm10_1400u_ppaptanhap.xyzt]

# File Format xyzt (x-rf-component, y-rf-component, z-component, time)
# ----------------------------------------------
# Pulse optimized using PulseOptimizer
# Optimization Date:   2024-08-24T14:30:02.047
# No. iterations   :   10
# using            :   L-BFGS
# converged        :   true
# computation time :   504.9519861 [s]
# max. amplitude   :   22275.85004505157  [Hz]
# sqrt rf-power    :   9418.745595818351  [Hz]
# rf-energy        :   124197.8760382466  [Hz]
# pulse length     :   1400.0  [µs]
# cost             :   0.8595465708749825
# tr. efficiency   :   0.5702267145625097
# ----------------------------------------------
    12691.927840549452   -1224.8140536310598                   0.0                2.0e-6
     16558.08558677601   -2072.5164855840967                   0.0                2.0e-6
    21435.045013747942   -3403.7317567068308                   0.0                2.0e-6
    21868.804340552982    -4238.972982248764                   0.0                2.0e-6
    21762.610153203965    -4754.187054511798                   0.0                2.0e-6
    21596.811466087467   -5458.1342716991585                   0.0                2.0e-6
    21085.908305854384    -7183.172429137771                   0.0                2.0e-6
    19647.901252701955   -10496.355157562883                   0.0                2.0e-6
    15037.710658895088   -13183.287219732383                   0.0                2.0e-6
     7475.294600571743   -10937.800632967206                   0.0                2.0e-6
    2888.6990469408224    -7817.862722293158                   0.0                2.0e-6
     514.6491392137214    -4271.356382271336                   0.0                2.0e-6
     57.68417459870895    459.46756770752927                   0.0                2.0e-6
    2466.1517747301937     5577.170056520568                   0.0                2.0e-6
     6911.546741033472     7250.598852905247                   0.0                2.0e-6
     7140.260370364141    3398.7711467325785                   0.0                2.0e-6
    -2349.806856788779   -163.26202473452074                   0.0                2.0e-6
   -16033.374535416566     5336.139914723086                   0.0                2.0e-6
   -17181.468387467114    14177.822092271159                   0.0                2.0e-6
   -11259.578573322588    19220.702005410698                   0.0                2.0e-6
    -1485.838030650219    12795.529568742102                   0.0                2.0e-6
    -422.3806141516539   -1078.1874811139542                   0.0                2.0e-6
    -5455.077848535518   -4510.9555710738005                   0.0                2.0e-6
   -3200.7089626985316    -548.3272400613255                   0.0                2.0e-6
     3034.814093032877   -1175.1605584521924                   0.0                2.0e-6
     3362.201700580487    -4433.402970378569                   0.0                2.0e-6
    351.22129319010276     -5013.22139597005                   0.0                2.0e-6
   -4255.2062054735425    -7089.991032522165                   0.0                2.0e-6
    -14849.60457305881    -6416.173470544525                   0.0                2.0e-6
   -19204.721935509147    3715.4872416968947                   0.0                2.0e-6
    -6364.149934088212     6972.067240894944                   0.0                2.0e-6
    174.88192647781713     -9561.06515279966                   0.0                2.0e-6
   -12863.616166900554     -15336.4984766455                   0.0                2.0e-6
     -10997.2031076363   -1289.6818643836973                   0.0                2.0e-6
     5322.172262332603    -4220.809690207235                   0.0                2.0e-6
    2499.9574304964876    -13235.49257126741                   0.0                2.0e-6
   -2422.6788086734236   -3964.9080229100127                   0.0                2.0e-6
     5269.344891911634    1282.9986668747176                   0.0                2.0e-6
    2841.6752471545633   -1629.5527112659615                   0.0                2.0e-6
    -2082.963794625938     6859.757862381833                   0.0                2.0e-6
     5530.358924894129    11647.408747542335                   0.0                2.0e-6
    10091.887321769136     4388.639900419564                   0.0                2.0e-6
     9745.718407567218   -3314.5853190919856                   0.0                2.0e-6
     7431.420358657691   -12755.193290703495                   0.0                2.0e-6
    -2541.226819768696   -15806.292879856826                   0.0                2.0e-6
    -4844.797931570342    -3893.964039050455                   0.0                2.0e-6
     6190.815683260241    -522.0394386097893                   0.0                2.0e-6
     3511.816243911731    -3841.563562250932                   0.0                2.0e-6
       199.17779990016     9936.478289213434                   0.0                2.0e-6
    13913.718069397131    16209.235792088193                   0.0                2.0e-6
    15580.263027053441    3238.3665777969118                   0.0                2.0e-6
     1015.520382081734    -590.1527889522131                   0.0                2.0e-6
    -1511.628991259381     4793.223502105878                   0.0                2.0e-6
    -759.1889692576094     -1678.53343567556                   0.0                2.0e-6
    -8722.452489112982    -4085.895741404284                   0.0                2.0e-6
    -8434.066167592868     2166.852903722206                   0.0                2.0e-6
   -2260.7504939574937    3211.0488322948936                   0.0                2.0e-6
     487.5136245790501    4778.6955971522075                   0.0                2.0e-6
     7624.995780648364     7412.179439292278                   0.0                2.0e-6
    12465.050892370373    1292.9899958681085                   0.0                2.0e-6
     5766.323485523603    -3812.374418654055                   0.0                2.0e-6
     106.5935769344168   -368.07635824382936                   0.0                2.0e-6
   -174.07167375066965     -390.039248949401                   0.0                2.0e-6
    -5065.728952064548   -2460.1763688192805                   0.0                2.0e-6
    -8955.043422706145    2061.1050629708193                   0.0                2.0e-6
    -5315.086941577428     6707.057737848804                   0.0                2.0e-6
     57.23667213131287     7658.275186685411                   0.0                2.0e-6
     6306.650164438511     7797.856001295762                   0.0                2.0e-6
    12655.338730577305    2992.3840216963963                   0.0                2.0e-6
      9858.38428162111    -4384.694184544883                   0.0                2.0e-6
       973.55602002383   -1882.0491292854476                   0.0                2.0e-6
     1433.088329438404     6698.721314437309                   0.0                2.0e-6
      6361.76409657481     5119.080994630043                   0.0                2.0e-6
     568.9930207805203    -5.329361933300289                   0.0                2.0e-6
   -7111.4365124421865     5702.649394099409                   0.0                2.0e-6
    -3405.446691068782    12717.286870662789                   0.0                2.0e-6
     3844.688248874535     9736.092408944538                   0.0                2.0e-6
     5185.476596135621    3107.2230126133945                   0.0                2.0e-6
     4201.113313864122    -495.8447668191866                   0.0                2.0e-6
     3008.862169323764    -2916.338167077791                   0.0                2.0e-6
     515.7876025685578    -3354.462250938594                   0.0                2.0e-6
   -1492.1453954002834   -2727.0798381701193                   0.0                2.0e-6
    -6455.239215931195   -2774.8414591442847                   0.0                2.0e-6
    -13970.32794364481     3573.468986456866                   0.0                2.0e-6
   -12135.818271998705    13918.011964319046                   0.0                2.0e-6
    -1872.959456302368    13836.823903964363                   0.0                2.0e-6
    1836.2970699856041    3401.0084228788255                   0.0                2.0e-6
   -2820.7315566138486   -1289.2238817225902                   0.0                2.0e-6
   -2031.9110325358683     440.4498479583477                   0.0                2.0e-6
      1990.14229182122    -2287.671725005925                   0.0                2.0e-6
     554.6772373909898   -5887.9758979769085                   0.0                2.0e-6
    -2907.088240550087    -5012.225198291491                   0.0                2.0e-6
    -6009.893905659465    -2663.052293258537                   0.0                2.0e-6
    -9727.863502732664    2015.1200081491163                   0.0                2.0e-6
    -8618.398981733788     8977.210260022212                   0.0                2.0e-6
   -1818.4074699892794    10310.786529750652                   0.0                2.0e-6
    2317.9185082808394     5070.513440799733                   0.0                2.0e-6
    2617.6220748421247    1516.9592632816702                   0.0                2.0e-6
     5534.152446426058     -516.106807777927                   0.0                2.0e-6
     7965.980761732293    -6670.825900302122                   0.0                2.0e-6
    3693.2886044827324   -12255.907019321825                   0.0                2.0e-6
   -3151.4836401007906   -10681.311784068415                   0.0                2.0e-6
    -5862.468891698349     -4791.06013651809                   0.0                2.0e-6
    -5182.751327532099   -424.25913082574976                   0.0                2.0e-6
    -4515.808636501929     2514.064720191622                   0.0                2.0e-6
     -2898.05132099051     5559.011004576153                   0.0                2.0e-6
     701.3261980135175     6691.145121460727                   0.0                2.0e-6
     3816.696481541982      4627.99777502425                   0.0                2.0e-6
     4998.034097173214    1536.3157663161503                   0.0                2.0e-6
     5880.521670241006   -1713.9619985841318                   0.0                2.0e-6
     5836.360407247277    -6769.652106855319                   0.0                2.0e-6
    1724.6078748968932   -11469.923017027899                   0.0                2.0e-6
    -4574.105142663802   -10586.862439947636                   0.0                2.0e-6
    -7191.409234685369    -4869.187982374803                   0.0                2.0e-6
    -6236.451125839549   -129.66745890459984                   0.0                2.0e-6
   -6298.0174471076925      3863.50313519592                   0.0                2.0e-6
    -5126.960880874605     10388.05229655574                   0.0                2.0e-6
    1221.5077179492737    14867.659521565367                   0.0                2.0e-6
      8299.68422673913     11795.27177118699                   0.0                2.0e-6
    10174.387167245348     4413.672608829592                   0.0                2.0e-6
     8314.652468596814    -1269.009523102645                   0.0                2.0e-6
    6266.0025007997365    -5386.068725443593                   0.0                2.0e-6
    2817.6873810254415    -8753.066658638789                   0.0                2.0e-6
   -1995.7830205828986    -8667.274098270982                   0.0                2.0e-6
    -4853.570507038799    -5105.840859472714                   0.0                2.0e-6
    -4827.971582069404   -1364.7105590269798                   0.0                2.0e-6
   -3480.0239944541945     927.5879661909893                   0.0                2.0e-6
   -1570.5297470552541    1604.8061941429291                   0.0                2.0e-6
   -153.59370175478477     627.7107128800818                   0.0                2.0e-6
     2.308051324326233      7.63749542463466                   0.0                2.0e-6
     1330.324099311512    1219.2865528316236                   0.0                2.0e-6
     5476.593920730833     1152.817604607255                   0.0                2.0e-6
     8603.380690834161    -2770.840080469576                   0.0                2.0e-6
     7011.004530348077    -7460.968434028117                   0.0                2.0e-6
     2271.670013455586    -9034.420422799909                   0.0                2.0e-6
   -2008.0756219015298    -7309.840578167557                   0.0                2.0e-6
    -4100.166266937597    -4118.633099499769                   0.0                2.0e-6
   -3927.1944051787427   -1093.0071856017355                   0.0                2.0e-6
     -3059.78124261629     773.5882871883417                   0.0                2.0e-6
    -3491.388404282838    3387.9333418811666                   0.0                2.0e-6
   -2715.9102474719007     9587.984277594898                   0.0                2.0e-6
     3689.057782303321    15678.639382706144                   0.0                2.0e-6
    12358.997104359423    14513.135269296703                   0.0                2.0e-6
    15163.833106101105     6358.419977464564                   0.0                2.0e-6
     9870.621731363433    -958.7879915805422                   0.0                2.0e-6
     3266.085005893219    -2254.799237679265                   0.0                2.0e-6
     980.3422137068479    -1951.303562754437                   0.0                2.0e-6
    -139.0214532061907    -4689.989822181035                   0.0                2.0e-6
   -4415.0289507851985    -7755.756350218016                   0.0                2.0e-6
    -10081.19702880391   -6584.5140268397545                   0.0                2.0e-6
   -12507.469505661364   -1424.6439838813462                   0.0                2.0e-6
    -9994.834293010374     3665.808604426133                   0.0                2.0e-6
    -4996.550369869287     5372.056590799611                   0.0                2.0e-6
   -1176.4864046413065       4151.7859203595                   0.0                2.0e-6
     582.8980221908537    2955.2831073361613                   0.0                2.0e-6
     2266.521637961209     2910.081415805785                   0.0                2.0e-6
     4731.372024708041     2272.272429422905                   0.0                2.0e-6
     6419.310662609566    -38.05462547734841                   0.0                2.0e-6
     6415.732791686957   -3152.2322167238917                   0.0                2.0e-6
      5185.57902717937    -6648.272107179573                   0.0                2.0e-6
    2264.8499469846925   -10333.111603703057                   0.0                2.0e-6
    -2600.479698024253   -11663.823201628447                   0.0                2.0e-6
    -6170.012694287607    -8097.806225217743                   0.0                2.0e-6
    -4407.445401242878    -2253.684640292828                   0.0                2.0e-6
     651.8145109963793     7.304287052255633                   0.0                2.0e-6
    2031.7086629237047    -977.1233293356371                   0.0                2.0e-6
    -974.8397642502734     1252.736457170061                   0.0                2.0e-6
   -1561.1143567981424     7694.824892488493                   0.0                2.0e-6
     2818.131887112268     11544.27476248181                   0.0                2.0e-6
     7221.124588863291     9256.138671795738                   0.0                2.0e-6
     8431.362746531855     4366.454044848727                   0.0                2.0e-6
      8622.68345951391     314.2810836451254                   0.0                2.0e-6
     9558.184399788912    -4059.409848425838                   0.0                2.0e-6
     8625.393013370487    -9225.133285687969                   0.0                2.0e-6
     4265.813782993282    -11513.53275945958                   0.0                2.0e-6
    -384.4829338987503    -8317.668132305173                   0.0                2.0e-6
   -1135.4504906377435    -2251.395730991404                   0.0                2.0e-6
    1759.9086973820686    1407.0152112820101                   0.0                2.0e-6
     3982.714569778688    1035.5651982521938                   0.0                2.0e-6
    2934.2271091199864   -450.57142747164687                   0.0                2.0e-6
   -197.29957800776916    121.35352084092814                   0.0                2.0e-6
    -2556.703756001335     3562.109808679631                   0.0                2.0e-6
    -1898.272004044514      8264.42893973484                   0.0                2.0e-6
    1984.4463007564068    11388.853286824122                   0.0                2.0e-6
     7065.939882133896    10922.808629717785                   0.0                2.0e-6
    10686.763674441541     7223.289477472273                   0.0                2.0e-6
     11529.09099982597    2311.5551324677076                   0.0                2.0e-6
     9657.426170366949   -1892.2406207141623                   0.0                2.0e-6
     5691.943249909154   -3774.7054981818023                   0.0                2.0e-6
    1486.0685910985903   -2210.0426160945904                   0.0                2.0e-6
   -262.38654262617024    1290.3415328400351                   0.0                2.0e-6
     496.5979318732188     2529.722658955128                   0.0                2.0e-6
    -415.1480708169644    -601.8291075691304                   0.0                2.0e-6
    -6509.873381710842     -3982.31907469717                   0.0                2.0e-6
   -14070.302392218524    -2330.430323394143                   0.0                2.0e-6
   -16612.338070199345    2798.3280124176417                   0.0                2.0e-6
    -12895.85724865658     6698.876208564678                   0.0                2.0e-6
    -6525.691323579244     6896.945543855343                   0.0                2.0e-6
    -1983.979967144679     4687.354128160138                   0.0                2.0e-6
   -126.57304543861612    3413.3334985196707                   0.0                2.0e-6
    1332.4286943457953    4009.1363557686605                   0.0                2.0e-6
    3763.9461478890635     4743.238146346073                   0.0                2.0e-6
     6785.256515807617     4182.968445080813                   0.0                2.0e-6
     9846.712203020566     2018.154529231499                   0.0                2.0e-6
    12224.609367553821    -1809.448950133762                   0.0                2.0e-6
    12192.208023367824     -6492.97867776699                   0.0                2.0e-6
     8529.075779772178    -9336.482271424728                   0.0                2.0e-6
    3090.9699277663112    -7543.667733476507                   0.0                2.0e-6
     60.24856511390745     -1945.53782320689                   0.0                2.0e-6
     881.6382156131965     2674.527165046419                   0.0                2.0e-6
    2273.0518224598336      2930.76176670183                   0.0                2.0e-6
      575.446556819234     365.9215292839199                   0.0                2.0e-6
    -4109.290224461492    -926.3525381854761                   0.0                2.0e-6
    -8522.820322544436     938.3434480445911                   0.0                2.0e-6
   -10167.327584254908    4604.6813768843185                   0.0                2.0e-6
    -8859.411945740409    7954.6892782814875                   0.0                2.0e-6
     -5627.26621933691     9473.684831357583                   0.0                2.0e-6
     -1925.96941923795    8185.7889023351745                   0.0                2.0e-6
    328.35372899441256     4038.886136541511                   0.0                2.0e-6
    -453.4149858557188   -1068.2565572245614                   0.0                2.0e-6
   -3434.8551086974753     -3896.69143650152                   0.0                2.0e-6
    -5093.451435148836   -2990.4948803131124                   0.0                2.0e-6
    -2503.281089875997    -540.5757061446718                   0.0                2.0e-6
     3548.887902417237    -378.8359910902778                   0.0                2.0e-6
     9191.166185575526   -4050.5001377773165                   0.0                2.0e-6
    11247.367255407737    -9560.003212628199                   0.0                2.0e-6
     9406.878897137742   -13942.837878625287                   0.0                2.0e-6
     5216.575922586223   -15433.448213925974                   0.0                2.0e-6
     685.9074104105084   -13539.831813885747                   0.0                2.0e-6
   -2166.1264244063946    -8822.195950832394                   0.0                2.0e-6
   -2004.5091190421995   -3301.2252589592686                   0.0                2.0e-6
    198.74998676174906    174.48560125075227                   0.0                2.0e-6
    1148.3236856485569     523.6394925183525                   0.0                2.0e-6
    -1665.308719650474   -243.57748694566146                   0.0                2.0e-6
    -7186.488688597691     942.6001414284415                   0.0                2.0e-6
   -11528.246739037437      4780.35214080334                   0.0                2.0e-6
   -11649.436493389625     8759.618326541056                   0.0                2.0e-6
    -7837.200310355885     9917.013573474667                   0.0                2.0e-6
   -3169.1312771955863     7535.042400943472                   0.0                2.0e-6
    -482.5650003524548     3881.184676925251                   0.0                2.0e-6
    270.20052297289976    1816.0642625560026                   0.0                2.0e-6
     842.1651061824705    1893.7843651510254                   0.0                2.0e-6
     2152.301378108488    2618.6494998392677                   0.0                2.0e-6
    3786.6066815025974    2691.6279066444404                   0.0                2.0e-6
       5435.9774476703    2023.1757923916853                   0.0                2.0e-6
     7607.163670374483     711.1390842672215                   0.0                2.0e-6
    10467.926792276632   -1810.4979582250764                   0.0                2.0e-6
    12724.597115511153    -5792.594792930969                   0.0                2.0e-6
    12629.016799404471    -9853.322288429572                   0.0                2.0e-6
     9796.028885593687   -11841.189120896388                   0.0                2.0e-6
     5481.550989104467    -10634.12928667994                   0.0                2.0e-6
    1733.8573665543413    -6795.429918012059                   0.0                2.0e-6
     29.26364434520169    -2224.647503048229                   0.0                2.0e-6
    255.62412861057345    1105.6984674725247                   0.0                2.0e-6
    1203.7243308208328    2392.3056150283937                   0.0                2.0e-6
    1661.0813124785623    1965.6750371344351                   0.0                2.0e-6
     791.9797225238929     588.2520147629997                   0.0                2.0e-6
    -1877.627478228614    -827.8209358339736                   0.0                2.0e-6
     -6106.74799583344   -1239.4115503881385                   0.0                2.0e-6
    -10518.13444014175     27.10345301782405                   0.0                2.0e-6
   -13075.567683055855    2529.9193221492296                   0.0                2.0e-6
   -12375.513313160707     4859.925155950884                   0.0                2.0e-6
    -8626.796912004766     5527.264967715664                   0.0                2.0e-6
   -3787.0997645742623     3796.850727648373                   0.0                2.0e-6
   -339.44283485859137     546.1899315449983                   0.0                2.0e-6
     755.4726673494243    -2194.304519942743                   0.0                2.0e-6
    376.08404101961565    -3234.624988596602                   0.0                2.0e-6
   -288.45219989301944    -3071.910980232049                   0.0                2.0e-6
    -867.5904569253216   -2819.0113726926843                   0.0                2.0e-6
   -1554.9978437982102    -2856.922452273668                   0.0                2.0e-6
   -2209.2804756599257    -2666.552567585373                   0.0                2.0e-6
    -2107.660866269688   -1741.9987895623667                   0.0                2.0e-6
    -673.2643303815242   -372.21092985511876                   0.0                2.0e-6
    1704.9649371166067     570.7873884536222                   0.0                2.0e-6
    3773.5276910169882     564.0813356799122                   0.0                2.0e-6
     4469.375099468442    -91.37790823953375                   0.0                2.0e-6
     3793.001299149312    -728.6255957662463                   0.0                2.0e-6
     2694.149047622555    -1024.049737510329                   0.0                2.0e-6
    2147.6956675890633    -1285.186292936016                   0.0                2.0e-6
    2284.6434195785214   -1982.6495005667814                   0.0                2.0e-6
     2474.072847612181   -3037.4239432697236                   0.0                2.0e-6
    2161.3493356494146    -3817.446086224885                   0.0                2.0e-6
      1427.41493419025   -3908.5229381846643                   0.0                2.0e-6
     711.4681650536905   -3763.6199664762185                   0.0                2.0e-6
      104.740606968166    -4453.263183995313                   0.0                2.0e-6
    -941.1723994919839    -6623.627527159319                   0.0                2.0e-6
   -3020.3243705842933    -9616.638088344302                   0.0                2.0e-6
    -5792.528495298541   -11755.780858147607                   0.0                2.0e-6
    -7923.058491546052   -11637.021412155553                   0.0                2.0e-6
    -8165.057330224061    -9094.398077679425                   0.0                2.0e-6
    -6220.249990372855    -5258.855841591001                   0.0                2.0e-6
   -2927.6420377282566   -1838.6706108317599                   0.0                2.0e-6
     138.9058444343945     62.48273020121879                   0.0                2.0e-6
      1692.49858829048    508.93417613557864                   0.0                2.0e-6
    1497.6727543030695     254.7649666942252                   0.0                2.0e-6
     207.7002059214317    10.123699797148454                   0.0                2.0e-6
   -1337.3800629474458      96.2235986962917                   0.0                2.0e-6
   -2680.3383385633024     535.6325644290908                   0.0                2.0e-6
   -3812.2182190467665    1298.3161726363503                   0.0                2.0e-6
   -4796.2282578224485    2380.9535949135284                   0.0                2.0e-6
    -5420.164148236965     3610.938277193949                   0.0                2.0e-6
    -5298.654784517859     4492.444227459811                   0.0                2.0e-6
    -4260.630195403938     4463.854375393162                   0.0                2.0e-6
    -2595.422253535258    3354.2136333577955                   0.0                2.0e-6
    -983.3139162243609    1605.5258896365956                   0.0                2.0e-6
    -77.80718292130899    167.10081091002093                   0.0                2.0e-6
    -4.353411065104844      12.9743558810701                   0.0                2.0e-6
   -318.93914902159725    1441.0844172125846                   0.0                2.0e-6
    -445.1965678430296    3783.3441632357985                   0.0                2.0e-6
   -107.07924239768889     5845.878647606901                   0.0                2.0e-6
     546.7111070442212     6725.151723024989                   0.0                2.0e-6
    1176.3001816081535     6408.527250852155                   0.0                2.0e-6
    1664.2613530409315     5733.460618686803                   0.0                2.0e-6
     2313.608646777653     5726.361243472619                   0.0                2.0e-6
    3572.5727714115724     6807.295802402215                   0.0                2.0e-6
      5463.67521549154     8497.029715349427                   0.0                2.0e-6
     7318.100115520453     9865.834621324948                   0.0                2.0e-6
     8276.394193948388    10121.572127492998                   0.0                2.0e-6
     7933.603314631917      8857.00959646971                   0.0                2.0e-6
     6365.325925558321     6288.105023391886                   0.0                2.0e-6
    3963.2811526693636     3335.378308935004                   0.0                2.0e-6
    1476.1976583586993    1039.6270317560284                   0.0                2.0e-6
    -283.7866163425591     -167.966673549811                   0.0                2.0e-6
   -1006.3287780676296   -506.34042547214386                   0.0                2.0e-6
    -992.1369802206972    -425.3839205184785                   0.0                2.0e-6
    -765.9572531753671    -275.3685590986835                   0.0                2.0e-6
     -629.425386966262   -182.68336435790667                   0.0                2.0e-6
   -458.58063944876574   -100.97249309987541                   0.0                2.0e-6
    159.61800705559875      24.3190630115463                   0.0                2.0e-6
    1567.8733880145376     146.6839970102325                   0.0                2.0e-6
    3747.4373224311826     198.3765057674901                   0.0                2.0e-6
     6294.331071220618    221.20850281251623                   0.0                2.0e-6
     8556.379371663481    266.99767382257704                   0.0                2.0e-6
     9842.629901546316    190.04237199313374                   0.0                2.0e-6
     9795.060416713764   -187.97781864846704                   0.0                2.0e-6
     8678.943179035168    -721.2142348717603                   0.0                2.0e-6
     7151.699938046912    -1094.964570128057                   0.0                2.0e-6
     5683.642448706556   -1185.6669803900086                   0.0                2.0e-6
      4349.25495084452   -1051.7210602945418                   0.0                2.0e-6
     3086.592515936568    -800.3625229678701                   0.0                2.0e-6
    1922.5425613440398    -525.1044311946232                   0.0                2.0e-6
     989.4724031247981    -287.7327954368069                   0.0                2.0e-6
    488.86952528287566   -152.66354739693546                   0.0                2.0e-6
     637.9529512383104   -213.50410658814206                   0.0                2.0e-6
    1517.7634923968576    -542.3919204730245                   0.0                2.0e-6
      2913.32614743167   -1108.8715901038393                   0.0                2.0e-6
     4332.758773413957    -1732.915788605588                   0.0                2.0e-6
     5249.963322453063   -2136.4976994932395                   0.0                2.0e-6
     5429.278041217553    -2162.022995252542                   0.0                2.0e-6
    5067.8980252322635   -1922.7629378182273                   0.0                2.0e-6
     4611.591894654847     -1655.92009227994                   0.0                2.0e-6
     4449.288192420603    -1529.068415868051                   0.0                2.0e-6
        4774.232328769   -1616.6288962020935                   0.0                2.0e-6
     5561.146900234718      -1937.0872271664                   0.0                2.0e-6
     6519.663086718011    -2409.474827848634                   0.0                2.0e-6
     7120.367855699292    -2749.253603391642                   0.0                2.0e-6
     6824.211456356863   -2582.9392406733923                   0.0                2.0e-6
     5402.541392976678   -1858.9390410423136                   0.0                2.0e-6
       3078.7073232259    -925.0558809356455                   0.0                2.0e-6
     316.8716233455271    -84.70206374000523                   0.0                2.0e-6
   -2496.3985671569235      624.424854751049                   0.0                2.0e-6
    -5076.865480698218    1210.0542147966792                   0.0                2.0e-6
   -7164.6626887847915    1539.2465690534139                   0.0                2.0e-6
     -8573.85124239849     1464.539855875464                   0.0                2.0e-6
    -9124.126529517307    1041.8320108274363                   0.0                2.0e-6
     -8469.74378408331      529.356036028614                   0.0                2.0e-6
    -6248.522037368532    160.94016794732244                   0.0                2.0e-6
   -2480.3705178927025   -10.410019014023177                   0.0                2.0e-6
    2288.8547910971465     100.2710643275192                   0.0                2.0e-6
     7126.519978053607     694.5973609749879                   0.0                2.0e-6
    10974.064332699636    1662.3614789855542                   0.0                2.0e-6
    13074.161496698565    2491.1114789851476                   0.0                2.0e-6
     13199.68895029237    2876.5191727333645                   0.0                2.0e-6
    11512.680452822922    2922.5215919971174                   0.0                2.0e-6
      8495.11010806187    2669.8688363174883                   0.0                2.0e-6
     4979.888034377831    1975.7972646266178                   0.0                2.0e-6
    1867.9233251142557     908.5835398326471                   0.0                2.0e-6
   -282.53020615189496   -161.59182464527882                   0.0                2.0e-6
    -1267.578100159862    -828.9887585138147                   0.0                2.0e-6
   -1061.6913408872165     -786.132660436567                   0.0                2.0e-6
     186.3902801659142    156.52727086711494                   0.0                2.0e-6
    2070.3074325763287    1995.4360945269561                   0.0                2.0e-6
     3914.274104948949     4450.235408386732                   0.0                2.0e-6
    4962.0716515488775     6950.349818336587                   0.0                2.0e-6
     4799.307060088632     8708.644977064794                   0.0                2.0e-6
    3646.8040321131853      8964.52005109444                   0.0                2.0e-6
    2145.1566510877637     7374.660539810553                   0.0                2.0e-6
     861.0897794899199     4263.376040638324                   0.0                2.0e-6
     63.21171870084301    493.03160400575774                   0.0                2.0e-6
     -159.540989284853   -2966.4379251137557                   0.0                2.0e-6
    177.87769189207114     -5467.54851191917                   0.0                2.0e-6
     918.6109999251975   -6855.5575458493695                   0.0                2.0e-6
    1812.8824347853051    -7321.098174656536                   0.0                2.0e-6
    2597.2124126215203    -7097.130761149089                   0.0                2.0e-6
    3021.8946242234947    -6293.638377700886                   0.0                2.0e-6
      2926.60007087453    -4964.204384508636                   0.0                2.0e-6
    2283.5188338249955     -3215.14481408796                   0.0                2.0e-6
    1105.3456493424703   -1271.5533695345487                   0.0                2.0e-6
    -537.5294624721174     492.6620105635846                   0.0                2.0e-6
    -2370.834404407605    1697.2307674564345                   0.0                2.0e-6
   -4012.6589413226707    2188.8788812350617                   0.0                2.0e-6
    -5238.830403280556     2057.099870090203                   0.0                2.0e-6
    -6074.313784709138    1509.6299002111914                   0.0                2.0e-6
    -6708.377875135102      750.740619461621                   0.0                2.0e-6
    -7209.560298447376   -133.72400589932323                   0.0                2.0e-6
    -7253.078136112603   -1092.3887374904423                   0.0                2.0e-6
    -6394.935855298413   -1880.5740131141877                   0.0                2.0e-6
    -4697.259423337926   -2134.3389900922093                   0.0                2.0e-6
   -2897.6794678551582   -1847.0474371780474                   0.0                2.0e-6
   -1924.4403493637237   -1664.7693490124263                   0.0                2.0e-6
    -2190.193367678524    -2609.248971990414                   0.0                2.0e-6
   -3114.2872843403193     -5360.67272356583                   0.0                2.0e-6
   -3540.7340073446594    -9469.448495231989                   0.0                2.0e-6
    -2849.988690056185   -13423.917594125345                   0.0                2.0e-6
   -1220.5062807616782   -15663.266548155018                   0.0                2.0e-6
     877.1178186384909   -15322.489042410563                   0.0                2.0e-6
     2692.401731971096   -12474.820087014612                   0.0                2.0e-6
    3316.7068444013194    -8187.273537109271                   0.0                2.0e-6
    2475.4612954736854    -3975.314743503834                   0.0                2.0e-6
     750.4233772488393     -861.480377175195                   0.0                2.0e-6
    -1073.120530300748     909.3114395516911                   0.0                2.0e-6
    -2505.406650200218     1523.122338694251                   0.0                2.0e-6
    -3376.154200495949    1332.5586471842669                   0.0                2.0e-6
    -3725.864014475565     742.0085770056352                   0.0                2.0e-6
   -3719.6011538740995    61.924077445057875                   0.0                2.0e-6
    -3546.866313138519    -574.9663971911791                   0.0                2.0e-6
     -3278.23344173567    -1146.591173180163                   0.0                2.0e-6
   -2753.4446375666353   -1549.4222850314845                   0.0                2.0e-6
   -1673.5527990955375   -1392.8105071721643                   0.0                2.0e-6
    36.496936490588894     45.11893372194835                   0.0                2.0e-6
    1723.7959014720973     3469.941620376358                   0.0                2.0e-6
     1990.848525412447     8660.574744711043                   0.0                2.0e-6
   -1.1539023735394545    13803.885508158866                   0.0                2.0e-6
    -3240.946341618882    16656.258435871867                   0.0                2.0e-6
    -5997.410512267161    16211.300938834756                   0.0                2.0e-6
    -7219.683672528685    12670.536941808972                   0.0                2.0e-6
   -6165.2375916105075      7170.93740303371                   0.0                2.0e-6
   -2458.5391278047873    1829.4457607047048                   0.0                2.0e-6
    2949.4233388680805   -1288.6200809223576                   0.0                2.0e-6
    8119.0671820597545   -1645.2499994991208                   0.0                2.0e-6
    11591.716737561143   -101.07808092162755                   0.0                2.0e-6
    12858.955268749576    2306.8977854745294                   0.0                2.0e-6
    11880.318252285024     4735.103438348636                   0.0                2.0e-6
     9013.522036187029     6217.580711440125                   0.0                2.0e-6
     5173.380979095817     5843.293874671664                   0.0                2.0e-6
    1631.5493847599482    3204.0159164983693                   0.0                2.0e-6
    -299.4326557652685   -1392.3982104418926                   0.0                2.0e-6
     302.1749682115658    -6875.082653662878                   0.0                2.0e-6
     3429.170139272352   -11662.732684644478                   0.0                2.0e-6
     7982.653050835596   -14287.929063118174                   0.0                2.0e-6
    12261.465821941596    -13927.60837347276                   0.0                2.0e-6
    14552.783350863314   -10621.966681674425                   0.0                2.0e-6
    13578.702321241582    -5623.947499206213                   0.0                2.0e-6
       9366.4931884441    -1281.400099118384                   0.0                2.0e-6
    3713.5559972149285    485.97211590811645                   0.0                2.0e-6
   -1011.3214461227957    -422.7349886480384                   0.0                2.0e-6
   -3559.2058389781864   -2734.4548120229083                   0.0                2.0e-6
    -4101.948880054881   -5245.0061345867025                   0.0                2.0e-6
    -3260.511826659158    -7429.107347375382                   0.0                2.0e-6
   -1433.4361599494425    -8975.976694927915                   0.0                2.0e-6
    1000.3651335067441    -9470.777183904027                   0.0                2.0e-6
     3435.361923893204    -8761.250369317106                   0.0                2.0e-6
     5387.613078086302    -7241.253300778122                   0.0                2.0e-6
     6781.607843103342   -5376.3694424503465                   0.0                2.0e-6
     7383.116004876119   -3211.1665412696825                   0.0                2.0e-6
     6162.917122404021    -884.5216684481281                   0.0                2.0e-6
    2028.1397501241047    293.26846534912215                   0.0                2.0e-6
   -4081.4792309369504   -1982.3610239033742                   0.0                2.0e-6
    -8461.379483955967    -8137.632105352579                   0.0                2.0e-6
    -8163.422514019753   -14569.247682925758                   0.0                2.0e-6
    -4118.995384559862   -17047.642354113366                   0.0                2.0e-6
     536.9015966312456     -14809.8227523391                   0.0                2.0e-6
     3529.900357843185   -10625.141949061104                   0.0                2.0e-6
     5377.526108415506    -7680.041067497639                   0.0                2.0e-6
      7785.97572394172    -6232.482570346344                   0.0                2.0e-6
    10237.405043593237    -4325.914607981306                   0.0                2.0e-6
    10093.732710512166    -1234.521330979566                   0.0                2.0e-6
     6046.760643156959    1103.9672033740903                   0.0                2.0e-6
     719.1733285099534     398.4831031924609                   0.0                2.0e-6
   -1756.3577357099152   -1916.4364453830017                   0.0                2.0e-6
    -987.3006541586604    -2140.504127342305                   0.0                2.0e-6
    55.068339089777766    454.73938585520347                   0.0                2.0e-6
    -632.3816480457856    3051.0990311631685                   0.0                2.0e-6
   -1887.6676458752388     3183.675438306353                   0.0                2.0e-6
   -2091.8626616620113    1784.9005293954378                   0.0                2.0e-6
    -2186.198108779344     859.4870859663588                   0.0                2.0e-6
     -3785.27450578674    140.06837382657184                   0.0                2.0e-6
    -5936.118181366419   -1821.6270772588684                   0.0                2.0e-6
    -6083.560337456637    -4371.100165364506                   0.0                2.0e-6
    -3787.836818165126    -5244.473321643948                   0.0                2.0e-6
   -1231.3290154991416    -3992.765314669355                   0.0                2.0e-6
     87.75394692454235    -2800.571184914003                   0.0                2.0e-6
    1201.8250126533933   -3160.3522862522914                   0.0                2.0e-6
     3030.058067594777   -3649.4980805632435                   0.0                2.0e-6
     4163.729185249148    -2556.928798333089                   0.0                2.0e-6
    3150.5523154232437    -686.8142977597576                   0.0                2.0e-6
    1288.4049455130375    181.17470840344558                   0.0                2.0e-6
     1138.779032906776     632.2345000864286                   0.0                2.0e-6
    2348.5808820165744    2816.2890381158873                   0.0                2.0e-6
     2076.444592756721     6026.268329629117                   0.0                2.0e-6
    -170.1105619353091     6843.842268870187                   0.0                2.0e-6
    -1658.909193929466     4115.663784937802                   0.0                2.0e-6
    -703.5667339519458     756.8078121560003                   0.0                2.0e-6
      647.810174733813    -317.5982714384146                   0.0                2.0e-6
    -218.8728117407152    21.117088363143207                   0.0                2.0e-6
    -2527.418302181931    -685.1453752383884                   0.0                2.0e-6
   -3502.7761456862795      -2579.9502140713                   0.0                2.0e-6
   -2285.8218789024368   -3623.4985552596727                   0.0                2.0e-6
    -553.2324353481007   -2836.7570924229613                   0.0                2.0e-6
     250.5597599686793    -1354.924768524304                   0.0                2.0e-6
     482.8846397046446     -749.308083196679                   0.0                2.0e-6
    1976.8526547989711    -1343.992081865825                   0.0                2.0e-6
     6499.502667786754   -1214.4676979525857                   0.0                2.0e-6
    13045.405322670842     3181.934783291223                   0.0                2.0e-6
    16628.766603977543     12657.36490271364                   0.0                2.0e-6
     11652.25808379188    18985.214688760585                   0.0                2.0e-6
     4373.308376715904    21842.336621153205                   0.0                2.0e-6
   -3874.6533506065343    21005.678028692768                   0.0                2.0e-6
    -9127.408671681334    13335.820025388824                   0.0                2.0e-6
   -12026.515289021389     7086.930221393257                   0.0                2.0e-6
    -14810.70177731017    1535.2211416928533                   0.0                2.0e-6
    -14819.88518520947    -4545.375519526472                   0.0                2.0e-6
    -9799.102957276385    -8105.475156181753                   0.0                2.0e-6
   -3221.7637899626047    -6425.712396538053                   0.0                2.0e-6
    -90.19214503301232   -2652.6664036367333                   0.0                2.0e-6
     779.2062832771159   -1853.2943065109635                   0.0                2.0e-6
    3187.4776539405525   -2947.2208137364405                   0.0                2.0e-6
     5944.074361792386   -2039.6963129270582                   0.0                2.0e-6
     5899.393663313753     485.7937755381657                   0.0                2.0e-6
    3800.7265770312392    2095.1520087484573                   0.0                2.0e-6
    2109.7534152809244     2833.489192991386                   0.0                2.0e-6
     712.7383029106999    3244.7569229007754                   0.0                2.0e-6
   -280.39322391999366    1321.2974808666852                   0.0                2.0e-6
    2086.0097337161883   -2794.5468754999465                   0.0                2.0e-6
     7324.866855397847     -3992.77073391609                   0.0                2.0e-6
     8242.801813165323    -511.4673132319211                   0.0                2.0e-6
    1156.2923011217822       493.33306009022                   0.0                2.0e-6
    -5617.604479668172    -6762.117572120046                   0.0                2.0e-6
   -3717.2872453933282     -14840.1173451186                   0.0                2.0e-6
    2673.8605876056035   -14809.852289981942                   0.0                2.0e-6
    6162.3137532479495    -8872.010452162773                   0.0                2.0e-6
     6879.722324688421   -3842.0052778046065                   0.0                2.0e-6
     8471.389672417723    -351.8805564168542                   0.0                2.0e-6
      9326.71254751609    4073.5786322949484                   0.0                2.0e-6
     6372.064369175692      7409.35753541866                   0.0                2.0e-6
    1908.7501197340214     7653.247072134404                   0.0                2.0e-6
   -2079.2966925861547     8462.066486005426                   0.0                2.0e-6
     -9745.22073970935    10839.360496257535                   0.0                2.0e-6
   -20335.517753950116     8169.575819502723                   0.0                2.0e-6
   -22256.618458864225    -925.4350361685343                   0.0                2.0e-6
   -16490.066027823395    -8911.303783636602                   0.0                2.0e-6
    -5433.742465746303     -8508.82038816153                   0.0                2.0e-6
   -204.53798037854193     -5687.33809344997                   0.0                2.0e-6
    3759.8242698769423    -6974.946619723377                   0.0                2.0e-6
    10038.640146422493    -6475.301553019517                   0.0                2.0e-6
    11604.109579213236   -1007.8119868739088                   0.0                2.0e-6
      5981.53560860005    2613.3745969450565                   0.0                2.0e-6
    1131.7177762870635    1485.5125527525631                   0.0                2.0e-6
    330.69444477777745     2309.946653380382                   0.0                2.0e-6
    -2299.067686308643     6020.147142113732                   0.0                2.0e-6
    -6377.105580786676     5526.527452965442                   0.0                2.0e-6
   -4972.0151540470615     1119.242002065994                   0.0                2.0e-6
     463.0576972787641    138.34666770665515                   0.0                2.0e-6
    1441.8669151873585    1485.3081220668432                   0.0                2.0e-6
    -699.1367447753128    -2633.655539413861                   0.0                2.0e-6
    2542.2126680865504    -9457.644068010635                   0.0                2.0e-6
     9254.948330924659    -9629.558781553033                   0.0                2.0e-6
    11843.237675799792   -3863.6427086258764                   0.0                2.0e-6
     10935.87385591693    2162.1177693747973                   0.0                2.0e-6
      9470.55554058561     8374.865021385458                   0.0                2.0e-6
     4707.721965484098    14353.054901626578                   0.0                2.0e-6
    -2818.023640323517    14109.085044946236                   0.0                2.0e-6
    -6785.464564313854     7972.833153648459                   0.0                2.0e-6
   -7921.2986526630075    2684.8509121986585                   0.0                2.0e-6
   -10968.791881488685   -2652.0833246618613                   0.0                2.0e-6
   -11014.834855400897   -10865.794269066573                   0.0                2.0e-6
    -3807.924102710862    -13685.69726708341                   0.0                2.0e-6
    1738.3385047597117    -6260.703300630228                   0.0                2.0e-6
   -125.63627165168153    113.82899067779373                   0.0                2.0e-6
    1683.1065358430806   -253.86909298243557                   0.0                2.0e-6
     8835.129170610651     4167.557083763257                   0.0                2.0e-6
     8076.112958273444    11996.576635729276                   0.0                2.0e-6
     725.2570237548262    10888.289486327096                   0.0                2.0e-6
   -2054.6945428012436     3758.376201186405                   0.0                2.0e-6
   -2866.4696700266777      1508.50008191516                   0.0                2.0e-6
     -8755.92739788194    -875.8752711873282                   0.0                2.0e-6
   -10856.984182299731    -8240.842687834544                   0.0                2.0e-6
    -4656.832883965467   -11468.830349595972                   0.0                2.0e-6
    1481.6535270403024    -8036.244890296907                   0.0                2.0e-6
     5376.978242418381    -5580.578817255653                   0.0                2.0e-6
    11799.679522028337   -2714.9066340104323                   0.0                2.0e-6
    14861.518009487734     5009.019518143174                   0.0                2.0e-6
     9396.914246093429    11152.651900986348                   0.0                2.0e-6
    1399.8342302269832    11149.200422526177                   0.0                2.0e-6
    -4499.313819895496     9063.192587963691                   0.0                2.0e-6
    -9625.869855305375     5706.660959529099                   0.0                2.0e-6
   -10694.596974540482   -402.05514477039515                   0.0                2.0e-6
   -5926.9595569305675     -4260.26423255369                   0.0                2.0e-6
    -1296.243108246019   -3542.3230572324687                   0.0                2.0e-6
     564.3517216357577   -2241.1360557207186                   0.0                2.0e-6
     992.5166476813522    -882.6811682525541                   0.0                2.0e-6
   -1209.4667889253424     139.0771537007806                   0.0                2.0e-6
   -3155.1368137496765   -1774.9097763331256                   0.0                2.0e-6
   -1042.9218527078099   -2180.8283823558304                   0.0                2.0e-6
    -289.9487946713721    1880.8652877894149                   0.0                2.0e-6
    -3484.939612770131    3709.2882357076005                   0.0                2.0e-6
    -4882.502931759504    1032.1800079020777                   0.0                2.0e-6
   -3763.8455238900883   -1655.1999474936545                   0.0                2.0e-6
   -2758.0537670821373    -4745.485207149773                   0.0                2.0e-6
     822.7285116543245    -8657.586827155368                   0.0                2.0e-6
     7572.519077960222    -8854.281935054376                   0.0                2.0e-6
    13400.084832845165   -3453.1155406243374                   0.0                2.0e-6
    14147.145935143555     5229.594575239185                   0.0                2.0e-6
     7507.571423589138     10835.02272050735                   0.0                2.0e-6
   -257.43325111875845     6676.784785309261                   0.0                2.0e-6
    150.09778433924345    -175.4291228598236                   0.0                2.0e-6
     643.9332048919484   -130.10296466976394                   0.0                2.0e-6
    -5004.922391708547   -2526.5985105626896                   0.0                2.0e-6
    -4761.074269097128    -9708.113540774182                   0.0                2.0e-6
     1676.959413744451    -9519.154100572276                   0.0                2.0e-6
     4498.240799299979    -4153.496720743583                   0.0                2.0e-6
    6277.9586601352175    -580.1545361105892                   0.0                2.0e-6
     7235.926003788099     4460.794544527194                   0.0                2.0e-6
     2301.835194962713     6036.749393769276                   0.0                2.0e-6
    -321.8287430413013     999.2044171248716                   0.0                2.0e-6
    -605.7811999676875     396.0047180879903                   0.0                2.0e-6
    -8030.359958788906    -794.1429436143501                   0.0                2.0e-6
   -10514.431889540472    -9923.998137101467                   0.0                2.0e-6
   -2237.7484084961498   -12846.420311845448                   0.0                2.0e-6
     4408.962425385643     -8218.70424614197                   0.0                2.0e-6
    10780.449838294931    -4487.789822086254                   0.0                2.0e-6
    15961.103471623448     4408.951105500552                   0.0                2.0e-6
     8488.197608124514     10840.37462559621                   0.0                2.0e-6
   -31.647025076248486      4209.49246895898                   0.0                2.0e-6
    -702.7722388923859     799.8328927921758                   0.0                2.0e-6
    -9865.798188684792      1191.18926050679                   0.0                2.0e-6
   -15869.195761335382    -9872.800190073187                   0.0                2.0e-6
    -5886.077494018712    -14511.45375123288                   0.0                2.0e-6
    2002.7754992102155     -6761.25714272039                   0.0                2.0e-6
     6124.785217476693    -3872.262016904215                   0.0                2.0e-6
    16868.885934254286     2884.641243804902                   0.0                2.0e-6
    15189.932548588939     16293.53995910472                   0.0                2.0e-6
    2749.3370640407475    19882.500513004874                   0.0                2.0e-6
    -6457.669777462015    10608.281537805384                   0.0                2.0e-6
     -5106.91047195144    1672.8223582750206                   0.0                2.0e-6
    3572.6980096113894    1505.7535277354173                   0.0                2.0e-6
     6705.954372530458    13992.176141883632                   0.0                2.0e-6
    -4979.915605737197    19764.173599429545                   0.0                2.0e-6
   -11420.814201770816     7937.090827255542                   0.0                2.0e-6
   -5870.8328539760805    -707.6741471468666                   0.0                2.0e-6
     -4182.34157963032    -4530.846177654008                   0.0                2.0e-6
    -348.2334233694743    -8774.222234515782                   0.0                2.0e-6
    1526.8440503717427   -1816.7962279754054                   0.0                2.0e-6
    -9146.395721703213    1055.6329381493001                   0.0                2.0e-6
    -9046.414495041348    -6330.624510696829                   0.0                2.0e-6
    -45.48292910807421   -204.19798862036868                   0.0                2.0e-6
    -5040.136816837243     8313.010985100793                   0.0                2.0e-6
    -8165.434925528815    2188.4159190891623                   0.0                2.0e-6
   -1481.4536639377209    -738.7556434991949                   0.0                2.0e-6
      795.771621744929    1961.7704504882195                   0.0                2.0e-6
   -1078.5233382074593     2893.577886413069                   0.0                2.0e-6
   -4012.8358377992613    2072.9644437933366                   0.0                2.0e-6
    -4866.589395665625   -1347.9635684476307                   0.0                2.0e-6
    -2053.880987003425   -3323.9279416138156                   0.0                2.0e-6
     998.8511210342422    -5177.057699036883                   0.0                2.0e-6
     7439.605866053847    -5489.398823124809                   0.0                2.0e-6
     9892.386547782991     1255.647600103599                   0.0                2.0e-6
     4300.021081106898     5680.358580774074                   0.0                2.0e-6
    -690.6523561548252     9048.361272346843                   0.0                2.0e-6
    -11651.29309758291    13324.811741887775                   0.0                2.0e-6
    -20675.58367331995     5319.478328815274                   0.0                2.0e-6
    -9644.136839159792   -3432.4730344335326                   0.0                2.0e-6
     4950.442849668999     7702.472996312666                   0.0                2.0e-6
   -1055.0369912863011    20835.634319195506                   0.0                2.0e-6
    -10367.91169861964    14347.210952662974                   0.0                2.0e-6
    -6607.209894188652    2341.8166596806313                   0.0                2.0e-6
    1727.4911015917824     405.0453847403395                   0.0                2.0e-6
     4959.904208503027     4431.731975055658                   0.0                2.0e-6
    3387.1904892638036     8676.166456064486                   0.0                2.0e-6
    -787.6419478283249     9176.275714497277                   0.0                2.0e-6
    -2402.975961024088     4000.095638702468                   0.0                2.0e-6
    1161.3070369582238    -755.0651545100606                   0.0                2.0e-6
     587.7038518585739    -95.64424445677733                   0.0                2.0e-6
   -12945.705928372685   -3153.0500669872035                   0.0                2.0e-6
    -18303.99630262159   -12695.558852734255                   0.0                2.0e-6
   -14818.998323845834   -16631.620002497602                   0.0                2.0e-6
   -12373.849960150455   -18522.994692902885                   0.0                2.0e-6
    -9115.605323276903   -20325.334802159345                   0.0                2.0e-6
    -2680.841940181779   -22113.945412824607                   0.0                2.0e-6
    -810.5016948421921      3301.88393756557                   0.0                2.0e-6
    -8163.678994883173    15892.732692520898                   0.0                2.0e-6
   -11421.619189513656    14243.412323895007                   0.0                2.0e-6
    -7558.471829720175    5759.2560522144695                   0.0                2.0e-6
    139.49625823902994    -63.59474997064651                   0.0                2.0e-6
     4495.248045318165   -1306.0049576634412                   0.0                2.0e-6
    2413.8161616589905    -480.4868335387941                   0.0                2.0e-6
    -4882.597024468547     607.9865135037281                   0.0                2.0e-6
   -14244.375028972136     717.9121009773644                   0.0                2.0e-6
   -22275.747228588152    -67.68040832556787                   0.0                2.0e-6
    22273.860574055223    297.70851041269657                   0.0                2.0e-6
