# Supplementary material for: Single spin exact gradients for the optimization of complex pulses and pulse sequences
Source: J Biomol NMR. 2026 Feb 17;80(1):6. doi: 10.1007/s10858-025-00486-7 (PMC12913341; doi:10.1007/s10858-025-00486-7)
Supplement: Supplementary file 1 — (zip 804 KB) [file 10858_2025_486_MOESM1_ESM.zip › SUPPINFO/01_XACT_examplepulseshapes/19F_120kHz_XYZT/BEBOP_BW120_pow10_pm10_1400u_ppaptanhp.xyzt]

# File Format xyzt (x-rf-component, y-rf-component, z-component, time)
# ----------------------------------------------
# Pulse optimized using PulseOptimizer
# Optimization Date:   2024-08-24T13:21:40.387
# No. iterations   :   5000
# using            :   L-BFGS
# converged        :   false
# computation time :   94570.2423829 [s]
# max. amplitude   :   31615.026241884625  [Hz]
# sqrt rf-power    :   9999.999983050106  [Hz]
# rf-energy        :   139999.999525403  [Hz]
# pulse length     :   1400.0  [µs]
# cost             :   0.007453363157483712
# tr. efficiency   :   0.9962733184212555
# ----------------------------------------------
      7896.79072078978    1211.3026267630592                   0.0                2.0e-6
     5462.182907062182     312.2293057051472                   0.0                2.0e-6
     4770.378340348185   -1854.8080245084093                   0.0                2.0e-6
     5750.671269265396   -4067.2721017745903                   0.0                2.0e-6
     7505.117215304288    -5976.834299598115                   0.0                2.0e-6
     9000.416668320308    -7630.710185402446                   0.0                2.0e-6
     9586.507469598935    -9376.890534986434                   0.0                2.0e-6
     9012.611197662533   -11659.662762091246                   0.0                2.0e-6
     7805.982525705259    -14326.27111700798                   0.0                2.0e-6
     6083.802792712166     -17148.2862221544                   0.0                2.0e-6
     4238.638086018329   -19256.856413293383                   0.0                2.0e-6
    2153.5720420764746    -19944.64277559729                   0.0                2.0e-6
   -255.54804249502962   -18886.546176404674                   0.0                2.0e-6
   -3259.7737664843776   -16269.308660860348                   0.0                2.0e-6
    -5032.688608271855   -13039.087431190435                   0.0                2.0e-6
    -6724.683638506383      -9581.3384944933                   0.0                2.0e-6
    -7203.544553482312    -6742.494009086434                   0.0                2.0e-6
   -6917.2825862659065    -4297.304994886118                   0.0                2.0e-6
    -5920.854979672071   -1983.0583232042306                   0.0                2.0e-6
    -4295.180097186398     444.9641851343439                   0.0                2.0e-6
    -2235.318414846218     2637.104370861912                   0.0                2.0e-6
     306.4430816475621      4566.87710042565                   0.0                2.0e-6
     2422.461379994002     5791.820707075755                   0.0                2.0e-6
     4393.046940667383    6220.2836357890965                   0.0                2.0e-6
     5894.998882318813     5974.050906245402                   0.0                2.0e-6
     6960.768524324982     5243.564057418544                   0.0                2.0e-6
     7511.043620126964     4364.563917701987                   0.0                2.0e-6
     7563.800772164743     3428.029093707679                   0.0                2.0e-6
     7167.437687437889     2337.584166507425                   0.0                2.0e-6
       6326.9460577969    1043.1738864208644                   0.0                2.0e-6
     4982.816694701234   -492.69230692307735                   0.0                2.0e-6
    3233.9832614724196    -2004.653700531327                   0.0                2.0e-6
    1109.4877631883962   -2858.7432263105206                   0.0                2.0e-6
    -763.8089565823185   -2518.9704996291234                   0.0                2.0e-6
   -1902.6230562482415   -1243.2455020833913                   0.0                2.0e-6
    -2594.432315064037    457.36580406127115                   0.0                2.0e-6
   -2938.6581569279197    2309.0257414649395                   0.0                2.0e-6
   -3235.1874425325414     3312.366918966865                   0.0                2.0e-6
   -3629.0357326813996    3203.9862488664644                   0.0                2.0e-6
    -4191.495058339669    2073.3555458001074                   0.0                2.0e-6
    -5023.087278904835     296.9265140771183                   0.0                2.0e-6
    -5806.464831993575    -1341.555673593188                   0.0                2.0e-6
   -6141.4325180049045    -2342.946984284498                   0.0                2.0e-6
   -5696.0336883371565   -2613.1425351124694                   0.0                2.0e-6
    -4382.689729076373    -2561.625712681016                   0.0                2.0e-6
   -2456.4190998460913   -2721.3352316038636                   0.0                2.0e-6
    -689.0630963379471   -3383.4600610881325                   0.0                2.0e-6
    232.40979078926094    -4863.938837681933                   0.0                2.0e-6
    -80.16436089183615    -6882.469017383331                   0.0                2.0e-6
   -1422.3914160568538    -8779.064095141286                   0.0                2.0e-6
   -3326.4910264183914    -9955.740466147661                   0.0                2.0e-6
    -4988.338893308514   -10086.690485292467                   0.0                2.0e-6
    -5680.977733048927    -9263.653161542275                   0.0                2.0e-6
    -4842.870104943712   -8033.5000763211365                   0.0                2.0e-6
    -2472.270917476404    -7085.030178080262                   0.0                2.0e-6
      901.522992069849     -6583.16599116244                   0.0                2.0e-6
     4002.854133325786    -6796.951974187983                   0.0                2.0e-6
     6274.534079067264    -7103.229314930697                   0.0                2.0e-6
     6939.006582522775    -7084.373717373027                   0.0                2.0e-6
     6066.743577932767   -6265.8039998744325                   0.0                2.0e-6
     4242.425250813848   -4566.1303041206675                   0.0                2.0e-6
     2572.444022698479    -2082.455454445437                   0.0                2.0e-6
     1771.222201629812    -261.3156345254221                   0.0                2.0e-6
    1691.9916648238307    1157.9469487157362                   0.0                2.0e-6
     4121.332716666404     462.3559325221497                   0.0                2.0e-6
     6784.470754790124     -1078.54802375483                   0.0                2.0e-6
     9108.668929778496    -2629.254168406887                   0.0                2.0e-6
    10059.705638574496    -3981.611949820835                   0.0                2.0e-6
     9027.674566112639    -4354.128400054916                   0.0                2.0e-6
    6237.3632411941135    -3151.608581628381                   0.0                2.0e-6
     2426.201935722145    -861.8055582962689                   0.0                2.0e-6
    -865.0107929073062      3388.26980297379                   0.0                2.0e-6
   -2126.1741951922886    7003.3929058198855                   0.0                2.0e-6
   -1521.7234971940568     9051.213041538353                   0.0                2.0e-6
      674.892419752817     8505.322864941762                   0.0                2.0e-6
     3412.637482273328     5234.354237631946                   0.0                2.0e-6
     5255.394560795177   -202.35593293728073                   0.0                2.0e-6
    4937.5822334982195    -5372.052085981768                   0.0                2.0e-6
     2197.296352508971     -8884.19086349528                   0.0                2.0e-6
    -2290.605800028957     -8844.42885299123                   0.0                2.0e-6
    -6565.463732892242    -4830.240105620903                   0.0                2.0e-6
    -9048.360016498784    2127.4794970757744                   0.0                2.0e-6
     -8511.59595665909     9389.975063954322                   0.0                2.0e-6
     -4861.39188044838    14269.742973178003                   0.0                2.0e-6
     286.4042899610336    14349.142082066839                   0.0                2.0e-6
     4691.149680005652      9250.70280955847                   0.0                2.0e-6
     6473.906141514835     531.3655797671721                   0.0                2.0e-6
     4589.270506365408     -8120.23065248278                   0.0                2.0e-6
     6.398143309003407   -13475.376430657385                   0.0                2.0e-6
    -4465.531879958209   -13364.736611702154                   0.0                2.0e-6
    -7125.799267081899    -7829.059128674268                   0.0                2.0e-6
    -6166.242012240393     646.5058029192211                   0.0                2.0e-6
    -2284.000913953044     8645.809102130592                   0.0                2.0e-6
    3428.0621292574824    13576.288388803983                   0.0                2.0e-6
     8788.022313356347     13162.83180107402                   0.0                2.0e-6
     11615.67666712938     7833.382941912718                   0.0                2.0e-6
    10866.657973930789    -358.5326410696912                   0.0                2.0e-6
     6989.852834452584     -8392.58160186528                   0.0                2.0e-6
    1643.3383821777063   -13911.125655668957                   0.0                2.0e-6
    -3900.075428566189   -15512.142177031961                   0.0                2.0e-6
    -8371.804404541768   -12575.677117429625                   0.0                2.0e-6
    -10188.35129061588    -6545.439732467919                   0.0                2.0e-6
   -10143.243062880932     920.0445330346412                   0.0                2.0e-6
    -8853.972202774024     8142.009859710106                   0.0                2.0e-6
    -6344.200878931988     13926.01661888312                   0.0                2.0e-6
   -3759.0691649960063    16646.472332300655                   0.0                2.0e-6
   -1437.4070873538083    16013.183424852265                   0.0                2.0e-6
   -231.74410549743723    12271.799536784807                   0.0                2.0e-6
    -364.3004145513399     6469.964963973537                   0.0                2.0e-6
    -618.3397422691376     551.0352895977503                   0.0                2.0e-6
   -2793.6799576348226     -4323.65349024953                   0.0                2.0e-6
    -5027.579101802387    -8773.281270718597                   0.0                2.0e-6
    -7560.797240055271    -9115.633854209731                   0.0                2.0e-6
    -9452.309319431488    -6522.531803048053                   0.0                2.0e-6
   -10911.863532872205   -1563.9878264497058                   0.0                2.0e-6
   -11680.284342285608    3999.8831108240615                   0.0                2.0e-6
   -11680.565616993941     8318.558338834657                   0.0                2.0e-6
   -10884.762672893352     9906.540949422471                   0.0                2.0e-6
     -9518.61196279925      8192.17879830213                   0.0                2.0e-6
    -8048.567617698247    3789.1039312131297                   0.0                2.0e-6
    -7082.519870965665   -2129.0388330206315                   0.0                2.0e-6
    -7206.560711364326     -7020.51185612348                   0.0                2.0e-6
    -8378.874279216005    -9618.455854800388                   0.0                2.0e-6
    -10351.08504463348     -8717.37868790812                   0.0                2.0e-6
   -12345.379172911746    -4316.490116712838                   0.0                2.0e-6
   -13362.277266362167    2213.1732095727525                   0.0                2.0e-6
   -12997.017591795395     9380.756776278326                   0.0                2.0e-6
   -11002.690231561262    15489.118178930976                   0.0                2.0e-6
    -7625.113997680921     19109.70989350249                   0.0                2.0e-6
    -3704.270293905137     19547.25973681449                   0.0                2.0e-6
     158.4545391289182    17125.507373568278                   0.0                2.0e-6
      2842.25873008334    12876.765940370828                   0.0                2.0e-6
     4737.062078762821     8200.536474576571                   0.0                2.0e-6
    6126.9100441317705     4161.745615257842                   0.0                2.0e-6
     7016.575471732082     1314.741138704904                   0.0                2.0e-6
     6972.207246089886     -95.3468559641009                   0.0                2.0e-6
     5350.418825332355    138.60818217715052                   0.0                2.0e-6
     2224.146338648357     714.9853932655792                   0.0                2.0e-6
   -3102.6157537749928    2010.0199160728287                   0.0                2.0e-6
   -7752.2541332154715     4944.214131155367                   0.0                2.0e-6
   -12245.778875435037     7692.844580249569                   0.0                2.0e-6
   -14503.372370943998    10434.465026853555                   0.0                2.0e-6
   -13382.011900454012    12835.335318846186                   0.0                2.0e-6
    -9260.511057780042    13816.130430733467                   0.0                2.0e-6
   -3352.9070796198675    12839.269140887298                   0.0                2.0e-6
     2952.344758771552     10020.76326572176                   0.0                2.0e-6
     7484.730294947487     6252.217601520169                   0.0                2.0e-6
      9791.81328212701     2288.801928750644                   0.0                2.0e-6
      9379.60398497127   -1083.7328166390794                   0.0                2.0e-6
    6755.3593224339975   -3349.9062341393605                   0.0                2.0e-6
    3508.0253306137324   -3941.0572935478367                   0.0                2.0e-6
     800.0964291141233    -3987.525839146612                   0.0                2.0e-6
    -440.5628576981568     -4271.47477831224                   0.0                2.0e-6
   -269.42360173456234    -5423.509008998663                   0.0                2.0e-6
    1161.5091889886166   -7420.2106342305115                   0.0                2.0e-6
      2896.55172101775    -9891.590561097943                   0.0                2.0e-6
     4367.049572380837    -12061.35763997978                   0.0                2.0e-6
     5235.998261198979   -13113.743494845296                   0.0                2.0e-6
     5299.328013737506   -12812.859310755532                   0.0                2.0e-6
    4744.9406636853855   -11364.139116252743                   0.0                2.0e-6
     4188.519280324115     -9225.10497108242                   0.0                2.0e-6
    3170.3664521850187    -7431.792523849847                   0.0                2.0e-6
    2291.3330930543666    -6269.947752847622                   0.0                2.0e-6
     939.8536566671347    -6091.692417637084                   0.0                2.0e-6
    -882.3659133896201    -6432.090722132359                   0.0                2.0e-6
    -2813.874774005245    -6554.288852461451                   0.0                2.0e-6
    -4388.132408859175    -5834.812114229178                   0.0                2.0e-6
   -4981.5408376485275    -3982.047072262153                   0.0                2.0e-6
   -4046.9187052211983   -1379.1857074210554                   0.0                2.0e-6
    -2186.623280393711    1292.8729095537929                   0.0                2.0e-6
    1481.3516558662589     4912.632418090545                   0.0                2.0e-6
     5170.459951902331     6658.593507197751                   0.0                2.0e-6
     7795.690298632898     6818.361230646472                   0.0                2.0e-6
     8880.911007836074     5366.949263920045                   0.0                2.0e-6
    8079.6529194580335    2819.5074786795617                   0.0                2.0e-6
      5775.87759879689    -240.0541806592842                   0.0                2.0e-6
     2924.739298269653   -2305.2145134855123                   0.0                2.0e-6
     679.2959196696345    -3533.750919093825                   0.0                2.0e-6
    -591.1190771436761      -3790.2157226007                   0.0                2.0e-6
    -599.9917611880602     -3042.42155382885                   0.0                2.0e-6
    370.93524498919027   -1591.5743000037216                   0.0                2.0e-6
    1944.0541010550894    -690.7495451322296                   0.0                2.0e-6
     4255.878000046441     863.7268050799009                   0.0                2.0e-6
     5823.988583965769      2364.70100458519                   0.0                2.0e-6
     7063.303578477254    2794.1088883495754                   0.0                2.0e-6
     7821.031453437855    3038.3358914296214                   0.0                2.0e-6
     8469.398109744754    2852.1558219678245                   0.0                2.0e-6
     9250.012333152392    1848.7061922312546                   0.0                2.0e-6
     10063.81871679787    -88.81295443531357                   0.0                2.0e-6
    10682.706484473722    -2710.270015871693                   0.0                2.0e-6
     10735.64257119111    -5882.216276804404                   0.0                2.0e-6
     9909.056606432172    -8885.337699568974                   0.0                2.0e-6
      8094.52276259078   -10848.161969370356                   0.0                2.0e-6
     5485.739420529904    -10948.13587392155                   0.0                2.0e-6
    2698.9256175449623    -8749.859705879664                   0.0                2.0e-6
      281.432235550062   -4773.0636587496765                   0.0                2.0e-6
    -712.8207312450387    -314.1341086621951                   0.0                2.0e-6
    -863.5218137396485     4566.809516693929                   0.0                2.0e-6
    1010.1766446889139     7630.559733782738                   0.0                2.0e-6
     3635.711815629176    8185.1417824510645                   0.0                2.0e-6
     5784.089003768938     6543.501577742096                   0.0                2.0e-6
     7260.224983613892     3225.821300633387                   0.0                2.0e-6
     7628.856281985609    -691.0989324645957                   0.0                2.0e-6
     6871.215369300585   -3948.9483592509455                   0.0                2.0e-6
     5363.438415667751    -5993.081826530217                   0.0                2.0e-6
    3533.6860031722817    -6760.934605498713                   0.0                2.0e-6
    1583.2057091416825    -6676.240433251573                   0.0                2.0e-6
    -528.2271827245733     -6250.57645418711                   0.0                2.0e-6
   -2950.9831213359153    -5827.965035165913                   0.0                2.0e-6
    -5862.055021850981    -5411.647062708673                   0.0                2.0e-6
    -9112.008039975552    -4721.367262759009                   0.0                2.0e-6
   -12278.001405330722    -3221.017121721143                   0.0                2.0e-6
    -14520.70893862109    -404.1184793425068                   0.0                2.0e-6
   -14764.089450677844    2999.6196255116342                   0.0                2.0e-6
    -12326.09808728953     6187.143881811698                   0.0                2.0e-6
   -7357.4255838740855     7860.096466771953                   0.0                2.0e-6
      -604.84152771264    7267.8435823387745                   0.0                2.0e-6
     6168.388268586382     4209.018734226537                   0.0                2.0e-6
    11443.250233400104    -408.2448640618436                   0.0                2.0e-6
     14353.82474351665     -5137.44954156545                   0.0                2.0e-6
    15021.499323363925    -8354.209274500707                   0.0                2.0e-6
     14099.04627753729    -9555.815975190591                   0.0                2.0e-6
     12581.25352887763    -9070.245435869812                   0.0                2.0e-6
      11368.4268573328    -7933.616275704099                   0.0                2.0e-6
    10926.396764517085    -7134.694723970708                   0.0                2.0e-6
    11033.050926608943    -7331.335882226345                   0.0                2.0e-6
    11122.554445619013    -8362.455889913947                   0.0                2.0e-6
    10682.218884505255    -9358.540527245312                   0.0                2.0e-6
     9509.370981090904    -9332.519549581895                   0.0                2.0e-6
     7469.962601361013    -8011.028567500202                   0.0                2.0e-6
     5013.561839814918    -5335.906825952277                   0.0                2.0e-6
     70.86841285313416   -1552.0683122153653                   0.0                2.0e-6
     575.8620028764645    2249.7106498902303                   0.0                2.0e-6
     541.0584572439562     5073.406198533496                   0.0                2.0e-6
    -89.53768305146481     6531.697208183134                   0.0                2.0e-6
   -1032.2223668798747     6140.507376825977                   0.0                2.0e-6
   -2381.8951614767607     4233.259145330216                   0.0                2.0e-6
    -4294.133340924159    1291.3964718777208                   0.0                2.0e-6
    -6110.757623567907    -1650.275663635759                   0.0                2.0e-6
   -7194.2364032022515    -3766.219292905338                   0.0                2.0e-6
    -6873.869503243248    -4666.828812853628                   0.0                2.0e-6
    -4922.274108463755   -4204.8529251860045                   0.0                2.0e-6
   -1370.1833498472427    -2760.508296321704                   0.0                2.0e-6
     1919.583824911412   -1045.6613850900028                   0.0                2.0e-6
     5736.856673975061     448.9124293209021                   0.0                2.0e-6
      8261.07681600941     783.4876257615148                   0.0                2.0e-6
     9118.543278014276   -428.64828297363476                   0.0                2.0e-6
     8215.738404344773    -2693.962130634701                   0.0                2.0e-6
     6080.518410205333    -5020.200616965071                   0.0                2.0e-6
    3584.2227398016857    -6577.895463554427                   0.0                2.0e-6
    1740.7281576549617    -6653.548048794588                   0.0                2.0e-6
     654.4006350841789    -5177.217937308641                   0.0                2.0e-6
    1312.2831267240097   -2314.3357667803202                   0.0                2.0e-6
    3026.8834107102793    1654.0728072345153                   0.0                2.0e-6
     4602.977625170473      4980.27932476251                   0.0                2.0e-6
     5561.548734732318     7513.862232479961                   0.0                2.0e-6
     4637.922536188085     8730.268293691403                   0.0                2.0e-6
    1728.9221375280983      8628.60291625148                   0.0                2.0e-6
   -2527.8059326394045     7770.517063901745                   0.0                2.0e-6
    -6855.996677843618     6733.440913971328                   0.0                2.0e-6
    -9893.085396986944     6204.065073807391                   0.0                2.0e-6
   -10544.723961904645     6101.001185259185                   0.0                2.0e-6
    -8401.589786474038      5988.61018485229                   0.0                2.0e-6
   -4043.9527918102435    5194.6993083133375                   0.0                2.0e-6
    1627.8454526997325      2967.53939072893                   0.0                2.0e-6
      5310.54529180081    23.098317271125826                   0.0                2.0e-6
     7253.445248099666    -3422.929531243517                   0.0                2.0e-6
     6336.593014120059    -6084.570454936328                   0.0                2.0e-6
    3158.5703847879577    -6986.748159469135                   0.0                2.0e-6
    -828.8304500599634    -5969.461851464084                   0.0                2.0e-6
   -3439.7284013473727    -3658.414166494717                   0.0                2.0e-6
    -3566.157663300545   -1302.2522731596878                   0.0                2.0e-6
    15.286474472697218    -72.93626185000404                   0.0                2.0e-6
    3504.5767050759055    -790.6409236247866                   0.0                2.0e-6
       7813.8023947211    -3020.321906832166                   0.0                2.0e-6
    10456.660945683843     -5291.15906693644                   0.0                2.0e-6
    10557.899877860496     -6193.14670461913                   0.0                2.0e-6
    8079.9259987975765     -5238.06038900845                   0.0                2.0e-6
     4340.552914904737    -2287.050079644009                   0.0                2.0e-6
     916.6789107885144    -128.7840124573721                   0.0                2.0e-6
    -915.7876168307128     2494.646136313699                   0.0                2.0e-6
    -1072.683891442653     2326.829310602143                   0.0                2.0e-6
     32.82656716452347    -144.3619076378844                   0.0                2.0e-6
     977.3583485067024    -4097.366170054458                   0.0                2.0e-6
    1236.1189879835006    -7642.589631454304                   0.0                2.0e-6
      425.853927308569     -9522.82814935752                   0.0                2.0e-6
   -1013.1024355606585     -9131.42248455754                   0.0                2.0e-6
    -2129.859955629075    -7186.781242075436                   0.0                2.0e-6
   -2333.9253453131487    -4860.871607158748                   0.0                2.0e-6
   -1987.4157741784888    -2823.037010901591                   0.0                2.0e-6
   -1425.7417901159172   -2579.5286972298586                   0.0                2.0e-6
    -95.98752142861237    -4043.261668017572                   0.0                2.0e-6
     767.4749050955671    -5126.938282894199                   0.0                2.0e-6
    1917.7471020116643    -5634.285577512517                   0.0                2.0e-6
     3198.194129311364    -5484.305445907032                   0.0                2.0e-6
     5288.692907723971    -4619.532075659637                   0.0                2.0e-6
     7495.473325280003   -3829.1288714713805                   0.0                2.0e-6
      8920.14470530697    -3550.982679005461                   0.0                2.0e-6
     8472.379003419646    -4072.825169045477                   0.0                2.0e-6
     5695.042926795269    -5047.382804977147                   0.0                2.0e-6
     832.6772110352863    -5767.551749603566                   0.0                2.0e-6
   -4112.5436648029145    -5543.274626230457                   0.0                2.0e-6
    -8161.497323728909    -4644.438748039602                   0.0                2.0e-6
    -9904.838945845442   -3596.9457201182886                   0.0                2.0e-6
      -8887.1225134604   -3359.5777195039823                   0.0                2.0e-6
     -5885.77695690458    -4130.080763542751                   0.0                2.0e-6
   -2372.4015831430897    -5408.027637255752                   0.0                2.0e-6
   -158.74515625945853    -5925.066820548578                   0.0                2.0e-6
    205.03701634719306     -4731.37432892842                   0.0                2.0e-6
    -412.1989191810434   -1993.2099765433213                   0.0                2.0e-6
   -3086.2981063534667     2928.258076616487                   0.0                2.0e-6
    -4341.766452904393     6823.297531575787                   0.0                2.0e-6
    -3351.006369001068     8987.514969430835                   0.0                2.0e-6
   -240.77377314862588     8113.515910814859                   0.0                2.0e-6
     4143.098521411367      4408.46325995664                   0.0                2.0e-6
      8567.37238193513    -525.7553107940217                   0.0                2.0e-6
    11853.294885884878    -4714.765569263951                   0.0                2.0e-6
    13594.781658740096    -5859.972655224672                   0.0                2.0e-6
      13403.9915312198     -4111.69337949326                   0.0                2.0e-6
    11902.017275311358   -217.38132478002305                   0.0                2.0e-6
     9917.711491842887     3910.527788477927                   0.0                2.0e-6
     8140.781834664622     6668.535242624737                   0.0                2.0e-6
     6648.575507159699     7030.598477481082                   0.0                2.0e-6
     4888.949898427895     5197.242527943264                   0.0                2.0e-6
     2794.461738782499    2104.1318108729083                   0.0                2.0e-6
    19.013242817342896    -2053.507935431824                   0.0                2.0e-6
   -1106.5488110093768    -5209.313125864501                   0.0                2.0e-6
   -1961.8754389423245    -6880.799465484458                   0.0                2.0e-6
   -1767.0486848457897    -6983.027323015304                   0.0                2.0e-6
   -1273.7297780101567    -5799.608151438499                   0.0                2.0e-6
    -1136.351965538631    -3817.454491595689                   0.0                2.0e-6
     541.2621804984747    -684.0590344171302                   0.0                2.0e-6
   -1391.1361679239324    -405.4283948757654                   0.0                2.0e-6
   -3452.1363200027045    2275.8501602704364                   0.0                2.0e-6
    -5064.261175523981    3824.9475227193443                   0.0                2.0e-6
    -5796.450876137598     4355.563072777408                   0.0                2.0e-6
    -4980.513987682308    4074.7746167690034                   0.0                2.0e-6
    -2920.340805023014     2927.193503790746                   0.0                2.0e-6
    -638.9656022569106    1703.5944286975573                   0.0                2.0e-6
    1479.2925387463167    2035.1304075884316                   0.0                2.0e-6
    3766.0022388064103     2609.388959792618                   0.0                2.0e-6
    4094.3610219546217     5018.155319397464                   0.0                2.0e-6
    3903.3476463860425     8771.305385593872                   0.0                2.0e-6
    3409.7441868748797    12878.408472741668                   0.0                2.0e-6
     3096.417898938373    15596.673895827485                   0.0                2.0e-6
    2757.6611433413523      15572.2813263188                   0.0                2.0e-6
     2173.566900699721    12556.747511973315                   0.0                2.0e-6
     649.7712509804071     7792.762039482019                   0.0                2.0e-6
   -1546.0051263605244    3484.5078578044822                   0.0                2.0e-6
    -5220.838430300122    1001.0769103321034                   0.0                2.0e-6
    -8820.820557408813     1108.744901969365                   0.0                2.0e-6
   -11037.845446877009    3751.9055862835826                   0.0                2.0e-6
   -11014.538489928647     7033.180673591316                   0.0                2.0e-6
     -8813.19036081261     9327.513286515323                   0.0                2.0e-6
    -5808.299678101499     9219.519671763617                   0.0                2.0e-6
    -2851.506731595155     7120.432262652527                   0.0                2.0e-6
     -1068.22156928122    3942.6624710149185                   0.0                2.0e-6
   -1039.1033710457834     1514.377439896447                   0.0                2.0e-6
    -4049.552619535309    -630.9627233496672                   0.0                2.0e-6
    -6771.815769817596     -857.095623647011                   0.0                2.0e-6
    -8752.208029275584   -10.283237810190192                   0.0                2.0e-6
    -8949.838684729644    1046.4308934704804                   0.0                2.0e-6
    -7035.871312863178    1429.0849229205146                   0.0                2.0e-6
   -3552.7990636095865     813.0757322506051                   0.0                2.0e-6
    -516.1279726087782    -246.9278451918905                   0.0                2.0e-6
    2402.1895839270783    -3877.038355076029                   0.0                2.0e-6
    3391.6430050705135   -5375.8248988456735                   0.0                2.0e-6
    1870.1529710702455    -6071.774146240869                   0.0                2.0e-6
   -1134.8063864032551    -5125.181087744093                   0.0                2.0e-6
    -3896.615444239184    -2936.865151204496                   0.0                2.0e-6
    -5644.837903630636   -128.89722815735308                   0.0                2.0e-6
    -5290.741031431626    2898.4098908290152                   0.0                2.0e-6
    -2809.684798109862     5191.578035586568                   0.0                2.0e-6
    1168.6604697295552      6177.44592581367                   0.0                2.0e-6
     5376.053096261555    5331.0308855671565                   0.0                2.0e-6
     8435.187944843801     2917.908989638545                   0.0                2.0e-6
     9672.095258159814   -143.71049183835422                   0.0                2.0e-6
     9103.717538179852   -2873.1668697330356                   0.0                2.0e-6
     7281.786875414293   -4002.8655091996125                   0.0                2.0e-6
     5089.119939562424    -2844.122848593872                   0.0                2.0e-6
     3358.929191652985     95.48755132610619                   0.0                2.0e-6
    2579.2110074172347     4860.820489762402                   0.0                2.0e-6
     1662.764051024409     9083.510613113582                   0.0                2.0e-6
      882.937678607337     11331.45037222634                   0.0                2.0e-6
   -165.75516243689117     10982.32725878163                   0.0                2.0e-6
   -2022.4362717064548     8432.205732041388                   0.0                2.0e-6
    -4756.562068178738     5151.736492098322                   0.0                2.0e-6
     -8057.13163242489     2916.003123275747                   0.0                2.0e-6
   -10809.079268273132    3195.3512403974064                   0.0                2.0e-6
    -11940.33587461755     6006.823785627871                   0.0                2.0e-6
   -10790.597300458123    10224.502286030282                   0.0                2.0e-6
    -6929.570713662929    14226.530905940208                   0.0                2.0e-6
   -1386.2424052265326    15528.474713158934                   0.0                2.0e-6
     4002.070209462508     12948.45411322558                   0.0                2.0e-6
     7415.016767884234    7041.2105072080585                   0.0                2.0e-6
       7764.5461728482     71.09834304619608                   0.0                2.0e-6
     5798.629825414259     -5209.78834776226                   0.0                2.0e-6
    3163.6538975663893    -7388.697601316998                   0.0                2.0e-6
    1293.5616683449507    -6225.553394120071                   0.0                2.0e-6
    2043.0932767261243   -2827.4007995286156                   0.0                2.0e-6
       3956.8074789849     751.2074125754835                   0.0                2.0e-6
     7226.254862754769    1535.5275646485768                   0.0                2.0e-6
     9255.111029216072     264.5843869187923                   0.0                2.0e-6
     8866.979429806393   -2622.4762037968494                   0.0                2.0e-6
     5558.208569241644     -5409.45795759496                   0.0                2.0e-6
    122.97807752823527    -5840.351898074554                   0.0                2.0e-6
    -5390.897918727863   -3304.3694866852425                   0.0                2.0e-6
    -9316.324491269279    1613.5253581478844                   0.0                2.0e-6
   -10621.015349802014     6615.246005246536                   0.0                2.0e-6
    -9648.050728852975     9419.108181246098                   0.0                2.0e-6
    -7755.103291527319     8575.037287297835                   0.0                2.0e-6
   -6777.9604648896975    4096.5659338682235                   0.0                2.0e-6
    -6950.916448268232   -1719.6111236964207                   0.0                2.0e-6
    -8496.055258092681    -6879.266340705589                   0.0                2.0e-6
   -10170.339331804518    -9738.908863419792                   0.0                2.0e-6
   -10375.950020115524    -9750.897513710974                   0.0                2.0e-6
    -8055.636240727792    -7719.548593015365                   0.0                2.0e-6
   -3173.0782004423872   -5049.5027901738595                   0.0                2.0e-6
    2430.8279691656985    -2975.342971525441                   0.0                2.0e-6
     8573.222855012145   -1295.2893790677867                   0.0                2.0e-6
    12266.788862760204    -890.1965300855043                   0.0                2.0e-6
    12852.850466937367    -736.4174921723469                   0.0                2.0e-6
    10590.365755377084     18.85126192933904                   0.0                2.0e-6
     6940.896934037179    2054.4740164178934                   0.0                2.0e-6
     4017.525481869754     4390.409395448685                   0.0                2.0e-6
    3008.2667413566637     6302.615697133408                   0.0                2.0e-6
     4573.277099744169     6583.906587571599                   0.0                2.0e-6
     8209.174433628563     4860.157418359217                   0.0                2.0e-6
     11910.57612298306     2198.284403584288                   0.0                2.0e-6
    14033.777703017802    -211.6233601184078                   0.0                2.0e-6
     13327.28188096833   -1112.9459002478698                   0.0                2.0e-6
     9878.726113800354    361.62747206793676                   0.0                2.0e-6
     4706.575354622017     3224.590176428716                   0.0                2.0e-6
   -346.25214011215485     5422.584519608498                   0.0                2.0e-6
     -4235.98244009404     5633.641237594056                   0.0                2.0e-6
    -5606.808720980038    3048.3145010872086                   0.0                2.0e-6
    -4779.622638060467   -1554.4348959364265                   0.0                2.0e-6
   -2278.2283456738473    -7238.141569003639                   0.0                2.0e-6
      556.765589742051    -11139.92692771674                   0.0                2.0e-6
     3171.593787541252    -11717.49210806834                   0.0                2.0e-6
     4948.541916341596     -8291.98140982902                   0.0                2.0e-6
     5190.110819196966   -2307.6654101193712                   0.0                2.0e-6
     4412.411025114817     4959.187424494476                   0.0                2.0e-6
    2746.3734261657623    10786.719929358043                   0.0                2.0e-6
    -294.9486721712864    13956.227678632462                   0.0                2.0e-6
    -3983.865677894765    13767.477137089028                   0.0                2.0e-6
    -7739.514373935583    10987.275042259296                   0.0                2.0e-6
   -10913.069854897385     7050.217863675505                   0.0                2.0e-6
   -12638.563842566835     3564.759439362193                   0.0                2.0e-6
   -12357.145972671402    1234.5831448902136                   0.0                2.0e-6
    -9770.720072857177   -139.58670156903642                   0.0                2.0e-6
    -5222.069804831151    -804.3427366417109                   0.0                2.0e-6
    -550.2614317431099     -716.366887287516                   0.0                2.0e-6
     5139.089365943317   -1719.1621404971693                   0.0                2.0e-6
     7887.132030426598   -2014.0311467009303                   0.0                2.0e-6
    7924.4062967471045    -2370.897237018226                   0.0                2.0e-6
     5656.373916297921    -3103.635014451614                   0.0                2.0e-6
    2614.4733880177014     -4099.42931730407                   0.0                2.0e-6
     1002.724351268735    -5412.151562205495                   0.0                2.0e-6
     1587.625460160284      -7295.7771420021                   0.0                2.0e-6
     4467.800331251228    -9174.121250889148                   0.0                2.0e-6
     8412.980143123565    -10320.79611332837                   0.0                2.0e-6
     11645.28241895354    -9632.025242487975                   0.0                2.0e-6
    12012.369278404252    -6852.046226257267                   0.0                2.0e-6
     8786.212904420956   -2473.4516669301297                   0.0                2.0e-6
    2590.8775704030936    2267.3276203794917                   0.0                2.0e-6
   -3839.7107642578508    5352.0054712110295                   0.0                2.0e-6
     -8447.77326179578     6727.850655650092                   0.0                2.0e-6
    -9813.470090824632     5513.451355220089                   0.0                2.0e-6
    -7597.827450482032     2684.162100791033                   0.0                2.0e-6
    -3223.170379765617    -529.6652890845837                   0.0                2.0e-6
     746.5398553759844   -3151.8464845872804                   0.0                2.0e-6
    3083.9087127371463    -4874.501880600402                   0.0                2.0e-6
     3210.401079508178    -5492.641731099274                   0.0                2.0e-6
     1617.346971135844     -5504.06969405961                   0.0                2.0e-6
    102.87862495498925    -5326.041282674961                   0.0                2.0e-6
    111.80471147963416    -5087.086347373082                   0.0                2.0e-6
    2184.3798122952444    -4595.071891329344                   0.0                2.0e-6
     5650.271662414038    -3506.179572487187                   0.0                2.0e-6
     8636.508618019576   -1622.5051613973599                   0.0                2.0e-6
     9291.366758487842     467.6246185510264                   0.0                2.0e-6
     6797.841781866158    2547.9477041803575                   0.0                2.0e-6
    1858.0138482527436    3696.1779714059962                   0.0                2.0e-6
   -3868.5379348879706     4154.709409059217                   0.0                2.0e-6
    -8562.309056745287    3386.2963953043995                   0.0                2.0e-6
   -10020.692000014238    2494.4302074888155                   0.0                2.0e-6
    -8028.269754431775    1987.7823652249135                   0.0                2.0e-6
   -3722.9734926375677    1262.3369863505404                   0.0                2.0e-6
    1113.7004419021332    1126.5484292742888                   0.0                2.0e-6
     4874.093224551719   -240.72239065668444                   0.0                2.0e-6
     6931.377520479977    -2251.886128206156                   0.0                2.0e-6
     6407.382255027292    -5502.644476642047                   0.0                2.0e-6
     5087.612705575734    -8886.363022015912                   0.0                2.0e-6
    3657.8042558661796   -11845.146385717318                   0.0                2.0e-6
     3785.138181322105   -13071.395154760387                   0.0                2.0e-6
     5455.360077950451    -12146.46136335727                   0.0                2.0e-6
     7833.546967346958    -9428.814365950426                   0.0                2.0e-6
    10009.703217007109    -5807.241335930921                   0.0                2.0e-6
    10972.081660653996   -2150.6777818741207                   0.0                2.0e-6
    10003.455877569817     392.8629681985747                   0.0                2.0e-6
     7409.420565426394     1377.342153970866                   0.0                2.0e-6
    4002.8796639031516    1438.9960797563556                   0.0                2.0e-6
    -39.05206853091178     672.2638544241138                   0.0                2.0e-6
     -843.339496435938     785.9117530686833                   0.0                2.0e-6
    -1642.884947396079    2041.4833370464924                   0.0                2.0e-6
   -1085.2429264735617      4209.96380825359                   0.0                2.0e-6
    1069.8349302895383     5923.365930802877                   0.0                2.0e-6
    3818.2511124876614     6067.475200724016                   0.0                2.0e-6
     6952.341192393066     4787.197994976884                   0.0                2.0e-6
    10579.245263093937    2498.7213587580577                   0.0                2.0e-6
    13614.917014637733    456.54567787935457                   0.0                2.0e-6
    14874.021410842079     9.200851779897073                   0.0                2.0e-6
      13658.2189421488    1980.5477130948914                   0.0                2.0e-6
    10231.774331916513     6442.534120494411                   0.0                2.0e-6
    5576.4889509260865    12150.021160054433                   0.0                2.0e-6
     892.0815979815413     17244.11560450384                   0.0                2.0e-6
   -2459.1167816696598    19949.428756889545                   0.0                2.0e-6
   -4002.3666047248403    19499.245017339174                   0.0                2.0e-6
    -5338.860447464543    15993.074600892176                   0.0                2.0e-6
    -7391.446091746592    10530.353291934493                   0.0                2.0e-6
   -10671.243575830984     4031.306400556096                   0.0                2.0e-6
   -13738.509298856503   -2123.6093175981096                   0.0                2.0e-6
   -14998.424488718134    -7415.272044310081                   0.0                2.0e-6
   -12620.666552915784   -11151.818124508762                   0.0                2.0e-6
    -5981.872524993349    -12385.05284111475                   0.0                2.0e-6
     3544.048250667955   -10058.720606956986                   0.0                2.0e-6
    11864.706093809604    -4199.325564217382                   0.0                2.0e-6
    15633.577616145232     3205.775191658328                   0.0                2.0e-6
     12884.02916827869     9044.151839493088                   0.0                2.0e-6
      4558.55745804644    10923.700983914388                   0.0                2.0e-6
    -5552.623456054273     7892.388802379668                   0.0                2.0e-6
   -12520.522102441073    1435.9122851092975                   0.0                2.0e-6
   -13256.011858438644    -4535.539652013904                   0.0                2.0e-6
    -8357.233019964258    -6233.887789068387                   0.0                2.0e-6
    -489.9852376477885    -3278.124379783663                   0.0                2.0e-6
     5004.627181354815     3252.627666730479                   0.0                2.0e-6
     6268.472096952021     9551.620297197927                   0.0                2.0e-6
     3392.357208335977    11587.305870386748                   0.0                2.0e-6
   -1253.9630879533888     7916.223696641717                   0.0                2.0e-6
    -3363.673983869414    -639.1032527917567                   0.0                2.0e-6
   -1387.6998352864555    -7277.979123097762                   0.0                2.0e-6
     3923.668167489954   -10126.685818632985                   0.0                2.0e-6
     9300.931112462029    -6502.421524281139                   0.0                2.0e-6
    11538.019964825095    1897.5064263141398                   0.0                2.0e-6
     9220.662616766163     11023.64658442998                   0.0                2.0e-6
    3267.0352071678894    16762.390080683163                   0.0                2.0e-6
   -3682.4246340091136    16813.512924709226                   0.0                2.0e-6
    -8939.028384104804    11848.039543491837                   0.0                2.0e-6
   -11185.755871070289     4465.566709484436                   0.0                2.0e-6
   -10529.762050158924   -2475.8777248652436                   0.0                2.0e-6
     -8200.94853148584    -6466.717216447443                   0.0                2.0e-6
    -5063.862267230343    -7430.434863369277                   0.0                2.0e-6
   -2397.1484602136184    -5391.483311197878                   0.0                2.0e-6
     718.8103328130195   -1895.5628666798111                   0.0                2.0e-6
     2892.481046762989    1694.8408798622056                   0.0                2.0e-6
     4467.582677983757     4408.685968432127                   0.0                2.0e-6
     4621.748528557347     5439.028381117319                   0.0                2.0e-6
     2929.148556171769     4632.212438266266                   0.0                2.0e-6
     -897.289294034585    1441.6178634512185                   0.0                2.0e-6
   -3258.7288736288738   -1727.8334476080195                   0.0                2.0e-6
    -6479.041265270341     -4552.50206572758                   0.0                2.0e-6
    -7854.252565691244   -6639.7576840130805                   0.0                2.0e-6
     -7281.11429154267    -6712.162203179414                   0.0                2.0e-6
    -5043.840582302904    -4741.200594292558                   0.0                2.0e-6
   -1383.0232699186265   -2079.3306009295466                   0.0                2.0e-6
    1890.8448711690799     905.6275489454474                   0.0                2.0e-6
      4403.86009298985     2999.535927409224                   0.0                2.0e-6
     4842.419884498961     4993.655406944559                   0.0                2.0e-6
      3812.44323401848     6290.376957163189                   0.0                2.0e-6
    2142.5945697483635     7164.099376474066                   0.0                2.0e-6
     762.0184189939862     7804.414485955819                   0.0                2.0e-6
    273.98745328361633     8126.287684071579                   0.0                2.0e-6
     728.4309737807502     7793.862759785384                   0.0                2.0e-6
     1641.178766176966     6352.639176344713                   0.0                2.0e-6
    2251.6426042380904    3534.5514887799136                   0.0                2.0e-6
     1634.394477322398   -132.50540357825335                   0.0                2.0e-6
     519.7414234893831   -3719.4613885235176                   0.0                2.0e-6
    -706.4156658760313    -6482.222049544587                   0.0                2.0e-6
   -1529.5979473682696    -7144.520781139159                   0.0                2.0e-6
   -1990.4213529744763    -5234.716592062844                   0.0                2.0e-6
   -1693.9371166742353   -1248.9348918188548                   0.0                2.0e-6
   -1213.4446805365403    2161.2344912570775                   0.0                2.0e-6
    -1840.020452679081     5209.123005518453                   0.0                2.0e-6
   -3593.9559438450206     6132.829127022026                   0.0                2.0e-6
    -6245.627368126536    4763.1766667607335                   0.0                2.0e-6
    -8452.921338501154    2087.7775318058225                   0.0                2.0e-6
    -8971.313465736768   -326.82655078731693                   0.0                2.0e-6
    -7062.639716378839   -1816.0005648159092                   0.0                2.0e-6
    -2971.210821102071   -1908.8512459624374                   0.0                2.0e-6
    2144.2306477542493   -1524.0907729308644                   0.0                2.0e-6
     6779.794991819959   -1051.8691496354527                   0.0                2.0e-6
     8591.787362373958   -1257.8388314252538                   0.0                2.0e-6
    6748.5071064966805   -2237.9532289768845                   0.0                2.0e-6
    1931.8182101074608   -3202.2922482512095                   0.0                2.0e-6
     -4163.03365383212   -3629.3490469411367                   0.0                2.0e-6
    -9388.669075382359    -2877.698277956109                   0.0                2.0e-6
   -11987.962287435686    -886.7432124064545                   0.0                2.0e-6
    -11317.87692973986    1797.3816742898355                   0.0                2.0e-6
    -8272.791232467776    3461.3043907594756                   0.0                2.0e-6
    -4483.208301597677     3956.892164046037                   0.0                2.0e-6
    -1179.621094793943    3122.3659721243253                   0.0                2.0e-6
    -642.6434509837025     987.0846793705621                   0.0                2.0e-6
    -477.6508896629768    323.78922519128224                   0.0                2.0e-6
   -1591.3219124985437     341.4503826848517                   0.0                2.0e-6
    -1439.386087954113    1413.2218246607708                   0.0                2.0e-6
    -832.2740169651761     2982.777849449462                   0.0                2.0e-6
    1554.4388653237095      4372.15583953544                   0.0                2.0e-6
     4447.967538315199    3269.5205634561516                   0.0                2.0e-6
    6178.6982320354655    -874.2073176313938                   0.0                2.0e-6
     5722.163113361906    -6930.199117644146                   0.0                2.0e-6
    3966.5760261304563    -12564.54393498656                   0.0                2.0e-6
    438.24836064185325   -16052.523175234059                   0.0                2.0e-6
   -3141.8041706106683    -15459.62576155631                   0.0                2.0e-6
    -5080.343112772693    -11100.42891410291                   0.0                2.0e-6
    -4836.776459132198     -4769.29363723493                   0.0                2.0e-6
   -3078.6277796536738     634.4615379327432                   0.0                2.0e-6
    -763.8679508420203    3120.0875927899383                   0.0                2.0e-6
    1599.4019045664081     2518.327781543589                   0.0                2.0e-6
    3733.9057649497827   -1629.3430660651234                   0.0                2.0e-6
     5053.610706006137    -5732.790824394971                   0.0                2.0e-6
    5925.2302459222765    -8021.522337197043                   0.0                2.0e-6
      6252.91917444243   -7220.3478723141125                   0.0                2.0e-6
    5639.8358764252025     -4191.67425193144                   0.0                2.0e-6
     4794.688893630387     59.51962203474372                   0.0                2.0e-6
     3047.432661039949     2629.837289517219                   0.0                2.0e-6
     862.0242998898613     2258.842832351777                   0.0                2.0e-6
     -1460.23338060014    -522.3150088250851                   0.0                2.0e-6
    -3389.862347545021   -5238.2011116981685                   0.0                2.0e-6
    -3677.167247770083    -8351.491832007096                   0.0                2.0e-6
    -2970.703659659433    -7714.511797598781                   0.0                2.0e-6
     -573.785610753326    -3211.281682613171                   0.0                2.0e-6
     1660.122675009367     3850.263080063878                   0.0                2.0e-6
    2667.1513954171282    11540.645155927972                   0.0                2.0e-6
    2486.1334749011644    16514.515121478096                   0.0                2.0e-6
     1662.044331743216     17040.50318775237                   0.0                2.0e-6
    1075.5342391953154    13026.516597996533                   0.0                2.0e-6
    1593.8270959970653     6317.257903044021                   0.0                2.0e-6
     3259.373419524937    -560.6873610149077                   0.0                2.0e-6
     6784.837342234338    -4989.151347046816                   0.0                2.0e-6
    10338.656003856571    -6985.338620823465                   0.0                2.0e-6
    12604.177180516484    -6170.057007717603                   0.0                2.0e-6
    11612.676739334642   -4369.6822608192115                   0.0                2.0e-6
     7250.827094446171   -1904.6523958240807                   0.0                2.0e-6
     659.5156356876512     590.8314408276183                   0.0                2.0e-6
   -5488.5866709896445     682.2672566697087                   0.0                2.0e-6
     -8643.29694094729    178.30000518638957                   0.0                2.0e-6
    -7569.551046721938    -953.9633671111358                   0.0                2.0e-6
     -2467.25739513374    -2494.439477214432                   0.0                2.0e-6
    3616.0857120126348    -2775.673763899645                   0.0                2.0e-6
     8670.395116422325   -2418.5683523343587                   0.0                2.0e-6
    10307.931159813026   -1630.4799180801108                   0.0                2.0e-6
     7799.850602759363    -791.6980373591934                   0.0                2.0e-6
     2955.284107982194    -675.7880713208291                   0.0                2.0e-6
   -1522.4912124341454    126.70486954599077                   0.0                2.0e-6
    -4095.926707376224   -3181.0564410020097                   0.0                2.0e-6
   -2942.1798696487535    -5480.182262857728                   0.0                2.0e-6
     159.5513613592352    -6876.847047312293                   0.0                2.0e-6
     3273.014617161252    -6718.639398968018                   0.0                2.0e-6
    4033.8475665691544    -4810.518649634986                   0.0                2.0e-6
    1823.8591088540181   -1124.0542056096504                   0.0                2.0e-6
   -2062.5616050623003      4951.83080454136                   0.0                2.0e-6
    -7793.659759117695    10780.330194071139                   0.0                2.0e-6
   -10827.650475873252    16316.218114265865                   0.0                2.0e-6
    -11017.81800897336    19102.256393832096                   0.0                2.0e-6
   -6643.7867454991965     18265.04808876941                   0.0                2.0e-6
     843.7144894154586    13611.788432192632                   0.0                2.0e-6
    10115.809246282453       7582.5417260099                   0.0                2.0e-6
    15806.382719778765      5201.88633342276                   0.0                2.0e-6
    16276.059962589725     4248.686473602075                   0.0                2.0e-6
    10623.624416452274     5890.458565137309                   0.0                2.0e-6
     2369.072607221215     8573.202281094376                   0.0                2.0e-6
    -4782.362977405423    12103.805543870376                   0.0                2.0e-6
    -10284.01232358629    12058.447649044847                   0.0                2.0e-6
   -10434.714127536397      8731.78793070832                   0.0                2.0e-6
    -6355.296998743411     2263.340398129041                   0.0                2.0e-6
    -4779.125474250183   -498.91366434589037                   0.0                2.0e-6
   -2878.3995977758163    -4382.218006628466                   0.0                2.0e-6
     97.82720781888085    -4956.082132287309                   0.0                2.0e-6
    1712.8949945560914   -2914.5259342812196                   0.0                2.0e-6
    -5.606306359160168    -4.141040419080148                   0.0                2.0e-6
    373.36642645432823    1099.8949686700594                   0.0                2.0e-6
    2108.0831103853266    240.51667009608988                   0.0                2.0e-6
     2977.888140221517    -5458.962291653079                   0.0                2.0e-6
    2539.4343637671814    -12090.57672275841                   0.0                2.0e-6
    -519.4115865102742   -18387.482150382424                   0.0                2.0e-6
    -7480.578512303216      -21458.804634285                   0.0                2.0e-6
   -15366.646804605904   -22188.598461879985                   0.0                2.0e-6
   -21945.429266500047    -21372.98573548328                   0.0                2.0e-6
   -24220.486407866567    -20319.39768894256                   0.0                2.0e-6
     -21476.0943362149    -16922.11809819205                   0.0                2.0e-6
   -14507.930572510342    -7749.247855339867                   0.0                2.0e-6
     -6234.51096394264     5025.594459732777                   0.0                2.0e-6
    2045.9466034216684      18052.3911576237                   0.0                2.0e-6
     6387.577524711466    26562.125293346653                   0.0                2.0e-6
     3991.208119927794    27018.426935625597                   0.0                2.0e-6
   -3278.6930319240973    18312.779436159326                   0.0                2.0e-6
   -12286.352949953916     4396.882641437924                   0.0                2.0e-6
    -18766.23493397406    -7256.541719285883                   0.0                2.0e-6
   -22736.681629668656   -10863.560826749077                   0.0                2.0e-6
   -24875.418470834353    -5126.047609503347                   0.0                2.0e-6
