# Supplementary material for: Single spin exact gradients for the optimization of complex pulses and pulse sequences
Source: J Biomol NMR. 2026 Feb 17;80(1):6. doi: 10.1007/s10858-025-00486-7 (PMC12913341; doi:10.1007/s10858-025-00486-7)
Supplement: Supplementary file 1 — (zip 804 KB) [file 10858_2025_486_MOESM1_ESM.zip › SUPPINFO/01_XACT_examplepulseshapes/19F_120kHz_XYZT/BEBOP_BW120_RF20_pm10_300u_ppp.xyzt]

# File Format xyzt (x-rf-component, y-rf-component, z-component, time)
# ----------------------------------------------
# Pulse optimized using PulseOptimizer
# Optimization Date:   2024-08-23T11:41:48.490
# No. iterations   :   4027
# using            :   L-BFGS
# converged        :   true
# computation time :   3441.0462481 [s]
# max. amplitude   :   20000.000000000004  [Hz]
# sqrt rf-power    :   20000.0  [Hz]
# rf-energy        :   120000.0  [Hz]
# pulse length     :   300.0  [µs]
# cost             :   0.014161153686829011
# tr. efficiency   :   0.9929194231565861
# ----------------------------------------------
    -9341.711071292153     17684.24254132751                   0.0                1.0e-6
     -8366.88848544365     18165.76937737982                   0.0                1.0e-6
     5780.991805598979     19146.28250453851                   0.0                1.0e-6
    19071.306107769662    -6023.726698958669                   0.0                1.0e-6
    18422.502320941076   -7785.3328917214985                   0.0                1.0e-6
     18152.05110051001    -8396.608889574018                   0.0                1.0e-6
    17474.179794457108    -9728.979417749166                   0.0                1.0e-6
    15431.119658215564   -12723.228603378671                   0.0                1.0e-6
    10339.198400917468    -17120.19206745256                   0.0                1.0e-6
     452.4037279667708    -19994.88261698282                   0.0                1.0e-6
    -8640.284584596939   -18037.335787116026                   0.0                1.0e-6
   -13932.780400766227   -14348.436510784879                   0.0                1.0e-6
    -16757.19068707622   -10917.717722901887                   0.0                1.0e-6
    -18121.42086466328    -8462.511792945783                   0.0                1.0e-6
   -19059.996415930458    -6059.417185234738                   0.0                1.0e-6
    -19710.25057379994    -3392.052817693002                   0.0                1.0e-6
   -19999.980558964835   -27.886215747768805                   0.0                1.0e-6
    -18938.52380462892      6429.02139532167                   0.0                1.0e-6
    2398.3535259270834    19855.676779316113                   0.0                1.0e-6
    15033.340761713507   -13190.855375683686                   0.0                1.0e-6
   -14130.939800548429   -14153.322590588978                   0.0                1.0e-6
    -17431.15780593463     9805.852208992557                   0.0                1.0e-6
    -13374.04843093457     14870.60283132518                   0.0                1.0e-6
   -10991.654955528738    16708.785752968422                   0.0                1.0e-6
     -8566.57166507341     18072.46109159351                   0.0                1.0e-6
    -5274.584357749296    19291.935098713828                   0.0                1.0e-6
     -610.655929114586    19990.675309659684                   0.0                1.0e-6
     5498.756740387346     19229.24008665045                   0.0                1.0e-6
    11948.858091856277    16038.229026319608                   0.0                1.0e-6
     16687.06832378543    11024.597532668344                   0.0                1.0e-6
    19249.883250947394     5426.047808939303                   0.0                1.0e-6
    19991.174082843558      594.103349127096                   0.0                1.0e-6
    19744.046247287588    -3189.457286901474                   0.0                1.0e-6
    19028.292597805535    -6158.253064977035                   0.0                1.0e-6
    18112.841915178826    -8480.858314801695                   0.0                1.0e-6
    17106.218333821187   -10362.301593547634                   0.0                1.0e-6
    15961.456541144467   -12051.220066248747                   0.0                1.0e-6
    14792.096941375745   -13460.827169120861                   0.0                1.0e-6
    13524.305374984502   -14734.081719746408                   0.0                1.0e-6
    12018.847488009898   -15985.847023537983                   0.0                1.0e-6
    11427.386694042525   -16413.861012717873                   0.0                1.0e-6
    16364.951215770187   -11497.320196700704                   0.0                1.0e-6
   -19623.758749887133    3861.0999114537526                   0.0                1.0e-6
   -13096.955942686383   -15115.215679418268                   0.0                1.0e-6
     380.1875043917318   -19996.386110032592                   0.0                1.0e-6
     8782.841191438381   -17968.352751601167                   0.0                1.0e-6
    11261.608707043006    -16528.04190850971                   0.0                1.0e-6
    11590.916668848953    -16298.79292388855                   0.0                1.0e-6
     10860.15808587343   -16794.551686479695                   0.0                1.0e-6
     9500.717090201384   -17599.328815950776                   0.0                1.0e-6
     7683.265748554358    -18465.30333996957                   0.0                1.0e-6
     5650.816706694335   -19185.105434876925                   0.0                1.0e-6
     3216.508172084352    -19739.65742303839                   0.0                1.0e-6
     424.6385306886364   -19995.491544802157                   0.0                1.0e-6
    -2740.005391786738   -19811.420202826943                   0.0                1.0e-6
    -6265.756321669297    -18993.16449982628                   0.0                1.0e-6
   -10009.982151469072   -17314.741041299767                   0.0                1.0e-6
   -13738.327787961618   -14534.729085556486                   0.0                1.0e-6
    -17007.57408108179    -10523.42263127899                   0.0                1.0e-6
   -18995.910406205174    -6257.426614785511                   0.0                1.0e-6
    -19894.28941221767   -2053.5941134810237                   0.0                1.0e-6
    -19999.92896274557   -53.305582549569564                   0.0                1.0e-6
   -18261.392395917086    -8156.074286220156                   0.0                1.0e-6
    19603.683660011833    3961.7656364536606                   0.0                1.0e-6
     17662.29449983213     9383.141957851842                   0.0                1.0e-6
     17550.51288672627     9590.594215837473                   0.0                1.0e-6
     18651.85794006565     7218.600652731107                   0.0                1.0e-6
     19513.55020210696     4384.216977962146                   0.0                1.0e-6
     19986.61993703816      731.453000806533                   0.0                1.0e-6
    19663.178143775865   -3655.0547582950276                   0.0                1.0e-6
    18238.464589374602    -8207.216910873549                   0.0                1.0e-6
    15477.567253957111    -12666.68511881599                   0.0                1.0e-6
    10930.983895929518    -16748.53996821602                   0.0                1.0e-6
    1517.7763591792882    -19942.32571500918                   0.0                1.0e-6
     365.6011190446958    -19996.65811633917                   0.0                1.0e-6
   -3572.1380310344703    -19678.41024796559                   0.0                1.0e-6
    -2899.624074522988   -19788.688188620457                   0.0                1.0e-6
     1483.578123071952   -19944.898995801967                   0.0                1.0e-6
      8947.88100564482    -17886.73881703483                   0.0                1.0e-6
    17638.177771696504    -9428.397790400626                   0.0                1.0e-6
     18787.68324604167     6857.328798184108                   0.0                1.0e-6
   -11180.056386326329     16583.31508470378                   0.0                1.0e-6
   -8107.8642669072005   -18282.848165135798                   0.0                1.0e-6
      8896.97303793921   -17912.115195090242                   0.0                1.0e-6
     14508.83567075324   -13765.670614942028                   0.0                1.0e-6
     18006.88648041611    -8703.564745631964                   0.0                1.0e-6
    14249.225479765653    14034.228629561274                   0.0                1.0e-6
   -14169.115270902632    14115.104407685896                   0.0                1.0e-6
    -19331.51409950504     5127.627387070741                   0.0                1.0e-6
   -19573.440323621926    -4108.580521008588                   0.0                1.0e-6
    -8135.608641111219   -18270.519205503613                   0.0                1.0e-6
    15923.246973413827    -12101.66128362827                   0.0                1.0e-6
    19999.001615535137   -199.83588722499437                   0.0                1.0e-6
    19874.054112698952    -2240.975931489195                   0.0                1.0e-6
     19329.71561137007    -5134.403021146289                   0.0                1.0e-6
    18531.312068247018    -7522.663958282488                   0.0                1.0e-6
    17474.709246522834    -9728.028410191317                   0.0                1.0e-6
    15903.837281934364   -12127.157940331881                   0.0                1.0e-6
    13883.346095995763   -14396.273864399747                   0.0                1.0e-6
    11096.204630750777   -16639.538539049245                   0.0                1.0e-6
      7131.07347214718    -18685.49681263088                   0.0                1.0e-6
    1515.2489791184369   -19942.517908510963                   0.0                1.0e-6
    -5798.630785514481   -19140.947756401296                   0.0                1.0e-6
   -12690.998235787718    -15457.63771665105                   0.0                1.0e-6
   -16962.351307654593    -10596.16148025824                   0.0                1.0e-6
   -19000.713233166967    -6242.827615027807                   0.0                1.0e-6
   -19786.062172921793   -2917.4892783476353                   0.0                1.0e-6
   -19999.725756054275   -104.73625265019855                   0.0                1.0e-6
   -19849.571591429034     2448.368362141098                   0.0                1.0e-6
   -19366.214193808893     4994.972252126622                   0.0                1.0e-6
   -18473.232802254915     7664.180963005309                   0.0                1.0e-6
   -17044.999868295738     10462.69465719985                   0.0                1.0e-6
   -15010.618820449938    13216.706194326713                   0.0                1.0e-6
   -12781.817396592558    15382.624744826999                   0.0                1.0e-6
      -9215.8470727893     17750.15951283145                   0.0                1.0e-6
    -5414.116640613808     19253.24235036345                   0.0                1.0e-6
   -15149.716665422335    13057.032011809759                   0.0                1.0e-6
     17701.66681407781     9308.651459979392                   0.0                1.0e-6
   -16630.776834517907      11109.3321977724                   0.0                1.0e-6
   -11756.019476999436    16180.111435228435                   0.0                1.0e-6
   -10453.943628329203      17050.3684011729                   0.0                1.0e-6
   -13094.309743297857    15117.508139457865                   0.0                1.0e-6
   -15575.395723864876    12546.196556925597                   0.0                1.0e-6
    -18379.61449703656     7886.049133775637                   0.0                1.0e-6
   -19982.714728663654    -831.3315059882088                   0.0                1.0e-6
   -16888.585772644063   -10713.340776809284                   0.0                1.0e-6
    -9346.813262507412   -17681.546364382713                   0.0                1.0e-6
    -1698.888851989929   -19927.713784290067                   0.0                1.0e-6
    3858.6090633314143   -19624.248675971692                   0.0                1.0e-6
      7226.42758631549     -18648.8268891032                   0.0                1.0e-6
     8994.402753885008   -17863.390470481965                   0.0                1.0e-6
     7638.164416671449   -18484.005094781114                   0.0                1.0e-6
    -19059.90981558004     6059.689581319798                   0.0                1.0e-6
   -19918.997975374707   -1798.1990037307537                   0.0                1.0e-6
    -19497.95442815812    -4453.063340832828                   0.0                1.0e-6
   -19144.478435352325    -5786.963403921764                   0.0                1.0e-6
    -18771.98270456884    -6900.193137830874                   0.0                1.0e-6
   -18264.948939343383    -8148.106543435657                   0.0                1.0e-6
   -17404.578040284894    -9852.952006359967                   0.0                1.0e-6
   -15543.191089503438   -12586.072093992667                   0.0                1.0e-6
   -10989.984398873461   -16709.884587049604                   0.0                1.0e-6
    -1044.932869546925   -19972.684228669426                   0.0                1.0e-6
    10463.163972451075   -17044.711780655074                   0.0                1.0e-6
    15829.453388932468   -12224.091189434674                   0.0                1.0e-6
     17364.49062212036    -9923.430124422406                   0.0                1.0e-6
     17626.86682757347    -9449.527281456463                   0.0                1.0e-6
    17133.583248396433    -10316.99205535553                   0.0                1.0e-6
    15894.440945406881   -12139.470624082964                   0.0                1.0e-6
    13644.782986206897   -14622.581757655476                   0.0                1.0e-6
    10059.717150349476   -17285.892827822478                   0.0                1.0e-6
     4961.942812223318    -19374.70318555165                   0.0                1.0e-6
    -919.5469173664698   -19978.849653239842                   0.0                1.0e-6
    -6692.246487812638   -18847.117470487614                   0.0                1.0e-6
    -11704.37304239928    -16217.51065004605                   0.0                1.0e-6
   -15590.088486890822   -12527.934425551335                   0.0                1.0e-6
   -18277.868615478943    -8119.083622878253                   0.0                1.0e-6
    -19743.59919481531   -3192.2234938187303                   0.0                1.0e-6
    -19907.73571792855    1918.8690901444563                   0.0                1.0e-6
   -18842.579005760133     6705.014273787005                   0.0                1.0e-6
   -16941.733632491574     10629.09504735487                   0.0                1.0e-6
   -14883.975220876244    13359.164705337755                   0.0                1.0e-6
   -13264.476366810854    14968.422318812238                   0.0                1.0e-6
   -12543.042430206347    15577.935890035085                   0.0                1.0e-6
   -12894.363436522404     15288.40709710708                   0.0                1.0e-6
    -14401.44819309813    13877.978597098017                   0.0                1.0e-6
    -16697.64166630949    11008.576782832797                   0.0                1.0e-6
   -18698.978917899283     7095.645666742251                   0.0                1.0e-6
   -19741.805136102274     3203.299856111806                   0.0                1.0e-6
   -19999.949408206958    -44.98521048206321                   0.0                1.0e-6
   -19852.345558683577   -2425.7732413843787                   0.0                1.0e-6
   -19562.078031507903    -4162.343461224208                   0.0                1.0e-6
    -19237.44264108588    -5469.990916896554                   0.0                1.0e-6
   -18891.798550916992    -6565.055027307124                   0.0                1.0e-6
    -18558.78329511282    -7454.633633186904                   0.0                1.0e-6
   -18204.304231823553    -8282.711357714395                   0.0                1.0e-6
    -17845.32440975946    -9030.193614227948                   0.0                1.0e-6
   -17353.746551676406    -9942.207029637797                   0.0                1.0e-6
   -16555.800457558373   -11220.760723298128                   0.0                1.0e-6
      -7406.5712602277    -18578.01663706783                   0.0                1.0e-6
    18163.932778518978     8370.874865714086                   0.0                1.0e-6
    17166.626457372276    10261.916783576358                   0.0                1.0e-6
    16770.614728375265    10897.085923879038                   0.0                1.0e-6
    16818.935197136707    10822.357360322012                   0.0                1.0e-6
    17346.900576618867     9954.146893877947                   0.0                1.0e-6
     18512.31667504021     7569.288693333626                   0.0                1.0e-6
    19904.649546588924     1950.622061670929                   0.0                1.0e-6
    18804.484013480833   -6811.1218596310455                   0.0                1.0e-6
    15330.490512991626   -12844.300706191589                   0.0                1.0e-6
     13042.45552851145   -15162.267435538826                   0.0                1.0e-6
    12106.529700027964     -15919.5458045241                   0.0                1.0e-6
     11876.98727114546   -16091.524892347796                   0.0                1.0e-6
     11984.30110859365   -16011.762143454447                   0.0                1.0e-6
     12208.39175556736   -15841.564655759068                   0.0                1.0e-6
    12522.364336720311   -15594.562880005175                   0.0                1.0e-6
    12827.965648775838   -15344.161668655184                   0.0                1.0e-6
    13072.851432489138   -15136.068030504708                   0.0                1.0e-6
     13252.01076650174   -14979.459624583322                   0.0                1.0e-6
    13472.675303593982    -14781.30644306953                   0.0                1.0e-6
    13678.635522184532   -14590.919445025784                   0.0                1.0e-6
    14148.977073468026   -14135.290862747614                   0.0                1.0e-6
    14978.312022907663    -13253.30784915297                   0.0                1.0e-6
     16045.01522236096   -11939.743988637489                   0.0                1.0e-6
    17109.222755480925    -10357.34023305857                   0.0                1.0e-6
    17916.020577067862    -8889.106067658378                   0.0                1.0e-6
    18458.273409746642    -7700.139137122141                   0.0                1.0e-6
    18793.702374619737    -6840.815086977028                   0.0                1.0e-6
     18991.40568526746    -6271.085240816841                   0.0                1.0e-6
    19108.294034370396    -5905.344959953208                   0.0                1.0e-6
    19179.606682341666    -5669.452134966388                   0.0                1.0e-6
     19193.63118707348    -5621.789915551839                   0.0                1.0e-6
    19169.970360848132    -5701.950224634033                   0.0                1.0e-6
    19057.883776773113    -6066.058518594111                   0.0                1.0e-6
    18813.040220967872   -6787.4529570557615                   0.0                1.0e-6
     18149.89173464933    -8401.275499619564                   0.0                1.0e-6
    15595.999663722196   -12520.574846594593                   0.0                1.0e-6
   -166.54987851769897   -19999.306516426157                   0.0                1.0e-6
   -15845.505658414771   -12203.276217030632                   0.0                1.0e-6
     -18434.2090390191    -7757.572887556163                   0.0                1.0e-6
   -19135.285643850366    -5817.288314004567                   0.0                1.0e-6
    -19396.87343713003     -4874.55647869214                   0.0                1.0e-6
   -19499.172184511208    -4447.727972660244                   0.0                1.0e-6
   -19509.509475593164    -4402.163107125917                   0.0                1.0e-6
   -19402.489949182112   -4852.1524885237295                   0.0                1.0e-6
     -18991.1539256791    -6271.847620212347                   0.0                1.0e-6
    -15692.85187539606   -12398.967699646548                   0.0                1.0e-6
    16190.422897706021    -11741.81444213102                   0.0                1.0e-6
      19581.7806438709    -4068.644346133344                   0.0                1.0e-6
    19872.644784001837    -2253.439435370875                   0.0                1.0e-6
     19937.22994569623    -1583.307327221614                   0.0                1.0e-6
     19958.05713910091   -1294.5868964203207                   0.0                1.0e-6
     19966.85379552336   -1150.9776314917392                   0.0                1.0e-6
    19973.377428347074    -1031.597840631566                   0.0                1.0e-6
    19983.629475504105    -809.0444893598229                   0.0                1.0e-6
    19998.828371869076   -216.48037445558668                   0.0                1.0e-6
     19938.47875307118    1567.5027953177967                   0.0                1.0e-6
    15390.995530711516    12771.736631077943                   0.0                1.0e-6
   -16439.778909723238    11390.068893532602                   0.0                1.0e-6
    -18367.39730634886     7914.462470106773                   0.0                1.0e-6
   -18706.021423555405     7077.058887806868                   0.0                1.0e-6
    -18823.26915377093      6759.03383367001                   0.0                1.0e-6
   -18906.518957281987     6522.540986297969                   0.0                1.0e-6
    -19008.84807106024     6218.013751299466                   0.0                1.0e-6
   -19147.801464505596     5775.958714869534                   0.0                1.0e-6
   -19324.838731739066      5152.72820865584                   0.0                1.0e-6
   -19559.800064577877     4173.035038642653                   0.0                1.0e-6
    -19781.37994837046     2949.068893431821                   0.0                1.0e-6
   -19965.845639739448    1168.3355211998235                   0.0                1.0e-6
   -19983.176397618005     -820.159168504911                   0.0                1.0e-6
     -19781.9268220765   -2945.3983102477528                   0.0                1.0e-6
   -19377.232597272483    -4952.055822706437                   0.0                1.0e-6
   -18886.860693502476    -6579.247156341761                   0.0                1.0e-6
   -18394.140992519544   -7852.1065420250225                   0.0                1.0e-6
   -17949.838390363548    -8820.617991945406                   0.0                1.0e-6
   -17502.451678677935    -9678.025895581386                   0.0                1.0e-6
   -16989.551130408927   -10552.495078758422                   0.0                1.0e-6
   -16056.048341413169   -11924.903004142356                   0.0                1.0e-6
   -13765.675196886696   -14508.831323501505                   0.0                1.0e-6
    -6339.785409555222   -18968.582471043817                   0.0                1.0e-6
     9344.017569735523    -17683.02393982641                   0.0                1.0e-6
    16684.229796046122   -11028.892787253251                   0.0                1.0e-6
     18423.54897756599   -7782.8557144037495                   0.0                1.0e-6
    18932.625701682296    -6446.369834255478                   0.0                1.0e-6
    19057.192363067832    -6068.230321685975                   0.0                1.0e-6
     18931.75084225721    -6448.938675991069                   0.0                1.0e-6
    18303.341526930224    -8061.494213143833                   0.0                1.0e-6
     5168.065603877095    -19320.74268536338                   0.0                1.0e-6
     -16833.9289574765   -10799.020134004482                   0.0                1.0e-6
    -18075.70198221223    -8559.731178620554                   0.0                1.0e-6
   -18528.936877029344    -7528.512350196554                   0.0                1.0e-6
   -18797.703463760266   -6829.8129175355425                   0.0                1.0e-6
   -18989.858404122537    -6275.769099590637                   0.0                1.0e-6
   -19131.525951654447   -5829.6410490846165                   0.0                1.0e-6
    -19255.72537246083   -5405.2789364072805                   0.0                1.0e-6
   -19418.463129046195    -4787.827242693024                   0.0                1.0e-6
    14568.269082179635     -13702.7565091557                   0.0                1.0e-6
    18118.727157522986     8468.277640183927                   0.0                1.0e-6
    18500.421117011745     7598.316819745402                   0.0                1.0e-6
    18647.496950687782     7229.858745099374                   0.0                1.0e-6
    18686.920661664626    7127.3414527895075                   0.0                1.0e-6
    18786.577684672564    6860.3570532271015                   0.0                1.0e-6
     18825.13145812596     6753.845244323882                   0.0                1.0e-6
    18919.028199294546     6486.167743305581                   0.0                1.0e-6
    19122.158520330056    5860.2946618210735                   0.0                1.0e-6
    19527.696453765646     4320.772061748763                   0.0                1.0e-6
     19961.76375213041   -1236.1180785558113                   0.0                1.0e-6
     508.1742251002795    -19993.54293158028                   0.0                1.0e-6
   -13575.783232859407   -14686.664346079862                   0.0                1.0e-6
   -15293.210378254178   -12888.666196564276                   0.0                1.0e-6
   -15492.391782608833   -12648.549199578358                   0.0                1.0e-6
   -15343.653833239543   -12828.573071301169                   0.0                1.0e-6
   -14937.157788093316   -13299.673575453016                   0.0                1.0e-6
   -14391.254269924208   -13888.549259673893                   0.0                1.0e-6
   -13714.301233402068   -14557.401611534473                   0.0                1.0e-6
   -12938.441569822768   -15251.122245404833                   0.0                1.0e-6
    -12046.33869913031   -15965.140899654956                   0.0                1.0e-6
   -11160.947343775371    -16596.18192204079                   0.0                1.0e-6
   -10283.386293543464   -17153.774113522726                   0.0                1.0e-6
   -10075.091634720768    -17276.93631845587                   0.0                1.0e-6
   -11219.143015885651     -16556.8967499681                   0.0                1.0e-6
   -17012.038429844044   -10516.204089951347                   0.0                1.0e-6
