# Supplementary material for: Single spin exact gradients for the optimization of complex pulses and pulse sequences
Source: J Biomol NMR. 2026 Feb 17;80(1):6. doi: 10.1007/s10858-025-00486-7 (PMC12913341; doi:10.1007/s10858-025-00486-7)
Supplement: Supplementary file 1 — (zip 804 KB) [file 10858_2025_486_MOESM1_ESM.zip › SUPPINFO/01_XACT_examplepulseshapes/19F_120kHz_XYZT/BEBOP_BW120_RF20_pm10_350u_ppp.xyzt]

# File Format xyzt (x-rf-component, y-rf-component, z-component, time)
# ----------------------------------------------
# Pulse optimized using PulseOptimizer
# Optimization Date:   2024-08-23T10:59:06.087
# No. iterations   :   894
# using            :   L-BFGS
# converged        :   true
# computation time :   904.4660001 [s]
# max. amplitude   :   20000.000000000004  [Hz]
# sqrt rf-power    :   20000.0  [Hz]
# rf-energy        :   140000.0  [Hz]
# pulse length     :   350.0  [µs]
# cost             :   0.01161691094204473
# tr. efficiency   :   0.9941915445289782
# ----------------------------------------------
   -7513.2523384252845   -18535.129870037246                   0.0                1.0e-6
     -6512.42093452918    -18910.00723351279                   0.0                1.0e-6
    -6322.051003562441    -18974.50054964175                   0.0                1.0e-6
    -7181.531962243695   -18666.161862452394                   0.0                1.0e-6
     -9321.41292600252   -17694.950157119776                   0.0                1.0e-6
   -13031.664800188459   -15171.542852838966                   0.0                1.0e-6
    -17477.65619731142    -9722.732838486394                   0.0                1.0e-6
    -19937.68082735139    -1577.619480947419                   0.0                1.0e-6
    -19114.19916319038     5886.203390122723                   0.0                1.0e-6
   -16798.761591134822    10853.644963983917                   0.0                1.0e-6
   -14423.519608376699    13855.038148874686                   0.0                1.0e-6
   -12395.110372355392    15695.898790994028                   0.0                1.0e-6
   -11606.704096345296    16287.554144802752                   0.0                1.0e-6
     2243.748314460389   -19873.741306089203                   0.0                1.0e-6
      7861.11817320574    -18390.29148944884                   0.0                1.0e-6
    7495.9545409250795    -18542.13217298336                   0.0                1.0e-6
     7202.508303000775   -18658.077986363034                   0.0                1.0e-6
     8553.672076515582   -18078.570021089545                   0.0                1.0e-6
     7929.919329840383     18360.72927261398                   0.0                1.0e-6
    -7015.368554212486    18729.244620340847                   0.0                1.0e-6
    -6359.849926818098    18961.864594716204                   0.0                1.0e-6
    -5518.852216889416    19223.482260197678                   0.0                1.0e-6
    -4749.907517276273    19427.773381870666                   0.0                1.0e-6
    -4078.273807809142    19579.777392721757                   0.0                1.0e-6
   -3601.0156478806243    19673.146324462665                   0.0                1.0e-6
   -3399.8338767190094    19708.909904170596                   0.0                1.0e-6
   -3497.4023064111134    19691.830212225326                   0.0                1.0e-6
   -4002.8565018627255    19595.334644386538                   0.0                1.0e-6
   -4992.7798113553245    19366.779540112566                   0.0                1.0e-6
    -6499.673835778307    18914.392404423117                   0.0                1.0e-6
    -8491.208598296334    18107.992062628546                   0.0                1.0e-6
   -10704.234852817674    16894.358709809716                   0.0                1.0e-6
   -12773.649111587538    15389.408317867159                   0.0                1.0e-6
   -14527.037805195201     13746.46036645177                   0.0                1.0e-6
   -15737.168918265994    12342.670474332639                   0.0                1.0e-6
   -16529.446426742925    11259.547096816794                   0.0                1.0e-6
   -16963.259711023293    10594.707168033196                   0.0                1.0e-6
   -17167.651336274394     10260.20212257615                   0.0                1.0e-6
   -17221.688812188346    10169.239620352488                   0.0                1.0e-6
   -17108.420310439902    10358.665670892533                   0.0                1.0e-6
   -16788.316121816926     10869.79492878968                   0.0                1.0e-6
   -16012.378075551153    11983.478141408226                   0.0                1.0e-6
    10318.211638407593    -17132.84881696649                   0.0                1.0e-6
    14177.028149313324   -14107.156795526787                   0.0                1.0e-6
    13885.237284458639   -14394.449817699866                   0.0                1.0e-6
    13595.247563519108   -14668.648325139837                   0.0                1.0e-6
    13357.192102430648    -14885.74550161208                   0.0                1.0e-6
    13165.745991912261   -15055.335681294066                   0.0                1.0e-6
    12975.755675220093   -15219.387788508235                   0.0                1.0e-6
    12810.192327724728   -15359.002979578541                   0.0                1.0e-6
    12754.352212455837   -15405.404884021156                   0.0                1.0e-6
    12766.405743567517   -15395.417642617114                   0.0                1.0e-6
    13191.210635689344   -15033.029034924279                   0.0                1.0e-6
    -17071.68363754794     10419.09870283788                   0.0                1.0e-6
   -11934.057477686247     16049.24521961332                   0.0                1.0e-6
   -12772.575539725067     15390.29934998072                   0.0                1.0e-6
   -13239.873673564281    14990.188294616564                   0.0                1.0e-6
   -13736.257223767165    14536.685918134997                   0.0                1.0e-6
   -14319.025561080794    13963.004940954323                   0.0                1.0e-6
   -14915.723505654963    13323.707903690023                   0.0                1.0e-6
    -15480.23264884524    12663.427543032172                   0.0                1.0e-6
    -15946.45964498746    12071.057318677034                   0.0                1.0e-6
   -16228.236882438301    11689.496468516905                   0.0                1.0e-6
    -16019.65918604499     11973.74292203421                   0.0                1.0e-6
    -14936.40386051469     13300.52027988386                   0.0                1.0e-6
   -12220.766074175563    15832.020608888799                   0.0                1.0e-6
    -7122.374080996269    18688.814500934845                   0.0                1.0e-6
    -907.8666579382582     19979.38382762101                   0.0                1.0e-6
     4137.376125532804     19567.37383492918                   0.0                1.0e-6
     7458.822250144926    18557.100275655757                   0.0                1.0e-6
     9743.084378745003     17466.31921123209                   0.0                1.0e-6
     11338.89937650039    16475.113381388277                   0.0                1.0e-6
     12601.90737185128    15530.355134100455                   0.0                1.0e-6
    13625.706498091271    14640.359368125952                   0.0                1.0e-6
    14441.384912044045    13836.415786690808                   0.0                1.0e-6
    15009.016886227819     13218.52533790847                   0.0                1.0e-6
    15322.454943532895    12853.885579987256                   0.0                1.0e-6
    15208.109807725456     12988.97209467188                   0.0                1.0e-6
    14211.888719121043    14072.036776363257                   0.0                1.0e-6
     11304.56805738943    16498.689070221626                   0.0                1.0e-6
     5045.624487824213    19353.079174329563                   0.0                1.0e-6
   -2803.4982896534516     19802.53512406707                   0.0                1.0e-6
   -7659.4630398029985    18475.189469715646                   0.0                1.0e-6
     -9580.50583159251    17556.021987079588                   0.0                1.0e-6
    -9976.225585321277    17334.212502181377                   0.0                1.0e-6
    -9433.684490147689    17635.350774519542                   0.0                1.0e-6
     -8228.77782481685    18228.746953913273                   0.0                1.0e-6
    -6326.386884364493    18973.055341439896                   0.0                1.0e-6
    -3258.642803412208    19732.745553515095                   0.0                1.0e-6
     2485.005455396756    19845.018213311076                   0.0                1.0e-6
    14499.369007193125    13775.641487540513                   0.0                1.0e-6
    19208.745222311194    -5569.928813219868                   0.0                1.0e-6
    14303.304977783266   -13979.108223077765                   0.0                1.0e-6
     10762.20917864835   -16857.486574071983                   0.0                1.0e-6
     8041.283902023028   -18312.229607752994                   0.0                1.0e-6
     5751.465502349078   -19155.172788969787                   0.0                1.0e-6
    3493.6420755351764   -19692.497684347974                   0.0                1.0e-6
     1082.347865982817   -19970.691602871506                   0.0                1.0e-6
   -1675.7017688562428   -19929.676956284366                   0.0                1.0e-6
    -4823.171814775644    -19409.71441431207                   0.0                1.0e-6
    -8629.354549064485    -18042.56744663963                   0.0                1.0e-6
   -12627.145355413622   -15509.842042176195                   0.0                1.0e-6
    -16256.55871889022   -11650.077193704528                   0.0                1.0e-6
   -18687.425176440185    -7126.018542983839                   0.0                1.0e-6
   -19759.427554719525   -3092.7370903118876                   0.0                1.0e-6
   -19975.045172530725     -998.784438884109                   0.0                1.0e-6
    -16834.34411026102   -10798.372950464347                   0.0                1.0e-6
     12380.01067140865    -15707.81129807103                   0.0                1.0e-6
    13395.634320463392   -14851.160936183516                   0.0                1.0e-6
    13440.795034994955   -14810.301442821985                   0.0                1.0e-6
    13410.305933976342   -14837.914097242878                   0.0                1.0e-6
      13379.2492814888   -14865.923740682294                   0.0                1.0e-6
    13418.909843251578   -14830.133465976829                   0.0                1.0e-6
    13542.437147577675    -14717.41811949053                   0.0                1.0e-6
    13778.295117517944   -14496.847369500072                   0.0                1.0e-6
    14195.012204996727   -14089.060596789055                   0.0                1.0e-6
    14848.770564257655    -13398.28394720889                   0.0                1.0e-6
    15879.265072839786   -12159.314978504774                   0.0                1.0e-6
     17774.45115526679    -9168.908666195506                   0.0                1.0e-6
     19994.40516530067     473.0349731233804                   0.0                1.0e-6
     6307.531571407671    18979.332060841745                   0.0                1.0e-6
    -6925.849571873782    18762.532017501682                   0.0                1.0e-6
   -11272.562903096166    16520.572798657442                   0.0                1.0e-6
   -13474.853101607041    14779.321157959563                   0.0                1.0e-6
    -14998.62157756377    13230.319375322671                   0.0                1.0e-6
    -16287.90103833544    11606.217289254553                   0.0                1.0e-6
    -17564.92196976803     9564.178804056326                   0.0                1.0e-6
     -18891.3611390002    6566.3136017001925                   0.0                1.0e-6
   -19917.591192248423    1813.7147235626699                   0.0                1.0e-6
   -18780.404745273212    -6877.237643394285                   0.0                1.0e-6
   -10087.929833486118   -17269.443293709868                   0.0                1.0e-6
     5787.449028853483    -19144.33163467513                   0.0                1.0e-6
    17539.187413482134      9611.29048956226                   0.0                1.0e-6
     5488.631075998357    19232.132718749242                   0.0                1.0e-6
    1557.5962421125603      19939.2551000923                   0.0                1.0e-6
     -850.434464413506     19981.91085010985                   0.0                1.0e-6
      -2692.0091256554     19817.99906315943                   0.0                1.0e-6
    -4229.985865057107    19547.563008759353                   0.0                1.0e-6
    -5820.605943053469     19134.27674242459                   0.0                1.0e-6
    -7800.542083603225    18416.067528165044                   0.0                1.0e-6
   -10579.627307255665      16972.6687954361                   0.0                1.0e-6
    -14633.24245025571    13633.349382746495                   0.0                1.0e-6
   -18978.287218689085     6310.674626768718                   0.0                1.0e-6
   -19705.551675360308   -3419.2445320135553                   0.0                1.0e-6
   -17381.748602281805      -9893.1701454627                   0.0                1.0e-6
   -15359.153608325621   -12810.011726608918                   0.0                1.0e-6
    -14521.84395705787   -13751.947065301767                   0.0                1.0e-6
    -14961.78061010923   -13271.967486961361                   0.0                1.0e-6
   -16722.483427585164   -10970.804346725881                   0.0                1.0e-6
    -19302.72666974194   -5234.9539743185105                   0.0                1.0e-6
   -19377.208615297808     4952.149662442404                   0.0                1.0e-6
   -14464.604502237604    13812.140188755964                   0.0                1.0e-6
    -8863.542351026921    17928.681406939893                   0.0                1.0e-6
    -4416.851306055265    19506.189390554937                   0.0                1.0e-6
    -658.9259370195543    19989.142468088092                   0.0                1.0e-6
    2767.7671853857623     19807.56079903585                   0.0                1.0e-6
     6140.289906544451    19034.096770364187                   0.0                1.0e-6
     9506.372786194717     17596.27450484609                   0.0                1.0e-6
    12700.847344336247    15449.546166016233                   0.0                1.0e-6
    15446.272159184098    12704.828860886488                   0.0                1.0e-6
    17486.472654576795     9706.867368040937                   0.0                1.0e-6
     18766.11123757297     6916.145531944605                   0.0                1.0e-6
    19397.477455405962     4872.152334135027                   0.0                1.0e-6
     19435.37677243734     4718.700002479826                   0.0                1.0e-6
    14514.029879653322    13760.193917693548                   0.0                1.0e-6
   -16837.516708100447    10793.425364750441                   0.0                1.0e-6
   -18861.007522407304     6652.998965857061                   0.0                1.0e-6
    -19049.24315581856     6093.138369551423                   0.0                1.0e-6
     -19082.8101055733      5987.18284960712                   0.0                1.0e-6
     -19167.7852546338     5709.291412447178                   0.0                1.0e-6
    -19350.02889382367     5057.309740186882                   0.0                1.0e-6
    -19643.38974541704    3759.9520355510695                   0.0                1.0e-6
   -19944.773779186038    1485.2605485547135                   0.0                1.0e-6
   -19884.788926449208   -2143.6346121862853                   0.0                1.0e-6
   -18739.654416550424    -6987.514032061921                   0.0                1.0e-6
    -16294.25088438017   -11597.300897919138                   0.0                1.0e-6
   -13716.438780163691   -14555.387565778577                   0.0                1.0e-6
   -12226.369630435027   -15827.693630468591                   0.0                1.0e-6
   -12145.090902996852    -15890.14685136494                   0.0                1.0e-6
   -13364.300395989469   -14879.364063217074                   0.0                1.0e-6
   -15576.988123072628   -12544.219426239893                   0.0                1.0e-6
   -18070.936573450308     -8569.78712444691                   0.0                1.0e-6
    -19727.83591328509   -3288.2351160613543                   0.0                1.0e-6
    -19897.41885895862    2023.0478865211917                   0.0                1.0e-6
   -18997.417581323338     6252.849369753511                   0.0                1.0e-6
   -17715.928128430187     9281.481053597865                   0.0                1.0e-6
    -16493.36156865591    11312.339464743101                   0.0                1.0e-6
   -15468.110550930163    12678.231579530444                   0.0                1.0e-6
   -14653.972366181399    13611.065126991054                   0.0                1.0e-6
   -14053.034148575362    14230.679225496398                   0.0                1.0e-6
   -13538.188645099912    14721.326306066578                   0.0                1.0e-6
   -13178.788409572371      15043.9202356208                   0.0                1.0e-6
   -12743.911591098558    15414.042862217033                   0.0                1.0e-6
      16852.8762852502   -10769.427139548856                   0.0                1.0e-6
     5033.109231319329   -19356.337759648857                   0.0                1.0e-6
     7241.303854725756    -18643.05550288187                   0.0                1.0e-6
     8502.228920319363   -18102.820315809495                   0.0                1.0e-6
     9805.610825829164   -17431.293593201335                   0.0                1.0e-6
     11294.10938737831   -16505.850270311224                   0.0                1.0e-6
    12836.525682945092   -15337.001284184957                   0.0                1.0e-6
    14219.315711182746    -14064.53201161388                   0.0                1.0e-6
    15160.505657524745    -13044.50337146494                   0.0                1.0e-6
    15295.749887289152   -12885.652307333683                   0.0                1.0e-6
    13597.872849624753   -14666.214711555194                   0.0                1.0e-6
    2044.0048014651136   -19895.276936287857                   0.0                1.0e-6
   -19996.750660878894    360.50382333553955                   0.0                1.0e-6
    -17366.64721041717      9919.65547128072                   0.0                1.0e-6
   -15604.334638924356     12510.18546930722                   0.0                1.0e-6
   -13960.228136685884    14321.732799200096                   0.0                1.0e-6
   -11944.174941809128    16041.717020302374                   0.0                1.0e-6
    -9046.121881282981     17837.25536367558                   0.0                1.0e-6
    -4816.608734348373    19411.344113692874                   0.0                1.0e-6
     595.7210700590813     19991.12594144431                   0.0                1.0e-6
     5932.705533015659     19099.81688547106                   0.0                1.0e-6
     9894.436831962876    17381.027581196013                   0.0                1.0e-6
    12350.785280579827    15730.801090631485                   0.0                1.0e-6
    13709.809643453771    14561.631760907221                   0.0                1.0e-6
     14251.41535152278    14032.004863111359                   0.0                1.0e-6
    13635.626528046387    14631.120571837197                   0.0                1.0e-6
     6271.488296582569    18991.272588897984                   0.0                1.0e-6
   -19908.564838735547    1910.2476441191293                   0.0                1.0e-6
   -19727.846833467538     3288.169599525674                   0.0                1.0e-6
   -19388.731424700174     4906.841523917796                   0.0                1.0e-6
   -18792.211013859833      6844.91089865786                   0.0                1.0e-6
   -17761.063136428016       9194.8157275618                   0.0                1.0e-6
   -16002.368221950499    11996.841721432722                   0.0                1.0e-6
   -12854.803938857835    15321.684492689605                   0.0                1.0e-6
   -7607.3831905197885    18496.694866721376                   0.0                1.0e-6
    -151.3904791266896    19999.427014862944                   0.0                1.0e-6
    7272.5376104664565     18630.89360992518                   0.0                1.0e-6
     9932.934742765226      17359.0554868624                   0.0                1.0e-6
     166.3347670753256     19999.30830667056                   0.0                1.0e-6
   -10691.444679751918     16902.45575825609                   0.0                1.0e-6
    -12230.58285286615    15824.438159984591                   0.0                1.0e-6
   -12080.147804876877    15939.574304614547                   0.0                1.0e-6
   -11653.351123880515    16254.211995158448                   0.0                1.0e-6
    -10927.51593588253     16750.80283064168                   0.0                1.0e-6
   -10050.128483796998     17291.46949970338                   0.0                1.0e-6
    -9089.653097608301    17815.111747197654                   0.0                1.0e-6
    -8052.459973144177     18307.31789151297                   0.0                1.0e-6
    -6950.140465075194     18753.54759814058                   0.0                1.0e-6
    -5731.388741729725    19161.189500946275                   0.0                1.0e-6
     -4293.41109958381    19533.730343433395                   0.0                1.0e-6
   -2087.4066720241453    19890.770055118257                   0.0                1.0e-6
    2228.7024822361413     19875.43421527375                   0.0                1.0e-6
    15664.197036276226    12435.149022376654                   0.0                1.0e-6
    10715.853026242617   -16886.991855270346                   0.0                1.0e-6
     3758.229213803852   -19643.719433358623                   0.0                1.0e-6
     4176.416037512579   -19559.078431296493                   0.0                1.0e-6
     6896.542755098641   -18773.324107016757                   0.0                1.0e-6
    10385.359056084293   -17092.229733893935                   0.0                1.0e-6
    13265.754282884162   -14967.289778251123                   0.0                1.0e-6
    15201.402724576255   -12996.820965345545                   0.0                1.0e-6
    16498.533846289352   -11304.794598879038                   0.0                1.0e-6
    17449.853880312643    -9772.543146783126                   0.0                1.0e-6
    18146.745440315855    -8408.069333941994                   0.0                1.0e-6
    18711.039391718507    -7063.781202837355                   0.0                1.0e-6
     19220.98526844171     -5527.54242953836                   0.0                1.0e-6
    19716.062662341265   -3358.1055812217473                   0.0                1.0e-6
     19970.28127978006    1089.8924747267936                   0.0                1.0e-6
    13157.386040126941    15062.642284508807                   0.0                1.0e-6
    -14158.80568018883      14125.4458942241                   0.0                1.0e-6
    -18433.85449929768     7758.415321360588                   0.0                1.0e-6
   -19333.949457409417     5118.437103094859                   0.0                1.0e-6
    -19671.85449982948     3608.066038411541                   0.0                1.0e-6
   -19841.444340096587     2513.381486931317                   0.0                1.0e-6
   -19942.460097069063    1516.0096559086571                   0.0                1.0e-6
   -19994.815581398514     455.3568555135709                   0.0                1.0e-6
    -19982.86029843202    -827.8250378850576                   0.0                1.0e-6
    -19825.49524227941   -2636.2356492462086                   0.0                1.0e-6
   -19249.427842428642    -5427.663193229013                   0.0                1.0e-6
    -16558.65188198258   -11216.552404875341                   0.0                1.0e-6
     19976.63798624913     966.4030041076227                   0.0                1.0e-6
     8564.305457524191    18073.535128198393                   0.0                1.0e-6
    1672.1963475513448    19929.971384205146                   0.0                1.0e-6
   -4701.1355975198085    19439.632817873182                   0.0                1.0e-6
     -9622.66143120808    17532.951462327743                   0.0                1.0e-6
   -12886.321979162627    15295.185708233495                   0.0                1.0e-6
   -14869.362541466833    13375.427380477342                   0.0                1.0e-6
   -15983.477246941207    12021.998797891834                   0.0                1.0e-6
    -16650.37905854149    11079.931281685953                   0.0                1.0e-6
    -17017.18877662859    10507.867820856232                   0.0                1.0e-6
   -17214.364809714538    10181.632688231377                   0.0                1.0e-6
   -17306.918724860378    10023.500598647024                   0.0                1.0e-6
    -17315.69204355458     10008.33697737944                   0.0                1.0e-6
    -17303.14344896242    10030.016290347136                   0.0                1.0e-6
   -17225.398670115574    10162.954327142314                   0.0                1.0e-6
   -17168.746891937222    10258.368786536968                   0.0                1.0e-6
   -1104.0266133028053    -19969.50488212262                   0.0                1.0e-6
    18730.974343733003    -7010.748899683683                   0.0                1.0e-6
       18501.786791434    -7594.990817921932                   0.0                1.0e-6
    18212.919262255462    -8263.750477027004                   0.0                1.0e-6
    17832.507796277063      -9055.4771103304                   0.0                1.0e-6
     17281.38323645626    -10067.46211488916                   0.0                1.0e-6
     16479.57675173507   -11332.411485807997                   0.0                1.0e-6
    15314.479694995607   -12863.386477579195                   0.0                1.0e-6
    13675.262491629463   -14594.080847557078                   0.0                1.0e-6
    11369.492119820452   -16454.016194757456                   0.0                1.0e-6
     8795.202016806696    -17962.30557260285                   0.0                1.0e-6
     6331.917240819571   -18971.210400378037                   0.0                1.0e-6
     5373.318869760757   -19264.668290003672                   0.0                1.0e-6
     7882.674935602009    -18381.06188063225                   0.0                1.0e-6
    14221.349160804595    -14062.47588607648                   0.0                1.0e-6
    18794.628264977142    -6838.270861944725                   0.0                1.0e-6
     19840.99831942483    -2516.900015610689                   0.0                1.0e-6
     19982.89914310618    -826.8868341231693                   0.0                1.0e-6
     19994.76368990416    -457.6297465091999                   0.0                1.0e-6
    19976.967093221523    -959.5758210503268                   0.0                1.0e-6
    19909.941481811285   -1895.8455081704878                   0.0                1.0e-6
    19766.312915258855   -3048.4215154848475                   0.0                1.0e-6
    19525.633244701716    -4330.086187756443                   0.0                1.0e-6
    19174.397452782312    -5687.045131061936                   0.0                1.0e-6
    18714.887801955847    -7053.578847663379                   0.0                1.0e-6
     18163.66880685115    -8371.447633176858                   0.0                1.0e-6
    17611.297562534957    -9478.512444674547                   0.0                1.0e-6
     17186.15614956667    -10229.17576360441                   0.0                1.0e-6
    17120.970595337767   -10337.909163538803                   0.0                1.0e-6
    18895.729398692612    -6553.732561783687                   0.0                1.0e-6
     -19981.9156474354     850.3217383886937                   0.0                1.0e-6
   -18022.791111226925    -8670.582481072408                   0.0                1.0e-6
   -11050.863855797119    -16669.68530118781                   0.0                1.0e-6
     3777.131763098056   -19640.093575240313                   0.0                1.0e-6
    13109.527496460778   -15104.313583196652                   0.0                1.0e-6
    15158.719842408998   -13046.578583650034                   0.0                1.0e-6
    14594.186321064144   -13675.149930661244                   0.0                1.0e-6
    11867.058002507023   -16098.848852173685                   0.0                1.0e-6
     5791.285472045269     -19143.1714347774                   0.0                1.0e-6
    -4157.965569795486   -19563.009030320343                   0.0                1.0e-6
   -14108.642394036517   -14175.549717636897                   0.0                1.0e-6
   -19066.288249191504    -6039.590416472122                   0.0                1.0e-6
    -19993.19429221142     521.7106419124341                   0.0                1.0e-6
   -19289.738506202273      5282.61188829326                   0.0                1.0e-6
    -17468.71267590935      9738.79240185989                   0.0                1.0e-6
    -12585.23527930104    15543.868661457367                   0.0                1.0e-6
     -768.273111894035    19985.238463064197                   0.0                1.0e-6
    11142.950053224873     16608.27095489882                   0.0                1.0e-6
    16282.027806901833    11614.455238851087                   0.0                1.0e-6
    17871.213457558333     8978.849010557306                   0.0                1.0e-6
     18409.21195389579     7816.707442174128                   0.0                1.0e-6
     18392.21669963544     7856.612811743452                   0.0                1.0e-6
     17995.32653033565      8727.44080854164                   0.0                1.0e-6
    16983.181917315876    10562.742634531767                   0.0                1.0e-6
    14603.264284407358    13665.455434772472                   0.0                1.0e-6
      8829.65252258538    17945.395964714782                   0.0                1.0e-6
    -2562.955656361238    19835.101671116434                   0.0                1.0e-6
   -13042.127312533321    15162.549757994939                   0.0                1.0e-6
   -17604.024552589508      9492.01346142249                   0.0                1.0e-6
    -19200.18570011145     5599.363274626486                   0.0                1.0e-6
    -19780.51959066006    2954.8341279187707                   0.0                1.0e-6
    -19978.26113531683      932.245680649218                   0.0                1.0e-6
