# Supplementary material for: Single spin exact gradients for the optimization of complex pulses and pulse sequences
Source: J Biomol NMR. 2026 Feb 17;80(1):6. doi: 10.1007/s10858-025-00486-7 (PMC12913341; doi:10.1007/s10858-025-00486-7)
Supplement: Supplementary file 1 — (zip 804 KB) [file 10858_2025_486_MOESM1_ESM.zip › SUPPINFO/01_XACT_examplepulseshapes/19F_120kHz_XYZT/BIBOP_BW120_pow10_pm10_1400u_ppaptanhp.xyzt]

# File Format xyzt (x-rf-component, y-rf-component, z-component, time)
# ----------------------------------------------
# Pulse optimized using PulseOptimizer
# Optimization Date:   2024-08-22T17:05:52.206
# No. iterations   :   5000
# using            :   L-BFGS
# converged        :   false
# computation time :   42864.1679108 [s]
# max. amplitude   :   15633.47478289674  [Hz]
# sqrt rf-power    :   9999.999590117937  [Hz]
# rf-energy        :   139999.9885233025  [Hz]
# pulse length     :   1400.0  [µs]
# cost             :   0.00021679738304874262
# tr. efficiency   :   0.9998916013084767
# ----------------------------------------------
   -1291.9085541908644     722.7992587887146                   0.0                2.0e-6
    2245.3541119420365   -221.45989631586784                   0.0                2.0e-6
     -22.1825839519732    -707.7366724781278                   0.0                2.0e-6
    -88.54681544318551   -1065.9090837218207                   0.0                2.0e-6
   -1550.0303612217836     618.4946817443654                   0.0                2.0e-6
   -1279.7029045542815    1108.2486393387082                   0.0                2.0e-6
     977.9404195184767     845.6744332379153                   0.0                2.0e-6
    1618.4726406705624     306.5051982114357                   0.0                2.0e-6
    1664.1471609573484   -1518.9979840757728                   0.0                2.0e-6
    -816.1980144922369    -1405.075229194866                   0.0                2.0e-6
   -1570.7122290652858    -378.4401988759971                   0.0                2.0e-6
   -1761.4904788275194     605.2448657682853                   0.0                2.0e-6
   -290.66291780290277    2190.2477373171873                   0.0                2.0e-6
    1378.4015822558188     675.9666429279364                   0.0                2.0e-6
    1708.9536228001666   -40.858046455144915                   0.0                2.0e-6
    1376.5498416693247   -1006.9230648415146                   0.0                2.0e-6
    -332.8953006047308   -2086.5828748473473                   0.0                2.0e-6
   -1954.4318797421706   -1063.5227444637817                   0.0                2.0e-6
   -1216.6611724904371    1252.4430722575237                   0.0                2.0e-6
   -1565.9466848783889     928.7088382627593                   0.0                2.0e-6
     925.7737929766889    2025.9642443728812                   0.0                2.0e-6
    2025.1355219921697     935.7375433220499                   0.0                2.0e-6
    2106.9558699652553    -675.2232514083361                   0.0                2.0e-6
     806.8158619635203     -2869.95819982293                   0.0                2.0e-6
   -1829.3378611036696   -1823.0337245443307                   0.0                2.0e-6
   -2118.6408369761543     75.08611034822552                   0.0                2.0e-6
   -1913.8630591143076    1521.8983513440517                   0.0                2.0e-6
    -338.7115229743898    1729.7336493873067                   0.0                2.0e-6
    1815.1857835633512      2212.34187297848                   0.0                2.0e-6
     2563.324580237566     625.4638884853215                   0.0                2.0e-6
     2197.408947541819   -1846.3983840130888                   0.0                2.0e-6
    235.93112733868642    -3165.792285139254                   0.0                2.0e-6
   -2494.5223977134747   -2728.0787119861125                   0.0                2.0e-6
   -3714.0731378015203    10.846614928258841                   0.0                2.0e-6
   -2315.7501541715646     3273.793622283849                   0.0                2.0e-6
     876.6583294876492     4150.255880753625                   0.0                2.0e-6
     3675.331933126067    2413.3165704910007                   0.0                2.0e-6
    4181.6338974684395   -1384.5825292588738                   0.0                2.0e-6
    1625.1148962772145    -4312.367237375847                   0.0                2.0e-6
   -1629.0362931239124    -4598.003788134729                   0.0                2.0e-6
    -4855.213752683839   -1922.0985830059692                   0.0                2.0e-6
    -4427.685965785561    2980.2612928641756                   0.0                2.0e-6
    -911.4650499184968     5268.362775163175                   0.0                2.0e-6
      2911.78448740143     4557.697302824809                   0.0                2.0e-6
     5544.511328555854     809.5576085222917                   0.0                2.0e-6
     4342.175739271773   -3881.1136864637215                   0.0                2.0e-6
    417.74446281179434    -5985.033295087414                   0.0                2.0e-6
    -4072.482868045662    -4616.246118789562                   0.0                2.0e-6
     -6356.04383671691     56.19826550544418                   0.0                2.0e-6
    -4514.563563214357      4886.31509160036                   0.0                2.0e-6
    387.56056646190126     6892.705430533355                   0.0                2.0e-6
     5427.539757192435     4575.828270315335                   0.0                2.0e-6
     7245.947565107737    -902.2718684330193                   0.0                2.0e-6
     4422.669561612067    -6157.605002748215                   0.0                2.0e-6
   -1428.3129947122113    -7687.165007203681                   0.0                2.0e-6
    -6557.530430305219    -4521.581094688444                   0.0                2.0e-6
     -8049.17471610013    1748.7471497399056                   0.0                2.0e-6
    -4387.611562878488     7339.183030117359                   0.0                2.0e-6
     2057.835988359787     8596.476385557746                   0.0                2.0e-6
     7771.536734849493     4741.086716292135                   0.0                2.0e-6
     9173.074956520963   -2444.7470034116404                   0.0                2.0e-6
     4868.167212600149    -8694.826214741646                   0.0                2.0e-6
   -2869.9264976823847    -9951.427782680666                   0.0                2.0e-6
    -9354.042465375882     -5038.44313602371                   0.0                2.0e-6
   -10397.422530510088     3307.023114530868                   0.0                2.0e-6
    -5110.415119332224    10013.898044883877                   0.0                2.0e-6
    3407.6181467291603    11019.110649185037                   0.0                2.0e-6
    10357.722534981887    5522.9482383698005                   0.0                2.0e-6
     11431.18254465175   -3441.2754519677706                   0.0                2.0e-6
     6077.917180806026   -10533.562389067614                   0.0                2.0e-6
     -2790.54785613985   -12169.324175593896                   0.0                2.0e-6
   -10761.312381302298    -7122.955092977159                   0.0                2.0e-6
    -13023.54050389126     2309.172703561341                   0.0                2.0e-6
    -8029.561656185961     10726.07061830795                   0.0                2.0e-6
    1373.2783538091205    13596.661441399387                   0.0                2.0e-6
    10457.707156468998      9376.27292022347                   0.0                2.0e-6
    14198.648189610816   -164.33837159355826                   0.0                2.0e-6
      10294.4511256478    -9564.515546223558                   0.0                2.0e-6
    1442.7366441178967   -13912.719771882365                   0.0                2.0e-6
    -7803.745032114583   -11994.075075973009                   0.0                2.0e-6
   -13966.338796458995    -4285.206388615865                   0.0                2.0e-6
   -13244.817504547136     6019.340575391644                   0.0                2.0e-6
    -6290.933028404431    13050.177979034179                   0.0                2.0e-6
    2888.4998617523643    14701.631510993595                   0.0                2.0e-6
    11835.570515330639    10056.815557644428                   0.0                2.0e-6
    15504.327007074182   -422.70620201533063                   0.0                2.0e-6
    11362.766755290204    -9957.942727074944                   0.0                2.0e-6
     3515.706927611069   -14774.418894502456                   0.0                2.0e-6
    -5950.703766839366   -14454.012594280824                   0.0                2.0e-6
   -13858.369391133216    -7199.489902516847                   0.0                2.0e-6
    -14625.44408852712     3255.451769287078                   0.0                2.0e-6
   -10045.519835373367    10589.215987980335                   0.0                2.0e-6
   -3105.5304756475443    14536.999513105011                   0.0                2.0e-6
     6296.675292711567    13757.603853332092                   0.0                2.0e-6
    13452.872407619454     6146.079508913155                   0.0                2.0e-6
    13946.476111918648   -2527.2642028967257                   0.0                2.0e-6
    11299.309883255422    -8636.513997621532                   0.0                2.0e-6
     5019.330334275659   -13813.519480825382                   0.0                2.0e-6
    -5573.893536642399   -13718.468051438673                   0.0                2.0e-6
   -12057.367792373185    -7543.552881277092                   0.0                2.0e-6
   -13749.765706910004   -1360.7312861542077                   0.0                2.0e-6
   -12932.299565496402     5442.314303888762                   0.0                2.0e-6
    -6659.337609428208    12831.264991012056                   0.0                2.0e-6
    2439.3107258976233    14021.044114601567                   0.0                2.0e-6
     8376.280687032964    10560.504762668796                   0.0                2.0e-6
    11906.065915501418     5830.186668438485                   0.0                2.0e-6
    13495.627560456383   -1734.5654015390194                   0.0                2.0e-6
     9522.193999598285   -10032.379539252892                   0.0                2.0e-6
    2640.5354360704773   -12967.571705397399                   0.0                2.0e-6
   -2637.0064402024123    -12251.85837306256                   0.0                2.0e-6
    -8070.769565536837    -9375.079377953074                   0.0                2.0e-6
   -12285.762823849702    -2794.428177970237                   0.0                2.0e-6
    -11807.24369132471     4430.123017659376                   0.0                2.0e-6
    -8250.832482998028     8798.824535292762                   0.0                2.0e-6
   -3748.9044939589644     10893.64115315623                   0.0                2.0e-6
     2518.581948268045    11276.186943118651                   0.0                2.0e-6
     8797.688046463696     8158.572394440168                   0.0                2.0e-6
     11629.30099334557     2906.352857926983                   0.0                2.0e-6
      11175.1361407949    -2301.739057468974                   0.0                2.0e-6
        8422.166752425    -6902.856606989071                   0.0                2.0e-6
    3652.4789273614756   -10325.685898197073                   0.0                2.0e-6
    -1885.331635916695    -11178.83352703223                   0.0                2.0e-6
    -7039.513987356497    -9033.488383905556                   0.0                2.0e-6
   -10010.134580404223     -4777.49633806985                   0.0                2.0e-6
   -10699.737830316199     633.4240352016508                   0.0                2.0e-6
    -8874.161453490216     6018.028381684749                   0.0                2.0e-6
    -4893.813826789735     9723.195630520253                   0.0                2.0e-6
    38.874457525555606    10719.574965510814                   0.0                2.0e-6
     4490.446654608458     9131.406640730776                   0.0                2.0e-6
     7941.612573150122     5586.091304295385                   0.0                2.0e-6
     9657.123637196753    1049.5018171631764                   0.0                2.0e-6
      9207.37777921869    -3555.672876164156                   0.0                2.0e-6
    6899.1498457413945    -6866.737574327626                   0.0                2.0e-6
     2613.770797530788     -8780.78560544891                   0.0                2.0e-6
   -1473.3000806119844    -8778.339503728466                   0.0                2.0e-6
    -5034.186410422944    -7516.620756153222                   0.0                2.0e-6
    -8472.652027602087     -4110.11729621925                   0.0                2.0e-6
    -9428.937693910984    -564.1259761306538                   0.0                2.0e-6
    -8446.724800539409     3662.194184738571                   0.0                2.0e-6
    -5706.976234496476     7105.082551926064                   0.0                2.0e-6
   -1977.5725073931028     9155.989384705314                   0.0                2.0e-6
    2869.9810648884004     9402.677323809821                   0.0                2.0e-6
     6648.353530335089    7074.6559899245685                   0.0                2.0e-6
     8582.602643510623     2995.160936290003                   0.0                2.0e-6
     8461.921279985265    -1242.322524447966                   0.0                2.0e-6
     7019.694724444097    -4775.765361495568                   0.0                2.0e-6
     4390.988952349831     -7492.40150330709                   0.0                2.0e-6
       963.31251023789    -8478.069627949973                   0.0                2.0e-6
    -2549.003787777765    -7636.782866608933                   0.0                2.0e-6
    -5573.174207520201    -5416.666482418659                   0.0                2.0e-6
    -7422.369030877839    -3004.276786670561                   0.0                2.0e-6
    -8342.138138801196     876.3039889291357                   0.0                2.0e-6
    -7017.988393426624     4189.314792483141                   0.0                2.0e-6
   -4670.4298594119155     6174.683947023137                   0.0                2.0e-6
    -1930.666752060502     7591.451027679987                   0.0                2.0e-6
     2077.990494975533     7789.405924865979                   0.0                2.0e-6
     5657.760169681402      6987.87902274979                   0.0                2.0e-6
     8230.303319131437    3827.3998946829133                   0.0                2.0e-6
     8663.018587874163    -596.0513465747789                   0.0                2.0e-6
     6969.874042642524    -4134.504831961717                   0.0                2.0e-6
    4500.8919474676595    -6579.692184029139                   0.0                2.0e-6
    1324.1311361896355    -8184.745358326726                   0.0                2.0e-6
    -2034.897213191903    -8069.141975343259                   0.0                2.0e-6
     -4880.17210869376     -6125.49240017427                   0.0                2.0e-6
    -6581.388521220783   -3120.3953138729303                   0.0                2.0e-6
    -7293.314774521526   -102.74902381177898                   0.0                2.0e-6
    -7227.217833640415     2854.886306228293                   0.0                2.0e-6
   -5842.9451678475725     5452.644427191031                   0.0                2.0e-6
   -2973.7475988737447     7091.111535958608                   0.0                2.0e-6
     752.1116209627454      7444.88305130211                   0.0                2.0e-6
     3306.510069754194     6939.463063434152                   0.0                2.0e-6
     6705.207733933788     4703.193328584542                   0.0                2.0e-6
     7670.024311810698     2252.064514451789                   0.0                2.0e-6
      8127.91988485762   -1454.2234191375699                   0.0                2.0e-6
     6623.934408047334     -4611.04328670328                   0.0                2.0e-6
     4125.238813238937   -6746.4751696244175                   0.0                2.0e-6
       521.49195455852    -8365.147816042596                   0.0                2.0e-6
    -2900.255987492145    -8198.288219409424                   0.0                2.0e-6
    -5682.288448204565    -6248.263694660848                   0.0                2.0e-6
    -7343.308761843467    -2958.657377506038                   0.0                2.0e-6
    -7677.130855707084    495.09385586016094                   0.0                2.0e-6
    -6986.768356589859    3689.2473339272387                   0.0                2.0e-6
    -5329.829861003856     6140.146184978493                   0.0                2.0e-6
   -2792.1239746890847     7513.200933536045                   0.0                2.0e-6
      455.925654248364      7653.88717890014                   0.0                2.0e-6
    3785.3686264798944     6401.850080134724                   0.0                2.0e-6
     6035.756094654497    4973.6860485847765                   0.0                2.0e-6
     7635.537039684125    2203.7627530493114                   0.0                2.0e-6
     7959.184243164628    -447.5686863985366                   0.0                2.0e-6
     7666.460270959866   -2996.0804088400414                   0.0                2.0e-6
    5997.1142233140445    -6337.571999505748                   0.0                2.0e-6
    2466.7523216670907     -9018.01851698975                   0.0                2.0e-6
   -2268.4441916806873     -9758.55046750904                   0.0                2.0e-6
    -5762.304959881108    -7852.790607347542                   0.0                2.0e-6
    -7531.826109842115    -4604.296773176157                   0.0                2.0e-6
    -8101.770556547273   -1036.1707611666643                   0.0                2.0e-6
    -7905.725283771905     2421.935821995684                   0.0                2.0e-6
     -6730.47835854583     5485.892401270538                   0.0                2.0e-6
    -4556.997802341958     7274.686457101082                   0.0                2.0e-6
    -1884.026983554132     7872.681247313637                   0.0                2.0e-6
      944.796045210167      7699.73574184591                   0.0                2.0e-6
     4225.189899132491     6894.559240107212                   0.0                2.0e-6
     7144.540456340577     5408.941667909251                   0.0                2.0e-6
     8813.600164019197     3023.955473155358                   0.0                2.0e-6
     9445.678590264395    -480.3603076256815                   0.0                2.0e-6
     9091.989405438973    -3472.400595854706                   0.0                2.0e-6
     6950.834489531538    -7679.597396205747                   0.0                2.0e-6
    2176.9390795671984   -10989.015559832298                   0.0                2.0e-6
    -2174.286214551241   -11081.355656425347                   0.0                2.0e-6
    -5519.291140662547    -8586.610459598687                   0.0                2.0e-6
    -7210.920525771829   -5156.4882935968235                   0.0                2.0e-6
    -8030.348827779363   -2143.0870336523403                   0.0                2.0e-6
    -8734.667060573353     272.0251799512306                   0.0                2.0e-6
    -8839.179310642043    3181.4394489174274                   0.0                2.0e-6
    -7466.865796873423     6299.614538264338                   0.0                2.0e-6
    -5411.561097682291     7762.799599135029                   0.0                2.0e-6
   -2457.7822833872074      9061.78084736979                   0.0                2.0e-6
    1703.0546026934828     10140.93828566437                   0.0                2.0e-6
     5949.771689195482     9796.369719824694                   0.0                2.0e-6
     9247.537632982367     7835.273427785501                   0.0                2.0e-6
    11238.114438547944    3352.9057663498565                   0.0                2.0e-6
    10827.033379098651    -1395.546901126226                   0.0                2.0e-6
     9326.893912516967    -4986.739506134414                   0.0                2.0e-6
     7262.218020796103    -7820.260122000022                   0.0                2.0e-6
     4703.975395994691    -9824.745510995783                   0.0                2.0e-6
    1354.4483015839016   -10507.633306436303                   0.0                2.0e-6
    -1695.851252905693     -9755.66381238911                   0.0                2.0e-6
   -4431.3949136207975    -8739.733892287779                   0.0                2.0e-6
    -6939.672315588964    -7554.514455422735                   0.0                2.0e-6
    -9786.461532412171    -5341.294915091641                   0.0                2.0e-6
   -12008.592094650416   -1738.0657618629405                   0.0                2.0e-6
   -12355.258282120123     964.8677759517146                   0.0                2.0e-6
   -11068.946124659675     5683.141011999537                   0.0                2.0e-6
    -7308.073218252492     9810.244080595954                   0.0                2.0e-6
     -3633.63288587446    11515.907685607453                   0.0                2.0e-6
    -905.2178308770668    11771.643397936561                   0.0                2.0e-6
    2226.1277002895886      11170.6940383733                   0.0                2.0e-6
     5074.153121638012     9623.503032935803                   0.0                2.0e-6
     7308.616305951251     7859.405407176076                   0.0                2.0e-6
     9705.782633084718     5721.552589511757                   0.0                2.0e-6
    11390.084745607379     3260.499081979375                   0.0                2.0e-6
     12214.96901786782    -168.0444709123279                   0.0                2.0e-6
    11680.956700708606   -3717.7724603094043                   0.0                2.0e-6
    10567.316825395434    -6121.926135711545                   0.0                2.0e-6
     8220.481717081268    -9447.199343417997                   0.0                2.0e-6
    4771.8999987327825   -11902.281311117093                   0.0                2.0e-6
    1109.4646020850892   -12712.252483456823                   0.0                2.0e-6
    -1888.073399876627    -12239.92544828683                   0.0                2.0e-6
    -4329.904737217943   -10990.374262448348                   0.0                2.0e-6
    -6564.581264294439    -9202.614550527016                   0.0                2.0e-6
    -8613.008923584024    -7477.073117730841                   0.0                2.0e-6
   -10683.822360509772    -5437.695201992196                   0.0                2.0e-6
   -11987.302625661257    -3286.253147926895                   0.0                2.0e-6
   -12635.066943825475    -368.9067844093408                   0.0                2.0e-6
   -12259.660469331378      2957.05642989322                   0.0                2.0e-6
   -11322.584184056881     5679.110643992626                   0.0                2.0e-6
    -9395.882569404885      8586.46224337054                   0.0                2.0e-6
    -7124.933910463224    10472.448290475128                   0.0                2.0e-6
    -4459.676448588637     11648.42537963166                   0.0                2.0e-6
   -2184.2897537519543    11942.948547605069                   0.0                2.0e-6
      338.723675366362    11811.613604529426                   0.0                2.0e-6
    2656.3889623126834    11365.564850520886                   0.0                2.0e-6
      4639.80163364971    10939.407810837243                   0.0                2.0e-6
    6634.9620255582095     10400.18415958382                   0.0                2.0e-6
     8856.429894201425     9072.217615174979                   0.0                2.0e-6
    10889.982011580694     6746.229370743467                   0.0                2.0e-6
    12108.457969760771    4087.8491649075204                   0.0                2.0e-6
    12396.378209896113     1618.104422087025                   0.0                2.0e-6
    12062.797642046642    -226.7176104083743                   0.0                2.0e-6
    11617.840073673118   -2026.8712637934982                   0.0                2.0e-6
    11021.277801876888    -4311.936866542593                   0.0                2.0e-6
    10197.972075757863    -6199.459385569853                   0.0                2.0e-6
      9253.42672179841    -7574.480035226513                   0.0                2.0e-6
     8003.834935664586    -8877.122415809903                   0.0                2.0e-6
     6617.029470353962   -10037.414292087444                   0.0                2.0e-6
     5139.013397153162   -11080.429406644926                   0.0                2.0e-6
    2956.3373725487572   -11985.099485195642                   0.0                2.0e-6
     631.2067766639785    -12214.68308710153                   0.0                2.0e-6
   -1196.9378217422905   -11841.954439002187                   0.0                2.0e-6
   -2597.8683703649776   -11217.773766791475                   0.0                2.0e-6
    -3841.612574122809   -10519.995364901459                   0.0                2.0e-6
    -4693.771735686937   -10137.438624935587                   0.0                2.0e-6
    -6120.964780015127    -9731.380270733545                   0.0                2.0e-6
    -7470.914848414397    -9065.732767398218                   0.0                2.0e-6
    -8883.003387683357    -7787.983485026179                   0.0                2.0e-6
     -9927.68633209959    -6227.019739702043                   0.0                2.0e-6
   -10448.178951371683    -4850.646265386286                   0.0                2.0e-6
   -10618.376286831015    -3624.590333873333                   0.0                2.0e-6
   -10577.943413886791   -2660.9384780071346                   0.0                2.0e-6
   -10650.167786632579   -1576.4520909969842                   0.0                2.0e-6
   -10876.754981104374    -562.1389809949995                   0.0                2.0e-6
   -10937.926280229047     911.8101603707821                   0.0                2.0e-6
   -10799.938179523666    2008.3518199917228                   0.0                2.0e-6
   -10466.484184459057    2970.7710315661793                   0.0                2.0e-6
    -10161.62459545373    3987.9858535890894                   0.0                2.0e-6
    -9713.244676252883     4801.712759512126                   0.0                2.0e-6
    -8996.895153783793     5576.460725369204                   0.0                2.0e-6
    -8220.138492302063     6320.533678684081                   0.0                2.0e-6
    -7415.939576048978    7096.3206588346675                   0.0                2.0e-6
     -7100.72573674854     7334.700451119773                   0.0                2.0e-6
    -6210.374919822075     8019.177326777857                   0.0                2.0e-6
    -5894.147428715466     8264.525523034144                   0.0                2.0e-6
    -5467.537580127853     8730.322121959976                   0.0                2.0e-6
    -4708.581597668512     9132.249748397777                   0.0                2.0e-6
   -3656.1903075028818     9344.361003096448                   0.0                2.0e-6
   -2746.5941372095517     9410.669382677004                   0.0                2.0e-6
    -2024.323844955058     9468.537213747992                   0.0                2.0e-6
    -1707.576544957783     9495.294027077118                   0.0                2.0e-6
   -1163.9339850938384     9509.547094058229                   0.0                2.0e-6
    -695.3369090237051      9502.56470461893                   0.0                2.0e-6
   -325.66128151400324     9545.070888873764                   0.0                2.0e-6
    102.00372255884301     9570.399502867682                   0.0                2.0e-6
    1044.8584399380852     9383.723475616307                   0.0                2.0e-6
    1754.3519654173829     9151.072801262213                   0.0                2.0e-6
     2220.981454028241     8967.920971113861                   0.0                2.0e-6
    2609.7555087477394     8829.915033481226                   0.0                2.0e-6
    2690.8665748467274     8680.520400033469                   0.0                2.0e-6
    2802.7239730057904     8523.134236832473                   0.0                2.0e-6
    3131.3164635436783      8323.05202096626                   0.0                2.0e-6
     3492.589255848328     8157.197480612081                   0.0                2.0e-6
    4057.0498312839004     7892.827224628232                   0.0                2.0e-6
      4564.83442485467     7650.588200459392                   0.0                2.0e-6
       4926.6107744684     7474.048858045821                   0.0                2.0e-6
     5084.141898661824     7248.067807387812                   0.0                2.0e-6
     4959.796238320326     7089.191971986307                   0.0                2.0e-6
     4929.594227084395     6859.264148264624                   0.0                2.0e-6
     4951.693226236895     6716.654234319237                   0.0                2.0e-6
    5431.3958556063135     6313.754980936215                   0.0                2.0e-6
      5605.58179449536     6350.917870179824                   0.0                2.0e-6
     6137.494409183669     6108.022453228663                   0.0                2.0e-6
      6326.33568293445     6039.842188633456                   0.0                2.0e-6
     6441.535721704304    5669.5194952834945                   0.0                2.0e-6
     6068.801379107019     5583.147887786495                   0.0                2.0e-6
     5879.686238726457     5388.094460985738                   0.0                2.0e-6
     5880.579601260565     5342.599241900902                   0.0                2.0e-6
     6123.827589197239     5211.702201121088                   0.0                2.0e-6
     6750.491631880404     4900.207002469607                   0.0                2.0e-6
     6744.898940395364     5038.829678871578                   0.0                2.0e-6
     6986.983672395614     4843.908703914061                   0.0                2.0e-6
     6906.559797993376     4679.287811106713                   0.0                2.0e-6
     6523.943228713578     4598.067318194092                   0.0                2.0e-6
     6271.635678641244     4467.347825478161                   0.0                2.0e-6
     6313.333399850907     4465.705658732155                   0.0                2.0e-6
     6549.992391871844     4518.347045460213                   0.0                2.0e-6
     7035.383345245062     4254.782429623768                   0.0                2.0e-6
     7121.515959463531     4288.136305424946                   0.0                2.0e-6
     7111.383225560107     4276.040606964993                   0.0                2.0e-6
     7013.872460182465     4285.806646761934                   0.0                2.0e-6
     6699.360641299465     4237.821243166812                   0.0                2.0e-6
     6417.575539129944    4153.7699512890495                   0.0                2.0e-6
     6419.700082591581     4149.081419915257                   0.0                2.0e-6
     6702.370854363007      4230.33839048945                   0.0                2.0e-6
     7013.515150820599     4280.799995422413                   0.0                2.0e-6
     7109.859411822935    4271.1554475070725                   0.0                2.0e-6
     7118.582029402032     4288.749271286708                   0.0                2.0e-6
     7031.556168935919     4257.140517954233                   0.0                2.0e-6
     6545.357576539494     4521.570739703331                   0.0                2.0e-6
     6309.589176024864     4465.294518919123                   0.0                2.0e-6
      6271.42742579316     4458.643003215293                   0.0                2.0e-6
     6524.495331617031     4586.510252098615                   0.0                2.0e-6
     6905.300239181345     4670.039695786551                   0.0                2.0e-6
     6982.930686007181    4834.5746246472045                   0.0                2.0e-6
     6737.269656231269     5035.329379002339                   0.0                2.0e-6
     6744.514397250387     4900.061478215723                   0.0                2.0e-6
     6121.104203386793    5208.6311775791755                   0.0                2.0e-6
     5878.915707766719     5336.702267914574                   0.0                2.0e-6
      5880.03085394247     5375.437631483759                   0.0                2.0e-6
     6068.719025070755     5568.033291529473                   0.0                2.0e-6
     6441.225845972349     5655.112391007967                   0.0                2.0e-6
    6323.1968048063945      6028.53190632532                   0.0                2.0e-6
     6130.122765786602     6100.767005011733                   0.0                2.0e-6
     5604.213677641221     6350.031132135584                   0.0                2.0e-6
     5434.476008822673     6308.257973242726                   0.0                2.0e-6
     4955.128599528148     6707.784756302901                   0.0                2.0e-6
      4935.07763443731     6843.092993388176                   0.0                2.0e-6
     4966.053275143798     7071.237090819147                   0.0                2.0e-6
     5090.209657455737     7234.525702236974                   0.0                2.0e-6
     4928.912212011892      7465.39954627966                   0.0                2.0e-6
     4567.394907984539     7643.050014913623                   0.0                2.0e-6
    4063.7185175417717     7888.255656868089                   0.0                2.0e-6
    3503.5329946585753     8155.410427268066                   0.0                2.0e-6
     3143.622456320845      8314.29353916861                   0.0                2.0e-6
    2818.4387473085935     8508.922048992887                   0.0                2.0e-6
    2706.6098710251295     8666.531276963507                   0.0                2.0e-6
     2620.224626794045     8823.028408980417                   0.0                2.0e-6
     2228.517313747409     8963.895660525737                   0.0                2.0e-6
    1768.7893211873584     9150.179213186122                   0.0                2.0e-6
     1061.379265122832     9384.949256212309                   0.0                2.0e-6
    118.26934198315733     9570.397470045711                   0.0                2.0e-6
   -305.43287009004484      9539.94637394032                   0.0                2.0e-6
    -674.2742839527203     9501.695558303545                   0.0                2.0e-6
   -1145.2248136715684      9508.06775080994                   0.0                2.0e-6
   -1693.7939275333576     9492.354737559213                   0.0                2.0e-6
    -2009.822091587443     9470.547806790935                   0.0                2.0e-6
   -2730.0224068631705     9418.995635019995                   0.0                2.0e-6
   -3638.9240956716253      9354.54190816549                   0.0                2.0e-6
    -4691.176297949893     9136.948217766032                   0.0                2.0e-6
    -5449.262641240988     8731.375811380489                   0.0                2.0e-6
    -5874.720350955536      8271.83587448092                   0.0                2.0e-6
    -6191.007529082323     8027.972638358243                   0.0                2.0e-6
    -7086.725938052726     7338.149771762622                   0.0                2.0e-6
    -7401.952501967069     7098.936363294524                   0.0                2.0e-6
     -8203.54229743257     6330.037198772566                   0.0                2.0e-6
    -8980.477697956525     5590.361805910012                   0.0                2.0e-6
    -9695.945075998188     4810.495101115681                   0.0                2.0e-6
   -10143.538814783737     3997.739789779916                   0.0                2.0e-6
   -10447.991613406868    2990.6750133120686                   0.0                2.0e-6
   -10784.790077187852    2015.7953238500857                   0.0                2.0e-6
   -10920.968124406461     910.2359656288875                   0.0                2.0e-6
   -10853.100109642111    -550.5871595067154                   0.0                2.0e-6
   -10633.319466356568   -1552.2234053331629                   0.0                2.0e-6
   -10571.152832246074   -2638.3520510395015                   0.0                2.0e-6
   -10613.767458472512   -3602.5675344311276                   0.0                2.0e-6
   -10443.071820321766    -4821.378773305483                   0.0                2.0e-6
    -9914.894530292897    -6210.000835037624                   0.0                2.0e-6
    -8860.510504087368    -7777.404869738493                   0.0                2.0e-6
    -7456.505989318982    -9043.946402134243                   0.0                2.0e-6
    -6133.645041743147    -9697.485280639827                   0.0                2.0e-6
    -4717.577125330844   -10109.146565012148                   0.0                2.0e-6
   -3860.8365931338662   -10499.761379874406                   0.0                2.0e-6
   -2605.8809000537603   -11203.132730653166                   0.0                2.0e-6
   -1203.5614079151037   -11828.268800975377                   0.0                2.0e-6
      624.049301452689   -12201.567368791804                   0.0                2.0e-6
     2943.920013464726   -11972.037151529072                   0.0                2.0e-6
    5110.8072960680975    -11078.41973186243                   0.0                2.0e-6
     6577.741327914667   -10055.832494236116                   0.0                2.0e-6
       7978.4652075292    -8901.769947161973                   0.0                2.0e-6
     9244.092989385184    -7577.806223997098                   0.0                2.0e-6
    10191.957801215427    -6196.204391510996                   0.0                2.0e-6
     11013.02636148036    -4321.662648492124                   0.0                2.0e-6
    11617.185272401779    -2061.797594941402                   0.0                2.0e-6
    12074.319215810956   -268.24629363666673                   0.0                2.0e-6
    12408.585059259303    1585.2541710187306                   0.0                2.0e-6
    12118.651511047461     4072.256694775519                   0.0                2.0e-6
    10893.668387847134     6749.270503969553                   0.0                2.0e-6
     8867.514377141384     9068.085545452752                   0.0                2.0e-6
      6667.94663584479     10386.97286291004                   0.0                2.0e-6
     4686.189291699716    10932.234379223117                   0.0                2.0e-6
    2689.3469462106686    11372.836467202518                   0.0                2.0e-6
     346.3313846138155    11823.891136094735                   0.0                2.0e-6
   -2180.3542944521605     11951.17679081806                   0.0                2.0e-6
    -4454.532121900256    11660.157927983386                   0.0                2.0e-6
    -7113.608417989487    10492.856225937094                   0.0                2.0e-6
     -9385.92297700504     8611.154631644591                   0.0                2.0e-6
   -11319.662860728498     5699.434376073918                   0.0                2.0e-6
   -12267.349000087943    2975.4287732363714                   0.0                2.0e-6
   -12646.956646848634    -363.0754468475431                   0.0                2.0e-6
   -11991.685667352871    -3294.154302536701                   0.0                2.0e-6
   -10688.996362905358    -5440.861136597246                   0.0                2.0e-6
    -8621.793370840234    -7476.451801220762                   0.0                2.0e-6
    -6577.178751529633    -9198.924377676625                   0.0                2.0e-6
    -4330.214057321575   -10991.557947779043                   0.0                2.0e-6
   -1878.2585031518852   -12242.083236554861                   0.0                2.0e-6
    1115.2450857666379   -12714.058343254352                   0.0                2.0e-6
     4782.254143109085   -11901.181414133873                   0.0                2.0e-6
     8225.564191437617    -9448.807467969278                   0.0                2.0e-6
    10573.784960962346    -6131.251694932429                   0.0                2.0e-6
    11696.751769872793    -3719.402321717728                   0.0                2.0e-6
     12223.60760963354     -134.901771159288                   0.0                2.0e-6
    11379.309955032359     3300.704338919798                   0.0                2.0e-6
     9685.456401413941     5747.397276425009                   0.0                2.0e-6
     7297.038032715157     7857.661233884236                   0.0                2.0e-6
     5072.492769655442     9613.669210768376                   0.0                2.0e-6
     2215.537600020626    11172.804128231986                   0.0                2.0e-6
    -926.2162675688056    11782.781412237877                   0.0                2.0e-6
    -3656.037954689616    11531.386773002685                   0.0                2.0e-6
    -7343.851151494174      9803.54719551322                   0.0                2.0e-6
    -11098.72107091522     5660.257072783371                   0.0                2.0e-6
   -12371.566629923575     950.1693914254183                   0.0                2.0e-6
   -12021.175058734652   -1764.0281439644496                   0.0                2.0e-6
    -9765.387703087827    -5384.110400136745                   0.0                2.0e-6
    -6906.941535318154    -7590.747137913848                   0.0                2.0e-6
    -4411.964001223525      -8753.5184343381                   0.0                2.0e-6
    -1701.820786447916    -9753.157190384898                   0.0                2.0e-6
    1357.1075565454655   -10509.672964412282                   0.0                2.0e-6
     4723.392511324862    -9830.862696961087                   0.0                2.0e-6
      7298.92221631845    -7825.125788830551                   0.0                2.0e-6
     9367.637286571493    -4986.958745728692                   0.0                2.0e-6
    10862.025817200178   -1379.3075044729082                   0.0                2.0e-6
    11254.793093407618     3389.243046231946                   0.0                2.0e-6
     9241.925194346017     7873.313891898956                   0.0                2.0e-6
     5921.730306607791      9834.15940290506                   0.0                2.0e-6
    1667.0921662900766    10152.048464789308                   0.0                2.0e-6
   -2481.0265472262713     9062.492891009002                   0.0                2.0e-6
    -5418.594972001026     7768.610152009314                   0.0                2.0e-6
    -7476.466826540877     6300.441050090613                   0.0                2.0e-6
    -8851.157661918573    3174.6409106988526                   0.0                2.0e-6
     -8749.42806675744    258.21304794361004                   0.0                2.0e-6
      -8054.0956788521   -2156.1860812166083                   0.0                2.0e-6
    -7241.215900130108     -5178.76970966624                   0.0                2.0e-6
    -5534.038179309021    -8625.838109554632                   0.0                2.0e-6
    -2153.326656538728   -11129.553689689945                   0.0                2.0e-6
     2242.536543890176   -11009.178420167445                   0.0                2.0e-6
      6999.19620730676    -7655.234254309068                   0.0                2.0e-6
      9104.41294837933    -3446.238971139773                   0.0                2.0e-6
     9445.508525797453     -472.127892214253                   0.0                2.0e-6
     8814.535551730969    3025.5949823336205                   0.0                2.0e-6
     7149.726863899137     5423.009212606762                   0.0                2.0e-6
     4228.321079722652    6917.3469454277165                   0.0                2.0e-6
     939.8577063053483        7729.815775796                   0.0                2.0e-6
   -1892.6708213630661     7896.018104415046                   0.0                2.0e-6
    -4581.557273358843     7286.854293615763                   0.0                2.0e-6
    -6761.835955686287     5486.236980215063                   0.0                2.0e-6
    -7930.566712489789     2405.122670647116                   0.0                2.0e-6
    -8119.901942488991   -1062.0573993379462                   0.0                2.0e-6
    -7540.245359195311    -4635.353580370209                   0.0                2.0e-6
    -5759.726791918162   -7880.0783649994155                   0.0                2.0e-6
    -2247.046833744848    -9782.306462373974                   0.0                2.0e-6
     2496.041391976753    -9020.827540495078                   0.0                2.0e-6
     6023.824164583497    -6315.462809207405                   0.0                2.0e-6
    7679.0185157401065   -2982.1035278862446                   0.0                2.0e-6
     7966.085662896174   -448.70801665988273                   0.0                2.0e-6
     7642.059029020504     2201.655672097779                   0.0                2.0e-6
     6043.704665107782     4989.917141685225                   0.0                2.0e-6
    3777.9200245890206    6429.1317592244095                   0.0                2.0e-6
     440.4185146084108     7677.605719554801                   0.0                2.0e-6
   -2815.3432117633315     7522.977677077974                   0.0                2.0e-6
    -5348.703271132967     6137.705242018102                   0.0                2.0e-6
    -7003.044522410254     3676.684248702776                   0.0                2.0e-6
    -7681.342553293703    473.99648897126235                   0.0                2.0e-6
    -7343.571604130957   -2983.6574956099576                   0.0                2.0e-6
    -5679.113279870856    -6268.709656720048                   0.0                2.0e-6
   -2891.6082283644128    -8213.076819522825                   0.0                2.0e-6
     535.5071054935693     -8364.42558341697                   0.0                2.0e-6
     4140.037114528694    -6735.074249798998                   0.0                2.0e-6
     6641.451426061778   -4595.8799290777915                   0.0                2.0e-6
     8140.625465242863   -1443.2578352277533                   0.0                2.0e-6
     7676.990377154849    2254.9605661811333                   0.0                2.0e-6
      6704.88434902081     4710.482368287608                   0.0                2.0e-6
      3299.63506292047     6953.126999094945                   0.0                2.0e-6
     729.8348901423458     7458.251449076247                   0.0                2.0e-6
    -3004.137004375245    7095.9381422552415                   0.0                2.0e-6
     -5852.17193630209    5450.3547169122185                   0.0                2.0e-6
    -7227.654426129279     2846.463678397277                   0.0                2.0e-6
    -7288.173970285323   -117.89433647892498                   0.0                2.0e-6
    -6571.612560016239     -3138.26991687449                   0.0                2.0e-6
    -4874.428852263476    -6140.458705089885                   0.0                2.0e-6
   -2040.8323578548934    -8074.639085849157                   0.0                2.0e-6
     1326.432192746257    -8186.289747878895                   0.0                2.0e-6
     4508.610901115334    -6572.635408151729                   0.0                2.0e-6
     6980.253548387088    -4125.643530473622                   0.0                2.0e-6
     8676.781169547196    -589.2005634079118                   0.0                2.0e-6
     8237.985223785712    3833.0154584966103                   0.0                2.0e-6
    5662.0931351899635     6990.082176735681                   0.0                2.0e-6
    2074.7202807580866     7792.048751885052                   0.0                2.0e-6
   -1946.6519824958386      7596.18697587689                   0.0                2.0e-6
    -4684.686941330409     6183.093830625874                   0.0                2.0e-6
    -7031.383080461309     4194.379700679501                   0.0                2.0e-6
     -8347.53161547237     877.5548062783074                   0.0                2.0e-6
    -7420.126722581695   -3009.4734082167424                   0.0                2.0e-6
    -5570.292801543576    -5426.267987006745                   0.0                2.0e-6
    -2542.321856873499        -7649.68881914                   0.0                2.0e-6
     959.8896294848003    -8489.496382642186                   0.0                2.0e-6
     4384.459468214262    -7500.957610951534                   0.0                2.0e-6
     7016.708538833732     -4776.97321709548                   0.0                2.0e-6
     8465.828403930389   -1238.9078895220714                   0.0                2.0e-6
     8594.809742944164    2998.4812123050983                   0.0                2.0e-6
     6668.950836383114     7076.105178925585                   0.0                2.0e-6
     2888.860652320444     9409.698081093846                   0.0                2.0e-6
   -1975.5583215023316     9163.378160357974                   0.0                2.0e-6
    -5718.023036075559     7113.806796770801                   0.0                2.0e-6
    -8461.809749816972    3672.6424219450564                   0.0                2.0e-6
    -9447.157328246127    -553.9132828205935                   0.0                2.0e-6
     -8488.21480461599    -4105.486870041726                   0.0                2.0e-6
    -5042.649380787131    -7521.182193190376                   0.0                2.0e-6
   -1474.4559352369422     -8794.01286602025                   0.0                2.0e-6
     2626.162870425424    -8798.778729449376                   0.0                2.0e-6
     6906.367457937626     -6882.19645416359                   0.0                2.0e-6
      9210.14217808633   -3561.0416716952286                   0.0                2.0e-6
     9655.990160901538    1050.1354517537727                   0.0                2.0e-6
    7945.4217482816475      5590.86255152553                   0.0                2.0e-6
     4498.340421426526     9142.655114825451                   0.0                2.0e-6
     44.85487033726368    10730.821978634494                   0.0                2.0e-6
    -4890.371170852778     9725.402872385786                   0.0                2.0e-6
    -8872.508326385476     6015.398654621637                   0.0                2.0e-6
   -10702.567161496721     629.9057609868987                   0.0                2.0e-6
   -10016.171800312577    -4779.990032635045                   0.0                2.0e-6
    -7045.856386667422    -9033.244072332498                   0.0                2.0e-6
    -1886.547992861519    -11175.72722526791                   0.0                2.0e-6
    3656.8866624818374   -10320.613483491168                   0.0                2.0e-6
     8428.145204502875    -6895.743475743534                   0.0                2.0e-6
    11178.276778105253   -2296.4467064241835                   0.0                2.0e-6
    11625.307984007577     2911.999750926854                   0.0                2.0e-6
     8781.784065366992     8158.144361064946                   0.0                2.0e-6
    2502.1427310455606    11265.164911986973                   0.0                2.0e-6
   -3758.0810999184732     10876.55682294465                   0.0                2.0e-6
    -8253.051362888456      8784.38978834412                   0.0                2.0e-6
   -11795.107782657082     4420.164713664211                   0.0                2.0e-6
   -12265.468139793074    -2793.360446542001                   0.0                2.0e-6
    -8051.861923598466    -9372.985268172424                   0.0                2.0e-6
   -2613.7852229031255   -12248.305998773456                   0.0                2.0e-6
     2651.042349173597   -12954.854799909885                   0.0                2.0e-6
     9509.448027927583    -10010.93843916522                   0.0                2.0e-6
    13474.156564087793   -1723.5242657457775                   0.0                2.0e-6
    11884.145652621615     5839.550885941637                   0.0                2.0e-6
     8360.711083527201      10559.7706108041                   0.0                2.0e-6
    2438.3223323116026    14004.877157820305                   0.0                2.0e-6
    -6644.484751240913    12818.751255278577                   0.0                2.0e-6
   -12924.069950941463     5440.454265104016                   0.0                2.0e-6
   -13749.815637227839   -1364.2394685219865                   0.0                2.0e-6
   -12066.032274887415    -7544.194764090837                   0.0                2.0e-6
    -5591.931236872889   -13714.894440358266                   0.0                2.0e-6
     5004.501030863286   -13827.685323364884                   0.0                2.0e-6
    11309.438144455478       -8650.880438959                   0.0                2.0e-6
    13976.456675621173   -2529.8653716113477                   0.0                2.0e-6
    13481.818572210213     6142.620640840069                   0.0                2.0e-6
     6319.000386987239    13765.140394244429                   0.0                2.0e-6
   -3106.3957506321867    14555.500688299708                   0.0                2.0e-6
   -10066.834828342704    10609.960228511038                   0.0                2.0e-6
   -14647.172065555824      3271.42935401376                   0.0                2.0e-6
   -13870.684898922555    -7190.800401957054                   0.0                2.0e-6
    -5961.059704309566   -14452.380460987213                   0.0                2.0e-6
    3508.6215559985285    -14790.14662176356                   0.0                2.0e-6
    11364.825278091903    -9981.143221435197                   0.0                2.0e-6
    15506.514321474227    -443.0971795149513                   0.0                2.0e-6
    11844.803824001328    10039.729584982297                   0.0                2.0e-6
     2902.540363097948     14707.48954167447                   0.0                2.0e-6
    -6288.085596233379    13071.261104668558                   0.0                2.0e-6
   -13242.766592968545      6037.16459576226                   0.0                2.0e-6
    -13966.44611634337   -4273.8174183643405                   0.0                2.0e-6
    -7806.070782465409   -12002.207769000008                   0.0                2.0e-6
     1445.228569740853     -13929.5809891303                   0.0                2.0e-6
    10296.518364637592    -9565.858509644682                   0.0                2.0e-6
    14187.112641225978   -152.91637238104164                   0.0                2.0e-6
    10447.808823307872     9380.835903771776                   0.0                2.0e-6
    1364.7223349326098    13601.298255485346                   0.0                2.0e-6
    -8034.124930366852    10712.336034747346                   0.0                2.0e-6
   -13004.372428736371     2298.201887615062                   0.0                2.0e-6
   -10748.749205348944    -7120.620318634065                   0.0                2.0e-6
    -2783.174277959807   -12171.973523131071                   0.0                2.0e-6
      6077.05157159284   -10527.345043936186                   0.0                2.0e-6
    11415.599115915591   -3440.3472723755067                   0.0                2.0e-6
    10352.715212694507       5523.3545838878                   0.0                2.0e-6
     3405.367162839232    11029.180779877639                   0.0                2.0e-6
    -5105.169253390686    10018.908999097024                   0.0                2.0e-6
   -10389.378191254129    3310.3197747278628                   0.0                2.0e-6
    -9353.686121181228     -5044.98809965363                   0.0                2.0e-6
    -2876.027504405843    -9964.107363026118                   0.0                2.0e-6
     4858.578112835343    -8707.716015610686                   0.0                2.0e-6
     9170.549200422747    -2448.950402614409                   0.0                2.0e-6
     7779.046759371046     4747.245755167717                   0.0                2.0e-6
    2072.6701789551876     8613.187641887567                   0.0                2.0e-6
    -4381.603227380719     7354.972189242906                   0.0                2.0e-6
    -8052.227660740696    1753.2270108225616                   0.0                2.0e-6
     -6572.20282079334    -4529.657954912059                   0.0                2.0e-6
   -1440.3410353015038    -7707.783004755013                   0.0                2.0e-6
     4422.422293147348    -6169.872694830825                   0.0                2.0e-6
     7250.086920475341    -905.5844708101891                   0.0                2.0e-6
    5443.7584397733945     4585.806521343382                   0.0                2.0e-6
     395.5801349515556     6913.643424470688                   0.0                2.0e-6
    -4516.159576210516     4891.376511491804                   0.0                2.0e-6
    -6356.918445287396     59.67108195679265                   0.0                2.0e-6
    -4090.245622161391    -4625.229498418177                   0.0                2.0e-6
     415.9247703287221    -6002.812923141175                   0.0                2.0e-6
     4342.268631897612   -3880.8007843978685                   0.0                2.0e-6
     5543.656371701108     802.8453159089314                   0.0                2.0e-6
    2926.8766530211096     4568.131432023596                   0.0                2.0e-6
     -913.218758460617     5282.454604728545                   0.0                2.0e-6
    -4422.131742315122    2979.2896660357833                   0.0                2.0e-6
    -4854.430092463937   -1913.5350286598523                   0.0                2.0e-6
   -1639.6800356242875    -4609.923947325231                   0.0                2.0e-6
    1629.0358002090084    -4321.605753624415                   0.0                2.0e-6
     4173.832095667857   -1385.2061056756993                   0.0                2.0e-6
     3675.413781023842    2408.7952031999594                   0.0                2.0e-6
     881.0559404586412     4164.020296821352                   0.0                2.0e-6
    -2319.417710712326    3275.0346129475915                   0.0                2.0e-6
   -3702.7633478321254    13.656290637898177                   0.0                2.0e-6
    -2490.987457285217   -2724.6781032899803                   0.0                2.0e-6
    238.05267065170412    -3177.844830092775                   0.0                2.0e-6
     2195.589719237872   -1841.5815443352988                   0.0                2.0e-6
    2549.5963015753246     620.2054757975488                   0.0                2.0e-6
    1810.4006261574743    2208.1064446297632                   0.0                2.0e-6
   -342.99491123982233    1742.5546072976508                   0.0                2.0e-6
   -1907.2854662808472    1518.1590625596598                   0.0                2.0e-6
   -2097.2373103574396     72.90271543779191                   0.0                2.0e-6
    -1829.077641798498   -1814.1539907871236                   0.0                2.0e-6
     815.4649793249323   -2876.1617628361155                   0.0                2.0e-6
    2091.2997170868002    -672.9510998536119                   0.0                2.0e-6
    2003.2728517404628     927.4951677006375                   0.0                2.0e-6
       929.17982304299    2034.5219848913398                   0.0                2.0e-6
   -1570.3463301659883     929.0834133858783                   0.0                2.0e-6
   -1211.9224833078024    1239.8473042711885                   0.0                2.0e-6
   -1921.9768989788486     -1043.94638110099                   0.0                2.0e-6
    -330.7941767472927    -2092.454769201981                   0.0                2.0e-6
    1380.1447015852916   -1005.8718216372779                   0.0                2.0e-6
    1680.4512627301895   -40.375470539132685                   0.0                2.0e-6
    1352.9613971844126     660.9155821932833                   0.0                2.0e-6
    -295.4850037939227     2202.844336996243                   0.0                2.0e-6
   -1742.0119627447757     596.8380174874935                   0.0                2.0e-6
   -1534.4762301262012    -371.3149758151297                   0.0                2.0e-6
    -822.6654405191462   -1407.1486402996895                   0.0                2.0e-6
    1677.7729767786277   -1518.5994161734718                   0.0                2.0e-6
     1576.055445741334    291.99495993112987                   0.0                2.0e-6
     986.5632010935433     845.9920893479014                   0.0                2.0e-6
   -1329.7069550154408     1139.475210737356                   0.0                2.0e-6
   -1483.8723924644466     589.8641582513455                   0.0                2.0e-6
    -84.13703393125002   -1064.7456742849256                   0.0                2.0e-6
    -43.42852936303571    -686.8273003985806                   0.0                2.0e-6
     2269.736476695433   -254.42354327114893                   0.0                2.0e-6
   -1321.5288211116074     742.2662154115546                   0.0                2.0e-6
