# Supplementary material for: Single spin exact gradients for the optimization of complex pulses and pulse sequences
Source: J Biomol NMR. 2026 Feb 17;80(1):6. doi: 10.1007/s10858-025-00486-7 (PMC12913341; doi:10.1007/s10858-025-00486-7)
Supplement: Supplementary file 1 — (zip 804 KB) [file 10858_2025_486_MOESM1_ESM.zip › SUPPINFO/01_XACT_examplepulseshapes/19F_120kHz_XYZT/BIBOP_BW120_RF10_pm10_1400u_ppp.xyzt]

# File Format xyzt (x-rf-component, y-rf-component, z-component, time)
# ----------------------------------------------
# Pulse optimized using PulseOptimizer
# Optimization Date:   2024-08-21T11:11:11.831
# No. iterations   :   5000
# using            :   L-BFGS
# converged        :   false
# computation time :   43384.5124213 [s]
# max. amplitude   :   10000.000000000002  [Hz]
# sqrt rf-power    :   10000.0  [Hz]
# rf-energy        :   140000.0  [Hz]
# pulse length     :   1400.0  [µs]
# cost             :   0.008976136129757891
# tr. efficiency   :   0.9955119319351191
# ----------------------------------------------
   -2570.2985180530613     9664.034640257361                   0.0                2.0e-6
     9932.020191158119   -1164.0339008926876                   0.0                2.0e-6
     7127.656307582023    -7014.022780187287                   0.0                2.0e-6
    31.220581876454364    -9999.951263644603                   0.0                2.0e-6
     -7699.77401392313    -6380.711569606802                   0.0                2.0e-6
    -9997.686282937128    215.10227328131595                   0.0                2.0e-6
    -7966.592774509379     6044.286522422224                   0.0                2.0e-6
   -2429.6918344863834     9700.340075967966                   0.0                2.0e-6
     4850.482451797811     8744.873926181068                   0.0                2.0e-6
     9560.763804136299    2931.1764671403157                   0.0                2.0e-6
     8848.120018991107    -4659.481959352222                   0.0                2.0e-6
     2550.618822269581     -9669.24731421656                   0.0                2.0e-6
    -5421.101491341828     -8403.07435529232                   0.0                2.0e-6
    -9747.932096188639   -2231.1028322547913                   0.0                2.0e-6
    -8764.906560626556     4814.188714984651                   0.0                2.0e-6
   -3551.0985659570665     9348.245769921632                   0.0                2.0e-6
    3175.8529732536313     9482.297078887375                   0.0                2.0e-6
       8305.6972706133     5569.146509917547                   0.0                2.0e-6
      9998.53777668904   -171.00388335416773                   0.0                2.0e-6
      8380.40434423897    -5456.081288531227                   0.0                2.0e-6
     4595.950795285353    -8881.285733907896                   0.0                2.0e-6
   -111.23784413323548      -9999.3812879614                   0.0                2.0e-6
    -4749.533910052472     -8800.10952416285                   0.0                2.0e-6
    -8352.111077993157     -5499.29454938213                   0.0                2.0e-6
    -9973.722244386776    -724.4753907652231                   0.0                2.0e-6
    -8960.885346305797     4438.753632537182                   0.0                2.0e-6
    -5190.001308445132     8547.741597541295                   0.0                2.0e-6
     786.5327150789115     9969.020327399809                   0.0                2.0e-6
     7135.135223504505     7006.414585385689                   0.0                2.0e-6
      9926.47339494881    -1210.423867648609                   0.0                2.0e-6
    2033.3193160394069    -9791.098639020089                   0.0                2.0e-6
    -9320.776048286196   -3622.5866252850847                   0.0                2.0e-6
     -8048.77826981355     5934.405476825559                   0.0                2.0e-6
   -2103.7084215976092     9776.216593186717                   0.0                2.0e-6
    3431.3967695923793     9392.843882958503                   0.0                2.0e-6
     7345.718291766465     6785.309335469354                   0.0                2.0e-6
     9489.192410901682    3155.1905471597006                   0.0                2.0e-6
     9975.484754970445    -699.7884704339247                   0.0                2.0e-6
      8952.34622301992   -4455.9507518801165                   0.0                2.0e-6
     6284.332926692159    -7778.634820229881                   0.0                2.0e-6
     1173.110448168038    -9930.952213982251                   0.0                2.0e-6
    -7186.239581713101    -6953.988831902156                   0.0                2.0e-6
     8530.445336658688    -5218.381200935597                   0.0                2.0e-6
    -5864.241108641257    -8100.041741850591                   0.0                2.0e-6
    -5975.259246518292    -8018.495927348074                   0.0                2.0e-6
    -8369.047100205538    -5473.486150027353                   0.0                2.0e-6
     -9765.78012666271    -2151.636241951612                   0.0                2.0e-6
    -9878.723085907895    1552.6848334257595                   0.0                2.0e-6
    -8547.900958900282     5189.738837054485                   0.0                2.0e-6
    -5634.421149365132     8261.555441415794                   0.0                2.0e-6
   -1080.7262832330373     9941.430012866827                   0.0                2.0e-6
     4747.991129012148     8800.942008604645                   0.0                2.0e-6
     9464.634652034456    3228.1094937298226                   0.0                2.0e-6
     7746.695234859653    -6323.662936795631                   0.0                2.0e-6
    -6273.739662482937    -7787.181174686286                   0.0                2.0e-6
    -7963.739624914044       6048.0452368161                   0.0                2.0e-6
    -599.5733633625738     9982.009406023724                   0.0                2.0e-6
     5428.275736945308      8398.44167233963                   0.0                2.0e-6
     8873.008850128504     4611.910010564087                   0.0                2.0e-6
      9997.44382441425    226.09064041084218                   0.0                2.0e-6
     9134.463786344582    -4069.591052668484                   0.0                2.0e-6
     6355.892529400211    -7720.273968889614                   0.0                2.0e-6
    1842.6224054265595    -9828.771167903953                   0.0                2.0e-6
   -3487.2694760399995    -9372.243680222988                   0.0                2.0e-6
    -7781.507161196461    -6280.775931383653                   0.0                2.0e-6
    -9837.963431217662   -1792.8958491847768                   0.0                2.0e-6
    -9601.666202819984    2794.2809682679463                   0.0                2.0e-6
    -7290.735899702161     6844.353149918124                   0.0                2.0e-6
    -3051.296183245529     9523.108295200222                   0.0                2.0e-6
     2730.743983778811      9619.92917307897                   0.0                2.0e-6
     7831.297861144612    6218.5829422812885                   0.0                2.0e-6
     9997.289109730104    232.83139064968992                   0.0                2.0e-6
      8457.99543638623    -5335.008265979508                   0.0                2.0e-6
    3403.6546114613257     -9402.93227062059                   0.0                2.0e-6
    -4603.017396448546     -8877.62529328604                   0.0                2.0e-6
    -8365.675119808378    -5478.638497822164                   0.0                2.0e-6
   -1991.2588706082063     9799.739185826536                   0.0                2.0e-6
    3158.8378154806014    -9487.978902563482                   0.0                2.0e-6
    -9896.620382929363   -1434.1914084901941                   0.0                2.0e-6
    -5784.768643192494     8156.987908826203                   0.0                2.0e-6
     2510.910335183166     9679.634770417237                   0.0                2.0e-6
     8723.873641373359     4888.151868482723                   0.0                2.0e-6
     9826.370133799004   -1855.3840555483198                   0.0                2.0e-6
     7060.536409284532    -7081.583552650317                   0.0                2.0e-6
    2009.7804844741765     -9795.95745214457                   0.0                2.0e-6
   -3892.2797808282835    -9211.414555200266                   0.0                2.0e-6
    -8520.067495245135     -5235.30800206323                   0.0                2.0e-6
    -9995.799983766396    289.79766137035097                   0.0                2.0e-6
    -8588.235106998849     5122.715856546452                   0.0                2.0e-6
    -5341.043266436439     8454.185757721081                   0.0                2.0e-6
   -1089.8100237680517     9940.438325953975                   0.0                2.0e-6
     3392.226837291548     9407.061022676477                   0.0                2.0e-6
    7159.8317733148915     6981.175329257283                   0.0                2.0e-6
      9450.67990100005     3268.738198270651                   0.0                2.0e-6
     9936.354359268167   -1126.4377688325612                   0.0                2.0e-6
     8276.350352540594    -5612.666464524788                   0.0                2.0e-6
     2710.268733385007    -9625.717811822431                   0.0                2.0e-6
    -5526.664993225112    -8334.025081115371                   0.0                2.0e-6
     2522.055620259928    -9676.736818179737                   0.0                2.0e-6
    -9927.971120723867   -1198.0773873472745                   0.0                2.0e-6
    -7840.194052829118    -6207.363145006335                   0.0                2.0e-6
    -9999.112264529842    133.24384161721625                   0.0                2.0e-6
    -8905.906862351543      4548.05705319532                   0.0                2.0e-6
    -6688.910457517832     7433.604569205212                   0.0                2.0e-6
   -3645.2872034504185      9311.92145608846                   0.0                2.0e-6
    142.35010222010882     9998.986771088255                   0.0                2.0e-6
     4323.694088952552      9016.96564400446                   0.0                2.0e-6
     7818.659122885927     6234.466257837366                   0.0                2.0e-6
      9719.62256301135    2351.3692250688114                   0.0                2.0e-6
     9861.592976047783     -1658.00602374208                   0.0                2.0e-6
     8520.748944629115    -5234.198832925803                   0.0                2.0e-6
     5578.170511102616     -8299.63937463943                   0.0                2.0e-6
    -81.57710802110289    -9999.667253236325                   0.0                2.0e-6
       -9306.141112344    -3660.018797375335                   0.0                2.0e-6
    -3958.614801958801     9183.102354308847                   0.0                2.0e-6
     8716.271167619805     4901.695312085368                   0.0                2.0e-6
     9714.520675177519    -2372.359174229008                   0.0                2.0e-6
     7744.621743090198     -6326.20218270445                   0.0                2.0e-6
     4989.786915279958    -8666.142540952169                   0.0                2.0e-6
    1644.4210094207695    -9863.867372576315                   0.0                2.0e-6
   -2079.4473236884037    -9781.405769520306                   0.0                2.0e-6
    -5589.076728081351    -8292.298916924032                   0.0                2.0e-6
    -8166.294605742302    -5771.623031022052                   0.0                2.0e-6
     -9557.05206162886   -2943.2560016613506                   0.0                2.0e-6
    -9997.664736480223   -216.10140429860584                   0.0                2.0e-6
    -9867.294129109021    1623.7322961777397                   0.0                2.0e-6
    -7390.484020695279    6736.5232828104845                   0.0                2.0e-6
    -9997.933058618806      203.309014500599                   0.0                2.0e-6
   -5890.5124856043785      8080.95679093379                   0.0                2.0e-6
   -5700.2628279053415     8216.264582692102                   0.0                2.0e-6
    -4381.416218614016     8989.059568123133                   0.0                2.0e-6
    -3018.758066537493     9533.472595844329                   0.0                2.0e-6
    -940.3186002570831      9955.69188605245                   0.0                2.0e-6
    2121.8701882212486      9772.29077055825                   0.0                2.0e-6
     6600.703386110832     7512.037993020602                   0.0                2.0e-6
     9984.588211217768     554.9759025499789                   0.0                2.0e-6
     2715.467080086458    -9624.252622254193                   0.0                2.0e-6
   -1741.4324770483784     9847.203304892264                   0.0                2.0e-6
     8720.282744438373     4894.555021352845                   0.0                2.0e-6
      9795.31020695496   -2012.9326738676468                   0.0                2.0e-6
     6265.388235325824    -7793.902120288703                   0.0                2.0e-6
    -4480.979827807714    -8939.844505514642                   0.0                2.0e-6
    3347.1246994321687      9423.20307785262                   0.0                2.0e-6
      9991.39076157507    414.86220545179924                   0.0                2.0e-6
     9637.195980157301    -2669.167218448476                   0.0                2.0e-6
     8568.303718373449    -5155.984036991169                   0.0                2.0e-6
     7149.844341919917    -6991.403713583972                   0.0                2.0e-6
     4907.931690137799    -8712.761130947016                   0.0                2.0e-6
    1697.0881471926189     -9854.94250722237                   0.0                2.0e-6
   -2602.2358972200323    -9655.483847804804                   0.0                2.0e-6
    -7328.907865303159    -6803.463052144656                   0.0                2.0e-6
    -9909.862029488977   -1339.6397114495446                   0.0                2.0e-6
     -9244.31711435137     3813.476247377234                   0.0                2.0e-6
    -7002.003535380911     7139.464019834628                   0.0                2.0e-6
    -4263.785427899954     9045.448237916571                   0.0                2.0e-6
   -1254.4682821923861      9921.00344365293                   0.0                2.0e-6
    2911.2714717472786      9566.84370196307                   0.0                2.0e-6
     8851.265926679089     4653.503142279994                   0.0                2.0e-6
     6411.349127589398    -7674.281879378595                   0.0                2.0e-6
    2177.6175460965387     -9760.01956058145                   0.0                2.0e-6
    3675.4074414491633    -9300.074200743784                   0.0                2.0e-6
     -9255.12297636627     3787.175556049275                   0.0                2.0e-6
    -8374.129138164537    -5465.707747158064                   0.0                2.0e-6
   -1843.1299480994214    -9828.676004143133                   0.0                2.0e-6
    -4612.797031804563     -8872.54774815977                   0.0                2.0e-6
    -6992.901496478609    -7148.379442960986                   0.0                2.0e-6
    -8857.545599642364    -4641.539179006915                   0.0                2.0e-6
    -9881.467110047532   -1535.1246701974706                   0.0                2.0e-6
     -9773.86979938943    2114.5848634148592                   0.0                2.0e-6
    -8059.870540620444     5919.331623455364                   0.0                2.0e-6
    -4671.110390679902     8841.986638650968                   0.0                2.0e-6
     -518.836085702366         9986.53138563                   0.0                2.0e-6
     3240.280515968781     9460.474733216779                   0.0                2.0e-6
     6086.724182452955     7934.216327195925                   0.0                2.0e-6
     8023.051394350517    5969.1411713587595                   0.0                2.0e-6
     9233.412521002085    3839.8037992847912                   0.0                2.0e-6
     9928.653954630652     1192.405404716501                   0.0                2.0e-6
      9686.53015626522   -2484.1766305487417                   0.0                2.0e-6
    -7015.435470876347     7126.265863267379                   0.0                2.0e-6
     9749.910574728872     2222.440951924279                   0.0                2.0e-6
     -8931.90418502553     4496.786366898412                   0.0                2.0e-6
    3518.7384136259566     9360.474345698143                   0.0                2.0e-6
     8909.497833129462     4541.018427782628                   0.0                2.0e-6
      9786.55031383753     2055.099256660501                   0.0                2.0e-6
     9978.974231249791    -648.1306134203529                   0.0                2.0e-6
     5068.729575823365    -8620.207682368999                   0.0                2.0e-6
    -6539.658718094755   -7565.2405018510335                   0.0                2.0e-6
    -8074.494863844159    -5899.367143495504                   0.0                2.0e-6
     -9132.42497326234    4074.1642219888936                   0.0                2.0e-6
     8952.874373792556   -4454.8894988639795                   0.0                2.0e-6
    -1402.659944679404    -9901.138574911069                   0.0                2.0e-6
     -9586.40752946893   -2846.1887988925487                   0.0                2.0e-6
    -6508.949042366682     7591.678494501321                   0.0                2.0e-6
    -9815.974557579373    -1909.618675273793                   0.0                2.0e-6
     6505.450070906036    -7594.677042175569                   0.0                2.0e-6
     591.2911268945749     9982.503433671123                   0.0                2.0e-6
     9948.721452688356    1011.4056836000418                   0.0                2.0e-6
     8596.028081168184   -5109.6282866533475                   0.0                2.0e-6
     6982.559064681079    -7158.482304807361                   0.0                2.0e-6
     5182.912623161743     -8552.04167089185                   0.0                2.0e-6
    3116.6140299013177    -9501.932276575237                   0.0                2.0e-6
    1000.9005104769784    -9949.783825195747                   0.0                2.0e-6
    -1301.570429672185     -9914.93390883686                   0.0                2.0e-6
   -3888.8916878838418    -9212.845458375385                   0.0                2.0e-6
     -6728.88473048993     -7397.43944103495                   0.0                2.0e-6
     -9259.59042495413    -3776.239553060396                   0.0                2.0e-6
     -9943.26687310714    1063.6935132687977                   0.0                2.0e-6
    -8754.260184992598       4833.5213471602                   0.0                2.0e-6
    -7216.065475928878     6923.033948140608                   0.0                2.0e-6
    -5972.622926276083     8020.459798572731                   0.0                2.0e-6
    -4957.961949923121     8684.389057562687                   0.0                2.0e-6
    -3746.457616663331     9271.680286040137                   0.0                2.0e-6
   -1143.6735324651706     9934.385277969575                   0.0                2.0e-6
      6885.26246723685     7252.114226710685                   0.0                2.0e-6
     9425.665299873303    -3340.184673751488                   0.0                2.0e-6
   -1291.4909035485346     -9916.25187487951                   0.0                2.0e-6
    -9999.182259446923     127.8833154164478                   0.0                2.0e-6
    -9445.377634006472    3284.0282201909104                   0.0                2.0e-6
     -8879.87764380578     4598.670789591086                   0.0                2.0e-6
   -8181.5332908366645    5750.0011313852265                   0.0                2.0e-6
    -7101.683676260858     7040.318811128516                   0.0                2.0e-6
    -5325.593686306849      8463.92650537377                   0.0                2.0e-6
   -2504.1951977664353     9681.374200571092                   0.0                2.0e-6
    1157.3782286706382     9932.797976189751                   0.0                2.0e-6
     4577.230182805691     8890.948422615698                   0.0                2.0e-6
    6982.5905411013855     7158.451601800592                   0.0                2.0e-6
     8441.335180981554    5361.3300926470765                   0.0                2.0e-6
     9329.490162170412     3600.085181487445                   0.0                2.0e-6
     9835.236332984978    1807.7959714337824                   0.0                2.0e-6
     9962.062453952218    -870.2365560900741                   0.0                2.0e-6
     7026.429937707503    -7115.425660527115                   0.0                2.0e-6
    -761.0173380107238    -9971.000582250865                   0.0                2.0e-6
      4797.37565568063    -8774.120287429552                   0.0                2.0e-6
     9767.663269174194   -2143.0712214075647                   0.0                2.0e-6
     9996.497369555716    264.65135644024264                   0.0                2.0e-6
    -7681.217879465423    -6403.037707852478                   0.0                2.0e-6
    -6886.278586129246     7251.149373321294                   0.0                2.0e-6
     4620.105413200393     8868.744328872966                   0.0                2.0e-6
      9118.59289269362    4105.0290689978565                   0.0                2.0e-6
       9564.2208615518    2919.8765918198237                   0.0                2.0e-6
     9590.206508832378    2833.3618049852157                   0.0                2.0e-6
      9704.16798967104     2414.357808661333                   0.0                2.0e-6
     9836.325418601753    1801.8607769106484                   0.0                2.0e-6
     9973.237149849667     731.1229396336047                   0.0                2.0e-6
     9922.322383590783   -1243.9929726864764                   0.0                2.0e-6
     8896.406291793659    -4566.613087544662                   0.0                2.0e-6
     4932.925948269786     -8698.63446690839                   0.0                2.0e-6
    -553.2442962354115    -9984.684308914477                   0.0                2.0e-6
   -3872.7422064670614    -9219.645752535649                   0.0                2.0e-6
     -5566.96521469559     -8307.15946027096                   0.0                2.0e-6
    -6489.545659693354    -7608.271625721257                   0.0                2.0e-6
    -6992.200546024327    -7149.065080426747                   0.0                2.0e-6
    -7248.792472003937   -6888.7595180713815                   0.0                2.0e-6
    -7269.962292772017    -6866.414512806014                   0.0                2.0e-6
    -7107.090090195226    -7034.861082484061                   0.0                2.0e-6
     -6865.13097735952    -7271.174366201014                   0.0                2.0e-6
    -7402.277296426758    -6723.562361338293                   0.0                2.0e-6
    -4310.741133534183     9023.165236193807                   0.0                2.0e-6
   -3118.9858467389363    -9501.153997691134                   0.0                2.0e-6
     9302.529194046214   -3669.1893646850517                   0.0                2.0e-6
   -2729.9400855140148    -9620.157333926703                   0.0                2.0e-6
   -3182.9950016514344    -9479.902046933923                   0.0                2.0e-6
    -8475.893404986267       5306.5272059333                   0.0                2.0e-6
     9888.148608041169   -1491.4815135607514                   0.0                2.0e-6
     9946.037865638375   -1037.4636260070283                   0.0                2.0e-6
     9792.070251014653   -2028.6350581595111                   0.0                2.0e-6
     9273.734609004074     3741.369589035555                   0.0                2.0e-6
    -9305.673756789996     3661.206895572816                   0.0                2.0e-6
    -9999.997723711327    -6.747278583958173                   0.0                2.0e-6
    -9874.620277532638    -1578.567190379066                   0.0                2.0e-6
     9926.026067336561    1214.0866981213076                   0.0                2.0e-6
     9525.553170384937     3043.655170706673                   0.0                2.0e-6
     7891.825643667388     6141.586766459773                   0.0                2.0e-6
     -8748.23668981035     4844.414806667162                   0.0                2.0e-6
     -9996.49314197165   -264.81099394426207                   0.0                2.0e-6
    -9964.191838107785    -845.5063650772883                   0.0                2.0e-6
    -9973.694193306452    -724.8614615256968                   0.0                2.0e-6
    -9986.499745238632    -519.4447404187878                   0.0                2.0e-6
    -9997.567581196114   -220.55035573873204                   0.0                2.0e-6
     -9999.94014506091   -34.599063559521746                   0.0                2.0e-6
    -9997.361155667473    229.71705019678012                   0.0                2.0e-6
    -9988.296308198753    483.67019716247523                   0.0                2.0e-6
    -9983.605099146025     572.3890497777478                   0.0                2.0e-6
    -9976.674248444499    -682.6206416630059                   0.0                2.0e-6
    1558.4472991652613     9877.815650017188                   0.0                2.0e-6
    -5266.034717761232     8501.110418723743                   0.0                2.0e-6
    -9531.302301890753     3025.603481947369                   0.0                2.0e-6
    -7847.766528489005     6197.786743211453                   0.0                2.0e-6
     7961.903829817958     6050.461751364943                   0.0                2.0e-6
     6818.222135180636      7315.17921279669                   0.0                2.0e-6
     6309.367657866474     7758.342590906161                   0.0                2.0e-6
     6124.458575488042     7905.125372638374                   0.0                2.0e-6
     5842.775105808459     8115.539357488506                   0.0                2.0e-6
     5550.226180127693     8318.352562221991                   0.0                2.0e-6
     5281.303387176268     8491.633207610917                   0.0                2.0e-6
     5075.020185424465     8616.505679075144                   0.0                2.0e-6
     5147.099837504589     8573.643523191306                   0.0                2.0e-6
     5898.991898293232     8074.769011177397                   0.0                2.0e-6
     8856.039279417071     4644.412587337817                   0.0                2.0e-6
     5724.259819616578    -8199.563983378821                   0.0                2.0e-6
    -5477.237204608405    -8366.592651997198                   0.0                2.0e-6
   -211.24022841183185     9997.768629344277                   0.0                2.0e-6
     4203.591605959417     9073.577993840552                   0.0                2.0e-6
     7025.524327812746     7116.319829751277                   0.0                2.0e-6
     9759.898348083205    2178.1607459236625                   0.0                2.0e-6
    3886.9271308679736    -9213.674483034576                   0.0                2.0e-6
   -3069.0578110931124    -9517.399022430885                   0.0                2.0e-6
    -5618.808019559416    -8272.182084512815                   0.0                2.0e-6
    -7563.215116300528   -6542.0010015715525                   0.0                2.0e-6
      -4852.5749321126     8743.712971514584                   0.0                2.0e-6
     7984.535061388899      6020.56474539153                   0.0                2.0e-6
     9048.304659534888     4257.720374594746                   0.0                2.0e-6
     9540.055554288518     2997.889260978266                   0.0                2.0e-6
      9986.62095823572     517.1091147205278                   0.0                2.0e-6
    -6937.181049600401    -7202.466180765105                   0.0                2.0e-6
    -8068.168801905487     5908.015926176821                   0.0                2.0e-6
    -927.3337490009313      9956.90976749131                   0.0                2.0e-6
     6923.810384710618     7215.320488833009                   0.0                2.0e-6
     9557.122318533475    2943.0278606546262                   0.0                2.0e-6
     9985.125592761791     545.2218784801854                   0.0                2.0e-6
      9981.90309804965    -601.3406199042347                   0.0                2.0e-6
     9904.113143138733    1381.5002163975992                   0.0                2.0e-6
     8244.876465548637     5658.799525327098                   0.0                2.0e-6
    -99.45509660154866     9999.505421957627                   0.0                2.0e-6
     5981.320104221216    -8013.975905306873                   0.0                2.0e-6
     7406.381125724481    -6719.041495668275                   0.0                2.0e-6
     8014.565352661211    -5980.530261433552                   0.0                2.0e-6
     8203.819565588494   -5718.1591911442465                   0.0                2.0e-6
     8211.888063784903   -5706.5659049788455                   0.0                2.0e-6
     8127.467132077173     -5826.17181492318                   0.0                2.0e-6
     8029.655081244963    -5960.254967384948                   0.0                2.0e-6
     8432.067368769009     -5375.89433383329                   0.0                2.0e-6
     8823.366838774753    -4706.187164617451                   0.0                2.0e-6
     9205.903990473907    -3905.295343271312                   0.0                2.0e-6
     8576.112206295944    -5142.985458371599                   0.0                2.0e-6
      4381.69597798118    -8988.923203395585                   0.0                2.0e-6
     2278.948708619946     -9736.85743879818                   0.0                2.0e-6
    1573.9576873813196    -9875.356054256132                   0.0                2.0e-6
     3539.122623844262    -9352.786272196843                   0.0                2.0e-6
     8627.411828942457    -5056.457765454366                   0.0                2.0e-6
     9744.829262479088    2244.6163692558375                   0.0                2.0e-6
     8485.309944656963    5291.4568072607035                   0.0                2.0e-6
   -3169.3805250684154    -9484.462403706235                   0.0                2.0e-6
     208.3447842795289    -9997.829386965128                   0.0                2.0e-6
     948.8644185456214    -9954.881029686798                   0.0                2.0e-6
    2314.7398253551683    -9728.410946342405                   0.0                2.0e-6
    -5523.629016125663     -8336.03757742338                   0.0                2.0e-6
    2333.7173496209475    -9723.875941828865                   0.0                2.0e-6
     8684.693877472282    -4957.427987837588                   0.0                2.0e-6
     5794.121000389187    -8150.347344306805                   0.0                2.0e-6
      4769.30039405637    -8789.412594209794                   0.0                2.0e-6
     4431.319675731069    -8964.563900797333                   0.0                2.0e-6
     4376.454738924067    -8991.476181259064                   0.0                2.0e-6
    4417.7353821486395    -8971.266025111061                   0.0                2.0e-6
     4609.872275095067    -8874.067703556799                   0.0                2.0e-6
     5033.202380808582    -8640.999583024108                   0.0                2.0e-6
     5723.774012632934    -8199.903112373211                   0.0                2.0e-6
    6956.3600097931385   -7183.9442797220245                   0.0                2.0e-6
      8610.33686324348    -5085.479240098266                   0.0                2.0e-6
     9804.122741029527   -1969.5627125907156                   0.0                2.0e-6
      9985.16144114537      544.564958718176                   0.0                2.0e-6
      9828.79042195254    1842.5196990355364                   0.0                2.0e-6
     9867.889985291407    1620.1071687346916                   0.0                2.0e-6
    4093.6596580358214    -9123.702680609997                   0.0                2.0e-6
     518.7668876256027    -9986.534980477625                   0.0                2.0e-6
      2006.47951591635    -9796.634113419164                   0.0                2.0e-6
     5727.732071110182    -8197.138849719204                   0.0                2.0e-6
     9514.071856184033   -3079.3565424235803                   0.0                2.0e-6
     9812.204008774352    1928.8992949847218                   0.0                2.0e-6
      9880.02391087438    -1544.385806898817                   0.0                2.0e-6
     6403.986277148542    -7680.427055971117                   0.0                2.0e-6
     5028.108641856126    -8643.964569900305                   0.0                2.0e-6
       4870.6956599991    -8733.631763915051                   0.0                2.0e-6
     5062.692241902583     -8623.75482396035                   0.0                2.0e-6
    5765.0808695576015    -8170.914426639222                   0.0                2.0e-6
    7717.0147894001975    -6359.849270240501                   0.0                2.0e-6
     9634.876176384141     2677.528910347248                   0.0                2.0e-6
     6049.744317087692     7962.448976154584                   0.0                2.0e-6
     8859.604640391508     4637.607747099065                   0.0                2.0e-6
      9996.98040696635    245.72900262469776                   0.0                2.0e-6
     9924.737894277869    1224.5724682046816                   0.0                2.0e-6
     7506.661852800636     6606.816769648431                   0.0                2.0e-6
    3837.0000967838437     9234.577968552801                   0.0                2.0e-6
    2417.1635437111863     9703.469503376284                   0.0                2.0e-6
    2066.4721960324023     9784.155183919816                   0.0                2.0e-6
    2483.6629764131044      9686.66187185218                   0.0                2.0e-6
    3081.7191026197975     9513.306857899004                   0.0                2.0e-6
     3769.022313777338     9262.530474889058                   0.0                2.0e-6
     4360.360614862837     8999.291933721952                   0.0                2.0e-6
     4808.792374172643     8767.868378465717                   0.0                2.0e-6
      4926.20522808283     8702.442303790896                   0.0                2.0e-6
     4756.299374082222      8796.45475541738                   0.0                2.0e-6
     2470.914120860637     9689.921744128354                   0.0                2.0e-6
    -9864.919843846837     1638.095380152476                   0.0                2.0e-6
    -6223.943133921071    -7827.038511832988                   0.0                2.0e-6
    -276.0799524571763    -9996.188266526959                   0.0                2.0e-6
     9883.155964147158    1524.2139575343283                   0.0                2.0e-6
     6478.808889494511    7617.4165813224945                   0.0                2.0e-6
    4085.5977511904803     9127.315652231346                   0.0                2.0e-6
     514.5738165381551      9986.75191377724                   0.0                2.0e-6
    -8804.126990240979     -4742.08265846456                   0.0                2.0e-6
    -5237.872610643698    -8518.491093771747                   0.0                2.0e-6
   -3374.6468813253555    -9413.381880406268                   0.0                2.0e-6
    -9197.840601768323   -3924.2487516035635                   0.0                2.0e-6
   -1611.1593597503756     9869.354868353288                   0.0                2.0e-6
   -3888.0170914906466     9213.214590807956                   0.0                2.0e-6
    -6906.582006359904     7231.813395644664                   0.0                2.0e-6
    -8695.613974345311     4938.248435343298                   0.0                2.0e-6
    -9508.264484596533    3097.2417553300925                   0.0                2.0e-6
    -9841.345524163842    1774.2373781487909                   0.0                2.0e-6
    -9962.923551162325     860.3222150421859                   0.0                2.0e-6
    -9997.415468646306    227.34103736798312                   0.0                2.0e-6
    -9998.484314529524   -174.10172919041435                   0.0                2.0e-6
     -9992.40077556177   -389.77780920999254                   0.0                2.0e-6
    -9995.027323288828     -315.323336766853                   0.0                2.0e-6
    -9982.398411155711     593.0615153219319                   0.0                2.0e-6
    -7251.274360072099    -6886.146974539606                   0.0                2.0e-6
     6447.035018670578    -7644.327273739347                   0.0                2.0e-6
    3188.4597616188653    -9478.065432805228                   0.0                2.0e-6
     2789.699763927681    -9602.998241546327                   0.0                2.0e-6
    3377.8761591175594    -9412.223576481023                   0.0                2.0e-6
     4443.109480180624    -8958.726368582147                   0.0                2.0e-6
     5576.774613650835     -8300.57738404622                   0.0                2.0e-6
     6640.097917944549    -7477.238771104508                   0.0                2.0e-6
    7516.5739723764655   -6595.5375609416915                   0.0                2.0e-6
     8372.902014960859     -5467.58738822384                   0.0                2.0e-6
     9050.857667754852    -4252.290615426372                   0.0                2.0e-6
     9809.478548644696   -1942.7121772613564                   0.0                2.0e-6
      9964.89897622094     837.1310493052212                   0.0                2.0e-6
     6773.803423047865     7356.329736077973                   0.0                2.0e-6
    -9586.803807698972     2844.853731334614                   0.0                2.0e-6
    3200.2073386640773    -9474.105392571933                   0.0                2.0e-6
    -9957.523553029128    -920.7196592178071                   0.0                2.0e-6
     9412.603365640483     3376.817715117809                   0.0                2.0e-6
    -9814.882284363206    1915.2247241755413                   0.0                2.0e-6
    1896.0414850635057     9818.606147866314                   0.0                2.0e-6
    -5253.485506112983     8508.871255170148                   0.0                2.0e-6
    -8509.486663143212    -5252.488622528163                   0.0                2.0e-6
     8789.238741537174    -4769.620775728614                   0.0                2.0e-6
     8836.672504678856     4681.155738175426                   0.0                2.0e-6
    -5922.898960903062     8057.249400318537                   0.0                2.0e-6
     -9977.13237483033    -675.8916888914246                   0.0                2.0e-6
    -6352.575475888083    -7723.003614083403                   0.0                2.0e-6
     9980.461700118452    -624.8073722906043                   0.0                2.0e-6
     6458.520291954941     7634.626096830561                   0.0                2.0e-6
     6940.281997043294      7199.47816175011                   0.0                2.0e-6
    -3760.784999294573     9265.878058181044                   0.0                2.0e-6
       3315.8942773769    -9434.237920534924                   0.0                2.0e-6
     8169.716215524771    -5766.778733209001                   0.0                2.0e-6
     9999.657442865613    -82.77092087418808                   0.0                2.0e-6
    222.44129536297177     9997.525687394718                   0.0                2.0e-6
    -9630.647464885258     2692.699278994806                   0.0                2.0e-6
    -5369.178189836564    -8436.345510099936                   0.0                2.0e-6
     9979.003482444183    -647.6800887528167                   0.0                2.0e-6
     7306.947057955339     6827.043627532918                   0.0                2.0e-6
    2771.8933365112407     9608.153169626543                   0.0                2.0e-6
    -9029.618285137922     4297.207654361478                   0.0                2.0e-6
     1231.410773118864     -9923.89175212259                   0.0                2.0e-6
   -1390.1709627381024     9902.899812396357                   0.0                2.0e-6
    -7989.560403164362     6013.894292734793                   0.0                2.0e-6
    -8396.554081588209     5431.195039304368                   0.0                2.0e-6
     -8709.86600035472     4913.067703163156                   0.0                2.0e-6
    -9120.885187739434     4099.933339955101                   0.0                2.0e-6
      -9472.0611562951     3206.252867664297                   0.0                2.0e-6
    -9831.382409210493    1828.6388172262084                   0.0                2.0e-6
    -9998.538607218967   -170.95531565827721                   0.0                2.0e-6
     -9541.50688681695   -2993.2668322127142                   0.0                2.0e-6
    -7851.959535770565    -6192.473774560672                   0.0                2.0e-6
   -4983.3412809728725    -8669.850614477256                   0.0                2.0e-6
   -1809.7540793939186    -9834.876215393719                   0.0                2.0e-6
    1024.2946547590357    -9947.402699209078                   0.0                2.0e-6
      3266.16063353741    -9451.571018403793                   0.0                2.0e-6
     5058.349214840037    -8626.302986837823                   0.0                2.0e-6
     6540.573026066393    -7564.450045488616                   0.0                2.0e-6
     7748.546080652526    -6321.394912201293                   0.0                2.0e-6
     8643.107143343204    -5029.582379153331                   0.0                2.0e-6
     9283.269725717571   -3717.6475356837677                   0.0                2.0e-6
      9660.86222344631   -2582.1969521297215                   0.0                2.0e-6
     9827.484684822615    -1849.471483850706                   0.0                2.0e-6
     9806.867668438628    -1955.849312634563                   0.0                2.0e-6
   -1251.9493118762384     9921.321631743052                   0.0                2.0e-6
    -8992.356111822843    -4374.646449504504                   0.0                2.0e-6
    -9976.253178938508    -688.7470578661557                   0.0                2.0e-6
     -6060.67797125168    -7954.129903942016                   0.0                2.0e-6
     6721.622041513939    7404.0392442932125                   0.0                2.0e-6
     8918.974927730533     4522.376171717048                   0.0                2.0e-6
    -604.2792349571432    -9981.725632684942                   0.0                2.0e-6
    -6968.878019425772    -7171.801666970743                   0.0                2.0e-6
    -6932.898459534561    -7206.588579194966                   0.0                2.0e-6
     7947.292823817108     6069.640580174834                   0.0                2.0e-6
     5753.894345712866     8178.795746219213                   0.0                2.0e-6
     4945.642438793862     8691.410752438358                   0.0                2.0e-6
    4164.9704089012175     9091.370715847925                   0.0                2.0e-6
    3156.6548571594144     9488.705397090367                   0.0                2.0e-6
    2092.1499587990434     9778.696669285593                   0.0                2.0e-6
     930.8568627405989      9956.58101463995                   0.0                2.0e-6
    -340.4507695597191      9994.20298340524                   0.0                2.0e-6
    -1815.877727478501     9833.747407720391                   0.0                2.0e-6
    -3658.217416477376     9306.849377409178                   0.0                2.0e-6
    -6351.045889937017     7724.261524826444                   0.0                2.0e-6
    -9679.741909633469     2510.497274024694                   0.0                2.0e-6
    -7249.206581203547    -6888.323739708752                   0.0                2.0e-6
   -1698.4012823119247    -9854.716286339308                   0.0                2.0e-6
    1598.1333985454298    -9871.472516319622                   0.0                2.0e-6
    3672.9982713569125     -9301.02594871174                   0.0                2.0e-6
     7228.989246857136    -6909.537934538307                   0.0                2.0e-6
      9894.89120913232   -1446.0732897871846                   0.0                2.0e-6
    -726.0581555354901    -9973.607148608791                   0.0                2.0e-6
    -663.5615542607538    -9977.960015138719                   0.0                2.0e-6
    7705.5618061459545     6373.720832580032                   0.0                2.0e-6
     9537.110974170935     3007.243632688962                   0.0                2.0e-6
    -9248.289860808303    3803.8315749347184                   0.0                2.0e-6
    -9539.679409179911     2999.085989108821                   0.0                2.0e-6
    -9907.944406920584    1353.7494706817515                   0.0                2.0e-6
    -9992.183156306963    -395.3173039665931                   0.0                2.0e-6
     -9829.06140836242   -1841.0735538376941                   0.0                2.0e-6
     -9561.99352779222   -2927.1624099902124                   0.0                2.0e-6
    -9302.223858545978    -3669.963390212219                   0.0                2.0e-6
    -9052.337077639439      -4249.1403169105                   0.0                2.0e-6
    -8773.520043497267    -4798.473303703138                   0.0                2.0e-6
    -8045.832579762493    -5938.398613972662                   0.0                2.0e-6
   -3586.9713282312764    -9334.539982797585                   0.0                2.0e-6
     7835.303635527391    -6213.534979308578                   0.0                2.0e-6
     9701.347085159225    -2425.667894265954                   0.0                2.0e-6
     9976.984342460466     -678.073322214268                   0.0                2.0e-6
     9983.315665951905       577.41520066525                   0.0                2.0e-6
     9847.409917979505    1740.2637464703118                   0.0                2.0e-6
      9548.88682887739      2969.63976422931                   0.0                2.0e-6
      8986.40654907786     4386.855061965299                   0.0                2.0e-6
     8050.441234632457     5932.149351434894                   0.0                2.0e-6
     6357.201033950527    7719.1965264487435                   0.0                2.0e-6
    3408.1962284454075     9401.287064461467                   0.0                2.0e-6
     5709.569549212573    -8209.799970931359                   0.0                2.0e-6
      8987.57667665238    -4384.457261884778                   0.0                2.0e-6
     9978.038938545049    -662.3737169293298                   0.0                2.0e-6
      9549.78525723815     2966.749322176862                   0.0                2.0e-6
     7667.046502765651     6419.999838351166                   0.0                2.0e-6
     3695.519595177895     9292.100673241557                   0.0                2.0e-6
   -2402.8403899403047     9707.026221272483                   0.0                2.0e-6
     -7438.39839270659      6683.57908245126                   0.0                2.0e-6
     -9498.03110360502     3128.482883915396                   0.0                2.0e-6
    -9983.199450510383     579.4210311416066                   0.0                2.0e-6
    -9952.425545078067    -974.2821817510171                   0.0                2.0e-6
    -9830.673315879525   -1832.4470405592294                   0.0                2.0e-6
    -9728.437669194482    -2314.627511414707                   0.0                2.0e-6
    -9669.359215354856   -2550.1945738378695                   0.0                2.0e-6
    -9498.978688279967    -3125.604562257196                   0.0                2.0e-6
    -9299.616086029124   -3676.5664216043124                   0.0                2.0e-6
     -8647.92326476844     -5021.29696459757                   0.0                2.0e-6
    -7479.375074638214    -6637.691503292436                   0.0                2.0e-6
     -3549.88654012998    -9348.706089732632                   0.0                2.0e-6
     8314.333151029334    -5556.245517765988                   0.0                2.0e-6
     8841.586418639492    -4671.867892152954                   0.0                2.0e-6
     6529.163915116053      7574.29987322567                   0.0                2.0e-6
    3594.5650239756483     9331.618417424223                   0.0                2.0e-6
     9768.287270043378    2140.2251773840258                   0.0                2.0e-6
    -5131.319146563712      8583.09756533786                   0.0                2.0e-6
   -3995.2278320042124      9167.23265606251                   0.0                2.0e-6
     -7101.07026609988     7040.937513990034                   0.0                2.0e-6
    -7269.358635137135    -6867.053591880375                   0.0                2.0e-6
    2403.2046945022776     -9706.93603545023                   0.0                2.0e-6
     5616.516531057239    -8273.738094498807                   0.0                2.0e-6
     7332.467877148331    -6799.626080203811                   0.0                2.0e-6
     8475.645554700608   -5306.9230662488235                   0.0                2.0e-6
      9295.65392372966   -3686.5726807224864                   0.0                2.0e-6
      9826.25000325677   -1856.0201705521208                   0.0                2.0e-6
     9996.042323242522     281.3145427172856                   0.0                2.0e-6
     9576.793473402713     2878.372242742622                   0.0                2.0e-6
     7980.456916492888     6025.969416118938                   0.0                2.0e-6
    4314.0066381021725      9021.60444302511                   0.0                2.0e-6
    -1508.107190491514     9885.626571036748                   0.0                2.0e-6
    -6620.235105805359     7494.830694809744                   0.0                2.0e-6
     -9278.72971506731    3728.9643166336323                   0.0                2.0e-6
    -9946.593653808703   -1032.1214492550957                   0.0                2.0e-6
    -7319.208700948252   -6813.8963884082805                   0.0                2.0e-6
     -5233.00557883021     8521.481831931105                   0.0                2.0e-6
    -4783.280747963713    -8781.812186909927                   0.0                2.0e-6
    -9755.723947958646     2196.781794176696                   0.0                2.0e-6
    -9515.450118054956   -3075.0949661446125                   0.0                2.0e-6
    -7230.532065127504   -6907.9234256875625                   0.0                2.0e-6
   -2520.3877732735773    -9677.171356978912                   0.0                2.0e-6
     4378.098122305396    -8990.676105358594                   0.0                2.0e-6
     9520.322138209925   -3059.9781673583866                   0.0                2.0e-6
     8846.331636636256     4662.876427126126                   0.0                2.0e-6
    3202.7644118409926     9473.241268026737                   0.0                2.0e-6
    -3363.579078436089     9417.342288730246                   0.0                2.0e-6
    -8307.357160439446      5566.67019041864                   0.0                2.0e-6
    -9786.085436134317    -2057.311798605115                   0.0                2.0e-6
   -2037.7564584653596    -9790.176127934712                   0.0                2.0e-6
     5774.846559454781    -8164.015385504444                   0.0                2.0e-6
     8807.801576160347    -4735.254100361174                   0.0                2.0e-6
     9879.100986999229   -1550.2785842134533                   0.0                2.0e-6
     9911.874351506323    1324.6685774000641                   0.0                2.0e-6
      9168.94803282139     3991.289512353212                   0.0                2.0e-6
      7609.50361315418      6488.10101350106                   0.0                2.0e-6
     4970.869592206834     8677.007289225558                   0.0                2.0e-6
     757.2698741537868     9971.285891884712                   0.0                2.0e-6
    -4771.327939764145      8788.31210706732                   0.0                2.0e-6
    -9034.957702722577    4285.9700547266975                   0.0                2.0e-6
     -8596.87061655515     5108.210606681235                   0.0                2.0e-6
    -5474.815124571955    -8368.177779645828                   0.0                2.0e-6
    -8940.118421776691    -4480.433305452617                   0.0                2.0e-6
    -6765.543984304956    -7363.926574622741                   0.0                2.0e-6
    -3419.144182315822    -9397.310948379642                   0.0                2.0e-6
    120.50684443685473    -9999.273878659584                   0.0                2.0e-6
    3921.5057410848676    -9199.010420835408                   0.0                2.0e-6
      7689.36179454536    -6393.255445591562                   0.0                2.0e-6
     9939.065980892463   -1102.2556089520012                   0.0                2.0e-6
      8555.80185050553     5176.703071925812                   0.0                2.0e-6
     4123.019950428627     9110.472352648216                   0.0                2.0e-6
    -853.7413474085938     9963.489635249538                   0.0                2.0e-6
    -5062.768498950716     8623.710055772533                   0.0                2.0e-6
       -8130.254667069     5822.281258115477                   0.0                2.0e-6
    -9808.280043653389    1948.7541110336792                   0.0                2.0e-6
     -9617.24588026375    -2740.179132565959                   0.0                2.0e-6
    -6546.669545122932    -7559.174417022001                   0.0                2.0e-6
     497.2677117806186     -9987.62858854996                   0.0                2.0e-6
     7735.312258149425    -6337.581894454954                   0.0                2.0e-6
     9999.037340881669   -138.75249782991347                   0.0                2.0e-6
     8640.289037152028     5034.422047710192                   0.0                2.0e-6
     5167.203050443114     8561.542655123047                   0.0                2.0e-6
   -1196.7576239075634      9928.13029676883                   0.0                2.0e-6
    -7876.268475212418     6161.525371722091                   0.0                2.0e-6
    -9853.209873426591    1707.1189736537783                   0.0                2.0e-6
    -8267.695894030488    -5625.407061167344                   0.0                2.0e-6
    -2772.321971130834    -9608.029500807397                   0.0                2.0e-6
    1690.0256228538444    -9856.156116564787                   0.0                2.0e-6
     5247.996278179255    -8512.257929845448                   0.0                2.0e-6
     7839.473567732258    -6208.273043353301                   0.0                2.0e-6
     9509.680359495216   -3092.8917634199465                   0.0                2.0e-6
     9975.898810771814     693.8608774397893                   0.0                2.0e-6
     8798.597324532931     4752.334702093481                   0.0                2.0e-6
     5630.416314025918     8264.285336963554                   0.0                2.0e-6
     901.1368651915301     9959.314853452159                   0.0                2.0e-6
   -4068.0852126370164     9135.134520231437                   0.0                2.0e-6
    -7896.109724551208     6136.077836684265                   0.0                2.0e-6
    -9888.571177374339    1488.6772887370466                   0.0                2.0e-6
    -8981.643557691232    -4396.598571917112                   0.0                2.0e-6
    -2749.598346661218    -9614.557136552776                   0.0                2.0e-6
     8185.291411132366    -5744.650077667283                   0.0                2.0e-6
    6635.0156172510515     7481.748977266923                   0.0                2.0e-6
    -2587.834933150246     9659.353516605925                   0.0                2.0e-6
    -7731.087284268684     6342.735167340591                   0.0                2.0e-6
    -9792.290563944849    2027.5713332153455                   0.0                2.0e-6
     -9764.05290153355    -2159.460797526606                   0.0                2.0e-6
    -8045.921840750721     -5938.27767391611                   0.0                2.0e-6
    -4951.805482683624    -8687.900923794215                   0.0                2.0e-6
    -829.9424482418382    -9965.500265044719                   0.0                2.0e-6
    3409.0859273768497      -9400.9644792309                   0.0                2.0e-6
     7019.223691480365    -7122.534574781702                   0.0                2.0e-6
     9385.018359668251    -3452.742444592394                   0.0                2.0e-6
     9905.374684161017    1372.4257234480997                   0.0                2.0e-6
    6986.3787789210055     7154.754472198347                   0.0                2.0e-6
    -9969.852705762607    -775.9104493419499                   0.0                2.0e-6
     7993.905854546225    -6008.116941992023                   0.0                2.0e-6
     9999.950376310555    31.503512921344115                   0.0                2.0e-6
     8686.379848789828     4954.473243699881                   0.0                2.0e-6
    5459.7337316939975     8378.025279205282                   0.0                2.0e-6
     313.6242692871438     9995.080780949902                   0.0                2.0e-6
   -6445.2289534930005     7645.850099044287                   0.0                2.0e-6
    -9854.762579594122   -1698.1326508348543                   0.0                2.0e-6
    1734.4307978848856    -9848.438952816248                   0.0                2.0e-6
     9194.983748087947     3930.938039755719                   0.0                2.0e-6
    1876.9405835414007     9822.275400631732                   0.0                2.0e-6
   -4528.5087292119915      8915.86275631533                   0.0                2.0e-6
     -8376.97969384255       5461.3378588904                   0.0                2.0e-6
     -9909.78615631312      1340.20085664234                   0.0                2.0e-6
    -9684.995250007485   -2490.1540127736016                   0.0                2.0e-6
    -8184.487800437811    -5745.794935819121                   0.0                2.0e-6
    -5600.672534769651    -8284.471447127868                   0.0                2.0e-6
    -1921.490161729197     -9813.65760348189                   0.0                2.0e-6
     2768.825260682447    -9609.037760140543                   0.0                2.0e-6
      7663.96963592477    -6423.672580356439                   0.0                2.0e-6
     9999.331381018577   -115.63707267612222                   0.0                2.0e-6
     7461.975825420438     6657.245434925842                   0.0                2.0e-6
    -261.1101705392732     9996.590492705047                   0.0                2.0e-6
    -9117.711381105875     4106.986629008231                   0.0                2.0e-6
    -8486.664973502799    -5289.283281080787                   0.0                2.0e-6
    -2393.066261165273    -9709.440450905111                   0.0                2.0e-6
     5169.777717245884    -8559.988221619697                   0.0                2.0e-6
     9313.746818099584    -3640.620854791101                   0.0                2.0e-6
     9939.843497646407    1095.2220059405545                   0.0                2.0e-6
     8609.025244458846     5087.699317006687                   0.0                2.0e-6
    5365.9172418499675     8438.420003390282                   0.0                2.0e-6
   -127.14346002079436     9999.191694360798                   0.0                2.0e-6
    -5510.820346408612      8344.51071720858                   0.0                2.0e-6
     -8949.93632299345     4460.789147041417                   0.0                2.0e-6
    -9917.763703450117   -1279.8293333595057                   0.0                2.0e-6
    -5908.566891478283    -8067.765321879824                   0.0                2.0e-6
    1992.2940941117288     -9799.52877655694                   0.0                2.0e-6
     8008.456464619973    -5988.708128994646                   0.0                2.0e-6
     9804.605122040733    1967.1599835429286                   0.0                2.0e-6
     3404.596363058761     9402.591323919542                   0.0                2.0e-6
    -4663.131133344662     8846.197377022047                   0.0                2.0e-6
     -8982.19322773005     4395.475494155375                   0.0                2.0e-6
    -9632.032650251373    -2687.740133363255                   0.0                2.0e-6
   -3185.7113197954604     -9478.98957626429                   0.0                2.0e-6
     4375.421937073263    -8991.978807391512                   0.0                2.0e-6
     8477.065325684394    -5304.654886425633                   0.0                2.0e-6
    -424.4930331775848     9990.986220828438                   0.0                2.0e-6
