# Supplementary material for: Single spin exact gradients for the optimization of complex pulses and pulse sequences
Source: J Biomol NMR. 2026 Feb 17;80(1):6. doi: 10.1007/s10858-025-00486-7 (PMC12913341; doi:10.1007/s10858-025-00486-7)
Supplement: Supplementary file 1 — (zip 804 KB) [file 10858_2025_486_MOESM1_ESM.zip › SUPPINFO/01_XACT_examplepulseshapes/19F_120kHz_XYZT/BIBOP_BW120_RF10_pm10_1400u_ppp2.xyzt]

# File Format xyzt (x-rf-component, y-rf-component, z-component, time)
# ----------------------------------------------
# Pulse optimized using PulseOptimizer
# Optimization Date:   2024-08-22T00:09:00.121
# No. iterations   :   5000
# using            :   L-BFGS
# converged        :   false
# computation time :   46667.3529362 [s]
# max. amplitude   :   10000.000000000002  [Hz]
# sqrt rf-power    :   10000.0  [Hz]
# rf-energy        :   140000.0  [Hz]
# pulse length     :   1400.0  [µs]
# cost             :   0.009810131916252787
# tr. efficiency   :   0.9950949340418715
# ----------------------------------------------
    -9324.649545444146   -3612.6044420401577                   0.0                2.0e-6
     9933.651656103977   -1150.0281627780703                   0.0                2.0e-6
      7032.06092513941     7109.860698011422                   0.0                2.0e-6
     4115.816650236401     9113.728836301681                   0.0                2.0e-6
    -5593.746960810342      8289.14922886692                   0.0                2.0e-6
    -8820.454251527875     4711.643746794087                   0.0                2.0e-6
     -4417.09901629655    -8971.579363759318                   0.0                2.0e-6
     9696.800532567877     2443.779742855591                   0.0                2.0e-6
     9795.635528980632    2011.3489461981321                   0.0                2.0e-6
     9611.847942588589    2759.0540278427857                   0.0                2.0e-6
     9300.350748989624     3674.707600036793                   0.0                2.0e-6
      8735.11759913237      4868.03045690225                   0.0                2.0e-6
    7541.4279960317135      6567.10467258358                   0.0                2.0e-6
    3492.7677833723237     9370.196007098057                   0.0                2.0e-6
    -9398.014328054564     3417.210366612089                   0.0                2.0e-6
      9812.18684932733    -1928.986582091176                   0.0                2.0e-6
     8707.957684980554    -4916.449222415308                   0.0                2.0e-6
     9040.114879783916    -4275.081632005339                   0.0                2.0e-6
      9156.39636062645    -4020.000707351517                   0.0                2.0e-6
    7619.2828281300535   -6476.6140216136455                   0.0                2.0e-6
     981.1598964552254      9951.74985907443                   0.0                2.0e-6
    2557.9466019157835     9667.311372959262                   0.0                2.0e-6
     9511.252542391054    3088.0536062153647                   0.0                2.0e-6
    1700.2826739479794     -9854.39185483672                   0.0                2.0e-6
    1495.1324208166736    -9887.597233110928                   0.0                2.0e-6
     5487.298716468205    -8359.997176808518                   0.0                2.0e-6
     7818.614092208629    -6234.522730499635                   0.0                2.0e-6
     9196.383882996197    -3927.661324066499                   0.0                2.0e-6
     9911.860228688372   -1324.7742475401956                   0.0                2.0e-6
     9757.665503696773    2188.1416585692064                   0.0                2.0e-6
      9830.78457425774     1831.850063333811                   0.0                2.0e-6
    -8814.518917276324    -4722.738216011747                   0.0                2.0e-6
      -8460.2488505713    -5331.434083472004                   0.0                2.0e-6
    -4896.305488949079    -8719.300003950266                   0.0                2.0e-6
    130.82437406422153    -9999.144212538926                   0.0                2.0e-6
      4706.69872747452    -8823.093963502244                   0.0                2.0e-6
      8213.60221771616    -5704.098404579656                   0.0                2.0e-6
     9995.193772014516    -310.0023546398432                   0.0                2.0e-6
     6731.666918820523      7394.90774074007                   0.0                2.0e-6
    -9682.008211609596   -2501.7427906010525                   0.0                2.0e-6
    -5493.540055853079    -8355.897178324883                   0.0                2.0e-6
   -1778.5550560556565    -9840.566137808275                   0.0                2.0e-6
     1281.360429760931     -9917.56600426954                   0.0                2.0e-6
    3774.7979665085113    -9260.178200879463                   0.0                2.0e-6
     5976.620873364615    -8017.481084234772                   0.0                2.0e-6
     7990.215505538281    -6013.023879468269                   0.0                2.0e-6
       9751.3519127809    -2216.108271972356                   0.0                2.0e-6
     -5907.34387380467    -8068.660877532432                   0.0                2.0e-6
    -9600.107917466077   -2799.6299707291937                   0.0                2.0e-6
   -5210.7430726889015    -8535.113158618615                   0.0                2.0e-6
      2600.40383700884    -9655.977417354998                   0.0                2.0e-6
     9990.999431835566    -424.1819810663515                   0.0                2.0e-6
     4449.083740390602     8955.760931991876                   0.0                2.0e-6
   -1348.1472635017662     9908.708238509837                   0.0                2.0e-6
    -5010.507253418458     8654.179167514445                   0.0                2.0e-6
    -7471.943806067354     6646.055654218651                   0.0                2.0e-6
    -9310.114795792928     3649.898969719243                   0.0                2.0e-6
     8520.228790662191    -5235.045496915101                   0.0                2.0e-6
     9909.872467328662    1339.5624962208167                   0.0                2.0e-6
     8679.149744011816     4967.127914702782                   0.0                2.0e-6
     5306.922952630053     8475.645625841627                   0.0                2.0e-6
   -309.47107285463244     9995.210235661189                   0.0                2.0e-6
    -5126.357358756375     8586.061974521519                   0.0                2.0e-6
    -7881.826081076881     6154.414482926566                   0.0                2.0e-6
    -9259.202141391892    3777.1915102154658                   0.0                2.0e-6
    -9882.589908726584     1527.879804151979                   0.0                2.0e-6
    -9986.355279743386     522.2147324055667                   0.0                2.0e-6
    -9504.044664297478     3110.166397323241                   0.0                2.0e-6
    -2999.806260675611    -9539.452940206342                   0.0                2.0e-6
     -4850.64457399018    -8744.784000581125                   0.0                2.0e-6
    138.45533624590013    -9999.041460053311                   0.0                2.0e-6
     9075.290121379116    -4199.893952565783                   0.0                2.0e-6
     9534.780111978995    3014.6257174332286                   0.0                2.0e-6
     7373.573729273836     6755.028531321148                   0.0                2.0e-6
    3856.3713794325986     9226.505285528921                   0.0                2.0e-6
   -1413.6672941936538     9899.572959543619                   0.0                2.0e-6
    -7184.405610007711     6955.883555012241                   0.0                2.0e-6
     -9780.23363999043    2084.9532242233977                   0.0                2.0e-6
    -9823.921519716818   -1868.3056426732803                   0.0                2.0e-6
    -8927.828949090535    -4504.871835666471                   0.0                2.0e-6
   -7893.4272174552425    -6139.528219882761                   0.0                2.0e-6
    -7874.149359671266    -6164.233274429886                   0.0                2.0e-6
    -3782.362951234418     9257.090822992353                   0.0                2.0e-6
   -471.05585235285474     9988.899157763288                   0.0                2.0e-6
   -1907.1730829402218     9816.450011674704                   0.0                2.0e-6
   -3710.9444570160067     9285.951283360375                   0.0                2.0e-6
    -5346.370433038585     8450.817900814738                   0.0                2.0e-6
     -6406.30414195253     7678.493813294497                   0.0                2.0e-6
      -5722.2934714407     8200.936374994451                   0.0                2.0e-6
     -4510.42575110738     -8925.02434415433                   0.0                2.0e-6
     6699.505898156297    -7424.056890984132                   0.0                2.0e-6
    -822.1561602237573    -9966.145656581893                   0.0                2.0e-6
    -6520.340215027763    -7581.897089798285                   0.0                2.0e-6
   -7874.7760683757515     -6163.43263717034                   0.0                2.0e-6
    -7473.352702304429    -6644.471339915546                   0.0                2.0e-6
   -6186.2374849394355    -7856.873791778139                   0.0                2.0e-6
   -3886.1960509142086    -9213.982865941243                   0.0                2.0e-6
    -37.61501862359194    -9999.929255268456                   0.0                2.0e-6
     5649.012145332901    -8251.585410203386                   0.0                2.0e-6
     9660.768920148854    -2582.546005686238                   0.0                2.0e-6
     9587.207349876484     2843.493490492692                   0.0                2.0e-6
     7767.359192228299     6298.264140134688                   0.0                2.0e-6
      5390.45310748175     8422.767674347926                   0.0                2.0e-6
     2755.575000202482     9612.845906299503                   0.0                2.0e-6
   -26.895284600955417     9999.963832117906                   0.0                2.0e-6
   -3612.4273487188634     9324.718153929802                   0.0                2.0e-6
    288.86631742201916     -9995.82694181222                   0.0                2.0e-6
    234.69795971359895    -9997.245464011889                   0.0                2.0e-6
     610.6816327410208    -9981.335979889303                   0.0                2.0e-6
   -101.06937317417648    -9999.489236046318                   0.0                2.0e-6
   -3208.8613004723193    -9471.177812412303                   0.0                2.0e-6
     -7481.90509733628    -6634.839569609306                   0.0                2.0e-6
    -9214.001246028147   -3886.1524723293824                   0.0                2.0e-6
    -9596.506422095597   -2811.9503001792114                   0.0                2.0e-6
     -9649.15055012269    -2625.622528290579                   0.0                2.0e-6
    -9611.110747445933   -2761.6209371181444                   0.0                2.0e-6
    -9641.825518037043   -2652.3952721511387                   0.0                2.0e-6
    7897.7719836339675     -6133.93818802622                   0.0                2.0e-6
     9872.006469751872   -1594.8317344400837                   0.0                2.0e-6
     9781.686891320916   -2078.1245295122576                   0.0                2.0e-6
     9377.840551206054   -3472.1904608122154                   0.0                2.0e-6
     7392.256112070229    -6734.578648554068                   0.0                2.0e-6
    1429.5399325548156    -9897.293346225077                   0.0                2.0e-6
   -3122.9634021591755    -9499.847345551105                   0.0                2.0e-6
    -4072.305817932876    -9133.253819161606                   0.0                2.0e-6
   -2553.2457800658603    -9668.553975987095                   0.0                2.0e-6
    1797.7435408786987    -9837.078741233543                   0.0                2.0e-6
     5988.075750463886    -8008.929317125127                   0.0                2.0e-6
     7400.155603135698    -6725.897490252089                   0.0                2.0e-6
    -2252.945102074402     9742.907079872977                   0.0                2.0e-6
    -9206.851897409235   -3903.0600993543476                   0.0                2.0e-6
    -9964.289590398535    -844.3535744434292                   0.0                2.0e-6
    -9976.520963614748      684.857257065639                   0.0                2.0e-6
    -9780.654611306667     2082.977526121114                   0.0                2.0e-6
    -9249.428068881205    3801.0630616437434                   0.0                2.0e-6
    -8127.516981472832    5826.1022747520265                   0.0                2.0e-6
    -7816.774992908509     6236.828417572523                   0.0                2.0e-6
     -3311.81154696735    -9435.671903864279                   0.0                2.0e-6
    -2589.989435642359    -9658.776046852985                   0.0                2.0e-6
    -2653.277425570275    -9641.582800710637                   0.0                2.0e-6
    -2585.765577067965    -9659.907679706384                   0.0                2.0e-6
   -2269.6235032440954    -9739.035329719365                   0.0                2.0e-6
   -1705.4030443296497    -9853.507013058404                   0.0                2.0e-6
    -858.1341827033925    -9963.112250922199                   0.0                2.0e-6
    1071.1266254794696    -9942.468896214308                   0.0                2.0e-6
     9357.981011573755    3525.3640077338196                   0.0                2.0e-6
     3186.810206393493     9478.620190113446                   0.0                2.0e-6
    1260.0226241314042      9920.29954117702                   0.0                2.0e-6
    -637.7892520138969     9979.640518075566                   0.0                2.0e-6
    -6257.305880993425     7800.392497284038                   0.0                2.0e-6
    -4317.382294235187     -9019.98947479566                   0.0                2.0e-6
     -657.055406885641    -9978.390561221902                   0.0                2.0e-6
     63.11038654262455    -9999.800851972526                   0.0                2.0e-6
    -25.62653712954989    -9999.967163975827                   0.0                2.0e-6
   -403.40270413335475    -9991.859999934843                   0.0                2.0e-6
    -444.1676259007713     -9990.13088603456                   0.0                2.0e-6
    1754.9404068674642     -9844.80493297576                   0.0                2.0e-6
     8764.493189875102    -4814.941237921078                   0.0                2.0e-6
      9985.69538264431     534.6846968411629                   0.0                2.0e-6
     9999.412424963028   -108.40274671339596                   0.0                2.0e-6
      9563.66238894345    -2921.705274374618                   0.0                2.0e-6
     7241.484445005617    -6896.441331059206                   0.0                2.0e-6
   -2521.5868550683317    -9676.858980699606                   0.0                2.0e-6
    -8166.756634057933     5770.969249620963                   0.0                2.0e-6
    -5104.615134494592     8599.006008178432                   0.0                2.0e-6
   -2886.7879415313023     9574.260043503595                   0.0                2.0e-6
    -1508.092504286156      9885.62881148771                   0.0                2.0e-6
    -693.6382780143489     9975.914290894509                   0.0                2.0e-6
   -369.33286013022314     9993.177334483164                   0.0                2.0e-6
   -396.15082995160066     9992.150144985246                   0.0                2.0e-6
    -774.0781635903471     9969.995135237157                   0.0                2.0e-6
    -1574.085252998784      9875.33572170039                   0.0                2.0e-6
    -2941.844138756174     9557.486754543055                   0.0                2.0e-6
    -4723.167625748627     8814.288830023672                   0.0                2.0e-6
     9773.470069186464   -2116.4316210821357                   0.0                2.0e-6
     9838.776453061408     1788.428893382228                   0.0                2.0e-6
     8476.486134615234     5305.580346170972                   0.0                2.0e-6
     7146.267244492348     6995.060004767346                   0.0                2.0e-6
     6327.944468670697     7743.198228214226                   0.0                2.0e-6
      6247.33922329636     7808.377080358173                   0.0                2.0e-6
     9503.470632086233     3111.919977292875                   0.0                2.0e-6
     850.6310640141503     -9963.75565702683                   0.0                2.0e-6
    397.69432121515564    -9992.088832014717                   0.0                2.0e-6
    2673.7410056074823    -9635.928031846912                   0.0                2.0e-6
     7403.600503933724    -6722.105293593095                   0.0                2.0e-6
     9999.753806870485      70.1698081745182                   0.0                2.0e-6
     8998.485509574488     4362.024591170707                   0.0                2.0e-6
    7768.5516119682925     6296.793299147182                   0.0                2.0e-6
     6734.110846623924     7392.682267308804                   0.0                2.0e-6
     5747.718141109976     8183.137306092039                   0.0                2.0e-6
     4542.823143100636     8908.577770357582                   0.0                2.0e-6
     588.5622342499282     9982.664699188024                   0.0                2.0e-6
   -6541.8732038751905    -7563.325656377607                   0.0                2.0e-6
    -4670.508345778799     -8842.30466518829                   0.0                2.0e-6
   -3031.4019581696057    -9529.459699689458                   0.0                2.0e-6
    -702.1805953291716    -9975.316657206586                   0.0                2.0e-6
     3852.792156003233    -9228.000466116155                   0.0                2.0e-6
     9972.981035735316     734.6082363162939                   0.0                2.0e-6
     4480.310448270042     8940.179991875013                   0.0                2.0e-6
    -2141.904043199894     9767.919280467255                   0.0                2.0e-6
    -8767.719056275799     4809.064623210861                   0.0                2.0e-6
    -9699.122825440778   -2434.5464499601767                   0.0                2.0e-6
    -7599.246343207254     -6500.11192328649                   0.0                2.0e-6
    -4873.113444195249     -8732.28294090403                   0.0                2.0e-6
   -1044.0314829817335    -9945.350585200249                   0.0                2.0e-6
     5306.090190684316    -8476.166992711014                   0.0                2.0e-6
     9737.054663733554   -2278.1058964553567                   0.0                2.0e-6
      9913.45764420732    1312.7671295806722                   0.0                2.0e-6
     9866.919109306726    1626.0096218650658                   0.0                2.0e-6
     9999.029486173526    139.31738811938092                   0.0                2.0e-6
      9860.54668793911    -1664.217237914882                   0.0                2.0e-6
     9720.724053781118    -2346.811426220944                   0.0                2.0e-6
      9882.22856492057   -1530.2152105726607                   0.0                2.0e-6
     9789.886722145362     2039.146382082942                   0.0                2.0e-6
    2607.2977726866775     9654.118205436636                   0.0                2.0e-6
    -6583.874252393854     7526.792134014681                   0.0                2.0e-6
    -9997.814814904492    209.04288286437765                   0.0                2.0e-6
    1409.6535210345924     -9900.14529947085                   0.0                2.0e-6
     7040.563670412697    -7101.440924408574                   0.0                2.0e-6
      8817.96036168621    -4716.309474550076                   0.0                2.0e-6
     9609.606073524299   -2766.8522027178988                   0.0                2.0e-6
     9933.612399980675   -1150.3671965725391                   0.0                2.0e-6
     9993.481371278185   -361.01257861171126                   0.0                2.0e-6
      9792.29521771547   -2027.5488573907999                   0.0                2.0e-6
     5880.491585509209    -8088.251894739394                   0.0                2.0e-6
     55.42005736224711    -9999.846429682906                   0.0                2.0e-6
   -2075.7663113459653    -9782.187598931088                   0.0                2.0e-6
   -3570.2447521436607    -9340.950294792852                   0.0                2.0e-6
    -5232.775576345646    -8521.623071199552                   0.0                2.0e-6
    -6873.868134093649    -7262.915177467785                   0.0                2.0e-6
    -8148.432167265342    -5796.814057348694                   0.0                2.0e-6
    -8891.409653656372    -4576.334162937215                   0.0                2.0e-6
    -9230.268965149562   -3847.3542637761916                   0.0                2.0e-6
    -9254.885352168198   -3787.7562115614714                   0.0                2.0e-6
    -8705.402224196609    -4920.972679760856                   0.0                2.0e-6
    -4284.086874836506     -9035.85079828422                   0.0                2.0e-6
    7338.7877460999025     -6792.80460617659                   0.0                2.0e-6
     9312.109240146492   -3644.8074708519684                   0.0                2.0e-6
     9473.608289996248   -3201.6786171810495                   0.0                2.0e-6
     9167.920328522125   -3993.6495652311264                   0.0                2.0e-6
     8213.906943749404    -5703.659590072443                   0.0                2.0e-6
    6126.5338216182345    -7903.517149508051                   0.0                2.0e-6
     3241.041342334905    -9460.214110540837                   0.0                2.0e-6
    1120.5410950823848     -9937.02106540142                   0.0                2.0e-6
     512.6121783883176      -9986.8527952788                   0.0                2.0e-6
    1308.4623849676086    -9914.026739278288                   0.0                2.0e-6
     3413.732355644574    -9399.278238462002                   0.0                2.0e-6
     8666.570096824242    -4989.044272887529                   0.0                2.0e-6
    -4336.927856529143     9010.608013184323                   0.0                2.0e-6
    -7938.549084022826     6081.072145646716                   0.0                2.0e-6
    -8990.714633974407     4378.019000694087                   0.0                2.0e-6
     -9495.81173360653    3135.2128348647334                   0.0                2.0e-6
    -9781.896900044023    2077.1357771963662                   0.0                2.0e-6
    -9934.244831971873    1144.8928414660184                   0.0                2.0e-6
     -9997.24518174571    234.70998287715074                   0.0                2.0e-6
     9044.986348851711     4264.765169277926                   0.0                2.0e-6
     8504.464714591879     5260.615925750679                   0.0                2.0e-6
     7725.986724022914     6348.947089102387                   0.0                2.0e-6
     6692.026931009287     7430.799119519141                   0.0                2.0e-6
    5405.1703568312805     8413.330696794963                   0.0                2.0e-6
    3925.5334947911074     9197.292361411217                   0.0                2.0e-6
    2596.6201491632037      9656.99558874082                   0.0                2.0e-6
     4311.480750234068     9022.811853317184                   0.0                2.0e-6
     9074.977683187026     -4200.56901498564                   0.0                2.0e-6
     9485.145274368291    -3167.336282135019                   0.0                2.0e-6
     9999.920127097068   -39.968133293507535                   0.0                2.0e-6
     9364.285429087768    3508.5835322213047                   0.0                2.0e-6
     7404.072238072808     6721.585697839425                   0.0                2.0e-6
    3858.9686575755277     9225.419280436512                   0.0                2.0e-6
    -1766.024684746932     9842.822603951801                   0.0                2.0e-6
    -7488.700404884358     6627.168795638515                   0.0                2.0e-6
    -9799.960103514846    1990.1713417485678                   0.0                2.0e-6
    -9913.809415467796   -1310.1079626435608                   0.0                2.0e-6
     -9398.27334451262   -3416.4979352874734                   0.0                2.0e-6
     -8742.29037532758    -4855.137381522251                   0.0                2.0e-6
    -8068.291949909435    -5907.847747786549                   0.0                2.0e-6
    -7567.445053352153    -6537.107568680205                   0.0                2.0e-6
    -8030.593622602923    -5958.990356478961                   0.0                2.0e-6
    -8966.555607017837    -4427.288170681572                   0.0                2.0e-6
    -9202.062731027218   -3914.3379381754867                   0.0                2.0e-6
     -9184.52204429706    -3955.319812331407                   0.0                2.0e-6
     -9202.83740862718   -3912.5162786079454                   0.0                2.0e-6
    -9318.568418921883    -3628.261652895462                   0.0                2.0e-6
      -9559.4997321796   -2935.2963854538016                   0.0                2.0e-6
    -9924.242211829307   -1228.5831355449013                   0.0                2.0e-6
     -9372.16500445463    3487.4809145393106                   0.0                2.0e-6
     2632.205204823616     9647.356931289494                   0.0                2.0e-6
     7859.980292343725    -6182.290012929534                   0.0                2.0e-6
    -1754.347412031979    -9844.910622138563                   0.0                2.0e-6
    -4614.109239051223    -8871.865414336611                   0.0                2.0e-6
    -6156.418006971866     -7880.26124715625                   0.0                2.0e-6
    -7430.781923286284    -6692.046025586032                   0.0                2.0e-6
    -8784.328232626549    -4778.658546232419                   0.0                2.0e-6
     -9933.54561877027   -1150.9437170470094                   0.0                2.0e-6
    -9440.605264533346     3297.722280493811                   0.0                2.0e-6
     -9789.98135758719    2038.6919870581962                   0.0                2.0e-6
    -8412.935647938497    -5405.785214346353                   0.0                2.0e-6
    -7127.555406774662    -7014.125314203995                   0.0                2.0e-6
    -7206.752671604418    -6932.727885206702                   0.0                2.0e-6
   -7638.7327524409975    -6453.662676092173                   0.0                2.0e-6
    -8102.849815811926    -5860.360472052605                   0.0                2.0e-6
    -8506.094088234508     -5257.98092066736                   0.0                2.0e-6
     -8817.49999804483   -4717.1701034072785                   0.0                2.0e-6
    -8992.077698829738    -4375.218698329132                   0.0                2.0e-6
    -9080.840367528219    -4187.879919418651                   0.0                2.0e-6
    -9363.237849314211   -3511.3782161951435                   0.0                2.0e-6
     6808.934048566336     7323.825306646387                   0.0                2.0e-6
     6290.855828309598     7773.360466839496                   0.0                2.0e-6
      5681.26992396361     8229.408973375093                   0.0                2.0e-6
     5619.600123068811     8271.643999641487                   0.0                2.0e-6
       6162.5750822485     7875.447184487361                   0.0                2.0e-6
     7078.531611197885    7063.5961258605585                   0.0                2.0e-6
     8036.211689984819     5951.411737877942                   0.0                2.0e-6
      8924.98377384249      4510.50602888947                   0.0                2.0e-6
     9796.687524086643    2006.2187207294053                   0.0                2.0e-6
     5486.904408601014    -8360.255977592717                   0.0                2.0e-6
    -4724.620063355917    -8813.510382187947                   0.0                2.0e-6
   -5826.3115103361215     -8127.36698965445                   0.0                2.0e-6
    -5526.048045806803    -8334.434173681788                   0.0                2.0e-6
    -4613.132383743557    -8872.373392168327                   0.0                2.0e-6
   -3269.2224439786332    -9450.512399430327                   0.0                2.0e-6
   -1579.4245921797065    -9874.483174202991                   0.0                2.0e-6
     549.5558297188065    -9984.888000875226                   0.0                2.0e-6
    3817.6105128460504     -9242.61056045354                   0.0                2.0e-6
     8950.178078999706    -4460.304065217204                   0.0                2.0e-6
     9411.108517574015    3380.9815838667073                   0.0                2.0e-6
     8085.495663504937     5884.280744104827                   0.0                2.0e-6
      8230.84665469122      5679.18685614044                   0.0                2.0e-6
     9612.925351286396     2755.297840632715                   0.0                2.0e-6
     8596.079539289016    -5109.541716652946                   0.0                2.0e-6
     1502.743105155138    -9886.443402958857                   0.0                2.0e-6
    -4487.177985020232    -8936.735071084393                   0.0                2.0e-6
    -8350.664299406628    -5501.491230440673                   0.0                2.0e-6
    -9833.731797491922   -1815.9622614460577                   0.0                2.0e-6
    -9986.627894120196     516.9751487067895                   0.0                2.0e-6
    -9937.368138416909    1117.4589395483283                   0.0                2.0e-6
     -9415.12805427977   -3369.7720577976806                   0.0                2.0e-6
     4475.830113872167    -8942.423876766023                   0.0                2.0e-6
     6653.582699152954   -7465.2419428664525                   0.0                2.0e-6
     7275.041142777556    -6861.033185380598                   0.0                2.0e-6
      8781.66619226466    -4783.548775505055                   0.0                2.0e-6
   -3729.7302526628882     9278.421861629877                   0.0                2.0e-6
    -5369.698781542149     8436.014165202947                   0.0                2.0e-6
    -5823.531045194765     8129.359517554429                   0.0                2.0e-6
   -6178.0502736574135     7863.313221293017                   0.0                2.0e-6
   -6701.4091642688145     7422.338931432191                   0.0                2.0e-6
    -7987.350836244536     6016.828618029909                   0.0                2.0e-6
    -6959.789177398292     -7180.62216010351                   0.0                2.0e-6
     2062.721490848004    -9784.946604411993                   0.0                2.0e-6
    3396.5688023883727    -9405.494158769225                   0.0                2.0e-6
    3765.5672194069066    -9263.935638600267                   0.0                2.0e-6
    3356.9130915528062    -9419.720510490817                   0.0                2.0e-6
    -437.3871188129021    -9990.430046214055                   0.0                2.0e-6
    -9101.056007405768    -4143.763935127501                   0.0                2.0e-6
    -9752.306931079647   -2211.9017885104813                   0.0                2.0e-6
    -9056.303142201534    -4240.680770413002                   0.0                2.0e-6
    -7370.272506553985     -6758.63027388941                   0.0                2.0e-6
    -5221.551864622825    -8528.504917337734                   0.0                2.0e-6
   -2943.9301242093725    -9556.844428145338                   0.0                2.0e-6
    -368.0448746923885    -9993.224853380047                   0.0                2.0e-6
     3043.969124082175    -9525.452848638452                   0.0                2.0e-6
     7421.557913591566    -6702.274101766236                   0.0                2.0e-6
      9997.49926653575   -223.62561485022502                   0.0                2.0e-6
     7413.881135809248     6710.764971602847                   0.0                2.0e-6
    -631.7827864994575     9980.022570649977                   0.0                2.0e-6
    -6665.804232097231     7454.331220126634                   0.0                2.0e-6
    -8041.938254151218     5943.671349967062                   0.0                2.0e-6
    -7468.563090183974     6649.854537352048                   0.0                2.0e-6
    -4853.096962562609     8743.423235321825                   0.0                2.0e-6
    -910.5149362415953     9958.461856676511                   0.0                2.0e-6
     1907.321659887758     9816.421144476382                   0.0                2.0e-6
    3461.0998151149734     9381.939462062794                   0.0                2.0e-6
     4269.184335106651     9042.901365871465                   0.0                2.0e-6
     5215.716665207412      8532.07475754155                   0.0                2.0e-6
     9710.988328977935    -2386.777256983636                   0.0                2.0e-6
     7929.238486901019    -6093.207449106557                   0.0                2.0e-6
     9755.022295595467    2199.8954548876522                   0.0                2.0e-6
     6753.218405270236     7375.231601157982                   0.0                2.0e-6
     4196.475026510143      9076.87156193568                   0.0                2.0e-6
     1696.386720425737      9855.06327198173                   0.0                2.0e-6
    -889.7445333837114     9960.339083852205                   0.0                2.0e-6
    -3219.422943526263      9467.59293118883                   0.0                2.0e-6
    -4854.177871496568     8742.823182008948                   0.0                2.0e-6
    -5676.674480800519     8232.579598098531                   0.0                2.0e-6
    -5591.749080274611     8290.497103506403                   0.0                2.0e-6
    -3924.689034730693     9197.652742991804                   0.0                2.0e-6
    1598.9741066684028     9871.336373875829                   0.0                2.0e-6
     8419.364924447942      5395.76632824066                   0.0                2.0e-6
      9997.63546208012     217.4515287553789                   0.0                2.0e-6
     8866.799702877803    -4623.836397305394                   0.0                2.0e-6
     2322.786916714676    -9726.492735798405                   0.0                2.0e-6
    -5054.356744966474     -8628.64287675715                   0.0                2.0e-6
    -7543.447557555998    -6564.784760097046                   0.0                2.0e-6
     -8392.11097131116    -5438.057874388508                   0.0                2.0e-6
    -8666.296101135442    -4989.520206136521                   0.0                2.0e-6
    -8508.147689902396    -5254.657256834983                   0.0                2.0e-6
    -7364.109927187415    -6765.344409584759                   0.0                2.0e-6
    -2005.265968081127    -9796.882585662424                   0.0                2.0e-6
     5665.374980710156    -8240.359599431531                   0.0                2.0e-6
      7130.19176708082    -7011.445312105979                   0.0                2.0e-6
     6161.783756702072    -7876.066336417088                   0.0                2.0e-6
    3678.4453802128824    -9298.873027673326                   0.0                2.0e-6
    2415.3822333103426    -9703.913059534734                   0.0                2.0e-6
    7031.5207747320355    -7110.394897227004                   0.0                2.0e-6
     6401.599920230776    7682.4161864156595                   0.0                2.0e-6
     2710.682061545749      9625.60142335086                   0.0                2.0e-6
   -13.455431838518153     9999.990947563605                   0.0                2.0e-6
    -2197.333611032391     9755.599674127026                   0.0                2.0e-6
    -3917.302644290779     9200.801051703731                   0.0                2.0e-6
    -5275.523396359109     8495.225299806218                   0.0                2.0e-6
    -6434.568603425459    7654.8237659538145                   0.0                2.0e-6
    -7600.711889317039      6498.39816997963                   0.0                2.0e-6
    -8987.614062227798     4384.380625407099                   0.0                2.0e-6
    -9749.173278955599   -2225.6730166172533                   0.0                2.0e-6
    1343.1500047549848    -9909.386866235805                   0.0                2.0e-6
     7182.134816983752    -6958.228184722729                   0.0                2.0e-6
     9421.709020546652   -3351.3279654712774                   0.0                2.0e-6
   -6342.0403457725615    -7731.657277233196                   0.0                2.0e-6
    -9879.255580880454    1549.2931186971714                   0.0                2.0e-6
     -9998.51233570442   -172.48499287346343                   0.0                2.0e-6
    -9950.786345245102    -990.8840049590258                   0.0                2.0e-6
    -9889.992790584318   -1479.2033674212046                   0.0                2.0e-6
    -9840.176489554286   -1780.7095929497068                   0.0                2.0e-6
     -9806.05149374355   -1959.9372699272617                   0.0                2.0e-6
     -9790.81370729472   -2034.6908730934579                   0.0                2.0e-6
    -9776.956436521743    -2100.267325450751                   0.0                2.0e-6
    -9774.123639321666    -2113.411243287355                   0.0                2.0e-6
     -9776.95310913489   -2100.2828147127225                   0.0                2.0e-6
    -9787.946192865573   -2048.4407058951792                   0.0                2.0e-6
     -9883.33451293914    -1523.055778803276                   0.0                2.0e-6
    -9999.693689115948     78.26955892729048                   0.0                2.0e-6
    -9906.152420255348   -1366.8007267590579                   0.0                2.0e-6
    -8224.101750272106    -5688.949850470759                   0.0                2.0e-6
    -4516.370180943265    -8922.017730798705                   0.0                2.0e-6
     6893.364782742484    -7244.413155808113                   0.0                2.0e-6
     6777.805387586507    7352.6426628800145                   0.0                2.0e-6
    126.60162821375978     9999.198569272121                   0.0                2.0e-6
    -3494.385296925763     9369.592915203362                   0.0                2.0e-6
   -1839.1710272529376     9829.417578499419                   0.0                2.0e-6
    -6680.813573092352     7440.882340259453                   0.0                2.0e-6
    -708.1379847345235     9974.895517977926                   0.0                2.0e-6
    -8593.492072135181    5113.8922560169185                   0.0                2.0e-6
    -9850.219739021291    1724.2885759046644                   0.0                2.0e-6
    -9541.492601135062   -2993.3123696809307                   0.0                2.0e-6
     7655.300892796011    -6434.000951255494                   0.0                2.0e-6
    2954.2346848726424     9553.664083831682                   0.0                2.0e-6
   -176.10880483486207     9998.449164188396                   0.0                2.0e-6
    -2786.209984732346     9604.011345317007                   0.0                2.0e-6
    -6186.041717840823    7857.0279282393385                   0.0                2.0e-6
    -9059.855240882944     4233.086700534948                   0.0                2.0e-6
    -9993.264894209347     366.9560657122699                   0.0                2.0e-6
     -9660.88065267183    -2582.128001248405                   0.0                2.0e-6
    -8895.298706165384     -4568.77017676447                   0.0                2.0e-6
     -7992.79024351098    -6009.600995343675                   0.0                2.0e-6
    -6494.129938055074    -7604.359035951472                   0.0                2.0e-6
     371.9394644422138     -9993.08065787475                   0.0                2.0e-6
     9972.304228179892    -743.7394574886207                   0.0                2.0e-6
     9564.472715295764    2919.0515032049198                   0.0                2.0e-6
     9212.292050415695     3890.202459750367                   0.0                2.0e-6
     7610.134521059325     6487.360986671017                   0.0                2.0e-6
     -8467.51403924984    -5319.887780311428                   0.0                2.0e-6
    -8459.361851342908   -5332.8413691056185                   0.0                2.0e-6
    -9022.650881028536   -4311.8176073524955                   0.0                2.0e-6
    -9654.252583583751     -2606.80015581679                   0.0                2.0e-6
    -9928.330942283537    1195.0919213580648                   0.0                2.0e-6
   -151.54934916802463       9998.8515737942                   0.0                2.0e-6
     8595.429152960096     5110.635740927314                   0.0                2.0e-6
     9793.309241748217    2022.6453212288513                   0.0                2.0e-6
     9996.635117797887   -259.39607092252794                   0.0                2.0e-6
     9630.121814389047   -2694.5786015680114                   0.0                2.0e-6
     7449.733288493993    -6670.942506895443                   0.0                2.0e-6
    -7349.722682530787   -6780.9716479198205                   0.0                2.0e-6
    -9821.687565679747    1880.0141920134076                   0.0                2.0e-6
    -9095.215121247475     4156.568524423876                   0.0                2.0e-6
   -3059.6052645283935     9520.441986865428                   0.0                2.0e-6
     3238.379276078508    -9461.125708089141                   0.0                2.0e-6
    467.00870829610295    -9989.089191031164                   0.0                2.0e-6
   -2021.0662140571783    -9793.635247363289                   0.0                2.0e-6
    -4907.650979659887     -8712.91925027676                   0.0                2.0e-6
    -8339.806314732155    -5517.937171874436                   0.0                2.0e-6
    -9404.990369621566    3397.9635294284117                   0.0                2.0e-6
    2927.1141444320174     9562.008302938562                   0.0                2.0e-6
     9380.085353000575    3466.1215746745056                   0.0                2.0e-6
     9875.039511490339   -1575.9424629423086                   0.0                2.0e-6
     8796.370379168333    -4756.455418953275                   0.0                2.0e-6
     7389.449327241964   -6737.6582460171785                   0.0                2.0e-6
      6006.67400223586   -7994.9901457640235                   0.0                2.0e-6
     4477.120001616402    -8941.778150408696                   0.0                2.0e-6
    1438.8274200015544    -9895.947435968508                   0.0                2.0e-6
     9705.012843356719      2410.95949992552                   0.0                2.0e-6
     9991.767759837245    -405.6809503501655                   0.0                2.0e-6
     6022.326223794355    -7983.206552144246                   0.0                2.0e-6
    1184.1691499863703    -9929.639642213637                   0.0                2.0e-6
     -8073.72971861805    -5900.414259245168                   0.0                2.0e-6
   -2940.0794202625143     9558.029765728334                   0.0                2.0e-6
       656.75531149791     9978.410317321055                   0.0                2.0e-6
     2265.540898684258       9739.9858540138                   0.0                2.0e-6
     3567.180196364968     9342.121035753155                   0.0                2.0e-6
     5153.418170891425     8569.847207268405                   0.0                2.0e-6
     7263.110855753495     6873.661374917719                   0.0                2.0e-6
     9477.459667364126     3190.259903751772                   0.0                2.0e-6
     9682.727899983222   -2498.9558649336905                   0.0                2.0e-6
    7107.7064565869905    -7034.238333109819                   0.0                2.0e-6
    3664.7824416311214    -9304.266207257413                   0.0                2.0e-6
    -147.9375300952463    -9998.905664480955                   0.0                2.0e-6
    -5010.701321551232    -8654.066805046326                   0.0                2.0e-6
    -9770.514903909323    -2130.032514419862                   0.0                2.0e-6
     6672.016197697009    -7448.771701271878                   0.0                2.0e-6
     4898.325925659649    -8718.165123809627                   0.0                2.0e-6
    3519.5255336985447    -9360.178418045458                   0.0                2.0e-6
    1705.2829751454033    -9853.527793368183                   0.0                2.0e-6
   -1158.8447107398467     -9932.62699070041                   0.0                2.0e-6
     -5638.27437309366    -8258.926207063198                   0.0                2.0e-6
     -9363.14486982113   -3511.6261399446084                   0.0                2.0e-6
    -9973.971887997182     721.0303581971458                   0.0                2.0e-6
     -9642.69331946354    2649.2386730480143                   0.0                2.0e-6
    -9400.417333158595     3410.594370846738                   0.0                2.0e-6
    -9276.747300003566    3733.8933476836946                   0.0                2.0e-6
    -9213.670357731153      3886.93690958141                   0.0                2.0e-6
    -9131.223324790719      4076.85670496253                   0.0                2.0e-6
    -8746.591943589896     4847.383765736765                   0.0                2.0e-6
    -6094.597740972955    -7928.169926012394                   0.0                2.0e-6
      597.178599589097    -9982.152960168103                   0.0                2.0e-6
   -3486.1767472536458    -9372.650195484093                   0.0                2.0e-6
    -4835.277112005111    -8753.290538427222                   0.0                2.0e-6
    -668.5471536785468     -9977.62720807449                   0.0                2.0e-6
     8998.006556872195    -4363.012491671895                   0.0                2.0e-6
     9997.781103920417    210.64899262006878                   0.0                2.0e-6
     9995.538959302263     298.6652190507119                   0.0                2.0e-6
     9984.525567137687    -556.1017885008366                   0.0                2.0e-6
     9790.131148947365   -2037.9725430953565                   0.0                2.0e-6
     9171.061348411535   -3986.4312039306515                   0.0                2.0e-6
      7830.01112577632    -6220.203032877547                   0.0                2.0e-6
     5632.068082290901    -8263.159753777007                   0.0                2.0e-6
    2830.7106131348864    -9590.989387163636                   0.0                2.0e-6
    -34.71028239605145    -9999.939759633355                   0.0                2.0e-6
   -3272.3473006403624    -9449.430837039432                   0.0                2.0e-6
    -9711.960528158736    -2382.818226278853                   0.0                2.0e-6
      -2138.0268275545    -9768.768667782917                   0.0                2.0e-6
     6319.632439832608     7749.983601622353                   0.0                2.0e-6
     9299.336976520246    3677.2723311067525                   0.0                2.0e-6
     9213.089947908551   -3888.3124375166194                   0.0                2.0e-6
     6247.550561048889     -7808.20798820944                   0.0                2.0e-6
     4683.983351524883    -8835.174019940849                   0.0                2.0e-6
     4272.866518194285    -9041.162077835694                   0.0                2.0e-6
    4701.3945118364845    -8825.921461472099                   0.0                2.0e-6
     5720.319165434203    -8202.313615411578                   0.0                2.0e-6
     6891.896588662362    -7245.809920994622                   0.0                2.0e-6
     7413.963054287998    -6710.674469056935                   0.0                2.0e-6
     4012.080566869311    -9159.869514624628                   0.0                2.0e-6
    -7170.531889795645     -6970.18453252306                   0.0                2.0e-6
    -8782.939454375492    -4781.210572728872                   0.0                2.0e-6
    -9017.404652964438    -4322.778426509424                   0.0                2.0e-6
    -9160.910669508263    -4009.702695374018                   0.0                2.0e-6
    -9295.677367831157    -3686.513566120653                   0.0                2.0e-6
    -9550.369479091047    -2964.868093667274                   0.0                2.0e-6
      9582.03039290856    2860.8903420747583                   0.0                2.0e-6
     9639.279840818563    2661.6318585388276                   0.0                2.0e-6
     9859.967507532041    1667.6452711570278                   0.0                2.0e-6
     9994.824373855508    321.69198899547223                   0.0                2.0e-6
     9755.360166697335    -2198.396692595522                   0.0                2.0e-6
     4697.271193339506    -8828.116635852908                   0.0                2.0e-6
    -7280.511341532191     -6855.22826795878                   0.0                2.0e-6
    -9398.688678276103    -3415.355198049629                   0.0                2.0e-6
    -9887.403142795363   -1496.4154141950003                   0.0                2.0e-6
    -9999.588022195428     90.77106568557618                   0.0                2.0e-6
    -9821.014657243162    1883.5262414458093                   0.0                2.0e-6
    -8545.685305017707     5193.386435419998                   0.0                2.0e-6
      9748.81029152632    -2227.262422758145                   0.0                2.0e-6
     7207.891275943385    -6931.544081528965                   0.0                2.0e-6
     5079.404977347806    -8613.921585206956                   0.0                2.0e-6
    2885.6702936189117    -9574.596960526607                   0.0                2.0e-6
     892.3092255541317    -9960.109650299588                   0.0                2.0e-6
    -550.3710296028527    -9984.843099907674                   0.0                2.0e-6
   -1095.0512325693053    -9939.862312831523                   0.0                2.0e-6
   -291.58975857243064    -9995.747866602862                   0.0                2.0e-6
     2863.461745328681    -9581.262277645843                   0.0                2.0e-6
     7984.665625514824    -6020.391585995213                   0.0                2.0e-6
     9999.945085738274    33.140341261532555                   0.0                2.0e-6
     8837.393540461217     4679.794377001448                   0.0                2.0e-6
     6958.710449815647    7181.6675553541545                   0.0                2.0e-6
     5621.628801405638      8270.26538988965                   0.0                2.0e-6
     4920.350624087765     8705.753829280906                   0.0                2.0e-6
     4309.757872465514     9023.634915083916                   0.0                2.0e-6
   -2696.9467505687885     9629.458874962624                   0.0                2.0e-6
    -9135.286215766744   -4067.7445539293776                   0.0                2.0e-6
      -9395.9452227562    -3422.895465971018                   0.0                2.0e-6
    -9958.791385945246    -906.9035953301548                   0.0                2.0e-6
    -9550.943133333336     2963.019619211591                   0.0                2.0e-6
    -7142.008160217228     6999.408506394702                   0.0                2.0e-6
   -3218.7792891018207     9467.811779289297                   0.0                2.0e-6
     813.5482558287993     9966.852022350784                   0.0                2.0e-6
     4419.919194370693     8970.190316555916                   0.0                2.0e-6
     7566.257298327252     6538.482277678023                   0.0                2.0e-6
     9817.057075457118     1904.045791785835                   0.0                2.0e-6
     8417.155414429295    -5399.212417505317                   0.0                2.0e-6
    1946.6244502191914    -9808.702934119721                   0.0                2.0e-6
   -3524.8531841791532    -9358.173434489345                   0.0                2.0e-6
    -7016.565530864659    -7125.153201937622                   0.0                2.0e-6
    -9222.417037148665    -3866.138123878923                   0.0                2.0e-6
    -9987.363845794247     502.5568741166953                   0.0                2.0e-6
     -8250.62189628044      5650.41930520362                   0.0                2.0e-6
    -3799.313335420604     9250.146927443648                   0.0                2.0e-6
     760.7570591040546     9971.020444118212                   0.0                2.0e-6
     3658.302430035299      9306.81596091799                   0.0                2.0e-6
     2881.094295010421     9575.974919727934                   0.0                2.0e-6
    -9827.918656258084   -1847.1640116606625                   0.0                2.0e-6
    -9135.678662107046    -4066.863088760428                   0.0                2.0e-6
    -9938.598115588647    -1106.466220369055                   0.0                2.0e-6
     -7728.63803508735     6345.719354226214                   0.0                2.0e-6
   -1054.4486003228794      9944.25151277245                   0.0                2.0e-6
    3319.7992308254347     9432.864520759897                   0.0                2.0e-6
     6189.515556298916    7854.2916407740895                   0.0                2.0e-6
     8524.976215730348     5227.311022048705                   0.0                2.0e-6
      9558.03515858434    -2940.061888339368                   0.0                2.0e-6
   -3767.2617033144966    -9263.246691022536                   0.0                2.0e-6
    -7080.688918616848    -7061.433596499834                   0.0                2.0e-6
     -8925.28713495708    -4509.905715042129                   0.0                2.0e-6
    -9872.618350577879    -1591.039567023057                   0.0                2.0e-6
     -9900.70588051717    1405.7108762091693                   0.0                2.0e-6
    -9082.637987813832    4183.9798257545535                   0.0                2.0e-6
    -7386.426343671447     6740.972175399958                   0.0                2.0e-6
    -6183.366042484148     7859.133818981193                   0.0                2.0e-6
    4752.7374494588685    -8798.379779056551                   0.0                2.0e-6
     9395.194844294958    3424.9545745503624                   0.0                2.0e-6
    -8676.730904251915    4971.3520107914055                   0.0                2.0e-6
   -8147.9545485844565     5797.485375074427                   0.0                2.0e-6
    -6770.296876374182     7359.557065867347                   0.0                2.0e-6
    -4636.232527304955     8860.324370628849                   0.0                2.0e-6
   -1361.0958681708746     9906.937873916853                   0.0                2.0e-6
     3895.624239509283     9210.000639769127                   0.0                2.0e-6
     9100.435885404378     4145.125654988547                   0.0                2.0e-6
      7297.13085145661    -6837.534741170982                   0.0                2.0e-6
    -9873.352773976407     1586.475653961453                   0.0                2.0e-6
    -7699.063748467092     6381.568568701573                   0.0                2.0e-6
    -4269.535327097766     9042.735653034659                   0.0                2.0e-6
   -1255.9336714595595     9920.818041517248                   0.0                2.0e-6
    1359.2796962254324     9907.187224809537                   0.0                2.0e-6
    3566.9326672254547     9342.215548117048                   0.0                2.0e-6
     3306.567392740858     9437.510904749352                   0.0                2.0e-6
   -3295.9339599621985    -9441.229757376308                   0.0                2.0e-6
    -796.9500204858933     -9968.19294881713                   0.0                2.0e-6
   -2910.4836202777446    -9567.083416386362                   0.0                2.0e-6
    -6456.214367598635    -7636.576198769509                   0.0                2.0e-6
    -9932.996498476576    1155.6732069456675                   0.0                2.0e-6
    -9583.191312504548    2856.9991718475103                   0.0                2.0e-6
    -9874.575709499097    1578.8459574544995                   0.0                2.0e-6
    -5171.857763197874     8558.731639515863                   0.0                2.0e-6
    -649.7804790302239     9978.866936134144                   0.0                2.0e-6
    2265.7662279514425     9739.933439211722                   0.0                2.0e-6
     6405.179698111116     7679.431817192285                   0.0                2.0e-6
     9350.740300207093     3544.524769004015                   0.0                2.0e-6
     9917.457499030825   -1282.1999668215783                   0.0                2.0e-6
       8627.0394548875    -5057.093062601716                   0.0                2.0e-6
     6798.735649257907    -7333.293500979601                   0.0                2.0e-6
     4989.641405066608    -8666.226321118376                   0.0                2.0e-6
    3288.6771029821675    -9443.759998661593                   0.0                2.0e-6
    1722.8057946989181    -9850.479185996579                   0.0                2.0e-6
    212.65839902031183    -9997.738564561794                   0.0                2.0e-6
    -9768.801319947139    -2137.877632466139                   0.0                2.0e-6
     9807.713381007614    -1951.604016188782                   0.0                2.0e-6
     6706.033044225358     7418.161551877768                   0.0                2.0e-6
     4321.000047046825    -9018.256959824406                   0.0                2.0e-6
    3801.3668596262573    -9249.303216920462                   0.0                2.0e-6
    2792.7197895341415    -9602.120400054582                   0.0                2.0e-6
     9512.414965356356     3084.471028695913                   0.0                2.0e-6
     4630.867393557648     -8863.12964946833                   0.0                2.0e-6
    2993.1889750202477     9541.531311053652                   0.0                2.0e-6
     7214.552032635229    -6924.611105932151                   0.0                2.0e-6
    -2499.440361075887     9682.602846416083                   0.0                2.0e-6
     9997.448933210193    -225.8646228482476                   0.0                2.0e-6
     9990.751217811829   -429.98849262679965                   0.0                2.0e-6
     9808.223855989441   -1949.0368880038188                   0.0                2.0e-6
     8016.327226215142    -5978.168432073644                   0.0                2.0e-6
     2641.246423282965    -9644.885553053231                   0.0                2.0e-6
    -3662.429806216841    -9305.192524313212                   0.0                2.0e-6
    -7826.919982788182    -6224.092189470769                   0.0                2.0e-6
    -9892.778702934575   -1460.4552491480674                   0.0                2.0e-6
    -8285.375519374269     5599.335005422838                   0.0                2.0e-6
    3439.9117850710727     9389.728798582479                   0.0                2.0e-6
     9984.577569974013    -555.1673163757168                   0.0                2.0e-6
     7269.358944453612    -6867.053264442635                   0.0                2.0e-6
     3652.295003558898    -9309.175108836374                   0.0                2.0e-6
      897.314039489707    -9959.660009987021                   0.0                2.0e-6
    -1080.698170093531    -9941.433068987413                   0.0                2.0e-6
   -2715.4544975513413    -9624.256172386944                   0.0                2.0e-6
    -4331.771999883722    -9013.087780612334                   0.0                2.0e-6
    -6295.404860618241    -7769.676804147275                   0.0                2.0e-6
    -9365.426831029818   -3505.5356612972537                   0.0                2.0e-6
   -1384.2587831985843     9903.727965828704                   0.0                2.0e-6
     8600.221078143619     5102.567726846377                   0.0                2.0e-6
     9592.033608321944   -2827.1701853306067                   0.0                2.0e-6
     6368.331534265558    -7710.016437704843                   0.0                2.0e-6
    3241.8355800475497    -9459.941969797583                   0.0                2.0e-6
     584.2223169659384    -9982.919627261303                   0.0                2.0e-6
    -3381.821573211303    -9410.806705429808                   0.0                2.0e-6
     9757.148266273623    -2190.446920140637                   0.0                2.0e-6
    -5777.377095131035    8162.2248131655415                   0.0                2.0e-6
    3032.7013763822356    -9529.046246172242                   0.0                2.0e-6
     2067.437572185608    -9783.951240941222                   0.0                2.0e-6
