# Supplementary material for: Single spin exact gradients for the optimization of complex pulses and pulse sequences
Source: J Biomol NMR. 2026 Feb 17;80(1):6. doi: 10.1007/s10858-025-00486-7 (PMC12913341; doi:10.1007/s10858-025-00486-7)
Supplement: Supplementary file 1 — (zip 804 KB) [file 10858_2025_486_MOESM1_ESM.zip › SUPPINFO/01_XACT_examplepulseshapes/19F_120kHz_XYZT/BIBOP_BW120_RF20_pm10_300u_ppp.xyzt]

# File Format xyzt (x-rf-component, y-rf-component, z-component, time)
# ----------------------------------------------
# Pulse optimized using PulseOptimizer
# Optimization Date:   2024-08-24T02:37:16.711
# No. iterations   :   567
# using            :   L-BFGS
# converged        :   true
# computation time :   757.1097382 [s]
# max. amplitude   :   20000.000000000004  [Hz]
# sqrt rf-power    :   20000.0  [Hz]
# rf-energy        :   120000.0  [Hz]
# pulse length     :   300.0  [µs]
# cost             :   0.00228020361546646
# tr. efficiency   :   0.9988598981922676
# ----------------------------------------------
   -12227.344506954321      15826.9405226738                   0.0                1.0e-6
    18608.758432928866     7328.991034576235                   0.0                1.0e-6
    13434.879683554673   -14815.667649093977                   0.0                1.0e-6
     6095.669719985167   -19048.433286358642                   0.0                1.0e-6
    -6873.699918223072    -18781.69985475809                   0.0                1.0e-6
   -19214.584691724267    -5549.750906532236                   0.0                1.0e-6
    -18308.75975485591     8049.181091202295                   0.0                1.0e-6
    -12562.53539030014     15562.22042535886                   0.0                1.0e-6
    -4416.945402352871     19506.16808377888                   0.0                1.0e-6
    5878.3410908586075    19116.618582257775                   0.0                1.0e-6
     15488.54485792814    12653.259587313767                   0.0                1.0e-6
    19876.152675905443     2222.285941119387                   0.0                1.0e-6
      18482.1783117087    -7642.583650455167                   0.0                1.0e-6
    13341.169354259348   -14900.107390920752                   0.0                1.0e-6
     5982.806396019746   -19084.182655480563                   0.0                1.0e-6
     -2673.05386764852    -19820.56464939002                   0.0                1.0e-6
   -11256.850385344225    -16531.28305371291                   0.0                1.0e-6
   -17592.501664177365    -9513.352994392497                   0.0                1.0e-6
   -19989.876762941214    -636.2601688168783                   0.0                1.0e-6
   -18407.234113749073     7821.363837696874                   0.0                1.0e-6
   -13798.459272998964    14477.655946022096                   0.0                1.0e-6
    -7157.566975646895      18675.3643870509                   0.0                1.0e-6
      614.531914750112     19990.55653366743                   0.0                1.0e-6
     8480.550220788793    18112.986168842483                   0.0                1.0e-6
    15084.777682721564    13132.002218354422                   0.0                1.0e-6
    19101.611158324355      5926.92594488732                   0.0                1.0e-6
    19896.890854308524   -2028.2342891623564                   0.0                1.0e-6
     17683.25168363175    -9343.586564769163                   0.0                1.0e-6
    13108.536300089701    -15105.17381790857                   0.0                1.0e-6
     6878.493538151762    -18779.94479879013                   0.0                1.0e-6
   -288.43638914678394    -19997.92000307572                   0.0                1.0e-6
    -7535.701120224647   -18526.014375106293                   0.0                1.0e-6
    -13829.26032472784   -14448.237223651486                   0.0                1.0e-6
   -18165.798358884436    -8366.825561965035                   0.0                1.0e-6
   -19956.888679425214   -1312.4763757986912                   0.0                1.0e-6
    -19183.21597691523     5657.227658758683                   0.0                1.0e-6
   -16189.119812678897    11743.611015813136                   0.0                1.0e-6
   -11436.062048212958     16407.81779608194                   0.0                1.0e-6
    -5405.423835208148    19255.684697298188                   0.0                1.0e-6
    1359.4329282620768    19953.745064863306                   0.0                1.0e-6
    8091.0810591993395     18290.28177184446                   0.0                1.0e-6
     13806.03546317935    14470.431396106824                   0.0                1.0e-6
    17785.852561003187     9146.772582624782                   0.0                1.0e-6
    19774.201658646172    2996.8231117626947                   0.0                1.0e-6
    19721.109977749977   -3328.3361076505425                   0.0                1.0e-6
    17745.834605867905    -9224.172274040695                   0.0                1.0e-6
     14074.56923030238    -14209.38073884381                   0.0                1.0e-6
     9036.273609715925   -17842.246474319076                   0.0                1.0e-6
    3127.3977958287696    -19753.97132291746                   0.0                1.0e-6
    -3088.977282176586    -19760.01567181051                   0.0                1.0e-6
    -9010.769466785192    -17855.14025754073                   0.0                1.0e-6
   -13959.235148902193   -14322.700655171619                   0.0                1.0e-6
    -17521.19300300234    -9644.054943411611                   0.0                1.0e-6
    -19540.26936785971    -4263.551692132212                   0.0                1.0e-6
   -19951.097528363538    1397.7508410751282                   0.0                1.0e-6
   -18765.322053699238     6918.286509024398                   0.0                1.0e-6
   -16081.889053633156    11890.031306377376                   0.0                1.0e-6
   -12102.257630575372    15922.793732356775                   0.0                1.0e-6
    -7157.349283602308    18675.447818794535                   0.0                1.0e-6
     -1694.19637116876      19928.1132738631                   0.0                1.0e-6
    3799.1466566971017     19635.84693057336                   0.0                1.0e-6
      8885.85919868939     17917.63115763541                   0.0                1.0e-6
    13233.216185648036    14996.065796864952                   0.0                1.0e-6
    16613.840278830263    11134.644636876254                   0.0                1.0e-6
     18879.56717567574     6600.147214960223                   0.0                1.0e-6
    19931.256717463097     1656.805861464227                   0.0                1.0e-6
    19707.437975587156   -3408.3556795594604                   0.0                1.0e-6
     18212.64600580982    -8264.352694982206                   0.0                1.0e-6
    15559.965149566584   -12565.328668374472                   0.0                1.0e-6
    11975.776987092435   -16018.138642034139                   0.0                1.0e-6
     7750.259515855799   -18437.284980085507                   0.0                1.0e-6
    3172.4944657831884   -19746.778949098887                   0.0                1.0e-6
    -1482.072683947584    -19945.01091901171                   0.0                1.0e-6
   -5925.8260676249865   -19101.952398020894                   0.0                1.0e-6
    -9953.114404161544   -17347.493007857705                   0.0                1.0e-6
   -13508.510753562128   -14748.563903678769                   0.0                1.0e-6
    -16484.16986648571   -11325.729283928891                   0.0                1.0e-6
   -18624.351465395754    -7289.275169275138                   0.0                1.0e-6
    -19779.61244380285   -2960.9004665742177                   0.0                1.0e-6
   -19951.115603535756    1397.4928172810255                   0.0                1.0e-6
   -19207.801849374908     5573.181148603537                   0.0                1.0e-6
   -17665.809642850993     9376.522258415049                   0.0                1.0e-6
   -15508.266994842492    12629.079729603383                   0.0                1.0e-6
   -12829.874911365607    15342.565292633153                   0.0                1.0e-6
    -9581.133603582983    17555.679390735437                   0.0                1.0e-6
     -5861.43411702696    19121.809278720262                   0.0                1.0e-6
   -2024.6385972315727    19897.257060977026                   0.0                1.0e-6
    1821.1401411272177     19916.91363104171                   0.0                1.0e-6
     5629.118960787932    19191.482999635482                   0.0                1.0e-6
     9078.107563713413    17820.997813300168                   0.0                1.0e-6
    12070.011993025926     15947.25087556505                   0.0                1.0e-6
    14696.873557048037    13564.730282911716                   0.0                1.0e-6
    16871.932758346033    10739.547709184499                   0.0                1.0e-6
    18453.963353917705     7710.462796243969                   0.0                1.0e-6
     19464.05719288204     4598.964839202075                   0.0                1.0e-6
      19949.1913108496     1424.698579743362                   0.0                1.0e-6
    19923.239744144386   -1750.5765042823784                   0.0                1.0e-6
     19396.86299950408    -4874.598011987204                   0.0                1.0e-6
     18375.04843650173   -7896.6825285188825                   0.0                1.0e-6
    16896.288308865598   -10701.188783667529                   0.0                1.0e-6
     14994.73865157928   -13234.719973268586                   0.0                1.0e-6
    12826.766213215502   -15345.164336412736                   0.0                1.0e-6
    10297.966457094317    -17145.02513408949                   0.0                1.0e-6
     7873.871091783372   -18384.834892649378                   0.0                1.0e-6
     5159.705628032298   -19322.976940214252                   0.0                1.0e-6
    3503.6790177515213    -19690.71439386006                   0.0                1.0e-6
     1326.236081682602   -19955.979000180454                   0.0                1.0e-6
   -2299.2820957214176    -19867.39293023357                   0.0                1.0e-6
    -5159.334896318212    -19323.07593080442                   0.0                1.0e-6
    -7118.410024093934   -18690.324735779177                   0.0                1.0e-6
    -9464.276616266574    -17618.95195892167                   0.0                1.0e-6
    -11407.08098200252   -16427.979287485006                   0.0                1.0e-6
   -13335.902379970856   -14904.821626302262                   0.0                1.0e-6
   -14825.376058822198    -13424.16569901093                   0.0                1.0e-6
   -16113.054373137616   -11847.762606007545                   0.0                1.0e-6
    -17316.25159526933   -10007.368819491587                   0.0                1.0e-6
   -18196.364331039615    -8300.140067015089                   0.0                1.0e-6
   -18870.957690893145      -6624.7230756101                   0.0                1.0e-6
    -19415.17924076908    -4801.126435411728                   0.0                1.0e-6
    -19787.81907057359    -2905.549247602613                   0.0                1.0e-6
   -19972.382105816716   -1050.6916861059506                   0.0                1.0e-6
   -19986.419088789324     736.9206248149914                   0.0                1.0e-6
   -19839.214213199415     2530.924614204512                   0.0                1.0e-6
    -19561.02347496823     4167.296559130602                   0.0                1.0e-6
   -19162.189276868037     5728.045226557098                   0.0                1.0e-6
     -18627.3575223403     7281.589918068189                   0.0                1.0e-6
    -18048.62171234781     8616.684645765286                   0.0                1.0e-6
   -17195.169974941204    10214.016327228017                   0.0                1.0e-6
   -17039.193534077953    10472.147998774464                   0.0                1.0e-6
   -15739.056080193519    12340.263923617009                   0.0                1.0e-6
   -17469.364494789268     9737.623126214945                   0.0                1.0e-6
   -11720.712895616783    16205.705452664579                   0.0                1.0e-6
   -15213.889786326126    12982.201568667835                   0.0                1.0e-6
   -13058.988282791031     15148.03040101011                   0.0                1.0e-6
   -12494.223439153711    15617.118192947828                   0.0                1.0e-6
   -11667.610038150466    16243.979684721675                   0.0                1.0e-6
   -10844.946056698784    16804.378745651193                   0.0                1.0e-6
   -10142.979551680526     17237.16814950155                   0.0                1.0e-6
    -9769.538179317182    17451.536429863816                   0.0                1.0e-6
    -9140.586160392715    17789.032706823527                   0.0                1.0e-6
    -8626.974631609475     18043.70551482058                   0.0                1.0e-6
    -8210.539391614155    18236.969125892392                   0.0                1.0e-6
    -7828.085344192783    18404.376649156966                   0.0                1.0e-6
    -7260.957752664796    18635.409641701386                   0.0                1.0e-6
    -7141.101583632308    18681.666632617234                   0.0                1.0e-6
    -6613.882548635951    18874.759803315348                   0.0                1.0e-6
     -6625.46348399069    18870.697751336753                   0.0                1.0e-6
    -5601.611950756527      19199.5297742716                   0.0                1.0e-6
    -4072.376714304212    19581.004772401055                   0.0                1.0e-6
     -8866.81198512783    17927.064601333746                   0.0                1.0e-6
    -7252.793703681499    18638.588559540607                   0.0                1.0e-6
    -3816.662896090087     19632.44977932222                   0.0                1.0e-6
    -6003.176538642687     19077.78476254227                   0.0                1.0e-6
    -6748.560651905899     18827.02656097206                   0.0                1.0e-6
    -6638.455049290597     18866.13141474818                   0.0                1.0e-6
    -7056.051472148653    18713.955691472307                   0.0                1.0e-6
    -7219.815603848631     18651.38768688335                   0.0                1.0e-6
    -7834.448324275248    18401.668931220906                   0.0                1.0e-6
    -8271.311249137327     18209.48681923503                   0.0                1.0e-6
    -8689.337234144803     18013.75636649127                   0.0                1.0e-6
    -9205.463670187444    17755.546700027546                   0.0                1.0e-6
    -9740.786738804114     17467.60068553028                   0.0                1.0e-6
   -10041.242195712357     17296.63132425056                   0.0                1.0e-6
   -10834.251076818537    16811.276084951325                   0.0                1.0e-6
   -11590.087301495676    16299.382698240712                   0.0                1.0e-6
    -12510.84159594618    15603.808591531199                   0.0                1.0e-6
   -13119.853600032864     15095.34502797815                   0.0                1.0e-6
   -14699.476105875816    13561.909976577266                   0.0                1.0e-6
    -12181.23487165263    15862.456209604927                   0.0                1.0e-6
   -17798.610917068076      9121.92136684071                   0.0                1.0e-6
   -15833.503251001614    12218.845068193696                   0.0                1.0e-6
    -16720.41461789032     10973.95712611634                   0.0                1.0e-6
    -17063.30944863435    10432.807419872452                   0.0                1.0e-6
   -18061.369127449976     8589.932784486547                   0.0                1.0e-6
    -18644.92620810576     7236.485797283853                   0.0                1.0e-6
   -19166.402564255157      5713.93146134195                   0.0                1.0e-6
   -19561.500184575947    4165.0582863671025                   0.0                1.0e-6
    -19839.57289759633     2528.111398052166                   0.0                1.0e-6
    -19987.18796063319      715.763526815689                   0.0                1.0e-6
    -19971.51326284205   -1067.0791873727487                   0.0                1.0e-6
   -19785.573431702178    -2920.801941029357                   0.0                1.0e-6
   -19413.071479184888    -4809.641955910875                   0.0                1.0e-6
   -18877.732721547953    -6605.392289167822                   0.0                1.0e-6
   -18205.113334992133    -8280.932825478762                   0.0                1.0e-6
   -17293.844322082776   -10046.041437480008                   0.0                1.0e-6
   -16121.996133606552   -11835.592113112696                   0.0                1.0e-6
    -14889.66561666872    -13352.82209211945                   0.0                1.0e-6
    -13323.72254276339   -14915.710429056293                   0.0                1.0e-6
   -11477.214600146406   -16379.058123780687                   0.0                1.0e-6
    -9606.298804904342     -17541.9218807659                   0.0                1.0e-6
    -6968.422400535371    -18746.76210036594                   0.0                1.0e-6
    -5277.425877250176   -19291.157977429197                   0.0                1.0e-6
   -1798.0699077649006    -19919.00962916556                   0.0                1.0e-6
    1424.2769608014628    -19949.22141686061                   0.0                1.0e-6
    3079.5211594665016    -19761.49157903821                   0.0                1.0e-6
     5020.619749583244   -19359.581021553506                   0.0                1.0e-6
     7791.251597512632   -18419.999960484714                   0.0                1.0e-6
    10352.512109936053   -17112.144605911537                   0.0                1.0e-6
    12859.326080567926   -15317.889304784308                   0.0                1.0e-6
    15028.754847372435   -13196.080014064011                   0.0                1.0e-6
     16907.72411532574   -10683.111215373188                   0.0                1.0e-6
    18373.136609905087     -7901.12973654815                   0.0                1.0e-6
    19392.378853284925    -4892.406607250422                   0.0                1.0e-6
    19921.036476075096   -1775.4733788163207                   0.0                1.0e-6
    19950.837061894403    1401.4637097480522                   0.0                1.0e-6
    19469.409121426153     4576.254851134074                   0.0                1.0e-6
    18462.279803198388    7690.5282307792695                   0.0                1.0e-6
    16883.280939618886    10721.698779293403                   0.0                1.0e-6
     14721.67366779175    13537.810916800656                   0.0                1.0e-6
    12105.221082292048    15920.540900008144                   0.0                1.0e-6
     9084.496500151772    17817.741813673532                   0.0                1.0e-6
      5603.67744339044      19198.9270301868                   0.0                1.0e-6
    1814.1963669472586    19917.547327473716                   0.0                1.0e-6
   -2019.0032014692779      19897.8296824668                   0.0                1.0e-6
    -5869.815386643379    19119.238147131404                   0.0                1.0e-6
    -9570.496765123089     17561.48033819383                   0.0                1.0e-6
   -12793.077778520634    15373.261233476831                   0.0                1.0e-6
   -15471.683906410832     12673.87064397093                   0.0                1.0e-6
   -17643.163969279063     9419.063921278645                   0.0                1.0e-6
   -19197.590777287074     5608.253591611409                   0.0                1.0e-6
   -19950.906476159595    1400.4751977572344                   0.0                1.0e-6
   -19774.858211400056    -2992.487714097382                   0.0                1.0e-6
   -18611.330729230445    -7322.456451710895                   0.0                1.0e-6
    -16474.62047262996   -11339.615526233762                   0.0                1.0e-6
   -13525.698564254595    -14732.80280017761                   0.0                1.0e-6
   -10004.417746520126   -17317.956737245684                   0.0                1.0e-6
     -5983.48425494518   -19083.970136499982                   0.0                1.0e-6
   -1520.0294110614968   -19942.154111066036                   0.0                1.0e-6
    3158.9441777046686     -19748.9511539764                   0.0                1.0e-6
     7755.764272839586   -18434.970044568694                   0.0                1.0e-6
    11989.315972551864    -16008.00744972068                   0.0                1.0e-6
    15569.113499951722   -12553.991589355996                   0.0                1.0e-6
    18212.854197395027    -8263.893875433685                   0.0                1.0e-6
    19704.420112996482    -3425.759479376762                   0.0                1.0e-6
    19933.821794790136    1625.6533005379142                   0.0                1.0e-6
     18891.17088186583     6566.860948135309                   0.0                1.0e-6
    16630.340397274616    11109.985520727554                   0.0                1.0e-6
    13246.534007851838    14984.303012780567                   0.0                1.0e-6
     8889.773814848893    17915.689256091347                   0.0                1.0e-6
    3793.9339372054465    19636.854770561422                   0.0                1.0e-6
   -1701.8006700648389    19927.465330025465                   0.0                1.0e-6
    -7159.262926484727     18674.71430435982                   0.0                1.0e-6
   -12095.384484579175    15928.015387053134                   0.0                1.0e-6
   -16070.326493499882    11905.654387404153                   0.0                1.0e-6
    -18756.46169613081     6942.272296703559                   0.0                1.0e-6
   -19949.364772723704    1422.2676136404552                   0.0                1.0e-6
    -19543.98218436221      -4246.4997795046                   0.0                1.0e-6
     -17524.7079057888    -9637.666357411606                   0.0                1.0e-6
    -13957.22084004899   -14324.663570991888                   0.0                1.0e-6
    -9002.876279945991    -17859.12144222066                   0.0                1.0e-6
    -3082.509062395539    -19761.02572945669                   0.0                1.0e-6
    3123.6433696226864   -19754.565348278666                   0.0                1.0e-6
      9022.23675587555   -17849.348557326346                   0.0                1.0e-6
      14058.8999569266   -14224.884252644351                   0.0                1.0e-6
    17736.475637507654    -9242.155157759335                   0.0                1.0e-6
      19719.1761560331   -3339.7742030466206                   0.0                1.0e-6
    19774.178776673296    2996.9740920073696                   0.0                1.0e-6
     17781.45201689567     9155.324361858346                   0.0                1.0e-6
    13796.803865264716     14479.23351228982                   0.0                1.0e-6
      8085.43167588145     18292.77984929171                   0.0                1.0e-6
     1366.762124540737    19953.244380173386                   0.0                1.0e-6
    -5387.074372663917    19260.826298562264                   0.0                1.0e-6
   -11418.453234608696    16420.076909961605                   0.0                1.0e-6
   -16181.212767460547    11754.503535844115                   0.0                1.0e-6
   -19183.220912255085     5657.210923380808                   0.0                1.0e-6
   -19956.139261981585   -1323.8224036467475                   0.0                1.0e-6
    -18160.12672497047    -8379.128673854657                   0.0                1.0e-6
    -13825.77709330699   -14451.570425603846                   0.0                1.0e-6
    -7543.506225904231   -18522.837628715104                   0.0                1.0e-6
    -305.3754691123588   -19997.668509675434                   0.0                1.0e-6
     6863.235551628415   -18785.526283893774                   0.0                1.0e-6
    13102.398724228991   -15110.497929298112                   0.0                1.0e-6
    17684.379920448864    -9341.451002345675                   0.0                1.0e-6
    19897.884778474887     -2018.46014142896                   0.0                1.0e-6
    19098.699825634772     5936.300613201658                   0.0                1.0e-6
    15083.355189856085    13133.636062288368                   0.0                1.0e-6
     8487.263757509256    18109.841355198834                   0.0                1.0e-6
     626.4850201703886    19990.185504879693                   0.0                1.0e-6
    -7148.662712530325    18678.774623151236                   0.0                1.0e-6
   -13795.957118757035     14480.04030303152                   0.0                1.0e-6
   -18408.255258901176     7818.960181708129                   0.0                1.0e-6
    -19989.65301612804    -643.2513465226899                   0.0                1.0e-6
   -17589.206284749944    -9519.444430874788                   0.0                1.0e-6
   -11255.414290887291   -16532.260859921433                   0.0                1.0e-6
   -2678.2420667002852   -19819.864263716765                   0.0                1.0e-6
     5972.366083718568   -19087.452511062027                   0.0                1.0e-6
    13331.172490871677   -14909.052284388377                   0.0                1.0e-6
     18478.41087791312    -7651.688142300497                   0.0                1.0e-6
    19875.641748932077     2226.850930823224                   0.0                1.0e-6
    15475.855377772505    12668.776591536764                   0.0                1.0e-6
     5870.862856231417    19118.916531104012                   0.0                1.0e-6
    -4395.035823635913    19511.116321444988                   0.0                1.0e-6
   -12528.811901184095    15589.383321502739                   0.0                1.0e-6
   -18296.904145086733     8076.094272945799                   0.0                1.0e-6
    -19203.90609952163    -5586.590240992796                   0.0                1.0e-6
    -6856.481145258475    -18787.99260976848                   0.0                1.0e-6
     6037.505375859231     -19066.9485979396                   0.0                1.0e-6
    13378.251689841036   -14866.821507076269                   0.0                1.0e-6
    18604.626455829664     7339.473716762185                   0.0                1.0e-6
    -12164.59737639207    15875.218759761237                   0.0                1.0e-6
