# Supplementary material for: Single spin exact gradients for the optimization of complex pulses and pulse sequences
Source: J Biomol NMR. 2026 Feb 17;80(1):6. doi: 10.1007/s10858-025-00486-7 (PMC12913341; doi:10.1007/s10858-025-00486-7)
Supplement: Supplementary file 1 — (zip 804 KB) [file 10858_2025_486_MOESM1_ESM.zip › SUPPINFO/01_XACT_examplepulseshapes/19F_120kHz_XYZT/BIBOP_BW120_RF20_pm10_350u_ppp2.xyzt]

# File Format xyzt (x-rf-component, y-rf-component, z-component, time)
# ----------------------------------------------
# Pulse optimized using PulseOptimizer
# Optimization Date:   2024-08-23T11:00:46.915
# No. iterations   :   1064
# using            :   L-BFGS
# converged        :   true
# computation time :   1059.6605606 [s]
# max. amplitude   :   20000.000000000004  [Hz]
# sqrt rf-power    :   20000.0  [Hz]
# rf-energy        :   140000.0  [Hz]
# pulse length     :   350.0  [µs]
# cost             :   0.0007022960211398467
# tr. efficiency   :   0.9996488519894309
# ----------------------------------------------
   -15409.082996496983   -12749.908282300214                   0.0                1.0e-6
   -3423.3394045349314    19704.840707840256                   0.0                1.0e-6
     15453.96131181132    12695.474775408717                   0.0                1.0e-6
     19545.10822572679     4241.313999767869                   0.0                1.0e-6
    15938.314169112204    -12081.81035468928                   0.0                1.0e-6
    -2058.639786338029   -19893.767924405525                   0.0                1.0e-6
   -12581.933166576806   -15546.541666614943                   0.0                1.0e-6
   -17926.096562806066    -8868.768912366166                   0.0                1.0e-6
   -19964.615254580698    1189.1752337496991                   0.0                1.0e-6
   -15263.348492687472     12924.01612467174                   0.0                1.0e-6
    -4124.891567679096     19570.00944187023                   0.0                1.0e-6
     6719.805248763051    18837.309187320163                   0.0                1.0e-6
    14367.456767587335    13913.165924098976                   0.0                1.0e-6
    18885.411284729453     6583.406459167881                   0.0                1.0e-6
    19839.589631651146    -2527.980072643062                   0.0                1.0e-6
    16092.993257722446    -11874.99760029028                   0.0                1.0e-6
      7934.10694183338   -18358.920094481357                   0.0                1.0e-6
   -1742.4606562134359   -19923.951185985883                   0.0                1.0e-6
   -10155.123815961333    -17230.01625891557                   0.0                1.0e-6
   -16246.023910642158   -11664.763482164706                   0.0                1.0e-6
   -19554.876910871626    -4196.044446935679                   0.0                1.0e-6
   -19544.440522868626     4244.389785122319                   0.0                1.0e-6
   -15796.554107851509    12266.575655728848                   0.0                1.0e-6
    -8784.973784390691     17967.31019400423                   0.0                1.0e-6
   -263.26076770432127     19998.26726914579                   0.0                1.0e-6
     7826.343344370972    18405.117490959416                   0.0                1.0e-6
    14275.692869306067    14007.304990655552                   0.0                1.0e-6
    18468.575866539177     7675.396111073791                   0.0                1.0e-6
     19999.34224023081     162.2034466948141                   0.0                1.0e-6
     18489.27646086782    -7625.395462112057                   0.0                1.0e-6
    13894.119815890466   -14385.876217376537                   0.0                1.0e-6
     6987.479522915336    -18739.66728404853                   0.0                1.0e-6
    -798.0144066469827    -19984.07298342317                   0.0                1.0e-6
    -8105.741369647713   -18283.789455372254                   0.0                1.0e-6
   -14030.294958720162   -14253.098728743571                   0.0                1.0e-6
   -18095.473040081608    -8517.855097128604                   0.0                1.0e-6
    -19939.35803698337    -1556.277954925361                   0.0                1.0e-6
   -19122.076689617177     5860.561669021094                   0.0                1.0e-6
   -15574.866711261553    12546.853267908922                   0.0                1.0e-6
    -9852.300381176205    17404.946917444915                   0.0                1.0e-6
    -3000.402454554452     19773.65887009037                   0.0                1.0e-6
    3911.8299820656775     19613.70913905404                   0.0                1.0e-6
    10172.613750212437    17219.695975509814                   0.0                1.0e-6
    15253.449202397529    12935.698180998123                   0.0                1.0e-6
    18679.210433114014       7147.5238786201                   0.0                1.0e-6
    19996.762404249814     359.8518417088853                   0.0                1.0e-6
    18893.636759529258    -6559.762952955292                   0.0                1.0e-6
    15524.230545762077    -12609.45145365284                   0.0                1.0e-6
    10426.641564597596    -17067.07783082405                   0.0                1.0e-6
     4346.548695405555   -19521.975167448305                   0.0                1.0e-6
   -1962.1570345724742     -19903.5157640975                   0.0                1.0e-6
    -7971.007123411783   -18342.929031060405                   0.0                1.0e-6
   -13240.231594417353   -14989.872158433926                   0.0                1.0e-6
    -17270.43029769571    -10086.23999974391                   0.0                1.0e-6
    -19579.61315484582   -4079.0622337233785                   0.0                1.0e-6
   -19859.480773071777     2366.648141146536                   0.0                1.0e-6
    -18110.86349022688     8485.082417888887                   0.0                1.0e-6
   -14642.166632050039    13623.764396057368                   0.0                1.0e-6
     -9928.10117134872    17361.820386453262                   0.0                1.0e-6
    -4478.623778254972     19492.09914434177                   0.0                1.0e-6
    1261.3866761891088    19960.182956404296                   0.0                1.0e-6
     6913.854450935059    18766.955443845585                   0.0                1.0e-6
     12062.51097638023    15952.925403972353                   0.0                1.0e-6
    16219.794019552572    11701.208568489268                   0.0                1.0e-6
    18944.603477135974    6411.0840810340005                   0.0                1.0e-6
     19989.83402864104     637.6013702814943                   0.0                1.0e-6
    19353.184742011672    -5045.219553356082                   0.0                1.0e-6
     17222.83708325399   -10167.294763293286                   0.0                1.0e-6
    13875.181448739537   -14404.143145795038                   0.0                1.0e-6
     9614.038500896628    -17537.68125218603                   0.0                1.0e-6
     4745.549803105145   -19428.838284010926                   0.0                1.0e-6
    -497.1886502117766   -19993.819131073997                   0.0                1.0e-6
    -5895.697346535407   -19111.272924587083                   0.0                1.0e-6
    -10968.61109789291   -16723.922105271253                   0.0                1.0e-6
   -15100.920733013658   -13113.435591607496                   0.0                1.0e-6
    -17992.52332850425     -8733.21843727903                   0.0                1.0e-6
   -19605.936463005863   -3950.6019045934086                   0.0                1.0e-6
   -19979.199370525876     911.9169440132382                   0.0                1.0e-6
   -19212.009171913644     5558.660232313726                   0.0                1.0e-6
   -17367.135716406607     9918.800179856127                   0.0                1.0e-6
    -14443.43515685121    13834.275581678805                   0.0                1.0e-6
   -10513.233213979192     17013.87455544694                   0.0                1.0e-6
    -5861.175727489495    19121.888481305603                   0.0                1.0e-6
    -927.5869436974135    19978.477981615168                   0.0                1.0e-6
     3920.473581304744     19611.98324745082                   0.0                1.0e-6
     8168.424572570967     18255.87138435793                   0.0                1.0e-6
    11873.949262501023    16093.766772000627                   0.0                1.0e-6
    15118.849092588036    13092.761439648626                   0.0                1.0e-6
    17596.444987440198     9506.057216532556                   0.0                1.0e-6
    19260.063423876763     5389.801193758865                   0.0                1.0e-6
    19981.486621086886     860.3443562468296                   0.0                1.0e-6
    19677.780401256616   -3575.6060297411186                   0.0                1.0e-6
    18450.435631822394   -7718.9005043450725                   0.0                1.0e-6
    16364.519674084368   -11497.934416081249                   0.0                1.0e-6
    13551.782970839768   -14708.812947048353                   0.0                1.0e-6
    10231.230173124572   -17184.933201631753                   0.0                1.0e-6
     6588.355987109667   -18883.685164371815                   0.0                1.0e-6
     2769.640676472488    -19807.29892042903                   0.0                1.0e-6
   -1076.5179203621306   -19971.006713912528                   0.0                1.0e-6
    -4790.559177555392    -19417.78933777838                   0.0                1.0e-6
    -8349.635556089623   -18173.705898370976                   0.0                1.0e-6
   -11798.799376040866   -16148.942172289107                   0.0                1.0e-6
   -14739.596682089305   -13518.294627997348                   0.0                1.0e-6
   -16983.215981392055    -10562.68786480929                   0.0                1.0e-6
   -18698.721743814986    -7096.323354201149                   0.0                1.0e-6
    -19689.62143817455    -3509.815895652812                   0.0                1.0e-6
   -19998.061165565447     278.4773209852315                   0.0                1.0e-6
   -19713.765325370794     3371.565911591854                   0.0                1.0e-6
    -18889.92264184978    6570.4507139869065                   0.0                1.0e-6
   -17637.452626631653     9429.754230271552                   0.0                1.0e-6
   -16085.379866809528     11885.30834856373                   0.0                1.0e-6
   -13785.763832677132    14489.745185808171                   0.0                1.0e-6
   -11366.808791983802    16455.870013052478                   0.0                1.0e-6
     -6961.68762160841      18749.2641311371                   0.0                1.0e-6
   -3945.2598473682615     19607.01213180488                   0.0                1.0e-6
   -1809.9202351825209      19917.9363575215                   0.0                1.0e-6
       988.09243676863    19975.576921240616                   0.0                1.0e-6
      4000.63360525555    19595.788597463998                   0.0                1.0e-6
     6659.152375851598    18858.835850475767                   0.0                1.0e-6
     9342.927600607867     17683.59985551018                   0.0                1.0e-6
    11664.653570801926     16246.10282723761                   0.0                1.0e-6
    13870.703872417556    14408.454951302052                   0.0                1.0e-6
    15803.846786531665     12257.17858023749                   0.0                1.0e-6
    17345.962050528007     9955.782266685135                   0.0                1.0e-6
    18523.189224841142       7542.6428352885                   0.0                1.0e-6
    19347.757849065616     5065.991138357812                   0.0                1.0e-6
     19842.12840271495     2507.975368733255                   0.0                1.0e-6
    19999.961923940482    -39.02615700911782                   0.0                1.0e-6
     19873.52372924195    -2245.674638779401                   0.0                1.0e-6
    19492.053053117732    -4478.824374145925                   0.0                1.0e-6
    18828.508663967703    -6744.424474400551                   0.0                1.0e-6
    17945.521328655355    -8829.397728201831                   0.0                1.0e-6
    17041.915852283346   -10467.717233651927                   0.0                1.0e-6
    15649.266339700078   -12453.933636772363                   0.0                1.0e-6
    14519.375315682848   -13754.553443945013                   0.0                1.0e-6
    14109.792546907403   -14174.404900497104                   0.0                1.0e-6
     9513.954680309833    -17592.17628211503                   0.0                1.0e-6
     9497.813063948079   -17600.896198838775                   0.0                1.0e-6
      5135.27858427667    -19329.48302107093                   0.0                1.0e-6
    6371.0694412022285    -18958.09785224718                   0.0                1.0e-6
     5135.854514664865   -19329.330004017123                   0.0                1.0e-6
    3230.7498801528227   -19737.331511931712                   0.0                1.0e-6
    1170.1269528114656     -19965.7407304188                   0.0                1.0e-6
    -562.8283006676659   -19992.079039058633                   0.0                1.0e-6
   -2299.1551455571507   -19867.407621948518                   0.0                1.0e-6
   -3856.9228600239207   -19624.580149695557                   0.0                1.0e-6
    -5438.752423758006   -19246.297619881763                   0.0                1.0e-6
    -6901.069146558852   -18771.660678651035                   0.0                1.0e-6
     -8202.53382224986    -18240.57123269025                   0.0                1.0e-6
    -9369.271063085356   -17669.656469394966                   0.0                1.0e-6
   -10556.290803786384   -16987.192954278675                   0.0                1.0e-6
    -11521.73564271981   -16347.770728123145                   0.0                1.0e-6
   -12436.079388783279   -15663.458412364738                   0.0                1.0e-6
   -13195.380352918019   -15029.369159809243                   0.0                1.0e-6
   -14009.536214656266   -14273.503250787262                   0.0                1.0e-6
   -14440.047312500332   -13837.811734980061                   0.0                1.0e-6
   -14775.337025163215   -13479.221631564673                   0.0                1.0e-6
   -15378.043064764304   -12787.329334081236                   0.0                1.0e-6
   -16257.002661461514   -11649.457689748191                   0.0                1.0e-6
   -17290.043381379906   -10052.581751470658                   0.0                1.0e-6
   -17428.761604751893    -9810.110545999276                   0.0                1.0e-6
   -17723.259540297968    -9267.473834181408                   0.0                1.0e-6
   -18012.843851455735    -8691.228703875722                   0.0                1.0e-6
   -18153.009865958706     -8394.53588987538                   0.0                1.0e-6
     -18348.6981974847    -7957.717917696106                   0.0                1.0e-6
   -18469.421928079806    -7673.359996935163                   0.0                1.0e-6
    -18678.71733487383    -7148.812399544691                   0.0                1.0e-6
    -18776.73350989077    -6887.254801337392                   0.0                1.0e-6
   -18850.185007674318    -6683.601213152268                   0.0                1.0e-6
   -18947.941248094736    -6401.212577219262                   0.0                1.0e-6
   -19087.899923408586    -5970.935983071541                   0.0                1.0e-6
   -19179.396273521892    -5670.163893858321                   0.0                1.0e-6
   -19242.576337556264    -5451.903877850357                   0.0                1.0e-6
    -19306.39424352558   -5221.4118122939035                   0.0                1.0e-6
   -19316.208867314926    -5184.985534624385                   0.0                1.0e-6
   -19297.924179471654    -5252.630042499022                   0.0                1.0e-6
     -19250.3370029235    -5424.437784127888                   0.0                1.0e-6
   -19184.543604355567    -5652.723829498467                   0.0                1.0e-6
    -19115.59632817411    -5881.664476854869                   0.0                1.0e-6
    -19015.59272330613     -6197.35696739723                   0.0                1.0e-6
   -18891.803021986827     -6565.04216120882                   0.0                1.0e-6
   -18779.754686975888    -6879.012567004591                   0.0                1.0e-6
    -18655.16402599702    -7210.052368960072                   0.0                1.0e-6
   -18467.698999192362   -7677.5056935979765                   0.0                1.0e-6
    -18289.77659379137    -8092.222942381252                   0.0                1.0e-6
    -18144.04444491835     -8413.89631388619                   0.0                1.0e-6
   -17896.396917179623     -8928.54844769091                   0.0                1.0e-6
   -17662.220543718915    -9383.281167322732                   0.0                1.0e-6
   -17588.728365002087    -9520.327436709887                   0.0                1.0e-6
    -16893.01420061741   -10706.356579982683                   0.0                1.0e-6
    -16866.47095246114   -10748.123445968818                   0.0                1.0e-6
   -15907.123348778063   -12122.847304439652                   0.0                1.0e-6
   -14623.747724360663   -13643.533358124514                   0.0                1.0e-6
   -14368.095686614855   -13912.506112856863                   0.0                1.0e-6
    -13543.61100052329   -14716.337895906865                   0.0                1.0e-6
   -13210.300943346887   -15016.256157451775                   0.0                1.0e-6
   -12433.469368628179   -15665.530296143339                   0.0                1.0e-6
   -11672.070093856923   -16240.775219308063                   0.0                1.0e-6
   -10531.487290541847   -17002.581434863223                   0.0                1.0e-6
    -9559.002397978546   -17567.739557365952                   0.0                1.0e-6
    -8234.941920333566    -18225.96311772667                   0.0                1.0e-6
    -6952.103091243916   -18752.820124149774                   0.0                1.0e-6
    -5566.106107678258   -19209.853273725617                   0.0                1.0e-6
    -3989.105084436656   -19598.138703084067                   0.0                1.0e-6
   -2367.1466881744223    -19859.42135503109                   0.0                1.0e-6
    -771.6144574601603   -19985.109735226335                   0.0                1.0e-6
    1087.8598439647858   -19970.392108315973                   0.0                1.0e-6
    2808.1872155946658   -19801.870733902157                   0.0                1.0e-6
    4674.5903702132355    -19446.03313971026                   0.0                1.0e-6
     6136.213131515157    -19035.41143250182                   0.0                1.0e-6
    8159.9225350946535   -18259.673168522335                   0.0                1.0e-6
     6609.378869492471   -18876.337329034635                   0.0                1.0e-6
    12021.265618015686   -15984.028683067168                   0.0                1.0e-6
    11451.306678508356     -16397.1819333308                   0.0                1.0e-6
    14494.340168188553    -13780.93259140454                   0.0                1.0e-6
    15934.303021968248   -12087.100032848803                   0.0                1.0e-6
     16912.55545032814   -10675.461027027166                   0.0                1.0e-6
    18003.100666141076     -8711.39290841544                   0.0                1.0e-6
    18835.673432197047    -6724.388920610276                   0.0                1.0e-6
    19438.312545131612    -4706.591696522969                   0.0                1.0e-6
    19845.308679195427   -2482.6847217177383                   0.0                1.0e-6
    19999.984818767996   -24.642423779202208                   0.0                1.0e-6
    19860.726578753907    2356.1705719192137                   0.0                1.0e-6
    19412.366858050646     4812.485113582896                   0.0                1.0e-6
      18622.4798097823    7294.0555066609295                   0.0                1.0e-6
    17479.936119159815     9718.633302583863                   0.0                1.0e-6
    15981.553946106416    12024.555437424302                   0.0                1.0e-6
    14081.666904223823    14202.346890513818                   0.0                1.0e-6
    11867.040975974476    16098.861403047817                   0.0                1.0e-6
     9649.213262245163    17518.352759883335                   0.0                1.0e-6
     7022.048543108125    18726.741154248728                   0.0                1.0e-6
    3962.4019173642355     19603.55506139813                   0.0                1.0e-6
    1370.4438326072009    19952.991848383765                   0.0                1.0e-6
   -1552.8498438033637     19939.62530647454                   0.0                1.0e-6
    -4765.811197771112     19423.87818194913                   0.0                1.0e-6
    -6770.312269321463    18819.215493103726                   0.0                1.0e-6
    -9809.218074705936    17429.263919135035                   0.0                1.0e-6
   -13580.918914389455    14681.915455443093                   0.0                1.0e-6
   -15531.978633918356    12599.906337568693                   0.0                1.0e-6
   -17709.305635144006     9294.110711684942                   0.0                1.0e-6
   -18892.961988757404       6561.7061265625                   0.0                1.0e-6
    -19655.23976502452     3697.505886323767                   0.0                1.0e-6
   -19999.265687088486    171.38254650087632                   0.0                1.0e-6
   -19771.191615625616   -3016.6176586062993                   0.0                1.0e-6
   -18893.764197531425    -6559.395890482581                   0.0                1.0e-6
   -17328.826925398687    -9985.577469008864                   0.0                1.0e-6
   -15042.666641725864   -13180.219281404537                   0.0                1.0e-6
    -12277.14598861848    -15788.34020326865                   0.0                1.0e-6
    -9035.304726924222   -17842.737135642077                   0.0                1.0e-6
     -5238.32024927006   -19301.813411337476                   0.0                1.0e-6
   -1324.1810787412921    -19956.11546545829                   0.0                1.0e-6
    2499.1279795840237   -19843.244677765284                   0.0                1.0e-6
     6219.756073669367   -19008.278048893673                   0.0                1.0e-6
     9773.241486862691   -17449.462766499888                   0.0                1.0e-6
    13054.249291750379   -15152.114553052808                   0.0                1.0e-6
     15926.57881537774    -12097.27602551752                   0.0                1.0e-6
    18171.916074129414    -8353.530163637226                   0.0                1.0e-6
     19559.66105224243    -4173.686562427821                   0.0                1.0e-6
     19999.05602283706    194.31468144393014                   0.0                1.0e-6
    19464.776361723125     4595.920058933219                   0.0                1.0e-6
     17898.70647707867     8923.917662516957                   0.0                1.0e-6
    15456.208816114438    12692.738437101203                   0.0                1.0e-6
     12389.88226840153    15700.026031034131                   0.0                1.0e-6
     8614.351245426886     18049.73552771376                   0.0                1.0e-6
     4439.631365022687    19501.017238664932                   0.0                1.0e-6
    14.532098579488439    19999.994720452076                   0.0                1.0e-6
    -4829.891007458937     19408.04350922749                   0.0                1.0e-6
    -9598.051190728938     17546.43591559684                   0.0                1.0e-6
   -13752.368584012258    14521.444774177005                   0.0                1.0e-6
   -16988.114213590994    10554.808168128293                   0.0                1.0e-6
   -19028.325970996393     6158.149944707757                   0.0                1.0e-6
    -19939.54553942946    1553.8737661144642                   0.0                1.0e-6
   -19750.117390728927    -3151.644499690106                   0.0                1.0e-6
   -18396.660577091927    -7846.201604042027                   0.0                1.0e-6
   -15768.588049051876   -12302.505067639615                   0.0                1.0e-6
   -11905.591254761885   -16070.373264941214                   0.0                1.0e-6
    -7062.293832478348    -18711.60083541059                   0.0                1.0e-6
   -1641.0029079394656   -19932.564046206757                   0.0                1.0e-6
     3811.620123689908   -19633.429451644002                   0.0                1.0e-6
     8823.911858827696    -17948.21939657636                   0.0                1.0e-6
    13166.855958986376   -15054.364953570937                   0.0                1.0e-6
     16658.77474281706   -11067.304281896311                   0.0                1.0e-6
     19031.70759683238     -6147.69110712898                   0.0                1.0e-6
     19991.25567079924    -591.3515914726609                   0.0                1.0e-6
    19324.052143558776     5155.677332128288                   0.0                1.0e-6
    16988.531656219304     10554.13625862555                   0.0                1.0e-6
    13141.197188254175    15076.768103921366                   0.0                1.0e-6
     8127.865447837914     18273.96517622387                   0.0                1.0e-6
    2466.3816582662694    19847.341421857178                   0.0                1.0e-6
    -3311.777502846506    19723.897428541848                   0.0                1.0e-6
    -8813.982922702287     17953.09736614583                   0.0                1.0e-6
    -13676.51134318613    14592.910521198337                   0.0                1.0e-6
   -17433.511960307733     9801.666222117912                   0.0                1.0e-6
   -19607.409834021004    3943.2828456422385                   0.0                1.0e-6
   -19852.356104481358    -2425.686933811066                   0.0                1.0e-6
   -18054.352577001697    -8604.670419331133                   0.0                1.0e-6
   -14395.837035583869   -13883.799049428504                   0.0                1.0e-6
    -9308.957359216654   -17701.505949615872                   0.0                1.0e-6
    -3354.693831194205    -19716.64345924396                   0.0                1.0e-6
    2894.7528933904478   -19789.401347342664                   0.0                1.0e-6
     8945.625706381923    -17887.86685777035                   0.0                1.0e-6
    14269.705662811797   -14013.404307901665                   0.0                1.0e-6
    18144.290205303194    -8413.366326610208                   0.0                1.0e-6
    19928.270927553585   -1692.3409343340381                   0.0                1.0e-6
    19286.638446558234     5293.918910574824                   0.0                1.0e-6
    16329.463443656154     11547.66745461166                   0.0                1.0e-6
    11570.782697506325    16313.092526160948                   0.0                1.0e-6
     5591.908713721523    19202.358108768967                   0.0                1.0e-6
   -1038.9590974965552    19972.995869266313                   0.0                1.0e-6
    -7840.296339248086     18399.17806079318                   0.0                1.0e-6
    -13996.32230854843    14286.460787585902                   0.0                1.0e-6
   -18304.086257622726     8059.803116299239                   0.0                1.0e-6
    -19984.77183847246      780.316963930711                   0.0                1.0e-6
   -18920.005749665608     -6483.31569743602                   0.0                1.0e-6
   -15386.620757335828   -12777.006757058643                   0.0                1.0e-6
    -9909.546037112206   -17372.417717127166                   0.0                1.0e-6
   -3048.0572404920426   -19766.369091431134                   0.0                1.0e-6
     4456.571336495109   -19497.152918380936                   0.0                1.0e-6
    11631.999174431425   -16269.498923016241                   0.0                1.0e-6
    17166.595979949972   -10261.967767497883                   0.0                1.0e-6
    19839.153194011105   -2531.4028807281807                   0.0                1.0e-6
    19263.529622861097     5377.399601029577                   0.0                1.0e-6
     15817.30622165914    12239.804895923098                   0.0                1.0e-6
     10077.97374749927    17275.255284502036                   0.0                1.0e-6
    2662.1462614836546    19822.032622374238                   0.0                1.0e-6
    -5589.817545037717     19202.96695339521                   0.0                1.0e-6
    -13290.82807804026    14945.028905959889                   0.0                1.0e-6
    -18514.19128301004    7564.7023164242855                   0.0                1.0e-6
    -19966.87115838981   -1150.6763855494203                   0.0                1.0e-6
   -17719.740707816996    -9274.200194503741                   0.0                1.0e-6
   -12535.644705811153   -15583.889495554979                   0.0                1.0e-6
    -5142.319502607324   -19327.611081897947                   0.0                1.0e-6
     3799.524273337909    -19635.77386548124                   0.0                1.0e-6
    12729.327759512315    -15426.08877165269                   0.0                1.0e-6
     18740.39475340569    -6985.528218146753                   0.0                1.0e-6
    19782.370509728662     2942.416866424224                   0.0                1.0e-6
    16396.724977889906    11451.960967425675                   0.0                1.0e-6
     9978.093732905969     17333.13720759582                   0.0                1.0e-6
     1114.326782605537    19968.932766213824                   0.0                1.0e-6
    -9499.925343720002    17599.756204667905                   0.0                1.0e-6
    -18260.44961446208     8158.184839637537                   0.0                1.0e-6
    -19508.80245344107   -4405.2953172984535                   0.0                1.0e-6
    -14733.50373247599   -13524.935037371384                   0.0                1.0e-6
    -7616.711702756439   -18492.855453852797                   0.0                1.0e-6
     3853.936615416707    -19625.16681621714                   0.0                1.0e-6
    18680.496569305975    -7144.161806968517                   0.0                1.0e-6
     17436.28720884671     9796.728452427813                   0.0                1.0e-6
    11149.941669483042     16603.57795076488                   0.0                1.0e-6
    -9043.995397677822      17838.3336454609                   0.0                1.0e-6
   -10982.090458981967   -16715.073710598386                   0.0                1.0e-6
