# Supplementary material for: Single spin exact gradients for the optimization of complex pulses and pulse sequences
Source: J Biomol NMR. 2026 Feb 17;80(1):6. doi: 10.1007/s10858-025-00486-7 (PMC12913341; doi:10.1007/s10858-025-00486-7)
Supplement: Supplementary file 1 — (zip 804 KB) [file 10858_2025_486_MOESM1_ESM.zip › SUPPINFO/01_XACT_examplepulseshapes/19F_120kHz_XYZT/BIBOP_BW120_RF20_pm10_400u_ppp.xyzt]

# File Format xyzt (x-rf-component, y-rf-component, z-component, time)
# ----------------------------------------------
# Pulse optimized using PulseOptimizer
# Optimization Date:   2024-08-22T17:38:20.676
# No. iterations   :   2049
# using            :   L-BFGS
# converged        :   true
# computation time :   1948.4258807 [s]
# max. amplitude   :   20000.000000000004  [Hz]
# sqrt rf-power    :   20000.0  [Hz]
# rf-energy        :   159999.99999999997  [Hz]
# pulse length     :   399.99999999999994  [µs]
# cost             :   0.0002182025175754116
# tr. efficiency   :   0.9998908987412116
# ----------------------------------------------
    10153.772826046683    -17230.81244158371                   0.0                1.0e-6
    -19274.48246896999     5338.007638938764                   0.0                1.0e-6
   -12043.393468733893    15967.362767760298                   0.0                1.0e-6
     2674.424039928331     19820.37981610477                   0.0                1.0e-6
    19224.267286987648    5516.1170472041795                   0.0                1.0e-6
    17986.577729830387     -8745.45719609727                   0.0                1.0e-6
      10603.9517103163   -16957.482363997315                   0.0                1.0e-6
     438.7260883125397   -19995.187406459434                   0.0                1.0e-6
   -11700.262520258004   -16220.476471332333                   0.0                1.0e-6
    -19354.30866306523    -5040.906285064054                   0.0                1.0e-6
   -18668.141313825043      7176.38487590086                   0.0                1.0e-6
   -12974.149341203787    15220.757171446541                   0.0                1.0e-6
    -5014.943923233992     19361.05207489558                   0.0                1.0e-6
      4652.48518170711    19451.333672373104                   0.0                1.0e-6
    14112.652140964836    14171.557767165916                   0.0                1.0e-6
     19530.61084116412     4307.579386500316                   0.0                1.0e-6
     19142.86024900098    -5792.314001089555                   0.0                1.0e-6
     14841.60660015417   -13406.219210734256                   0.0                1.0e-6
     7900.117190604649    -18373.57200913075                   0.0                1.0e-6
     -867.021956712252   -19981.197985270526                   0.0                1.0e-6
    -9848.077624706104   -17407.336588282626                   0.0                1.0e-6
   -16777.170310201014   -10886.990235253706                   0.0                1.0e-6
     -19882.0267411046    -2169.104115989269                   0.0                1.0e-6
   -18883.241384059504      6589.62782191396                   0.0                1.0e-6
   -14507.001240338232    13767.603822482148                   0.0                1.0e-6
    -7837.057048155212     18400.55805740578                   0.0                1.0e-6
    142.58703144729444    19999.491717002787                   0.0                1.0e-6
     8338.097783975252     18179.00231984327                   0.0                1.0e-6
     15199.70865888103     12998.80212500894                   0.0                1.0e-6
    19243.882931339296     5447.290126742658                   0.0                1.0e-6
     19794.18635167738   -2861.8502188390103                   0.0                1.0e-6
    17097.063280025774   -10377.399828415324                   0.0                1.0e-6
    11959.963448463746   -16029.949292228319                   0.0                1.0e-6
    5234.4952400839675   -19302.851073909736                   0.0                1.0e-6
    -2393.133953205798   -19856.306551874484                   0.0                1.0e-6
    -9962.849830025547    -17341.90368051789                   0.0                1.0e-6
   -16046.764339658426   -11937.393108525272                   0.0                1.0e-6
   -19432.814216976905    -4729.242181201999                   0.0                1.0e-6
   -19797.422480470486    2839.3772432985693                   0.0                1.0e-6
    -17504.94312159957     9673.518817346867                   0.0                1.0e-6
   -13061.474295838047    15145.886874632399                   0.0                1.0e-6
    -6909.675006130671     18768.49464687174                   0.0                1.0e-6
    373.59849532029125    19996.510299657148                   0.0                1.0e-6
     7813.775766651161        18410.45649267                   0.0                1.0e-6
    14093.437970209905    14190.666164061702                   0.0                1.0e-6
     18250.31037555896      8180.84171682627                   0.0                1.0e-6
    19951.187795203987     1396.461800588738                   0.0                1.0e-6
     19286.00433537996     -5296.22854262403                   0.0                1.0e-6
    16486.551025952187   -11322.262815739394                   0.0                1.0e-6
    11700.235285166344   -16220.496116695953                   0.0                1.0e-6
      5263.62243351517     -19294.9288383605                   0.0                1.0e-6
   -1868.0714385659153    -19912.56661257946                   0.0                1.0e-6
    -8540.951660977687    -18084.58306748714                   0.0                1.0e-6
   -14015.636099553338   -14267.513613972733                   0.0                1.0e-6
    -17877.25802646003    -8966.807985864894                   0.0                1.0e-6
    -19812.87589172876    -2729.459451787703                   0.0                1.0e-6
    -19640.30290937129    3776.0431178869767                   0.0                1.0e-6
   -17406.450881040266     9849.643025304653                   0.0                1.0e-6
   -13353.266870097355    14889.266734663612                   0.0                1.0e-6
    -7863.513734843554    18389.267297582217                   0.0                1.0e-6
    -1513.553613097881    19942.646651341904                   0.0                1.0e-6
     4923.684202670971     19384.46114475118                   0.0                1.0e-6
    10694.359071856545    16900.611942832118                   0.0                1.0e-6
    15314.841604357836     12862.95559478576                   0.0                1.0e-6
    18483.182924259483     7640.153728058265                   0.0                1.0e-6
    19925.777675122295    1721.4482395930238                   0.0                1.0e-6
     19531.51512215686    -4303.477318745609                   0.0                1.0e-6
    17360.828735684863    -9929.835125026935                   0.0                1.0e-6
    13598.538056802176   -14665.597932498451                   0.0                1.0e-6
     8578.898541550596   -18066.612848394718                   0.0                1.0e-6
    2760.3559535544805   -19808.594978182482                   0.0                1.0e-6
     -3190.33674686631   -19743.904159046015                   0.0                1.0e-6
     -8654.88678374174   -18030.333739579324                   0.0                1.0e-6
   -13354.400559183634   -14888.249920822656                   0.0                1.0e-6
   -16906.078558910976   -10685.715126276318                   0.0                1.0e-6
    -19183.62360203416    -5655.845250312093                   0.0                1.0e-6
   -19998.915246300858    208.30019509131432                   0.0                1.0e-6
    -19112.82442997319    5890.6656931980115                   0.0                1.0e-6
    -16918.21946583658     10666.48255545324                   0.0                1.0e-6
   -13331.709479762478    14908.572109602292                   0.0                1.0e-6
    -8421.913590012613    18140.324459125884                   0.0                1.0e-6
   -3079.1093443834457     19761.55574961978                   0.0                1.0e-6
      2047.37838585812    19894.930051274896                   0.0                1.0e-6
     6679.693215086815     18851.57018797965                   0.0                1.0e-6
    10997.705442380153    16704.803949841553                   0.0                1.0e-6
     15097.65118776245    13117.199724508848                   0.0                1.0e-6
     18230.42549410753     8225.058437713022                   0.0                1.0e-6
    19739.960917189004    3214.6450796084164                   0.0                1.0e-6
    19901.901700072758    -1978.461200185919                   0.0                1.0e-6
    18710.861818260124    -7064.251553984716                   0.0                1.0e-6
     16686.20060122419   -11025.910823859651                   0.0                1.0e-6
    13841.094232838926   -14436.900998402427                   0.0                1.0e-6
     9827.809291138567   -17418.787688499175                   0.0                1.0e-6
     5030.466411005436    -19357.02476331903                   0.0                1.0e-6
    159.02913350738635    -19999.36773337337                   0.0                1.0e-6
    -4529.391891632748   -19480.364706339857                   0.0                1.0e-6
     -9016.04749213946   -17852.475672003748                   0.0                1.0e-6
   -12952.331755541167   -15239.327481696817                   0.0                1.0e-6
   -16091.111776346523   -11877.546960594273                   0.0                1.0e-6
    -18375.54994548359    -7895.515448723915                   0.0                1.0e-6
   -19675.762327792538   -3586.6944141116815                   0.0                1.0e-6
   -19982.096626861865     846.0581509303629                   0.0                1.0e-6
   -19334.451966077733     5116.538592782515                   0.0                1.0e-6
    -17748.48246879749     9219.076420921356                   0.0                1.0e-6
    -15290.73192250305    12891.606465997409                   0.0                1.0e-6
   -12293.095985004406    15775.924413595187                   0.0                1.0e-6
      -8585.2676569718    18063.587109379852                   0.0                1.0e-6
    -4513.741146704118    19483.997045281805                   0.0                1.0e-6
   -156.07256185767991    19999.391024614604                   0.0                1.0e-6
     4152.121856298843    19564.250154055113                   0.0                1.0e-6
     7828.909750820826    18404.025975679957                   0.0                1.0e-6
    11321.097725230971    16487.351100033324                   0.0                1.0e-6
    14358.734985555211    13922.166843368628                   0.0                1.0e-6
     16618.64352293632    11127.474442009147                   0.0                1.0e-6
    18298.676015257435     8072.078795988198                   0.0                1.0e-6
    19380.272816478002     4940.144285229299                   0.0                1.0e-6
    19999.766166148373      96.7124572476752                   0.0                1.0e-6
     19134.87642485205    -5818.634221674466                   0.0                1.0e-6
    18349.196032573407    -7956.569924169103                   0.0                1.0e-6
     16895.32551047526    -10702.70881109469                   0.0                1.0e-6
    15472.399138023638   -12672.997471541032                   0.0                1.0e-6
    12034.297230489661   -15974.219548016386                   0.0                1.0e-6
     9398.919052519095   -17653.903835814715                   0.0                1.0e-6
     6140.101266666612   -19034.157623469422                   0.0                1.0e-6
     2672.032957404546     -19820.7023052803                   0.0                1.0e-6
   -1116.9684716727095    -19968.78517670239                   0.0                1.0e-6
    -4489.685903614907   -19489.554137713916                   0.0                1.0e-6
     -7552.73353258253    -18519.07708785196                   0.0                1.0e-6
   -10456.686392230096   -17048.686450707864                   0.0                1.0e-6
   -13043.749573679745   -15161.154212629377                   0.0                1.0e-6
   -15244.474433645748   -12946.273565853659                   0.0                1.0e-6
    -17056.06193609263   -10444.651800427442                   0.0                1.0e-6
    -18403.20166369765    -7830.847241855506                   0.0                1.0e-6
    -19370.08025272601    -4979.958935870247                   0.0                1.0e-6
   -19902.191236678926   -1975.5465012650411                   0.0                1.0e-6
   -19987.443975080972      708.578395803396                   0.0                1.0e-6
   -19622.259910633446     3868.709862415062                   0.0                1.0e-6
     -18745.4475359749     6971.957879678597                   0.0                1.0e-6
   -17734.685266110195     9245.590219775802                   0.0                1.0e-6
   -15976.599792161895    12031.137065177692                   0.0                1.0e-6
   -14199.427379665995    14084.610824924901                   0.0                1.0e-6
   -12200.471599842089    15847.665214202585                   0.0                1.0e-6
   -11653.726181761578    16253.943093308919                   0.0                1.0e-6
      -6529.9855670013    18903.949018518717                   0.0                1.0e-6
   -6891.5647667706935    18775.152065040773                   0.0                1.0e-6
   -3751.3370789410724     19645.03678082996                   0.0                1.0e-6
    -996.0616631795093     19975.18112967049                   0.0                1.0e-6
    1703.8640385992755    19927.289011252087                   0.0                1.0e-6
     4266.433304507539    19539.640397361178                   0.0                1.0e-6
     6249.128732234293     18998.64179587488                   0.0                1.0e-6
      8332.21869399256      18181.6977104857                   0.0                1.0e-6
    10243.703118111438    17177.501169494764                   0.0                1.0e-6
    12099.905778270682    15924.581004126036                   0.0                1.0e-6
    13762.376401480185    14511.960439030327                   0.0                1.0e-6
    15199.200178846302     12999.39667535992                   0.0                1.0e-6
    16359.288293524101    11505.376418412625                   0.0                1.0e-6
     17302.36107644282    10031.365868135628                   0.0                1.0e-6
    18177.255512482254     8341.905180109252                   0.0                1.0e-6
    18972.660134603655     6327.572000129367                   0.0                1.0e-6
    19444.334893577612     4681.649340392778                   0.0                1.0e-6
     19840.88096022369    2517.8249983335004                   0.0                1.0e-6
    19972.790802749365     1042.893834294911                   0.0                1.0e-6
    19972.579144393625   -1046.9395020404877                   0.0                1.0e-6
    19756.825719399192   -3109.3146340128787                   0.0                1.0e-6
     19143.73039668847    -5789.437494170388                   0.0                1.0e-6
     19496.88718796229    -4457.733726892174                   0.0                1.0e-6
    18882.414400924674    -6591.997147432067                   0.0                1.0e-6
     18307.78999660571     -8051.38655389144                   0.0                1.0e-6
    17477.844877260377    -9722.393658272802                   0.0                1.0e-6
     16748.83676178369   -10930.529132989088                   0.0                1.0e-6
    15981.448331980324   -12024.695805393303                   0.0                1.0e-6
     14954.09853392806   -13280.622614831378                   0.0                1.0e-6
    14070.095038602221   -14213.811086570031                   0.0                1.0e-6
    13215.231812160231   -15011.916871301553                   0.0                1.0e-6
    12366.616932337582   -15718.358236432372                   0.0                1.0e-6
    11489.226568581575   -16370.634467112117                   0.0                1.0e-6
    10537.050925089115    -16999.13403094636                   0.0                1.0e-6
     9448.243774515153   -17627.554838301756                   0.0                1.0e-6
     8810.307530407172   -17954.901314673123                   0.0                1.0e-6
     8210.813672233342    -18236.84563842843                   0.0                1.0e-6
     7301.567024646768    -18619.53594976499                   0.0                1.0e-6
     6503.695784367815    -18913.00983832019                   0.0                1.0e-6
     5531.326955949984   -19219.896516536737                   0.0                1.0e-6
     4833.226161552759   -19407.213217545737                   0.0                1.0e-6
    4341.6880962912255   -19523.056740032363                   0.0                1.0e-6
    3965.1140011951434    -19603.00668156613                   0.0                1.0e-6
    2137.3898745699234     -19885.4611343083                   0.0                1.0e-6
     994.1867352077102   -19975.274534672535                   0.0                1.0e-6
    1421.7180132670073   -19949.403948257506                   0.0                1.0e-6
      1318.05600947272   -19956.520948198682                   0.0                1.0e-6
     767.2210936954268   -19985.278877048197                   0.0                1.0e-6
     667.8280966862469   -19988.847031114037                   0.0                1.0e-6
    337.90556072088117   -19997.145292066914                   0.0                1.0e-6
    -413.9750476039308   -19995.715157502153                   0.0                1.0e-6
     -667.123095844385   -19988.870572771015                   0.0                1.0e-6
    -649.6042049403136    -19989.44757558157                   0.0                1.0e-6
    -1309.879491391802   -19957.059295347877                   0.0                1.0e-6
   -1270.8804752924182   -19959.580727498273                   0.0                1.0e-6
   -1345.4801869914115   -19954.690753464798                   0.0                1.0e-6
   -1503.7052534630507   -19943.391650135833                   0.0                1.0e-6
   -1535.2234755455531    -19940.99016799652                   0.0                1.0e-6
   -1525.6444157258027   -19941.725329488534                   0.0                1.0e-6
   -1244.3504992641847    -19961.25226119296                   0.0                1.0e-6
    -1139.425979900676     -19967.5163311897                   0.0                1.0e-6
    -858.9302367422823   -19981.547458803332                   0.0                1.0e-6
     -700.657743321268    -19987.72320017275                   0.0                1.0e-6
   -407.47971695271474     -19995.8485761488                   0.0                1.0e-6
     335.6613694378247    -19997.18308775181                   0.0                1.0e-6
     756.7970747732878   -19985.676325499084                   0.0                1.0e-6
     699.1808497213591   -19987.774917168317                   0.0                1.0e-6
    1158.7744139410124    -19966.40282718937                   0.0                1.0e-6
    1841.6296141508217   -19915.029509500673                   0.0                1.0e-6
    1655.5414070141255   -19931.361786131467                   0.0                1.0e-6
    1769.1958969956395    -19921.59496320648                   0.0                1.0e-6
      3145.30768323488    -19751.12755206101                   0.0                1.0e-6
    4218.9541661858375    -19549.94694989281                   0.0                1.0e-6
      5001.43705326956   -19364.545628601314                   0.0                1.0e-6
     5879.698464501439   -19116.201138472556                   0.0                1.0e-6
     6541.010928445431    -18900.13693161924                   0.0                1.0e-6
     7497.135185511334   -18541.654834727346                   0.0                1.0e-6
      8102.94611176156   -18285.028419717815                   0.0                1.0e-6
     8829.963364543206    -17945.24301816013                   0.0                1.0e-6
      9404.97271292964    -17650.67954128251                   0.0                1.0e-6
     10326.28271286592   -17127.985442951733                   0.0                1.0e-6
    11422.023451702678   -16417.593619917447                   0.0                1.0e-6
    12478.439678884048   -15629.732665034684                   0.0                1.0e-6
    13403.092901010132   -14844.429954932315                   0.0                1.0e-6
    14089.536089339466    -14194.54024571422                   0.0                1.0e-6
    14881.640950382238   -13361.764951678591                   0.0                1.0e-6
    15995.461443391378   -12006.049025927716                   0.0                1.0e-6
    16711.093130692705   -10988.146630679583                   0.0                1.0e-6
    17424.600487843585    -9817.499571634375                   0.0                1.0e-6
     18447.16094494852    -7726.723307532507                   0.0                1.0e-6
    18899.916997808254    -6541.646388789196                   0.0                1.0e-6
    19407.215285244944    -4833.217858958459                   0.0                1.0e-6
    18978.603426048317    -6309.723607004276                   0.0                1.0e-6
    19859.170604541327   -2369.2494380545195                   0.0                1.0e-6
    19982.548894819352    -835.3081264741874                   0.0                1.0e-6
    19971.801616377084    1061.6685905110037                   0.0                1.0e-6
    19852.756698423487    2422.4061330010904                   0.0                1.0e-6
    19419.624373853592    4783.1150078616665                   0.0                1.0e-6
     19026.19528229625     6164.729765361006                   0.0                1.0e-6
     18272.06537819165     8132.135440036028                   0.0                1.0e-6
    17333.961431529828     9976.661820981826                   0.0                1.0e-6
    16367.489820766044     11493.70597184041                   0.0                1.0e-6
    15107.136822618377    13106.273956494573                   0.0                1.0e-6
    13623.544078721523    14642.371622627657                   0.0                1.0e-6
     11995.85902440776    16003.104894567643                   0.0                1.0e-6
     10244.32216213193    17177.131991064532                   0.0                1.0e-6
     8361.026994756605    18168.467948425132                   0.0                1.0e-6
     6254.778410965874    18996.782544149817                   0.0                1.0e-6
       4270.9564688003    19538.652226845454                   0.0                1.0e-6
    1683.0633388949568    19929.056620855583                   0.0                1.0e-6
    -579.0574156338151     19991.61555526215                   0.0                1.0e-6
   -3452.5215101198132    19699.748608095484                   0.0                1.0e-6
   -7723.2462112480125    18448.616966061254                   0.0                1.0e-6
    -6772.234831073141    18818.523730431134                   0.0                1.0e-6
   -10989.955133293026     16709.90383479828                   0.0                1.0e-6
   -12580.755538905976    15547.494655740733                   0.0                1.0e-6
   -13983.099991035406    14299.402597336213                   0.0                1.0e-6
   -16076.964771800343    11896.688771514984                   0.0                1.0e-6
    -17615.97175571476      9469.82254859403                   0.0                1.0e-6
    -18883.51472079539     6588.844495774946                   0.0                1.0e-6
    -19569.59077003687     4126.877402260424                   0.0                1.0e-6
   -19991.942407864935     567.6607795255615                   0.0                1.0e-6
   -19899.978499849858    -1997.712618349629                   0.0                1.0e-6
   -19403.117654720856   -4849.6417679102715                   0.0                1.0e-6
   -18402.812272618732   -7831.7622830850405                   0.0                1.0e-6
    -17068.40451866797    -10424.46963577116                   0.0                1.0e-6
   -15266.579899767872   -12920.198843826034                   0.0                1.0e-6
   -12997.386732848045   -15200.918989218568                   0.0                1.0e-6
   -10367.281044293986    -17103.20097960094                   0.0                1.0e-6
    -7481.978857372625    -18547.77594154698                   0.0                1.0e-6
    -4474.074684494761   -19493.143813083694                   0.0                1.0e-6
   -1239.6118682621595   -19961.547094753543                   0.0                1.0e-6
    2465.7686524131564   -19847.417589015873                   0.0                1.0e-6
     6251.334245975721   -18997.916205339236                   0.0                1.0e-6
     9624.692049262436   -17531.836839215237                   0.0                1.0e-6
    11904.292434288218   -16071.335403100402                   0.0                1.0e-6
    14967.416689060887    -13265.61109244582                   0.0                1.0e-6
    17117.367754520255   -10343.873605014236                   0.0                1.0e-6
    18691.581507586605    -7115.109327708633                   0.0                1.0e-6
    19065.752497723646    -6041.281461374276                   0.0                1.0e-6
    19999.153994032327    183.95522004228772                   0.0                1.0e-6
    19620.783059174017     3876.192996334139                   0.0                1.0e-6
     18129.97678663513     8444.166135034966                   0.0                1.0e-6
    16637.414235974647    11099.389512067239                   0.0                1.0e-6
    14122.149506885073    14162.093535391781                   0.0                1.0e-6
    11403.249457544556     16430.63911748444                   0.0                1.0e-6
     7740.213455227232    18441.504701827325                   0.0                1.0e-6
    4280.7992779573415    19536.498087984957                   0.0                1.0e-6
   -149.98808331691873     19999.43758146371                   0.0                1.0e-6
    -4564.657775452309    19472.131352088883                   0.0                1.0e-6
    -8574.781201309559      18068.5673850936                   0.0                1.0e-6
   -12270.535259213486    15793.478541866532                   0.0                1.0e-6
   -15183.761874845444    13017.425833396936                   0.0                1.0e-6
   -17744.020812160827     9227.660885490071                   0.0                1.0e-6
   -19374.689053251674     4961.997993732951                   0.0                1.0e-6
   -19982.443671499823     837.8215295256988                   0.0                1.0e-6
   -19696.927880541807   -3468.5778164450717                   0.0                1.0e-6
   -18372.689565654873    -7902.169203710878                   0.0                1.0e-6
   -16003.107094558443   -11995.856089504126                   0.0                1.0e-6
    -12965.89182195374   -15227.792002171329                   0.0                1.0e-6
    -9149.370698789518   -17784.516181671395                   0.0                1.0e-6
   -4537.0471979826425   -19478.583180592934                   0.0                1.0e-6
    202.96291256632549   -19998.970124886997                   0.0                1.0e-6
     4988.311911574444   -19367.930820633486                   0.0                1.0e-6
      9777.41392788771   -17447.125175304598                   0.0                1.0e-6
    13802.186939310297     -14474.1022413251                   0.0                1.0e-6
    16702.052002281704    -11001.88433465276                   0.0                1.0e-6
     18774.83625347556    -6892.425092460543                   0.0                1.0e-6
     19915.73887476508   -1833.9424942377289                   0.0                1.0e-6
    19767.112512368883     3043.232315047536                   0.0                1.0e-6
     18297.97273163352     8073.672888617431                   0.0                1.0e-6
    15183.120856104413    13018.173492042853                   0.0                1.0e-6
    11045.572692165137    16673.191773085793                   0.0                1.0e-6
     6531.672070953676    18903.366365743528                   0.0                1.0e-6
    1826.3075813194328     19916.44046054453                   0.0                1.0e-6
    -3154.926912354847     19749.59331676729                   0.0                1.0e-6
    -8314.540556318563     18189.78876560511                   0.0                1.0e-6
   -13124.910116060255    15090.948758952805                   0.0                1.0e-6
   -16869.839284870894    10742.835868737206                   0.0                1.0e-6
   -19173.727415262783     5689.303736416296                   0.0                1.0e-6
   -19999.646118823228    118.97529928105024                   0.0                1.0e-6
   -19201.309205958638     -5595.50934028066                   0.0                1.0e-6
    -16929.99378632683   -10647.784295097965                   0.0                1.0e-6
   -13385.152196031262   -14860.609028202023                   0.0                1.0e-6
    -8636.673986428817   -18039.064899604517                   0.0                1.0e-6
   -3158.2821343991536    -19749.05703975598                   0.0                1.0e-6
    2753.3592978331144   -19809.568712544853                   0.0                1.0e-6
     8565.181784707132    -18073.11984674813                   0.0                1.0e-6
     13584.76878644346   -14678.353348345021                   0.0                1.0e-6
    17352.057505340967    -9945.154615758383                   0.0                1.0e-6
    19529.327647396607   -4313.3932861067115                   0.0                1.0e-6
    19925.657240604753    1722.8417019376461                   0.0                1.0e-6
    18473.756182266243     7662.919320871113                   0.0                1.0e-6
    15294.383472366582    12887.274118299802                   0.0                1.0e-6
    10695.327965007775    16899.998808311277                   0.0                1.0e-6
     4962.661599501113    19374.519086904766                   0.0                1.0e-6
   -1477.1612084837848    19945.375272582634                   0.0                1.0e-6
    -7872.590332090461     18385.38336459362                   0.0                1.0e-6
   -13388.461117239474    14857.627970580188                   0.0                1.0e-6
   -17420.637023183586      9824.53081355468                   0.0                1.0e-6
   -19636.106673229624     3797.803933531453                   0.0                1.0e-6
   -19818.325111168517   -2689.6077386911793                   0.0                1.0e-6
    -17880.89494476422    -8959.553335647113                   0.0                1.0e-6
    -13990.96469280033   -14291.707629419745                   0.0                1.0e-6
     -8499.01141328794    -18104.33111155453                   0.0                1.0e-6
   -1848.6378192585516    -19914.38018651866                   0.0                1.0e-6
     5249.516717327187   -19298.771314114856                   0.0                1.0e-6
    11678.911993382626   -16235.855833642507                   0.0                1.0e-6
    16476.455532057982   -11336.949020795495                   0.0                1.0e-6
     19288.27922223697    -5287.937655175364                   0.0                1.0e-6
    19948.197139451357    1438.5516624663333                   0.0                1.0e-6
    18230.134433561154      8225.70352822711                   0.0                1.0e-6
     14073.72892460897     14210.21302291506                   0.0                1.0e-6
     7812.218091237531    18411.117524336783                   0.0                1.0e-6
    393.05428408057344    19996.137335239673                   0.0                1.0e-6
   -6889.1147568966735     18776.05117873054                   0.0                1.0e-6
   -13062.885860648381    15144.669457986614                   0.0                1.0e-6
   -17523.541095032808     9639.787730582888                   0.0                1.0e-6
   -19805.813088664643    2780.2460137333783                   0.0                1.0e-6
   -19421.360591776483    -4776.060381129138                   0.0                1.0e-6
   -16038.915504135666   -11947.936618981394                   0.0                1.0e-6
    -9975.465126216548   -17334.650141137474                   0.0                1.0e-6
    -2405.803448826426   -19854.775490184093                   0.0                1.0e-6
     5242.339239422544    -19300.72224811317                   0.0                1.0e-6
    11985.671687409224   -16010.736216727728                   0.0                1.0e-6
     17123.53276397244    -10333.66467818471                   0.0                1.0e-6
    19801.406440699324   -2811.4592243586458                   0.0                1.0e-6
    19235.252146372946     5477.688825175723                   0.0                1.0e-6
    15191.324777578546    13008.599136806706                   0.0                1.0e-6
     8334.640851140532    18180.587501027007                   0.0                1.0e-6
    139.56631519389362    19999.513025162967                   0.0                1.0e-6
    -7850.595112476345    18394.786119440545                   0.0                1.0e-6
    -14535.79897919029    13737.195785041813                   0.0                1.0e-6
     -18905.2857462308    6526.1145295928245                   0.0                1.0e-6
    -19875.03461395978   -2232.2632223599144                   0.0                1.0e-6
   -16760.730155931647   -10912.283200139347                   0.0                1.0e-6
    -9854.424132907534   -17403.744568591253                   0.0                1.0e-6
     -885.332550895409   -19980.395048004557                   0.0                1.0e-6
     7918.128029074523    -18365.81739305889                   0.0                1.0e-6
      14897.6209527408   -13343.945816304047                   0.0                1.0e-6
    19169.236156585273    -5704.418039823508                   0.0                1.0e-6
     19521.69476090215     4347.807914589304                   0.0                1.0e-6
    14113.880826823111    14170.334082379108                   0.0                1.0e-6
    4660.8963344848235    19449.319920223068                   0.0                1.0e-6
    -5031.521625839495    19356.750505410495                   0.0                1.0e-6
   -13010.000987456151     15190.12423604198                   0.0                1.0e-6
   -18704.065751519942     7082.225946891193                   0.0                1.0e-6
   -19334.805990317047    -5115.200613543909                   0.0                1.0e-6
   -11737.133966413154    -16193.81629679893                   0.0                1.0e-6
     409.4965308333233   -19995.807375328346                   0.0                1.0e-6
    10668.642069272886   -16916.857757803034                   0.0                1.0e-6
    18013.077635464855     -8690.74416253959                   0.0                1.0e-6
    19214.444952318245     5550.234695427925                   0.0                1.0e-6
      2707.19790242153    19815.929943283623                   0.0                1.0e-6
   -12041.074041328186    15969.111933080454                   0.0                1.0e-6
    -19283.57071960992     5305.082497172216                   0.0                1.0e-6
    10124.874530748306   -17247.809012642858                   0.0                1.0e-6
