# Supplementary material for: Single spin exact gradients for the optimization of complex pulses and pulse sequences
Source: J Biomol NMR. 2026 Feb 17;80(1):6. doi: 10.1007/s10858-025-00486-7 (PMC12913341; doi:10.1007/s10858-025-00486-7)
Supplement: Supplementary file 1 — (zip 804 KB) [file 10858_2025_486_MOESM1_ESM.zip › SUPPINFO/01_XACT_examplepulseshapes/19F_120kHz_XYZT/BIBOP_BW120_RF20_pm10_400u_ppp2.xyzt]

# File Format xyzt (x-rf-component, y-rf-component, z-component, time)
# ----------------------------------------------
# Pulse optimized using PulseOptimizer
# Optimization Date:   2024-08-22T18:14:42.783
# No. iterations   :   2560
# using            :   L-BFGS
# converged        :   true
# computation time :   2182.0551099 [s]
# max. amplitude   :   20000.000000000004  [Hz]
# sqrt rf-power    :   20000.0  [Hz]
# rf-energy        :   160000.0  [Hz]
# pulse length     :   399.99999999999994  [µs]
# cost             :   0.006896347645359488
# tr. efficiency   :   0.9965518261773203
# ----------------------------------------------
    19319.410865761754    -5173.042025722066                   0.0                1.0e-6
    19578.842446300434    -4082.759907580212                   0.0                1.0e-6
     19412.93507578309    -4810.192485070688                   0.0                1.0e-6
    18878.868647268533    -6602.144999860368                   0.0                1.0e-6
    16633.163638249967   -11105.758298432356                   0.0                1.0e-6
    12141.877208874806   -15892.602613939813                   0.0                1.0e-6
    12280.402846219984   -15785.807104312154                   0.0                1.0e-6
    10225.524726940119    17188.328716275362                   0.0                1.0e-6
     996.2978610115504     19975.16935027445                   0.0                1.0e-6
     2225.001556035167    19875.848864278505                   0.0                1.0e-6
     5832.081765193901    19130.782061486476                   0.0                1.0e-6
     8160.855773322358    18259.256092377673                   0.0                1.0e-6
     9683.795070968652    17499.260356468876                   0.0                1.0e-6
     9740.454365922602     17467.78602872669                   0.0                1.0e-6
    352.84874584611373     19996.88720182606                   0.0                1.0e-6
   -19999.421548523576   -152.11089524054884                   0.0                1.0e-6
   -19863.227206520114   -2334.9957049551836                   0.0                1.0e-6
   -19867.293813191616   -2300.1383741675354                   0.0                1.0e-6
    -19857.55971461397   -2382.7131972900775                   0.0                1.0e-6
   -19820.568956804556    -2673.021928184561                   0.0                1.0e-6
   -19768.122999019353    -3036.661504949494                   0.0                1.0e-6
    -19670.43160931133   -3615.8153027229855                   0.0                1.0e-6
   -19484.477401803342    -4511.667139607578                   0.0                1.0e-6
    -19105.35355125783    -5914.851281430482                   0.0                1.0e-6
   -18326.895240077356    -8007.803123156185                   0.0                1.0e-6
   -16748.608616520833   -10930.878711732379                   0.0                1.0e-6
   -13632.510123726786   -14634.024317544601                   0.0                1.0e-6
    -8426.046710691433   -18138.405024401844                   0.0                1.0e-6
    -2050.397156438982   -19894.619159482972                   0.0                1.0e-6
    3405.6474986110134   -19707.906157560334                   0.0                1.0e-6
     6959.149440510913    -18750.20637392124                   0.0                1.0e-6
     8933.390005939582    -17893.98063600659                   0.0                1.0e-6
      9825.30265526482   -17420.201713311075                   0.0                1.0e-6
     9834.391140429061   -17415.072520579706                   0.0                1.0e-6
     9151.657587810316   -17783.339489406197                   0.0                1.0e-6
     7041.423248059121   -18719.464699656677                   0.0                1.0e-6
    2588.2198077724515   -19831.820850004024                   0.0                1.0e-6
    -5997.186647395622    -19079.66855886914                   0.0                1.0e-6
   -14642.871471109036   -13623.006829645983                   0.0                1.0e-6
   -18169.855219239726    -8358.011803764513                   0.0                1.0e-6
   -19336.549216858657    -5108.606892686389                   0.0                1.0e-6
    -19734.42622562293   -3248.4490984846643                   0.0                1.0e-6
   -19889.495653291364   -2099.5148624632316                   0.0                1.0e-6
    -19949.46494551019    -1420.861846859177                   0.0                1.0e-6
   -19975.316827048802    -993.3366292556524                   0.0                1.0e-6
   -19958.692502262613   -1284.7542956247005                   0.0                1.0e-6
   -19887.387065743584   -2119.3951253352507                   0.0                1.0e-6
    13013.926778906347   -15186.761004021375                   0.0                1.0e-6
    19966.836382694553     1151.279664853435                   0.0                1.0e-6
     19954.05302927332     1354.905053849996                   0.0                1.0e-6
    19989.685972001644     642.2263936967494                   0.0                1.0e-6
     19992.32391030966    -554.0619687910382                   0.0                1.0e-6
     19894.96618968237   -2047.0271887288839                   0.0                1.0e-6
    19509.557405258434    -4401.950687016577                   0.0                1.0e-6
    18770.208074243088    -6905.019105666515                   0.0                1.0e-6
     16955.29413839495   -10607.450244074202                   0.0                1.0e-6
    13650.932241875831   -14616.841277366151                   0.0                1.0e-6
     7065.433048777998     -18710.4157044475                   0.0                1.0e-6
    -4088.104588888556   -19577.727163036783                   0.0                1.0e-6
   -14600.095033800675   -13668.841392158623                   0.0                1.0e-6
   -19125.935337967818   -5847.9566899793235                   0.0                1.0e-6
   -19999.389468738307    -156.2718071796522                   0.0                1.0e-6
    -19622.73142994302    3866.3175281301305                   0.0                1.0e-6
   -18978.776589574023     6309.202735927651                   0.0                1.0e-6
   -18596.869192225688     7359.107027842928                   0.0                1.0e-6
    -18717.22472012303    7047.3753111648075                   0.0                1.0e-6
   -19758.685794886173    3097.4724629871057                   0.0                1.0e-6
   -18888.784590750627    -6573.721676814561                   0.0                1.0e-6
   -13547.894130058163   -14712.394932190191                   0.0                1.0e-6
    -9807.666733368613   -17430.136925657658                   0.0                1.0e-6
    -8159.418029442528   -18259.898614746147                   0.0                1.0e-6
     -7692.45681628589   -18461.476325840704                   0.0                1.0e-6
    -7868.880278277447   -18386.971560486414                   0.0                1.0e-6
     -8534.57575478812    -18087.59289363244                   0.0                1.0e-6
    -9725.570457443693     -17476.0773423929                   0.0                1.0e-6
   -11596.934504966162   -16294.511655386461                   0.0                1.0e-6
   -14579.074491135885    -13691.25951042894                   0.0                1.0e-6
   -18432.903583985953    -7760.674291804659                   0.0                1.0e-6
   -19761.520015223967    3079.3386770380544                   0.0                1.0e-6
    -15531.59130288132    12600.383787816198                   0.0                1.0e-6
   -11119.510623397364    16623.973156142703                   0.0                1.0e-6
    -8724.381563575122    17996.809893232483                   0.0                1.0e-6
    -7972.233164354998    18342.396200419353                   0.0                1.0e-6
    -8720.192557752302    17998.840011392993                   0.0                1.0e-6
   -11603.139816019118    16290.093505253793                   0.0                1.0e-6
    -17754.51664011502     9207.450183187466                   0.0                1.0e-6
   -19005.925321923733     -6226.94167769847                   0.0                1.0e-6
   -14617.736943632843   -13649.973137217215                   0.0                1.0e-6
   -12064.514861493077   -15951.410005288331                   0.0                1.0e-6
   -10527.824394738043   -17004.849705703327                   0.0                1.0e-6
    -9512.522948137072   -17592.950496183566                   0.0                1.0e-6
     -8584.97920142714   -18063.724203803144                   0.0                1.0e-6
    -7616.105804689257   -18493.104995424066                   0.0                1.0e-6
    -6307.614235711061    -18979.30458824704                   0.0                1.0e-6
    -4167.232345295963   -19561.037155026293                   0.0                1.0e-6
   -179.98278833742907   -19999.190138500668                   0.0                1.0e-6
     6455.545933418214   -18929.498849719384                   0.0                1.0e-6
    12707.306254478508   -15444.234126524092                   0.0                1.0e-6
    15433.592760816153   -12720.228555072557                   0.0                1.0e-6
     15760.68923542571    -12312.62258108873                   0.0                1.0e-6
     15086.55285453131   -13129.962793832781                   0.0                1.0e-6
    13903.602886643075    -14376.71126407324                   0.0                1.0e-6
    12675.068775727737    -15470.70236060961                   0.0                1.0e-6
    11452.702706753105    -16396.20690009522                   0.0                1.0e-6
    10586.829054167576   -16968.177585640515                   0.0                1.0e-6
    10042.128461995464   -17296.116788249918                   0.0                1.0e-6
      9880.49002843283   -17388.959623796916                   0.0                1.0e-6
    10102.824513065574   -17260.733960588157                   0.0                1.0e-6
    10813.224215342747    -16824.80852992762                   0.0                1.0e-6
    12066.719795096435   -15949.742110348614                   0.0                1.0e-6
       14168.794059673   -14115.426840679494                   0.0                1.0e-6
    17022.793310661455   -10498.786020416817                   0.0                1.0e-6
     19705.07038999539     -3422.01708431254                   0.0                1.0e-6
    19093.097759729026     5954.294075491265                   0.0                1.0e-6
    15394.468086122219    12767.550757501007                   0.0                1.0e-6
    11470.444176493982    16383.800242737805                   0.0                1.0e-6
     7954.746380905531    18349.986648918042                   0.0                1.0e-6
      4257.56998849757    19541.573575151127                   0.0                1.0e-6
    -962.3677088376465     19976.83279183631                   0.0                1.0e-6
   -10208.051913152933     17198.71146738542                   0.0                1.0e-6
   -19399.623969062162     4863.598447547749                   0.0                1.0e-6
    -18891.31049351034     -6566.45930755579                   0.0                1.0e-6
    -16695.82493941349    -11011.33187186993                   0.0                1.0e-6
   -15675.931998986804   -12420.352489488436                   0.0                1.0e-6
    -15763.60862554787   -12308.884722043376                   0.0                1.0e-6
   -16693.537368238107   -11014.799595781937                   0.0                1.0e-6
    -18181.63603590133    -8332.353272516362                   0.0                1.0e-6
   -19583.927636335353   -4058.2974675078303                   0.0                1.0e-6
   -19968.468479597297    1122.6159536231419                   0.0                1.0e-6
   -19185.991293076775     5647.808256481642                   0.0                1.0e-6
    -18011.47799167258     8694.058922936647                   0.0                1.0e-6
   -17004.052977269064    10529.111185006408                   0.0                1.0e-6
   -16229.506476297542    11687.733721120454                   0.0                1.0e-6
   -15496.500007772875    12643.515630911177                   0.0                1.0e-6
   -14466.193174497406    13810.476278467904                   0.0                1.0e-6
   -12643.143647396533     15496.80349979623                   0.0                1.0e-6
    -9478.701539709578     17611.19578907427                   0.0                1.0e-6
    -4998.575641087583    19365.284443052362                   0.0                1.0e-6
    -506.4606916490254    19993.586410842214                   0.0                1.0e-6
     3252.047520681435     19733.83355871914                   0.0                1.0e-6
     5834.954261989087    19129.906135694848                   0.0                1.0e-6
     7927.894667934757     18361.60358286094                   0.0                1.0e-6
     9594.502881169716    17548.376405332376                   0.0                1.0e-6
    11307.101114840447    16496.953184717895                   0.0                1.0e-6
    13280.970344915026    14953.789710220202                   0.0                1.0e-6
    15818.943059202506    12237.689344386417                   0.0                1.0e-6
      18846.7753477821     6693.209916791264                   0.0                1.0e-6
    19562.416612156183    -4160.751890276063                   0.0                1.0e-6
    12850.325328836147   -15325.440905340118                   0.0                1.0e-6
     5028.982419985141   -19357.410359329588                   0.0                1.0e-6
    184.13080035366139    -19999.15237824746                   0.0                1.0e-6
    -2769.983900412117   -19807.250924635093                   0.0                1.0e-6
    -4770.463493695004   -19422.736111457707                   0.0                1.0e-6
     -6281.12528983478    -18988.08745222641                   0.0                1.0e-6
    -7618.174701767113   -18492.252816067477                   0.0                1.0e-6
    -8948.820683673137    -17886.26871014365                   0.0                1.0e-6
   -10700.800642205517   -16896.534130281692                   0.0                1.0e-6
   -14141.153999905424   -14143.117179425433                   0.0                1.0e-6
    -17537.56534828416     9614.249926783823                   0.0                1.0e-6
     4452.347472617204     19498.11790873876                   0.0                1.0e-6
     8332.849366104887    18181.408675947125                   0.0                1.0e-6
     9735.741523879391    17470.413188594328                   0.0                1.0e-6
    10385.350696445192    17092.234813266678                   0.0                1.0e-6
    10776.178557856518    16848.560047944553                   0.0                1.0e-6
    10697.399266898008     16898.68778706116                   0.0                1.0e-6
    10318.303797586992    17132.793314013386                   0.0                1.0e-6
     9354.848047375643      17677.2966827655                   0.0                1.0e-6
     7449.252191137662    18560.943989809104                   0.0                1.0e-6
     3760.362393743311    19643.311194086426                   0.0                1.0e-6
    -2081.072859178065    19891.433727984328                   0.0                1.0e-6
    -8833.155610527667    17943.671919654673                   0.0                1.0e-6
   -13721.581300086405    14550.539736556822                   0.0                1.0e-6
   -16215.255656561349    11707.496914044232                   0.0                1.0e-6
   -17373.724430723578      9907.25488746902                   0.0                1.0e-6
    -17878.73198804516     8963.868723918855                   0.0                1.0e-6
     -18054.9581938813     8603.399596508265                   0.0                1.0e-6
   -18035.039736459796      8645.07615376037                   0.0                1.0e-6
    -17916.24675949032     8888.650181723464                   0.0                1.0e-6
     -17661.2794238538     9385.052429931247                   0.0                1.0e-6
   -17269.913118426997    10087.125501449022                   0.0                1.0e-6
   -16683.425950504567    11030.108728114643                   0.0                1.0e-6
   -15580.016896839037    12540.457467501337                   0.0                1.0e-6
   -12730.065015947926     15425.48037144188                   0.0                1.0e-6
    -2139.771867361664    19885.204961368832                   0.0                1.0e-6
    16647.120898899604    11084.825924542974                   0.0                1.0e-6
    19677.303499647336    3578.2295877663737                   0.0                1.0e-6
    19731.216258938104    3267.8899833098108                   0.0                1.0e-6
    18639.981435289017      7249.21320503686                   0.0                1.0e-6
     14007.19804163439    14275.797806862975                   0.0                1.0e-6
     4426.147900285716     19504.08200261669                   0.0                1.0e-6
    -4749.792295584907     19427.80155212633                   0.0                1.0e-6
   -10396.579268376385    17085.407209556535                   0.0                1.0e-6
   -13653.340235548423      14614.5920371509                   0.0                1.0e-6
   -15688.664235560653    12404.265980050577                   0.0                1.0e-6
    -16729.58237479638    10959.975983773977                   0.0                1.0e-6
   -11559.713383515696    16320.938284638176                   0.0                1.0e-6
    19907.592428091204    1920.3551017990565                   0.0                1.0e-6
    19221.519242550905     5525.685297611993                   0.0                1.0e-6
    18660.001170050087     7197.524319773385                   0.0                1.0e-6
     17986.52765779991     8745.560177324196                   0.0                1.0e-6
     17031.10228883259    10485.301847220291                   0.0                1.0e-6
    15820.114002665841     12236.17558482454                   0.0                1.0e-6
    14182.945347906218    14101.207794309868                   0.0                1.0e-6
    12084.390049086349     15936.35834002056                   0.0                1.0e-6
     9476.517914351192    17612.370885800156                   0.0                1.0e-6
      6224.55928863324    19006.705702522195                   0.0                1.0e-6
     2079.482427004224    19891.600057204563                   0.0                1.0e-6
   -3050.0477474441495    19766.062044279606                   0.0                1.0e-6
     -9309.10148296364    17701.430156342853                   0.0                1.0e-6
   -15899.885719960264    12132.338360439988                   0.0                1.0e-6
   -19713.673886473232    3372.1005171529873                   0.0                1.0e-6
   -19382.416567672255    -4931.726675032185                   0.0                1.0e-6
    -17016.90099017858   -10508.333868433156                   0.0                1.0e-6
   -14390.513734416856   -13889.316558404153                   0.0                1.0e-6
   -12088.314357747618   -15933.381812668418                   0.0                1.0e-6
   -10174.430875493152   -17218.622371136767                   0.0                1.0e-6
    -8634.831263399898    -18039.94703574852                   0.0                1.0e-6
    -7386.891337225121   -18585.850434457618                   0.0                1.0e-6
    -6518.810278118081   -18907.805598691302                   0.0                1.0e-6
    -5940.454386825146    -19097.40824504859                   0.0                1.0e-6
    -5681.411479824896   -19176.067469554695                   0.0                1.0e-6
   -6808.4117305975715    -18805.46542116577                   0.0                1.0e-6
     -18818.8068799614     6771.447970317531                   0.0                1.0e-6
   -8068.7699573494365    18300.135282980158                   0.0                1.0e-6
     -8793.79287680163    17962.995486274358                   0.0                1.0e-6
   -10933.874478156311     16746.65306549109                   0.0                1.0e-6
   -15003.004971285676    13225.348457850829                   0.0                1.0e-6
   -19489.996921256057     4487.763363795986                   0.0                1.0e-6
   -18756.527547602465   -6942.0943782139575                   0.0                1.0e-6
   -15167.626465003576    -13036.22289691777                   0.0                1.0e-6
   -12900.767236148662    -15283.00378586334                   0.0                1.0e-6
   -11954.156500989371   -16034.280225499791                   0.0                1.0e-6
     -11979.4582947054    -16015.38569518118                   0.0                1.0e-6
   -12710.626945293527   -15441.501308408397                   0.0                1.0e-6
   -13880.560974798826   -14398.959234086744                   0.0                1.0e-6
   -15256.028032725504   -12932.656674662543                   0.0                1.0e-6
    -16678.01982937837   -11038.281323234245                   0.0                1.0e-6
   -17941.398626276492    -8837.772079718055                   0.0                1.0e-6
   -18957.629020380064    -6372.464352638122                   0.0                1.0e-6
   -19620.719304312162    -3876.515701166718                   0.0                1.0e-6
    -19955.40646281655    -1334.823173225348                   0.0                1.0e-6
    -19975.80823870348     983.4049067124392                   0.0                1.0e-6
   -19745.343935185792     3181.413660815205                   0.0                1.0e-6
   -19158.256996324013     5741.183576824726                   0.0                1.0e-6
    17761.635225799586      9193.71057330147                   0.0                1.0e-6
    15258.858341836189   -12929.317155355737                   0.0                1.0e-6
     12880.03837561402   -15300.477490676889                   0.0                1.0e-6
     7497.851803266233   -18541.365061296252                   0.0                1.0e-6
     425.8925580265655   -19995.464874041252                   0.0                1.0e-6
    -6963.437572076434   -18748.614273588177                   0.0                1.0e-6
    -12100.58892459541    -15924.06190888364                   0.0                1.0e-6
   -14886.140329073789    -13356.75207912174                   0.0                1.0e-6
   -16353.098633726642   -11514.172357386693                   0.0                1.0e-6
   -17163.770940754133   -10266.692120314312                   0.0                1.0e-6
   -17617.212633391817     -9467.51387798612                   0.0                1.0e-6
    -17840.38570235971     -9039.94679138319                   0.0                1.0e-6
   -17946.081128324295    -8828.259858862482                   0.0                1.0e-6
    -17970.04599130544    -8779.376234697273                   0.0                1.0e-6
   -17962.496151307387    -8794.812790177359                   0.0                1.0e-6
   -17956.759183838236    -8806.520289742206                   0.0                1.0e-6
   -18055.789596996085    -8601.654609957784                   0.0                1.0e-6
   -18451.018365768872    -7717.507451636167                   0.0                1.0e-6
   -19734.597788592728   -3247.4066764837034                   0.0                1.0e-6
    1082.2920662571507    19970.694626960696                   0.0                1.0e-6
     14282.40836137537    14000.457542484637                   0.0                1.0e-6
    15575.588962889873    12545.956657788323                   0.0                1.0e-6
    15664.028692907166    12435.361076694997                   0.0                1.0e-6
    15439.791598420092    12712.703701312177                   0.0                1.0e-6
    15048.817419962237    13173.196053374486                   0.0                1.0e-6
    14568.736154474127    13702.259918032441                   0.0                1.0e-6
    14072.081552512076     14211.84438345176                   0.0                1.0e-6
    13563.502644713739    14698.006531732235                   0.0                1.0e-6
    13195.767178350969     15029.02952870728                   0.0                1.0e-6
    13192.027896866048    15032.311863725687                   0.0                1.0e-6
     13696.08611674679    14574.540304333987                   0.0                1.0e-6
     15147.07313653936      13060.0985982621                   0.0                1.0e-6
    17703.761332887672     9304.667359349898                   0.0                1.0e-6
    19824.096734662446    2646.7316930028455                   0.0                1.0e-6
     19304.85354594467     -5227.10527630998                   0.0                1.0e-6
     17041.64633964624   -10468.155999717526                   0.0                1.0e-6
    15201.199910753885   -12997.058177652976                   0.0                1.0e-6
     14605.42098429506   -13663.150364081977                   0.0                1.0e-6
    1053.9528260187153   -19972.210279298764                   0.0                1.0e-6
    -5324.051698799129    19278.342084020456                   0.0                1.0e-6
   -2928.6947414576284     19784.40666563843                   0.0                1.0e-6
    -2834.148670058752    19798.171665989874                   0.0                1.0e-6
    -4271.124613105663    19538.615471402343                   0.0                1.0e-6
    -6344.515163433741     18967.00101072806                   0.0                1.0e-6
    -9121.843188682255    17798.650983742875                   0.0                1.0e-6
   -12478.201005165705    15629.923213972665                   0.0                1.0e-6
    -16077.25969168139    11896.290211920552                   0.0                1.0e-6
   -18683.267421155786     7136.912390493441                   0.0                1.0e-6
    -19853.68301688192    2414.8024070665474                   0.0                1.0e-6
   -19945.898166067833    -1470.083789738485                   0.0                1.0e-6
     -19510.4678138071    -4397.913787967796                   0.0                1.0e-6
    -18922.16853674279    -6477.000684506776                   0.0                1.0e-6
   -18349.697022028402    -7955.414458075832                   0.0                1.0e-6
   -17851.996503953324     -9016.99621952002                   0.0                1.0e-6
   -17448.054260562123    -9775.755854177209                   0.0                1.0e-6
   -17162.178816470136   -10269.353352159216                   0.0                1.0e-6
   -17097.115514756028    -10377.31376971366                   0.0                1.0e-6
   -17087.071758709073    -10393.84330807074                   0.0                1.0e-6
   -17537.820171848296    -9613.785082885457                   0.0                1.0e-6
   -18956.939032474093    -6374.516649837868                   0.0                1.0e-6
    449.92162772581946     19994.93862278413                   0.0                1.0e-6
    11660.587899565626    16249.021196259906                   0.0                1.0e-6
   -19134.694280612148    -5819.233178650665                   0.0                1.0e-6
   -18949.980607013305    -6395.172788425627                   0.0                1.0e-6
    -18619.98202906479    -7300.429387187042                   0.0                1.0e-6
    -18475.17209508587    -7659.504948556434                   0.0                1.0e-6
   -18463.109315510043    -7688.536557988542                   0.0                1.0e-6
   -18580.858468529317    -7399.439071475781                   0.0                1.0e-6
   -18831.020512467734    -6737.407992619968                   0.0                1.0e-6
   -19105.425491592385    -5914.618904478286                   0.0                1.0e-6
   -19418.207857054556    -4788.862455763872                   0.0                1.0e-6
   -19723.621723597676   -3313.4190958020736                   0.0                1.0e-6
   -19944.454515211535   -1489.5415706378476                   0.0                1.0e-6
   -19986.969417650624     721.8403548560651                   0.0                1.0e-6
   -19713.774329065516    3371.5132659797487                   0.0                1.0e-6
    -18961.57793372288     6360.704541428838                   0.0                1.0e-6
    -17611.40501152352     9478.312799231953                   0.0                1.0e-6
   -15581.062712501252    12539.158055830669                   0.0                1.0e-6
    -13150.53305357375    15068.625697350912                   0.0                1.0e-6
   -10704.171646519186     16894.39875703941                   0.0                1.0e-6
    -8706.079700237273     18005.67066935071                   0.0                1.0e-6
   -7587.4558367467735     18504.87811160661                   0.0                1.0e-6
    -7309.054645059039    18616.597975880042                   0.0                1.0e-6
    -7949.450449583468    18352.281535264687                   0.0                1.0e-6
     -9685.69613075538    17498.208207204254                   0.0                1.0e-6
   -12069.787041622658    15947.421132267053                   0.0                1.0e-6
   -14589.317795242194    13680.343792077354                   0.0                1.0e-6
   -19516.697997732572     4370.182978469137                   0.0                1.0e-6
    17592.180047915033    -9513.947716996356                   0.0                1.0e-6
    19702.198832402868    -3438.511475691629                   0.0                1.0e-6
    19858.329211404427   -2376.2914239380802                   0.0                1.0e-6
    19869.383126243523   -2282.0197594563133                   0.0                1.0e-6
    19829.569330195904    -2605.413629148747                   0.0                1.0e-6
    19750.012442903735   -3152.3020961112857                   0.0                1.0e-6
    19634.524883675123    -3805.973277933309                   0.0                1.0e-6
    19475.078056592924    -4552.069275572687                   0.0                1.0e-6
    19243.568531812853    -5448.400697582923                   0.0                1.0e-6
    18888.439365013084    -6574.713556819353                   0.0                1.0e-6
    18300.492013300252    -8067.960837233512                   0.0                1.0e-6
    17208.907712376465   -10190.853514152275                   0.0                1.0e-6
    15219.758431390968   -12975.320932065746                   0.0                1.0e-6
     11146.70689160213    -16605.74977147101                   0.0                1.0e-6
    4860.9576345364785   -19400.285845194176                   0.0                1.0e-6
    -2.035760183135519    -19999.99989639201                   0.0                1.0e-6
     34.32353841125891   -19999.970547346085                   0.0                1.0e-6
     4625.762034697512   -19457.706072359895                   0.0                1.0e-6
    12676.136187799839   -15469.827773713301                   0.0                1.0e-6
    19450.358140230826    -4656.561845047959                   0.0                1.0e-6
     17802.07729111078      9115.15464055974                   0.0                1.0e-6
     8910.743075858636    17905.268996472445                   0.0                1.0e-6
   -1374.5295818060113    19952.710804017086                   0.0                1.0e-6
     -9792.67582232296    17438.563594484818                   0.0                1.0e-6
   -15355.544829226574    12814.337399866334                   0.0                1.0e-6
    -18380.76683802092     7883.362889421645                   0.0                1.0e-6
    -19684.06875916462      3540.82435097809                   0.0                1.0e-6
    -19998.41652133515    251.66771582632956                   0.0                1.0e-6
    -19918.43796516979   -1804.3915948825595                   0.0                1.0e-6
    -19990.95056700339     601.5774494002245                   0.0                1.0e-6
   -12459.811130416607    15644.587134032858                   0.0                1.0e-6
   -10225.655681245242    17188.250809451696                   0.0                1.0e-6
    -9013.253868323365    17853.886263364453                   0.0                1.0e-6
    -9531.437680536317    17582.710136439502                   0.0                1.0e-6
    -9712.473166546266    17483.359659662634                   0.0                1.0e-6
   -10766.562329364566    16854.706630728044                   0.0                1.0e-6
   -11924.513515025175    16056.337609491835                   0.0                1.0e-6
   -13777.656206671027    14497.454585229067                   0.0                1.0e-6
   -16387.119364233284     11465.70185127673                   0.0                1.0e-6
    -19115.36611240035     5882.412633341555                   0.0                1.0e-6
    -19816.31840337549    -2704.352960699062                   0.0                1.0e-6
   -16784.207575451986   -10876.137920426541                   0.0                1.0e-6
   -12330.297736879034   -15746.865012437103                   0.0                1.0e-6
    -8466.750113894599    -18119.44100983432                   0.0                1.0e-6
    -5314.835567486822   -19280.884909427186                   0.0                1.0e-6
   -2979.9782307819282   -19776.747198264577                   0.0                1.0e-6
     288.9360563958293    -19997.91278997172                   0.0                1.0e-6
     9096.554104051407   -17811.589020412117                   0.0                1.0e-6
   -17612.165513972075     9476.899593667375                   0.0                1.0e-6
    -663.4163934106479    -19988.99393888932                   0.0                1.0e-6
    11958.505939099354   -16031.036638487401                   0.0                1.0e-6
      8578.93281709719   -18066.596572673363                   0.0                1.0e-6
     7808.807010592197   -18412.564543575296                   0.0                1.0e-6
     6557.950255275312    -18894.26602039186                   0.0                1.0e-6
     5653.194847348332   -19184.404812709574                   0.0                1.0e-6
      4702.55144034189    -19439.29036644441                   0.0                1.0e-6
     3659.795620343027   -19662.296305806147                   0.0                1.0e-6
    2604.0372096017672    -19829.75012981781                   0.0                1.0e-6
    1612.6756125413442   -19934.875905525834                   0.0                1.0e-6
      372.029795239397   -19996.539546417876                   0.0                1.0e-6
   -283.70472566886673   -19997.987689480986                   0.0                1.0e-6
     1539.713579792705   -19940.643973859067                   0.0                1.0e-6
    19769.497743732714     -3027.69862445836                   0.0                1.0e-6
     7770.110815001097    18428.927747500748                   0.0                1.0e-6
    18829.961817679843     6740.366306419792                   0.0                1.0e-6
     5060.050308655236   -19349.312413465188                   0.0                1.0e-6
    2094.2388201999556   -19890.051879368428                   0.0                1.0e-6
    471.91696240327434   -19994.431584333575                   0.0                1.0e-6
