# Supplementary material for: Single spin exact gradients for the optimization of complex pulses and pulse sequences
Source: J Biomol NMR. 2026 Feb 17;80(1):6. doi: 10.1007/s10858-025-00486-7 (PMC12913341; doi:10.1007/s10858-025-00486-7)
Supplement: Supplementary file 1 — (zip 804 KB) [file 10858_2025_486_MOESM1_ESM.zip › SUPPINFO/01_XACT_examplepulseshapes/19F_120kHz_XYZT/BURBOP180_BW120_RF20_pm10_700u_ppp.xyzt]

# File Format xyzt (x-rf-component, y-rf-component, z-component, time)
# ----------------------------------------------
# Pulse optimized using PulseOptimizer
# Optimization Date:   2024-08-22T20:00:10.001
# No. iterations   :   5000
# using            :   L-BFGS
# converged        :   false
# computation time :   6327.1719045 [s]
# max. amplitude   :   20000.000000000004  [Hz]
# sqrt rf-power    :   20000.0  [Hz]
# rf-energy        :   280000.0  [Hz]
# pulse length     :   700.0  [µs]
# cost             :   0.0010146136533307562
# tr. efficiency   :   0.9994926931733338
# ----------------------------------------------
    17109.458794496695   -10356.950311719162                   0.0                1.0e-6
   -12675.833300082266   -15470.075958072264                   0.0                1.0e-6
    -19977.79200824302       942.24544327966                   0.0                1.0e-6
   -18459.811182179765    7696.4518525273015                   0.0                1.0e-6
   -15232.306923936103    12960.587400847551                   0.0                1.0e-6
    -8209.229574549863     18237.55876734427                   0.0                1.0e-6
     5186.286872882852     19315.85950643054                   0.0                1.0e-6
    16486.265719288105     11322.67824470102                   0.0                1.0e-6
    19776.333538858707      2982.72220627604                   0.0                1.0e-6
     19830.16947436212   -2600.8419056291614                   0.0                1.0e-6
     18995.36733504786    -6259.074996083431                   0.0                1.0e-6
    17752.607626037036    -9211.130358211836                   0.0                1.0e-6
    15923.932022112305    -12100.75985032123                   0.0                1.0e-6
     12861.11871331527   -15316.384215669563                   0.0                1.0e-6
    7228.1926351884085    -18648.14283591286                   0.0                1.0e-6
   -2569.6166606675847    -19834.23984470339                   0.0                1.0e-6
   -12784.353092017604   -15380.517417129371                   0.0                1.0e-6
   -17888.384608673427    -8944.590325564142                   0.0                1.0e-6
   -19578.667203960573     -4083.60019058657                   0.0                1.0e-6
   -19982.528170817925    -835.8037463831339                   0.0                1.0e-6
   -19937.315081653323    1582.2349177284023                   0.0                1.0e-6
   -19718.145519597692     3345.853742764221                   0.0                1.0e-6
   -19429.789231196322     4741.654819921777                   0.0                1.0e-6
   -19103.763181974424     5919.985835036975                   0.0                1.0e-6
   -18738.874972207832     6989.604050013345                   0.0                1.0e-6
   -18322.979644235835     8016.758506835491                   0.0                1.0e-6
   -17870.076161336354       8981.1122912498                   0.0                1.0e-6
   -17262.216486053134    10100.291183358791                   0.0                1.0e-6
   -16466.277669810108    11351.726727714731                   0.0                1.0e-6
   -15962.220312623938    12050.208408623303                   0.0                1.0e-6
    1068.6120307503636    19971.431303933514                   0.0                1.0e-6
    19358.092759123254    -5026.355014240425                   0.0                1.0e-6
    19813.190022797327    -2727.178234095526                   0.0                1.0e-6
    19820.422938117183    -2674.104439650438                   0.0                1.0e-6
     19837.09554153083   -2547.4772768717053                   0.0                1.0e-6
     19875.28589428971    -2230.024802608351                   0.0                1.0e-6
     19905.04366166207   -1946.5962157896888                   0.0                1.0e-6
      19991.7089562729     575.8237644260662                   0.0                1.0e-6
   -19942.006913178935   -1521.9593538342594                   0.0                1.0e-6
    -19933.89136692891   -1624.7999789134385                   0.0                1.0e-6
   -19980.152469759094     -890.790258803689                   0.0                1.0e-6
   -19981.566842409153    -858.4791915562826                   0.0                1.0e-6
   -19972.662698701402   -1045.3443087813798                   0.0                1.0e-6
   -19962.563145182525    -1223.140496672535                   0.0                1.0e-6
    -19988.40593877994    -680.9023619777186                   0.0                1.0e-6
   -19996.303759600924     384.4944131843772                   0.0                1.0e-6
    12443.598433713609   -15657.485686421056                   0.0                1.0e-6
    15257.118460901554   -12931.370239460974                   0.0                1.0e-6
     15434.99061981332    -12718.53232752407                   0.0                1.0e-6
     15619.35143316567   -12491.431495519862                   0.0                1.0e-6
    15863.063106211284   -12180.444527535046                   0.0                1.0e-6
    15944.761404336099   -12073.300450116942                   0.0                1.0e-6
    15833.540287546564   -12218.797075106857                   0.0                1.0e-6
    16301.225545397549   -11587.495230552562                   0.0                1.0e-6
    17567.103916091568    -9560.170500636503                   0.0                1.0e-6
   -10575.506855124193    16975.236515501667                   0.0                1.0e-6
   -13605.469978303137    14659.167325243683                   0.0                1.0e-6
   -13675.924137752014    14593.460829373264                   0.0                1.0e-6
    -13043.92137649555     15161.00640207643                   0.0                1.0e-6
   -12234.641650243697    15821.300316033516                   0.0                1.0e-6
   -11035.487763377794    16679.868399491017                   0.0                1.0e-6
       -9504.002149937     17597.55503284456                   0.0                1.0e-6
    -7666.970486335906     18472.07523700719                   0.0                1.0e-6
    -5226.523401230245    19305.011088740473                   0.0                1.0e-6
   -2232.5438385367834    19875.003094566084                   0.0                1.0e-6
    1101.9983723330047    19969.616911382538                   0.0                1.0e-6
     5109.656361477642     19336.27192267452                   0.0                1.0e-6
     8899.598342290914    17910.810962820553                   0.0                1.0e-6
    12248.329275490834    15810.706181545282                   0.0                1.0e-6
    14822.378876429804    13427.474983911441                   0.0                1.0e-6
    16593.590435719805    11164.799884081587                   0.0                1.0e-6
    17128.787561800855    10324.952138518434                   0.0                1.0e-6
    17766.306048691513     9184.681234764077                   0.0                1.0e-6
     17998.28446419286      8721.33913719641                   0.0                1.0e-6
    -19575.23216772555     4100.034826637809                   0.0                1.0e-6
    -3344.415456400158    19718.389519810986                   0.0                1.0e-6
   -17838.205552104315     9044.248043971083                   0.0                1.0e-6
   -18270.560392918487      8135.51614396519                   0.0                1.0e-6
   -18089.504670487328     8530.522889976744                   0.0                1.0e-6
    -17805.12264279154     9109.204557762001                   0.0                1.0e-6
   -17706.272807891888     9299.887270957017                   0.0                1.0e-6
    -16868.24170129159    10745.344196758311                   0.0                1.0e-6
    -15629.47922620883    12478.757114292537                   0.0                1.0e-6
   -13576.674502218364    14685.840441078397                   0.0                1.0e-6
    -7680.148349558686    18466.600156194723                   0.0                1.0e-6
     -950.649210843406    19977.393876027043                   0.0                1.0e-6
    2336.5788478301947    19863.041038266838                   0.0                1.0e-6
    11984.166125593112    16011.863173103451                   0.0                1.0e-6
    16308.547634038805    11577.187657988761                   0.0                1.0e-6
    18449.487512791213    -7721.166396041535                   0.0                1.0e-6
   -17967.851502746125     8783.866595939613                   0.0                1.0e-6
     1712.590449449026     19926.54094298496                   0.0                1.0e-6
     9288.761893421753    17712.111745563143                   0.0                1.0e-6
     19614.51006663106    3907.8120279804566                   0.0                1.0e-6
     -7325.56713283264   -18610.106560209755                   0.0                1.0e-6
    -19955.52445791275    1333.0579918540743                   0.0                1.0e-6
    -15427.51313847599     12727.60143790458                   0.0                1.0e-6
   -19139.502781498817    -5803.398424802398                   0.0                1.0e-6
   -19975.892873218887     981.6842250351393                   0.0                1.0e-6
    -5954.106751421345    -19093.15617682626                   0.0                1.0e-6
    -4256.909012031063    -19541.71757198657                   0.0                1.0e-6
    -7773.855761845214    -18427.34833322543                   0.0                1.0e-6
    -7241.334222711458   -18643.043707372137                   0.0                1.0e-6
    -6968.071125662969   -18746.892670192094                   0.0                1.0e-6
     -6907.44213726367   -18769.316533117402                   0.0                1.0e-6
    -6932.487572964724    -18760.08038497409                   0.0                1.0e-6
    -6036.413963987239    -19067.29415662799                   0.0                1.0e-6
    -5076.817665473029    -19344.91980835126                   0.0                1.0e-6
   -3360.7592432971005    -19715.61049799354                   0.0                1.0e-6
    14503.875414386655    -13770.89677413749                   0.0                1.0e-6
   -19624.803964710478     3855.783882258432                   0.0                1.0e-6
    -8190.262114581591   -18246.084689446376                   0.0                1.0e-6
   -13425.369001459609   -14824.286396810046                   0.0                1.0e-6
   -14434.602621241163   -13843.491148075971                   0.0                1.0e-6
   -14549.472838787717     -13722.7125639714                   0.0                1.0e-6
   -14760.648587768685   -13495.304860150523                   0.0                1.0e-6
   -15042.748757385956   -13180.125561699451                   0.0                1.0e-6
   -15524.850446091863   -12608.688219893507                   0.0                1.0e-6
   -16286.262592092999   -11608.516304049894                   0.0                1.0e-6
    -17282.27147357244   -10065.937249642695                   0.0                1.0e-6
   -18372.950690648508    -7901.562055631687                   0.0                1.0e-6
   -19384.276947554823     -4924.40932706601                   0.0                1.0e-6
   -19973.819013581207   -1023.0122250989406                   0.0                1.0e-6
    -19679.38484462454    3566.7649399928246                   0.0                1.0e-6
   -18258.266636060605     8163.069241805813                   0.0                1.0e-6
   -15993.678611822435    12008.423895821365                   0.0                1.0e-6
   -13472.317648037522    14781.632426439806                   0.0                1.0e-6
   -11121.189427418452    16622.850108193725                   0.0                1.0e-6
    -8975.949210556792     17872.67007946784                   0.0                1.0e-6
   -6583.2739762408055     18885.45746742055                   0.0                1.0e-6
    -4843.586257057059    19404.630173503643                   0.0                1.0e-6
    2799.2481143570976    19803.136367612788                   0.0                1.0e-6
     19162.54069132005    -5726.869498557064                   0.0                1.0e-6
      10486.6947477578   -17030.244662580422                   0.0                1.0e-6
     8537.643349910366   -18086.145140126773                   0.0                1.0e-6
     8121.627521861576   -18276.738396008754                   0.0                1.0e-6
     8338.076730025954   -18179.011976567916                   0.0                1.0e-6
     8817.871673928163   -17951.187680544575                   0.0                1.0e-6
     9575.953841001106   -17558.505290457277                   0.0                1.0e-6
    10759.989405755892   -16858.903522709326                   0.0                1.0e-6
    12346.459581490119    -15734.19638248585                   0.0                1.0e-6
    15075.921515903576   -13142.168407318315                   0.0                1.0e-6
    17842.097623822807    -9036.567511061741                   0.0                1.0e-6
     19997.64965698965    306.60756073778697                   0.0                1.0e-6
    16198.276026716423    11730.978380438011                   0.0                1.0e-6
    10583.192960461902    16970.445685415267                   0.0                1.0e-6
     7023.837202114876    18726.070355474665                   0.0                1.0e-6
     4945.849572851071    19378.817611059992                   0.0                1.0e-6
    4067.6514217535405    19581.986924495337                   0.0                1.0e-6
     4533.350616253327    19479.443836776132                   0.0                1.0e-6
     6106.898861901205     19044.83621065064                   0.0                1.0e-6
     7963.836309696447     18346.04347624742                   0.0                1.0e-6
    10524.566144939203     17006.86647977221                   0.0                1.0e-6
    15585.620638499138     12533.49230313681                   0.0                1.0e-6
   -12673.839034591052    15471.709799672308                   0.0                1.0e-6
   -10954.676662580423    16733.052895939698                   0.0                1.0e-6
   -14608.299534681692    13660.072646403409                   0.0                1.0e-6
   -15199.196560095923    12999.400906486737                   0.0                1.0e-6
   -16183.133756785746    11751.858653420815                   0.0                1.0e-6
    -16770.88150883621    10896.675337761313                   0.0                1.0e-6
   -17295.556595241113    10043.093251623806                   0.0                1.0e-6
   -17904.412786471046     8912.463339147718                   0.0                1.0e-6
   -18480.870382043584     7645.745870881682                   0.0                1.0e-6
   -18984.665517898058     6291.460496063887                   0.0                1.0e-6
    -19400.00342265228     4862.084655893994                   0.0                1.0e-6
     -19717.5798067928        3349.185955237                   0.0                1.0e-6
   -19927.538365483502    1700.9452349159112                   0.0                1.0e-6
    -19999.79531440907    -90.48415187766426                   0.0                1.0e-6
    -19973.93016935723   -1020.8396493284248                   0.0                1.0e-6
    -7865.496764076122    18388.419199439304                   0.0                1.0e-6
    17062.439977667105     10434.22934425477                   0.0                1.0e-6
     16898.88455342101    10697.088428640234                   0.0                1.0e-6
    15439.781885306162    12712.715498042571                   0.0                1.0e-6
    14092.779013804497     14191.32057519918                   0.0                1.0e-6
    12554.059636225817    15569.058630825619                   0.0                1.0e-6
    10696.853117495906     16899.03350439658                   0.0                1.0e-6
     8492.823325586476     18107.23479608011                   0.0                1.0e-6
      5976.16925273905    19086.262102952907                   0.0                1.0e-6
    2185.4051308337434    19880.241558243844                   0.0                1.0e-6
    -5362.807585019761      19267.5970169104                   0.0                1.0e-6
    -17056.73691456505    10443.549484122437                   0.0                1.0e-6
    -19313.10614723816    -5196.530664348245                   0.0                1.0e-6
    -17012.50551676828    -10515.44844701969                   0.0                1.0e-6
    -15481.17929996116   -12662.270234142614                   0.0                1.0e-6
   -14577.521108601024   -13692.913434630762                   0.0                1.0e-6
   -14025.766515061378   -14257.554967980417                   0.0                1.0e-6
   -13825.990927992718    -14451.36584752677                   0.0                1.0e-6
   -14101.190411004685   -14182.962631008711                   0.0                1.0e-6
   -14426.152617216854   -13852.296584493393                   0.0                1.0e-6
     -15081.4111239443   -13135.868395754016                   0.0                1.0e-6
   -15924.170150747472   -12100.446479780952                   0.0                1.0e-6
   -16468.888802461748   -11347.938209743215                   0.0                1.0e-6
   -17824.719841744132    -9070.797239677066                   0.0                1.0e-6
   -19705.813194881266     -3417.73701861969                   0.0                1.0e-6
   -18447.570371739457     7725.745749098954                   0.0                1.0e-6
     4769.830532516563      19422.8915635925                   0.0                1.0e-6
    11412.966254609946    16423.891173261425                   0.0                1.0e-6
     13595.53949702869    14668.377748910509                   0.0                1.0e-6
      13936.3649158959    14344.954964411212                   0.0                1.0e-6
    14065.333998697613    14218.522409346233                   0.0                1.0e-6
    13962.162543114227    14319.846965650786                   0.0                1.0e-6
    13672.543087476171     14596.62856693653                   0.0                1.0e-6
    13042.422455905997    15162.295884254434                   0.0                1.0e-6
    11681.547156330103    16233.959961587809                   0.0                1.0e-6
      6317.97502039281    18975.858126622166                   0.0                1.0e-6
   -19941.769909784227    1525.0615939116424                   0.0                1.0e-6
   -19999.428248671855    151.22739905939423                   0.0                1.0e-6
   -19996.536949052133     372.1693770216712                   0.0                1.0e-6
   -19998.423718968785    251.09511462137735                   0.0                1.0e-6
    -19998.05545284993    278.88726170103945                   0.0                1.0e-6
   -19985.411704220744     763.7532407764551                   0.0                1.0e-6
   -19901.863340818396    1978.8470287995383                   0.0                1.0e-6
    -19518.84236590214     4360.595451892304                   0.0                1.0e-6
   -18249.537485861292     8182.565707169327                   0.0                1.0e-6
   -15386.532212904878    12777.113385316752                   0.0                1.0e-6
   -10762.976845396817    16856.996453266875                   0.0                1.0e-6
    -6390.242335779123    18951.643804430692                   0.0                1.0e-6
    -2686.844156958169    19818.699969377903                   0.0                1.0e-6
     -520.833840370951     19993.21715259264                   0.0                1.0e-6
     1108.096413166107    19969.279464695977                   0.0                1.0e-6
     2356.825341988097    19860.648889383316                   0.0                1.0e-6
    3313.2436075549726    19723.651203491612                   0.0                1.0e-6
     4052.585210210774    19585.110495322228                   0.0                1.0e-6
     4606.824849982217    19462.198354800166                   0.0                1.0e-6
     4974.414913347602     19371.50474975718                   0.0                1.0e-6
      5241.72649796543    19300.888666601004                   0.0                1.0e-6
     5484.655449537027    19233.266872787466                   0.0                1.0e-6
     5811.482591397094     19137.04967046615                   0.0                1.0e-6
    6677.9970735232155     18852.17109740985                   0.0                1.0e-6
     9170.311801333748    17773.727281195665                   0.0                1.0e-6
    15719.005951479732    12365.793621815981                   0.0                1.0e-6
    13807.226789776976   -14469.294674436103                   0.0                1.0e-6
    1713.6791093797224   -19926.447347936246                   0.0                1.0e-6
   -1193.6681483741477   -19964.347130611535                   0.0                1.0e-6
    -1407.005184551743   -19950.447022827448                   0.0                1.0e-6
     -662.478468251408   -19989.025045737053                   0.0                1.0e-6
     629.3547470038251     -19990.0953625145                   0.0                1.0e-6
    2246.2111501519953   -19873.463097027976                   0.0                1.0e-6
     4067.581730603498   -19582.001400900284                   0.0                1.0e-6
      6211.30575698326   -19011.041023396552                   0.0                1.0e-6
     9069.795213047242   -17825.229726244354                   0.0                1.0e-6
     19999.55419966498   -133.53581790248887                   0.0                1.0e-6
    -4959.753229919296     19375.26381493437                   0.0                1.0e-6
    -7404.161971594165     18578.97697663676                   0.0                1.0e-6
    -9376.139364956172     17666.01286677102                   0.0                1.0e-6
    -11351.77756222892    16466.242624766466                   0.0                1.0e-6
    -13311.79711429981    14926.354464092003                   0.0                1.0e-6
   -15057.184808911199    13163.631171918096                   0.0                1.0e-6
   -16546.169140088296    11234.958245921067                   0.0                1.0e-6
    -17770.60965505689     9176.351807096258                   0.0                1.0e-6
   -18723.042131511636     7031.905384861221                   0.0                1.0e-6
    -19413.81248966844     4806.650040932221                   0.0                1.0e-6
     -19843.7688987601    2494.9621024379153                   0.0                1.0e-6
   -19997.342228456273     326.0426321808602                   0.0                1.0e-6
    -19865.80740205737    -2312.941042128541                   0.0                1.0e-6
    -18954.23071545262   -6382.5651571599665                   0.0                1.0e-6
   -16094.372632357341   -11873.128044909941                   0.0                1.0e-6
    -6711.466441390983    -18840.28179741701                   0.0                1.0e-6
     2739.055317338915    -19811.55157902978                   0.0                1.0e-6
     278.4959247462206   -19998.060906495404                   0.0                1.0e-6
    -8411.382057216557   -18145.210163774223                   0.0                1.0e-6
   -18117.063950262975    -8471.835327842588                   0.0                1.0e-6
   -19630.282528609543    3827.7941228554714                   0.0                1.0e-6
   -17221.028061920602    10170.358523205718                   0.0                1.0e-6
   -18496.577055198104     7607.669632753449                   0.0                1.0e-6
    -8863.663239521658   -17928.621641842754                   0.0                1.0e-6
    -9239.609886323737   -17737.801700000728                   0.0                1.0e-6
    -8832.026039400722   -17944.227930990724                   0.0                1.0e-6
    -8037.522557296297   -18313.880832334613                   0.0                1.0e-6
    -7835.280304911934    -18401.31469606069                   0.0                1.0e-6
    -8315.032961035473   -18189.563679673396                   0.0                1.0e-6
    -9085.756978546688   -17817.099094038575                   0.0                1.0e-6
    -10197.67057203735   -17204.868930166354                   0.0                1.0e-6
   -11771.671565809851   -16168.727486933034                   0.0                1.0e-6
    -13916.40583265981    -14364.31859507133                   0.0                1.0e-6
   -16478.502788983234   -11333.973082439881                   0.0                1.0e-6
   -19013.025283979678    -6205.229210170204                   0.0                1.0e-6
   -19907.782318623216     1918.385559347456                   0.0                1.0e-6
   -16235.275513639615    11679.718703642393                   0.0                1.0e-6
    -8209.483098094417    18237.444647266297                   0.0                1.0e-6
     -730.085392224779    19986.669940739503                   0.0                1.0e-6
     4345.827017384638     19522.13583435403                   0.0                1.0e-6
     6855.353436075311     18788.40411707419                   0.0                1.0e-6
     7750.403817457876    18437.224321093843                   0.0                1.0e-6
     8028.734852922222    18317.735030878463                   0.0                1.0e-6
     7400.245537345094     18580.53729005176                   0.0                1.0e-6
     5757.034546819637    19153.499764448406                   0.0                1.0e-6
     3006.425237202559    19772.744050665086                   0.0                1.0e-6
    -929.9504803442534    19978.368104129713                   0.0                1.0e-6
    -5571.776609255775     19208.20932353014                   0.0                1.0e-6
    -9862.816623877363    17398.989862741124                   0.0                1.0e-6
    -13335.16194039433    14905.484092221179                   0.0                1.0e-6
   -15733.769621175054    12347.003422198806                   0.0                1.0e-6
   -17220.968083047916     10170.46008215189                   0.0                1.0e-6
   -18082.161744186797     8546.076682142953                   0.0                1.0e-6
   -18517.476146502227     7556.657803799309                   0.0                1.0e-6
   -18655.047239408363     7210.354533269664                   0.0                1.0e-6
     -17522.1935651368     9642.236911934828                   0.0                1.0e-6
    -6097.531819009128     19047.83729760865                   0.0                1.0e-6
    17491.807839079775      9697.25004940614                   0.0                1.0e-6
    19338.172892469098     5102.457170910245                   0.0                1.0e-6
     19645.37691609132      3749.55541694028                   0.0                1.0e-6
    19580.843381790797    4073.1526435648784                   0.0                1.0e-6
    19425.314612123286     4759.952964056426                   0.0                1.0e-6
       19049.790539093     6091.426796464266                   0.0                1.0e-6
     18201.24841093874     8289.424363808377                   0.0                1.0e-6
    15890.743314110425      12144.3104754883                   0.0                1.0e-6
     9107.576145276791     17805.95565416204                   0.0                1.0e-6
    -4153.551261439834    19563.946736755126                   0.0                1.0e-6
   -12939.449985408417    15250.266688655453                   0.0                1.0e-6
   -15836.595747772717     12214.83668010453                   0.0                1.0e-6
    -16879.29380007172    10727.974683548633                   0.0                1.0e-6
   -16953.850718420585    10609.757104548144                   0.0                1.0e-6
   -16163.989773943598    11778.176199558518                   0.0                1.0e-6
    -13773.08847857326    14501.794156634296                   0.0                1.0e-6
    -7455.196450043157    18558.557214699205                   0.0                1.0e-6
    4067.3127614817195     19582.05726935472                   0.0                1.0e-6
    13694.925953343276    14575.630454029933                   0.0                1.0e-6
    17791.671571015446      9135.44868679808                   0.0                1.0e-6
    19254.900667721075    5408.2159975535815                   0.0                1.0e-6
    19818.067889490914    2691.5023922577384                   0.0                1.0e-6
       19998.352251575    256.72401898746807                   0.0                1.0e-6
    19781.232311468997   -2950.0590230866474                   0.0                1.0e-6
    17923.258105004155     -8874.50386790174                   0.0                1.0e-6
     658.4856649476685   -19989.156976447466                   0.0                1.0e-6
    -18197.55620444083    -8297.526630642235                   0.0                1.0e-6
    -19894.65123143058    -2050.085944475921                   0.0                1.0e-6
   -19997.762143560652    299.18096458924725                   0.0                1.0e-6
   -19973.368745950196     1031.765931934149                   0.0                1.0e-6
    -19990.08368057315     629.7256892355213                   0.0                1.0e-6
    -19969.23144126227   -1108.9615166012213                   0.0                1.0e-6
   -19320.978373906153    -5167.184404978286                   0.0                1.0e-6
   -15699.968117411252    -12389.95565416883                   0.0                1.0e-6
    -5521.707873297585    -19222.66220277419                   0.0                1.0e-6
     4387.878954454331   -19512.727084676215                   0.0                1.0e-6
     9373.414378690617    -17667.45886893064                   0.0                1.0e-6
    12060.857675091862   -15954.175382675774                   0.0                1.0e-6
    13828.134705907038   -14449.314535827963                   0.0                1.0e-6
    15437.150447309003   -12715.910744698844                   0.0                1.0e-6
     17392.84652062087    -9873.646231769013                   0.0                1.0e-6
    19364.460592116902    -5001.766285658644                   0.0                1.0e-6
     19928.88228946792    1685.1263135242339                   0.0                1.0e-6
    18197.595550262347        8297.440339591                   0.0                1.0e-6
    15921.657679900536    12103.752175423302                   0.0                1.0e-6
    15109.187960793373      13103.9093085009                   0.0                1.0e-6
      15581.7942309677    12538.249022243164                   0.0                1.0e-6
    16450.971762533616     11373.89678466978                   0.0                1.0e-6
    17349.075117427143     9950.356404163134                   0.0                1.0e-6
    18028.755857510798     8658.173146239922                   0.0                1.0e-6
     18440.88977284774     7741.678395908711                   0.0                1.0e-6
    18627.666024609705     7280.800675447815                   0.0                1.0e-6
    18605.476229554086     7337.319283736934                   0.0                1.0e-6
     18303.04894164885     8062.158485145709                   0.0                1.0e-6
    17448.486770685002     9774.983857440915                   0.0                1.0e-6
    15883.985905130101    12153.147401625158                   0.0                1.0e-6
    13569.982797748668    14692.023920100499                   0.0                1.0e-6
    11486.954281246084    16372.228966776705                   0.0                1.0e-6
    12059.819309679886     15954.96030135682                   0.0                1.0e-6
    16008.953071926151    11988.053284035163                   0.0                1.0e-6
     19719.02496541702     3340.666761779805                   0.0                1.0e-6
    19295.875176590787   -5260.1522002150705                   0.0                1.0e-6
     17063.52871578198    -10432.44879046544                   0.0                1.0e-6
    15071.617390906049   -13147.104214318011                   0.0                1.0e-6
    13253.889899704405   -14977.796985088082                   0.0                1.0e-6
    11138.646077347828   -16611.157803223225                   0.0                1.0e-6
     7790.346199928468   -18420.382897357482                   0.0                1.0e-6
     954.0738835723812    -19977.23061449422                   0.0                1.0e-6
   -10257.159920332664    -17169.46913473801                   0.0                1.0e-6
    -18045.93842379533    -8622.302848113566                   0.0                1.0e-6
    -19868.03353772279    -2293.740034075901                   0.0                1.0e-6
   -19983.448166754042     813.5105203096763                   0.0                1.0e-6
    -19873.12802591938    2249.1737294877244                   0.0                1.0e-6
    -19811.55027339056    2739.0647609938774                   0.0                1.0e-6
   -19874.489840922157    2237.1083038337674                   0.0                1.0e-6
   -19998.080026809694    277.11954336575764                   0.0                1.0e-6
    -18526.39475719653   -7534.7659088070495                   0.0                1.0e-6
    13208.827329870664   -15017.552416078386                   0.0                1.0e-6
     19481.67989308611    -4523.731705497612                   0.0                1.0e-6
    19964.408001405875   -1192.6496356437551                   0.0                1.0e-6
     19990.59936508125     613.1370359171201                   0.0                1.0e-6
    19890.795044928458    2087.1685319229514                   0.0                1.0e-6
    19604.361657881116    3958.4092748224994                   0.0                1.0e-6
     18726.32504546504     7023.158142288178                   0.0                1.0e-6
    15106.015492992678    13107.566361665511                   0.0                1.0e-6
    1699.5383132790948    19927.658405384624                   0.0                1.0e-6
   -12716.738704773226    15436.468401630036                   0.0                1.0e-6
   -16907.030808538268    10684.208404890738                   0.0                1.0e-6
    -17637.90971874938     9428.899233380645                   0.0                1.0e-6
   -17284.910185125435    10061.405463062658                   0.0                1.0e-6
   -15618.691098858559    12492.257136259901                   0.0                1.0e-6
   -10942.283625738977    16741.159728462204                   0.0                1.0e-6
   -185.94750750160114    19999.135569430346                   0.0                1.0e-6
     9831.888041512195    17416.485797633504                   0.0                1.0e-6
    14969.860718058204    13262.853014413526                   0.0                1.0e-6
     17020.94437212768    10501.783309559145                   0.0                1.0e-6
    17712.145221905226     9288.698059369777                   0.0                1.0e-6
    17923.829325236136     8873.350118180007                   0.0                1.0e-6
    17884.441161449337     8952.472526774753                   0.0                1.0e-6
    17544.528039976394      9601.53820252162                   0.0                1.0e-6
    16705.808528977686    10996.179399825029                   0.0                1.0e-6
     15014.06854348654    13212.787206773897                   0.0                1.0e-6
    11584.063334955821    16303.664516044613                   0.0                1.0e-6
     4308.048060470407    19530.507466747433                   0.0                1.0e-6
   -5589.3190853709875    19203.112043674268                   0.0                1.0e-6
   -12553.160446151855     15569.78364696082                   0.0                1.0e-6
   -15989.999093008932     12013.32297932481                   0.0                1.0e-6
   -17559.014415866433     9575.020247675446                   0.0                1.0e-6
   -18302.952247172303     8062.378001416846                   0.0                1.0e-6
   -18620.459894441246    7299.2104586390105                   0.0                1.0e-6
    -18641.92454814416     7244.214874042605                   0.0                1.0e-6
   -18322.176662625363     8018.593538990895                   0.0                1.0e-6
   -16759.758825439552    10913.774970792694                   0.0                1.0e-6
   -10452.246423591625    17051.408877289763                   0.0                1.0e-6
    201.78058309011723    19998.982089003624                   0.0                1.0e-6
    7961.0796406674335    18347.239872933216                   0.0                1.0e-6
    10308.581768744229    17138.644693123028                   0.0                1.0e-6
    10660.871964554923    16921.755492719036                   0.0                1.0e-6
     9827.570844136622    17418.922219915785                   0.0                1.0e-6
    7537.8144854613065    18525.154595381107                   0.0                1.0e-6
     2758.724587660957    19808.822242865295                   0.0                1.0e-6
    -5982.840421066088    19084.171988746533                   0.0                1.0e-6
   -17102.945737025795    10367.702113600257                   0.0                1.0e-6
   -19027.112883234477    -6161.897055992786                   0.0                1.0e-6
   -14109.336626850702   -14174.858727698464                   0.0                1.0e-6
    -10241.69378469363    -17178.69926451266                   0.0                1.0e-6
   -8187.1958467480235   -18247.460759431488                   0.0                1.0e-6
    -7532.410108089428   -18527.352697121954                   0.0                1.0e-6
    -7699.946737725474   -18458.353670796074                   0.0                1.0e-6
    -8101.659744057321   -18285.598414914428                   0.0                1.0e-6
    -8879.772837467119    -17920.64826826812                   0.0                1.0e-6
    -9727.521978052322   -17474.991163560255                   0.0                1.0e-6
   -10637.812955894073   -16936.260966205387                   0.0                1.0e-6
   -11589.955316745873   -16299.476548522474                   0.0                1.0e-6
   -12489.241720209857   -15621.102434020768                   0.0                1.0e-6
   -13444.639122465911   -14806.811907586962                   0.0                1.0e-6
   -14459.449393466126   -13817.536800667187                   0.0                1.0e-6
   -15815.803672103246   -12241.746370738347                   0.0                1.0e-6
    -18472.20531704808    -7666.657076250426                   0.0                1.0e-6
    -19180.10455950458     5667.767557554878                   0.0                1.0e-6
    -6445.415712131192    18932.950543901294                   0.0                1.0e-6
   -1135.1373877376843     19967.76059329038                   0.0                1.0e-6
   -16026.359593445233    11964.773218978533                   0.0                1.0e-6
   -16184.438734738049   -11750.061397350682                   0.0                1.0e-6
   -14418.046949654277   -13860.733103179102                   0.0                1.0e-6
    -16686.43518026211   -11025.555812516259                   0.0                1.0e-6
     -18789.7184919236    -6851.750067994626                   0.0                1.0e-6
   -19820.429135533515   -2674.0585040896412                   0.0                1.0e-6
   -19979.442100419452     906.5833419971389                   0.0                1.0e-6
     -19581.8058110889    4068.5232181720476                   0.0                1.0e-6
    -18851.23535042505     6680.638125425216                   0.0                1.0e-6
    -17905.24974761764     8910.781754449969                   0.0                1.0e-6
    -16812.90719283933    10831.719703028297                   0.0                1.0e-6
   -15558.351071680045    12567.327159358603                   0.0                1.0e-6
   -14119.573712149691    14164.661598046436                   0.0                1.0e-6
   -12533.350973011104      15585.7342909252                   0.0                1.0e-6
   -10716.416225155504    16886.634457144617                   0.0                1.0e-6
    -8520.199333993123    18094.369381357923                   0.0                1.0e-6
    -5641.147997000562      19187.9506273061                   0.0                1.0e-6
     468.2296439705802     19994.51827377962                   0.0                1.0e-6
    17201.029858319638    10204.144834977418                   0.0                1.0e-6
    17029.606652111972   -10487.730797190767                   0.0                1.0e-6
    13639.138788321954   -14627.846496080396                   0.0                1.0e-6
     11922.39378980442   -16057.911642577716                   0.0                1.0e-6
    10693.800219351066   -16900.965560245575                   0.0                1.0e-6
     9959.788317284734    -17343.66214716138                   0.0                1.0e-6
     9764.150154036024   -17454.551606083678                   0.0                1.0e-6
    10276.481723855839   -17157.911393268616                   0.0                1.0e-6
    12121.044248894596   -15908.497299127257                   0.0                1.0e-6
    16491.361727872572   -11315.254675015483                   0.0                1.0e-6
    19491.849307110388     4479.710993903543                   0.0                1.0e-6
      9964.70086565631    17340.840137028783                   0.0                1.0e-6
    3566.7335510618377     19679.39053364534                   0.0                1.0e-6
    1262.5139116469236    19960.111688637866                   0.0                1.0e-6
    -256.1554153255464     19998.35954280249                   0.0                1.0e-6
   -1358.7079065997027     19953.79444678489                   0.0                1.0e-6
   -2377.6434098071486      19858.1673831147                   0.0                1.0e-6
   -3387.1520360148957     19711.09335082456                   0.0                1.0e-6
    -4452.612852334175    19498.057308030166                   0.0                1.0e-6
    -5539.483421273883    19217.547279125705                   0.0                1.0e-6
    -6793.406656535758    18810.891153768756                   0.0                1.0e-6
   -7962.5626883725845    18346.596290149755                   0.0                1.0e-6
    -9196.675503981553     17760.10021577766                   0.0                1.0e-6
   -10536.963966593545    16999.187932566343                   0.0                1.0e-6
     -12066.6844922528    15949.768818526049                   0.0                1.0e-6
   -13339.557696122834    14901.550270754049                   0.0                1.0e-6
   -14540.283563831228    13732.448939769605                   0.0                1.0e-6
   -16853.279185420077    10768.796622570526                   0.0                1.0e-6
    -17691.84550430749     9327.304147057434                   0.0                1.0e-6
   -19125.516228590124     5849.327225411125                   0.0                1.0e-6
    -19768.94519542141    3031.3043166968228                   0.0                1.0e-6
   -19973.391258663145    1031.3300288262255                   0.0                1.0e-6
   -19996.305633067142    -384.3969679475526                   0.0                1.0e-6
   -19937.950086177298   -1574.2129338506456                   0.0                1.0e-6
   -19661.241952895984    -3665.455615565802                   0.0                1.0e-6
    -18306.09009936793    -8055.250789008577                   0.0                1.0e-6
    -16407.27212558138    -11436.84490570368                   0.0                1.0e-6
    18669.349930421835     7173.240075130502                   0.0                1.0e-6
    7087.3700524732685    18702.117145909044                   0.0                1.0e-6
     6062.557598148872    19058.997753531727                   0.0                1.0e-6
     9921.303405726825    17365.705823015465                   0.0                1.0e-6
    11593.330984744276    16297.075709407756                   0.0                1.0e-6
     12644.19704028817    15495.944024368695                   0.0                1.0e-6
    13650.572858979875     14617.17690327657                   0.0                1.0e-6
    14009.732185237524     14273.31090174665                   0.0                1.0e-6
    12992.528404826884    15205.071708142863                   0.0                1.0e-6
     8955.385563804126    17882.982676377247                   0.0                1.0e-6
    -5630.664793298263      19191.0295186452                   0.0                1.0e-6
   -19890.592024004756    2089.1024231947918                   0.0                1.0e-6
    -18264.40311936067   -8149.3299536519025                   0.0                1.0e-6
   -16587.117115872185   -11174.414784870844                   0.0                1.0e-6
   -15840.716799185342   -12209.491852161878                   0.0                1.0e-6
    -15714.15962539359   -12371.951635358508                   0.0                1.0e-6
   -15620.365086213256   -12490.163912992091                   0.0                1.0e-6
   -15572.080567086543   -12550.311024519098                   0.0                1.0e-6
   -15623.472876617332   -12486.276277321535                   0.0                1.0e-6
   -15829.826144929977   -12223.608477912378                   0.0                1.0e-6
   -16171.901730844838   -11767.310415209491                   0.0                1.0e-6
    -16821.87501430605   -10817.787250776651                   0.0                1.0e-6
    -17363.00458822847    -9926.030005453196                   0.0                1.0e-6
   -18749.102170784845   -6962.1237987751265                   0.0                1.0e-6
    -19839.15921806121   -2531.3556684940613                   0.0                1.0e-6
     4756.210519583454    19426.231273548754                   0.0                1.0e-6
    2093.6803499087855    19890.110673206567                   0.0                1.0e-6
     4507.340932225645     19485.47863719758                   0.0                1.0e-6
     7003.562824130439     18733.66242272071                   0.0                1.0e-6
     9598.570907661726    17546.151615969524                   0.0                1.0e-6
    12287.932141846599    15779.946884491506                   0.0                1.0e-6
    14723.999483576801    13535.281275526933                   0.0                1.0e-6
    16463.715375536594    11355.442573203387                   0.0                1.0e-6
    17024.858759980878    10495.436351229157                   0.0                1.0e-6
    15400.336207850396     12760.47196169374                   0.0                1.0e-6
      5363.59468406824     19267.37792396866                   0.0                1.0e-6
   -13692.165210834495    14578.223891791948                   0.0                1.0e-6
   -18548.428767245372     7480.360303249053                   0.0                1.0e-6
   -19241.085139798546      5457.16434084805                   0.0                1.0e-6
   -19030.775303946186    6150.5765039313155                   0.0                1.0e-6
   -18434.566754011637     7756.722799732423                   0.0                1.0e-6
   -17767.691969185264     9181.999895891393                   0.0                1.0e-6
    -17105.06591157555    10364.203788070556                   0.0                1.0e-6
   -16392.932764454017    11457.388680676324                   0.0                1.0e-6
   -15584.193727218299    12535.266485900085                   0.0                1.0e-6
    -14634.53874812054     13631.95787954755                   0.0                1.0e-6
   -13623.786000506036     14642.14653021939                   0.0                1.0e-6
   -10765.440135394309    16855.423420704727                   0.0                1.0e-6
   -1104.4870492317634     19969.47942130889                   0.0                1.0e-6
    11409.571609512925      16426.2495928741                   0.0                1.0e-6
     16109.42645462391    11852.695022781249                   0.0                1.0e-6
    17214.100908038985    10182.078860814787                   0.0                1.0e-6
    16921.151528564147    10661.830562683468                   0.0                1.0e-6
    16140.755734089611     11809.99594972214                   0.0                1.0e-6
    15153.060517857435    13053.151226510407                   0.0                1.0e-6
    14148.450274951454     14135.81815167506                   0.0                1.0e-6
    13297.178789984842    14939.378709544022                   0.0                1.0e-6
     12779.41822615168    15384.617960843301                   0.0                1.0e-6
    12654.701026970482    15487.367171924096                   0.0                1.0e-6
    13986.735719362821    14295.846386860072                   0.0                1.0e-6
    19996.162126515446   -391.79102862267666                   0.0                1.0e-6
     4596.092697914222   -19464.735598311618                   0.0                1.0e-6
     127.4460451153454    -19999.59393351736                   0.0                1.0e-6
     -516.929725536936   -19993.318475402135                   0.0                1.0e-6
    -598.1556047766996   -19991.053245701543                   0.0                1.0e-6
    -439.4887174687818   -19995.170658616986                   0.0                1.0e-6
   -174.80941394852675    -19999.23602712851                   0.0                1.0e-6
    139.81843508239754   -19999.511264158707                   0.0                1.0e-6
     453.6934604839427   -19994.853393908994                   0.0                1.0e-6
     865.2568772600893   -19981.274497297567                   0.0                1.0e-6
     1360.289917994204    -19953.68666033932                   0.0                1.0e-6
    1255.8581555016513   -19960.531563394296                   0.0                1.0e-6
     856.4683909549336    -19981.65313219342                   0.0                1.0e-6
   -19867.438208267817    2298.8908283474548                   0.0                1.0e-6
    -1988.336997081232     19900.91746593704                   0.0                1.0e-6
    -291.0039961856893     19997.88280479221                   0.0                1.0e-6
   -231.55230113943463     19998.65954337533                   0.0                1.0e-6
    -481.0743235347781    19994.213350248003                   0.0                1.0e-6
    -989.2701183262051     19975.51863239067                   0.0                1.0e-6
   -1811.5682924918647    19917.786531681628                   0.0                1.0e-6
   -3891.7301521835457     19617.70721625199                   0.0                1.0e-6
    -11786.95815783585    16157.586991423777                   0.0                1.0e-6
   -19401.565956568928    -4855.845799951396                   0.0                1.0e-6
    -16428.77333453233   -11405.937345196999                   0.0                1.0e-6
    -15109.08590528063   -13104.026980544959                   0.0                1.0e-6
   -13424.645611806644   -14824.941490521998                   0.0                1.0e-6
   -12973.455819412644   -15221.348301045746                   0.0                1.0e-6
   -12747.194937298545   -15411.327692009872                   0.0                1.0e-6
   -12529.919845063909    -15588.49282888739                   0.0                1.0e-6
   -12388.207439128271   -15701.347599652932                   0.0                1.0e-6
   -12195.602053694041   -15851.412888065646                   0.0                1.0e-6
   -11878.054249184534    -16090.73731229956                   0.0                1.0e-6
    -11406.47086569714   -16428.402916595463                   0.0                1.0e-6
   -10791.430399090123    -16838.79538273429                   0.0                1.0e-6
    -10097.87766533337   -17263.628432515616                   0.0                1.0e-6
    -9207.315771821244   -17754.586344884854                   0.0                1.0e-6
    -8197.836696349439   -18242.682738566346                   0.0                1.0e-6
    -7002.786103853998   -18733.952780544456                   0.0                1.0e-6
    -5970.238195172724   -19088.118186267096                   0.0                1.0e-6
    -4368.236067013712   -19517.133848565998                   0.0                1.0e-6
   -3868.6768552748354   -19622.266418267303                   0.0                1.0e-6
    -3836.837567669596    -19628.51694548825                   0.0                1.0e-6
    -5888.061274320184   -19113.626930278067                   0.0                1.0e-6
   -11519.219395144386   -16349.543862950102                   0.0                1.0e-6
   -19966.148176913586     1163.153892453751                   0.0                1.0e-6
   -15154.365849062595    13051.635748547587                   0.0                1.0e-6
    -15612.45909088531    12500.044845336863                   0.0                1.0e-6
    -17463.62095404975     9747.919940852737                   0.0                1.0e-6
    -18977.69869956268     6312.444223010371                   0.0                1.0e-6
   -19999.768118054482     -96.3079646313045                   0.0                1.0e-6
   -10632.146324664975   -16939.818904903117                   0.0                1.0e-6
    19898.849043327486    2008.9317437047869                   0.0                1.0e-6
       18104.861601508      8497.88128831188                   0.0                1.0e-6
    16121.791927298036     11835.87027019593                   0.0                1.0e-6
    16232.789725699316    11683.173272755594                   0.0                1.0e-6
    15997.779747284709    12002.959766547883                   0.0                1.0e-6
    15162.223660561582     13042.50641813553                   0.0                1.0e-6
     13986.53658218539     14296.04121549703                   0.0                1.0e-6
    12186.549630356138    15858.373438246012                   0.0                1.0e-6
     9388.904682993183     17659.23183079232                   0.0                1.0e-6
     5327.016907438802    19277.522944296063                   0.0                1.0e-6
    -692.6980910469839    19988.000634247033                   0.0                1.0e-6
    -7182.499362536359    18665.789640600924                   0.0                1.0e-6
   -11092.215887677228    16642.197772564803                   0.0                1.0e-6
   -13559.531142587699    14701.670489886323                   0.0                1.0e-6
   -14924.663253569683    13313.693205401225                   0.0                1.0e-6
   -15731.312820272611     12350.13347906518                   0.0                1.0e-6
   -16054.743273890474    11926.659985489174                   0.0                1.0e-6
   -15512.020122506585    12624.469561884604                   0.0                1.0e-6
   -15876.621557317476    12162.766458570271                   0.0                1.0e-6
   -17001.389314153665    10533.411668997926                   0.0                1.0e-6
      19875.4406319498   -2228.6452579625334                   0.0                1.0e-6
     18041.49904287576     8631.588051217057                   0.0                1.0e-6
    17322.387317670557     9996.744350867752                   0.0                1.0e-6
    16685.434891661727    11027.069532569269                   0.0                1.0e-6
    15627.803233406761    12480.855984183183                   0.0                1.0e-6
    14040.762460850747    14242.787280513758                   0.0                1.0e-6
     11910.74697278426    16066.552416443004                   0.0                1.0e-6
     9112.867659085867     17803.24810330932                   0.0                1.0e-6
     5905.158956373214     19108.35151707141                   0.0                1.0e-6
    2590.7707850058177    19831.487759105727                   0.0                1.0e-6
   -227.91864526305676    19998.701285112027                   0.0                1.0e-6
   -2472.3913231264287    19846.593691244077                   0.0                1.0e-6
    -4257.830721733457     19541.51676674722                   0.0                1.0e-6
    -5568.776849270245    19209.079217990427                   0.0                1.0e-6
    -6478.677828988426    18921.594372255575                   0.0                1.0e-6
    -7442.714782891849     18563.56637773365                   0.0                1.0e-6
    -7799.491877133782    18416.512331560614                   0.0                1.0e-6
   -7130.1983205260785    18685.830779228603                   0.0                1.0e-6
     5054.771040428818    19350.692228673426                   0.0                1.0e-6
    15466.691387099747   -12679.962836547056                   0.0                1.0e-6
    15971.095340589902   -12038.443156064139                   0.0                1.0e-6
    15488.604531946094   -12653.186541459781                   0.0                1.0e-6
    14913.633111828942   -13326.047703867767                   0.0                1.0e-6
    14549.905858634094   -13722.253441213119                   0.0                1.0e-6
    14444.585498282644    -13833.07448771974                   0.0                1.0e-6
    14149.561056042085    -14134.70629059328                   0.0                1.0e-6
    11551.661560566756   -16326.638208465467                   0.0                1.0e-6
    -6988.480737054388   -18739.293929810156                   0.0                1.0e-6
   -19597.699645988967    3991.2615280890745                   0.0                1.0e-6
   -19997.557562500893     312.5564500427451                   0.0                1.0e-6
    -19953.31831506737    1365.6823267499033                   0.0                1.0e-6
   -19916.273399748407    1828.1285147587416                   0.0                1.0e-6
   -19828.830999516176    2611.0268464009146                   0.0                1.0e-6
   -19853.013713306278    2420.2988450339944                   0.0                1.0e-6
   -18919.175550380172     6485.737929788492                   0.0                1.0e-6
     17890.90154750783      -8939.5549004065                   0.0                1.0e-6
    19003.453353288758    -6234.481586257052                   0.0                1.0e-6
    19086.158508693643     -5976.50009462237                   0.0                1.0e-6
    19218.987469117066    -5534.484678985137                   0.0                1.0e-6
     19253.35523336962    -5413.715199165784                   0.0                1.0e-6
    19244.020397252545    -5446.804471442679                   0.0                1.0e-6
    19184.132552448016    -5654.118694377075                   0.0                1.0e-6
    19153.472238138093    -5757.126125322711                   0.0                1.0e-6
    11343.353862712565     16472.04671998243                   0.0                1.0e-6
   -16908.674498708402    10681.606934198999                   0.0                1.0e-6
   -17215.964552728074    10178.927473914455                   0.0                1.0e-6
   -17241.664651479874    10135.334234543496                   0.0                1.0e-6
    -17529.63371083881      9628.70406460929                   0.0                1.0e-6
    -17863.95317339152     8993.285107171625                   0.0                1.0e-6
   -18124.863399157777     8455.136117288162                   0.0                1.0e-6
    -18356.71412307102     7939.209444513039                   0.0                1.0e-6
    -18634.99247416787     7262.028331513649                   0.0                1.0e-6
     -18965.9056337102     6347.788866463634                   0.0                1.0e-6
   -19363.705543856562    5004.6885628197315                   0.0                1.0e-6
    -19791.86347285879    2877.8707878773907                   0.0                1.0e-6
   -19973.579472045254    -1027.678487608071                   0.0                1.0e-6
   -18026.753273866725    -8662.341854437243                   0.0                1.0e-6
    -7613.959171958078   -18493.988907960214                   0.0                1.0e-6
     6199.118672782614     -19015.0184770028                   0.0                1.0e-6
    12652.420588348838    -15489.23023444117                   0.0                1.0e-6
    15334.158517165775   -12839.921439418247                   0.0                1.0e-6
    16893.336012235224   -10705.848792959696                   0.0                1.0e-6
     18029.59960220406    -8656.416012658083                   0.0                1.0e-6
     19057.45609060401    -6067.402026790397                   0.0                1.0e-6
     19908.88770797864   -1906.8797107046337                   0.0                1.0e-6
     18752.82909731779     6952.078886692188                   0.0                1.0e-6
     6102.487311240909     19046.25025080117                   0.0                1.0e-6
   -10508.432479843126    17016.840094934723                   0.0                1.0e-6
   -16879.874048867736    10727.061671043079                   0.0                1.0e-6
   -19155.635776003062       5749.9233053243                   0.0                1.0e-6
    -19999.72343385174    105.17874995244593                   0.0                1.0e-6
    -6705.759194216322    -18842.31391387967                   0.0                1.0e-6
      19978.7202149793     922.3549054336149                   0.0                1.0e-6
