# Supplementary material for: Single spin exact gradients for the optimization of complex pulses and pulse sequences
Source: J Biomol NMR. 2026 Feb 17;80(1):6. doi: 10.1007/s10858-025-00486-7 (PMC12913341; doi:10.1007/s10858-025-00486-7)
Supplement: Supplementary file 1 — (zip 804 KB) [file 10858_2025_486_MOESM1_ESM.zip › SUPPINFO/01_XACT_examplepulseshapes/19F_120kHz_XYZT/BURBOP180_BW120_RF20_pm10_700u_ppp_continued.xyzt]

# File Format xyzt (x-rf-component, y-rf-component, z-component, time)
# ----------------------------------------------
# Pulse optimized using PulseOptimizer
# Optimization Date:   2024-08-22T23:16:11.132
# No. iterations   :   5000
# using            :   L-BFGS
# converged        :   false
# computation time :   9083.9836643 [s]
# max. amplitude   :   20000.000000000004  [Hz]
# sqrt rf-power    :   20000.0  [Hz]
# rf-energy        :   280000.0  [Hz]
# pulse length     :   700.0  [µs]
# cost             :   0.0009602345200220787
# tr. efficiency   :   0.9995198827399886
# ----------------------------------------------
    19632.115245123838     -3818.38329691719                   0.0                1.0e-6
     4454.829565556731    -19497.55096266815                   0.0                1.0e-6
    -18514.85300789986   -7563.0825789397195                   0.0                1.0e-6
   -19949.517486645647    1420.1239558642703                   0.0                1.0e-6
   -18786.346966841375     6860.988823883183                   0.0                1.0e-6
   -15910.575329510002     12118.31641293409                   0.0                1.0e-6
     -8701.01219426803      18008.1200239003                   0.0                1.0e-6
    6287.4175211765305      18986.0048697561                   0.0                1.0e-6
    17540.948777686135     9608.075560620415                   0.0                1.0e-6
    19950.889361809444    1400.7189842501268                   0.0                1.0e-6
    19693.374322450418   -3488.6971487721053                   0.0                1.0e-6
    18847.566832464432    -6690.980832119209                   0.0                1.0e-6
     17736.47293174596     -9242.16035034249                   0.0                1.0e-6
    16212.853540322978     -11710.8232024925                   0.0                1.0e-6
     13806.22056913481   -14470.254786851505                   0.0                1.0e-6
     9341.581189356804   -17684.311150922877                   0.0                1.0e-6
     631.9030726169677   -19990.014970149903                   0.0                1.0e-6
    -11107.97899805941    -16631.68069013685                   0.0                1.0e-6
   -17810.353085852836    -9098.973730990343                   0.0                1.0e-6
    -19713.22825104332    -3374.704716307399                   0.0                1.0e-6
   -19998.699837057593    228.04566926974394                   0.0                1.0e-6
   -19827.383560003847     2621.995645398597                   0.0                1.0e-6
   -19524.432415632735     4335.497531701495                   0.0                1.0e-6
   -19177.737403033287     5675.772026808169                   0.0                1.0e-6
   -18804.889585188597     6810.002032956049                   0.0                1.0e-6
    -18407.01904100911     7821.869982550725                   0.0                1.0e-6
   -17975.248497125627      8768.71948841921                   0.0                1.0e-6
   -17495.277000355825     9690.989767862744                   0.0                1.0e-6
   -16985.783347904653    10558.558805918781                   0.0                1.0e-6
    -16559.45860871828    11215.361366721363                   0.0                1.0e-6
   -17799.744907927674     9119.708395157319                   0.0                1.0e-6
    17543.568841636166    -9603.290701565413                   0.0                1.0e-6
    19188.198585648377    -5640.304516399941                   0.0                1.0e-6
    19283.007899026983    -5307.127882957307                   0.0                1.0e-6
    19239.768581526336    -5461.804182622453                   0.0                1.0e-6
    19189.802934526222    -5634.843683195544                   0.0                1.0e-6
    19124.834577201033    -5851.555553414483                   0.0                1.0e-6
    19149.834677956846    -5769.214141191281                   0.0                1.0e-6
    19748.909113089365   -3159.2069958987777                   0.0                1.0e-6
   -16430.575743514557    11403.340770871977                   0.0                1.0e-6
    -19407.22247391145     4833.188993625881                   0.0                1.0e-6
    -19582.87700575631    4063.3641453136966                   0.0                1.0e-6
   -19654.388959433425     3702.025746979816                   0.0                1.0e-6
   -19737.938358259227     3227.040341483061                   0.0                1.0e-6
    -19866.96566791457    2302.9709398739124                   0.0                1.0e-6
    -19811.48915241448    -2739.506810315192                   0.0                1.0e-6
     9039.396124689434   -17840.664721387195                   0.0                1.0e-6
    11094.588482263327   -16640.616166753858                   0.0                1.0e-6
    11661.201974915966   -16248.580507238654                   0.0                1.0e-6
    11926.084438963562   -16055.170816740356                   0.0                1.0e-6
    12009.783322214573   -15992.657832688621                   0.0                1.0e-6
    11994.372195792414   -16004.219307070305                   0.0                1.0e-6
     11950.42481113452   -16037.061664576226                   0.0                1.0e-6
     12057.56604426806     -15956.6632191105                   0.0                1.0e-6
    12948.106774940414   -15242.917402674007                   0.0                1.0e-6
    17974.538940653827    -8770.173879172477                   0.0                1.0e-6
    -840.0117393157431    19982.351720400973                   0.0                1.0e-6
    -9222.567823531617     17746.66849694216                   0.0                1.0e-6
     -9351.78205599021     17678.91886901627                   0.0                1.0e-6
    -8484.459612382409    18111.155266460828                   0.0                1.0e-6
   -7221.4825284220415     18650.74234693341                   0.0                1.0e-6
    -5726.647641497574    19162.606993572932                   0.0                1.0e-6
    -3964.889326913379    19603.052125251525                   0.0                1.0e-6
   -1932.2052625005476     19906.44576069684                   0.0                1.0e-6
     421.8637314534555     19995.55027980186                   0.0                1.0e-6
    3047.9603244419427     19766.38403605039                   0.0                1.0e-6
     5969.015199924409    19088.500662521175                   0.0                1.0e-6
     9029.180297143947    17845.837138158233                   0.0                1.0e-6
    11980.428611086169     16014.65985572806                   0.0                1.0e-6
     14595.41339424966    13673.840274442206                   0.0                1.0e-6
    16802.408864168545    10847.997804263716                   0.0                1.0e-6
    18189.167611293593     8315.899326487071                   0.0                1.0e-6
    17731.685124409447     9251.342748422881                   0.0                1.0e-6
    14537.168475405808   -13735.746529317857                   0.0                1.0e-6
   -1804.8168435717082    19918.399437734945                   0.0                1.0e-6
   -19974.081755795323    1017.8693495751116                   0.0                1.0e-6
   -13883.381488944731    14396.239732389386                   0.0                1.0e-6
   -15680.737197513821      12414.2853577041                   0.0                1.0e-6
   -15032.676160513367     13191.61276922322                   0.0                1.0e-6
   -14456.750468572662    13820.360555695503                   0.0                1.0e-6
   -13138.961968384892    15078.716072442487                   0.0                1.0e-6
   -11363.575018947718     16458.10325610905                   0.0                1.0e-6
     -8871.29534306508    17924.846413180556                   0.0                1.0e-6
    -5400.231344433436    19257.141569469717                   0.0                1.0e-6
   -1098.6743242382051    19969.800067333166                   0.0                1.0e-6
    3440.0391623088944    19701.932153009286                   0.0                1.0e-6
     7569.992463352868    18512.028902980375                   0.0                1.0e-6
    10878.145453708825    16782.906526819304                   0.0                1.0e-6
    13458.316583443577    14794.381188133812                   0.0                1.0e-6
    15472.776364603817    12672.536903515313                   0.0                1.0e-6
    17079.188237599472    10406.792452270962                   0.0                1.0e-6
    18639.701954758195     7249.931795388386                   0.0                1.0e-6
    19991.459956838018     584.4046493159134                   0.0                1.0e-6
    -18606.66212963276    -7334.311446461078                   0.0                1.0e-6
     -5220.54119226694     19306.62968153282                   0.0                1.0e-6
    -4239.014709363846    19545.607033136548                   0.0                1.0e-6
    -6817.046614693075    18802.336967863906                   0.0                1.0e-6
    -12730.22184245978    15425.350947118188                   0.0                1.0e-6
     -18087.4358087756     8534.908661691827                   0.0                1.0e-6
    -19912.61747761235   -1867.5291671851144                   0.0                1.0e-6
     -17127.3786297619    -10327.28915411858                   0.0                1.0e-6
   -13089.905607304467   -15121.321740901456                   0.0                1.0e-6
     -9659.77148483138    -17512.53307950733                   0.0                1.0e-6
    -4668.932799264147   -19447.392280610668                   0.0                1.0e-6
    4933.9732484176275    -19381.84480342104                   0.0                1.0e-6
    -19992.36569857472     -552.552055876148                   0.0                1.0e-6
   -19093.313856796445    -5953.601092268847                   0.0                1.0e-6
   -19303.636797774605    -5231.596924420129                   0.0                1.0e-6
   -14374.523093694323   -13905.865159307728                   0.0                1.0e-6
    -1885.332891098784     -19910.9397038347                   0.0                1.0e-6
    -399.6719883498446   -19996.006158774017                   0.0                1.0e-6
    -6128.107303638918    -19038.02250432243                   0.0                1.0e-6
    -9644.781411594502     -17520.7931191074                   0.0                1.0e-6
   -11669.809429863308   -16242.399695570646                   0.0                1.0e-6
     -12869.8774984504   -15309.025219617351                   0.0                1.0e-6
    -13889.24541996159   -14390.582394888543                   0.0                1.0e-6
   -14712.302193483267   -13547.994839371153                   0.0                1.0e-6
   -15535.008521161588   -12596.170459605444                   0.0                1.0e-6
   -16355.438878568399   -11510.847887510865                   0.0                1.0e-6
    -17251.24311381611   -10119.022236758467                   0.0                1.0e-6
   -18247.442737287798    -8187.236014028346                   0.0                1.0e-6
   -19289.157777236484    -5284.731993666024                   0.0                1.0e-6
    -19983.65355879864    -808.4494059089116                   0.0                1.0e-6
   -19209.600578095928     5566.978141686623                   0.0                1.0e-6
   -15798.837842367024     12263.63416082654                   0.0                1.0e-6
    -10905.14866527283     16765.37302264099                   0.0                1.0e-6
    -6671.428804246849     18854.49648518532                   0.0                1.0e-6
    -3724.271312394985    19650.185830970448                   0.0                1.0e-6
   -1831.4220403691952    19915.970810132505                   0.0                1.0e-6
    -629.4581594738596    19990.092106477943                   0.0                1.0e-6
    131.51415826543686    19999.567595980065                   0.0                1.0e-6
     696.5096415334028    19987.868178453926                   0.0                1.0e-6
    1728.5685606845811     19925.16124730269                   0.0                1.0e-6
     -9674.53809602859     -17504.3798127352                   0.0                1.0e-6
    2918.8199421860127      -19785.865918506                   0.0                1.0e-6
    1972.2801491951902   -19902.515193138042                   0.0                1.0e-6
     2172.732090078026    -19881.63059873976                   0.0                1.0e-6
     2689.573853113733   -19818.329709858168                   0.0                1.0e-6
    3422.7651188721666    -19704.94047037524                   0.0                1.0e-6
     4390.605751220112   -19512.113702450406                   0.0                1.0e-6
     5690.470466536655   -19173.381179892975                   0.0                1.0e-6
     7498.358303490459   -18541.160232101865                   0.0                1.0e-6
    10475.962216497635   -17036.848759043263                   0.0                1.0e-6
    15713.205426145696   -12373.163509618122                   0.0                1.0e-6
    19774.725468383098    2993.3647706353663                   0.0                1.0e-6
     15262.33682147242    12925.210820250755                   0.0                1.0e-6
    13004.873838599404    15194.514024545595                   0.0                1.0e-6
    12496.057716519697    15615.650532251564                   0.0                1.0e-6
    12956.835814467942     15235.49820901571                   0.0                1.0e-6
    14106.015851805298    14178.163378541582                   0.0                1.0e-6
    15668.718576628065    12429.451241564553                   0.0                1.0e-6
    17320.318314063952    10000.328669573855                   0.0                1.0e-6
     18673.08253899042    7163.5178852328545                   0.0                1.0e-6
    19327.763216015588     5141.747666468548                   0.0                1.0e-6
    14200.341022889674    14083.689674003637                   0.0                1.0e-6
    -7424.848405764561    18570.719591642523                   0.0                1.0e-6
    -8804.663527692139     17957.66967521476                   0.0                1.0e-6
     -9732.18518900544    17472.394553892813                   0.0                1.0e-6
   -10718.342939315397    16885.411592117845                   0.0                1.0e-6
    -11774.75334275762    16166.483344166667                   0.0                1.0e-6
   -12902.562880888461    15281.487856380976                   0.0                1.0e-6
   -14100.962433304814    14183.189290654142                   0.0                1.0e-6
   -15345.277503306535    12826.630826000814                   0.0                1.0e-6
    -16583.88915566875    11179.204822906346                   0.0                1.0e-6
    -17740.81558532418     9233.821655604934                   0.0                1.0e-6
     -18691.3908825126     7115.610084674745                   0.0                1.0e-6
    -19317.89399965405      5178.70364262429                   0.0                1.0e-6
     -19553.5945217772     4202.016334799851                   0.0                1.0e-6
    -18792.05117654922     6845.349704577199                   0.0                1.0e-6
   -5977.3748971288505     19085.88455742028                   0.0                1.0e-6
     12776.86002250429     15386.74260411643                   0.0                1.0e-6
    15211.733113907241    12984.728555932847                   0.0                1.0e-6
    14934.545228900633    13302.607218358413                   0.0                1.0e-6
    13939.569500378107    14341.840960773776                   0.0                1.0e-6
     12681.35759152236    15465.547828510253                   0.0                1.0e-6
     11292.94740536815    16506.645295140643                   0.0                1.0e-6
     9812.964887783664     17427.15467628393                   0.0                1.0e-6
      8176.94619980699    18252.056071726878                   0.0                1.0e-6
     6195.280925968884     19016.26919898659                   0.0                1.0e-6
    3061.9719827364634    19764.218364937606                   0.0                1.0e-6
    -6471.924790732834     18923.90523922316                   0.0                1.0e-6
   -19517.062073601206    -4368.556742815343                   0.0                1.0e-6
   -17084.378861480658   -10398.269034670762                   0.0                1.0e-6
    -15807.03423653286   -12253.067723842794                   0.0                1.0e-6
   -15018.446176690108   -13207.811114558774                   0.0                1.0e-6
    -14476.43056794948   -13799.744853124565                   0.0                1.0e-6
    -14120.10013781388   -14164.136828557836                   0.0                1.0e-6
   -13929.654447539413   -14351.471247650727                   0.0                1.0e-6
   -13913.218464292722   -14367.405888498592                   0.0                1.0e-6
   -14125.546817236034   -14158.704994245516                   0.0                1.0e-6
   -14654.089888585682   -13610.938598687853                   0.0                1.0e-6
   -15758.362336513408   -12315.600532298688                   0.0                1.0e-6
   -17951.630609337775    -8816.969914085399                   0.0                1.0e-6
   -19716.497223625014    3355.5531929604454                   0.0                1.0e-6
   -3831.3620935342933    19629.586457901463                   0.0                1.0e-6
     7040.238566675623    18719.910280882577                   0.0                1.0e-6
    10651.320239648014     16927.76940865112                   0.0                1.0e-6
    12268.271174241021    15795.237332667302                   0.0                1.0e-6
    13190.152238305092     15033.95769351288                   0.0                1.0e-6
     13836.66276224992    14441.148278574194                   0.0                1.0e-6
    14417.577210867239     13861.22171270201                   0.0                1.0e-6
    15117.002500149654    13094.893486029932                   0.0                1.0e-6
    16302.358054717226    11585.901857680152                   0.0                1.0e-6
    19061.438316209165     6054.879793798812                   0.0                1.0e-6
   -18469.929859954766     7672.137314226807                   0.0                1.0e-6
    -18378.56368379267    7888.4977607132005                   0.0                1.0e-6
   -18584.510801181925     7390.261042801689                   0.0                1.0e-6
   -18717.005171416567    7047.9583861686815                   0.0                1.0e-6
   -18840.081294765903     6712.029261453786                   0.0                1.0e-6
    -18911.80406538841     6507.201164276274                   0.0                1.0e-6
   -18941.818986136128    6419.3063095986345                   0.0                1.0e-6
   -18900.879011085548     6538.866309101743                   0.0                1.0e-6
   -18743.532370456433     6977.105006924566                   0.0                1.0e-6
    -18376.23290853288      7893.92577184212                   0.0                1.0e-6
   -17568.019894131383     9558.487171064466                   0.0                1.0e-6
   -15933.883330854089     12087.65328749672                   0.0                1.0e-6
   -12908.045711116725    15276.856873052162                   0.0                1.0e-6
    -8425.730104530525    18138.552097827655                   0.0                1.0e-6
    -3622.995986559661     19669.11030223209                   0.0                1.0e-6
     148.5196693525602    19999.448540092682                   0.0                1.0e-6
    2488.1039503131983    19844.629972172217                   0.0                1.0e-6
    3673.8236280931997     19659.68005715414                   0.0                1.0e-6
     4118.874633295349    19571.276702228603                   0.0                1.0e-6
      4144.92671123167    19565.775797512302                   0.0                1.0e-6
     4005.077076099258     19594.88090329983                   0.0                1.0e-6
    3912.7253027348434    19613.530551773143                   0.0                1.0e-6
     4087.655343563616    19577.820966395517                   0.0                1.0e-6
     4857.078259845388    19401.257453519276                   0.0                1.0e-6
    6783.1728293196265    18814.583874419863                   0.0                1.0e-6
    11234.834831487668      16546.2529386321                   0.0                1.0e-6
    18915.751431474124     6495.717649550709                   0.0                1.0e-6
    16115.581672592942   -11844.324689655652                   0.0                1.0e-6
     8430.503962607374   -18136.333778811564                   0.0                1.0e-6
     4927.774765635199   -19383.421675730242                   0.0                1.0e-6
    3703.4528233073875    -19654.12010713114                   0.0                1.0e-6
     3672.302183031596   -19659.964310153297                   0.0                1.0e-6
     4384.158571473827    -19513.56332452309                   0.0                1.0e-6
     5722.566746262268   -19163.826075044966                   0.0                1.0e-6
     7888.188165873289    -18378.69656585517                   0.0                1.0e-6
    12233.776641875895   -15821.969190865331                   0.0                1.0e-6
    18145.675745410615     8410.377621867934                   0.0                1.0e-6
     4299.696656280675    19532.347750948138                   0.0                1.0e-6
   -317.25077383490304    19997.483640360882                   0.0                1.0e-6
   -3230.8442123502696    19737.316070720528                   0.0                1.0e-6
    -5607.171514027072     19197.90685497467                   0.0                1.0e-6
    -7745.898349699728    18439.117624119626                   0.0                1.0e-6
    -9709.152757220138     17485.20382314615                   0.0                1.0e-6
   -11515.767712204948    16351.975232324017                   0.0                1.0e-6
   -13161.198152246325    15059.311511397455                   0.0                1.0e-6
   -14640.899247313568    13625.126393175697                   0.0                1.0e-6
     -15947.7394073076     12069.36650353316                   0.0                1.0e-6
   -17081.881405574753    10402.371251108065                   0.0                1.0e-6
   -18040.656585087545     8633.348711765177                   0.0                1.0e-6
    -18824.35507403458     6756.008884442684                   0.0                1.0e-6
    -19432.27876053023     4731.441870407555                   0.0                1.0e-6
    -19840.00964901819    2524.6815892039026                   0.0                1.0e-6
   -19999.277995307522   -169.94018479546978                   0.0                1.0e-6
    -19556.88877073669    -4186.657570071058                   0.0                1.0e-6
    3330.9333299707305   -19720.671468063407                   0.0                1.0e-6
    11768.001111632622   -16171.399130459102                   0.0                1.0e-6
   -11644.823842524966   -16260.322188584154                   0.0                1.0e-6
   -12836.752810749354     15336.81118341484                   0.0                1.0e-6
    -9119.229663089724    17799.990178419328                   0.0                1.0e-6
   -19883.225730561997    2158.0858526753186                   0.0                1.0e-6
   -18323.689366802544   -8015.1361803108175                   0.0                1.0e-6
   -16607.552933501316   -11144.020170519787                   0.0                1.0e-6
   -15442.954117809699   -12708.861794638591                   0.0                1.0e-6
   -14510.321374475601    -13764.10453351167                   0.0                1.0e-6
   -13822.991355778078   -14454.235018778563                   0.0                1.0e-6
   -13346.988969190847   -14894.894610446154                   0.0                1.0e-6
   -13116.029537463357     -15098.6677946231                   0.0                1.0e-6
   -13173.903690555133   -15048.197950318763                   0.0                1.0e-6
   -13576.143329226958   -14686.331478769174                   0.0                1.0e-6
   -14385.193366136446   -13894.826800606908                   0.0                1.0e-6
   -15631.293686942543   -12476.484187163875                   0.0                1.0e-6
   -17315.216881364227   -10009.159023180688                   0.0                1.0e-6
   -19172.507934449874    -5693.411938675839                   0.0                1.0e-6
   -19905.717437737647    1939.6941225222618                   0.0                1.0e-6
   -15529.697095218877    12602.718283400229                   0.0                1.0e-6
   -5670.4356451328185    19179.315931346642                   0.0                1.0e-6
     2223.800996895627     19875.98322413777                   0.0                1.0e-6
    6617.8893575896045      18873.3553045213                   0.0                1.0e-6
     8915.805828003246    17902.748572142307                   0.0                1.0e-6
      9896.83194855425    17379.663903024015                   0.0                1.0e-6
     9919.757975160936    17366.588660823145                   0.0                1.0e-6
     9025.109866411909     17847.89600763055                   0.0                1.0e-6
     7089.543951352661    18701.293178864365                   0.0                1.0e-6
    3911.0517237467434    19613.864341688957                   0.0                1.0e-6
    -455.9793966018018    19994.801394109287                   0.0                1.0e-6
    -5299.119688536229     19285.21014991975                   0.0                1.0e-6
    -9512.863692947803    17592.766250916753                   0.0                1.0e-6
   -12544.463709176254    15576.791397754543                   0.0                1.0e-6
   -14464.713196212118     13812.02635934811                   0.0                1.0e-6
   -15595.330073959798    12521.408861795268                   0.0                1.0e-6
   -16149.255436558155    11798.370601265113                   0.0                1.0e-6
    -16110.12624016477    11851.743860122635                   0.0                1.0e-6
   -14953.948392416536     13280.79167357665                   0.0                1.0e-6
    -8792.039983451708    17963.853510018012                   0.0                1.0e-6
    13782.198510744576    14493.136451797795                   0.0                1.0e-6
     19501.46189220558     4437.677778619518                   0.0                1.0e-6
     19930.47139479115    1666.2262695719571                   0.0                1.0e-6
    19974.129650416104     1016.929057687041                   0.0                1.0e-6
    19959.302345717366    1275.2450243938636                   0.0                1.0e-6
     19876.58094866846     2218.452116010184                   0.0                1.0e-6
    19595.060153740855    4004.1999914187004                   0.0                1.0e-6
    18660.491869159934     7196.252024562231                   0.0                1.0e-6
     15469.68969819291    12676.304691889673                   0.0                1.0e-6
      6533.78598087545     18902.63581504218                   0.0                1.0e-6
    -4661.858635081206     19449.08928630127                   0.0                1.0e-6
   -10679.455825384148     16910.03321326332                   0.0                1.0e-6
   -13141.558509063812    15076.453162227928                   0.0                1.0e-6
   -13964.584889011028    14317.484725942782                   0.0                1.0e-6
   -13759.448244168741    14514.736787694144                   0.0                1.0e-6
    -12358.52926313364    15724.717945078364                   0.0                1.0e-6
     -8620.73613784462      18046.6869103905                   0.0                1.0e-6
     125.8133843949157     19999.60427089264                   0.0                1.0e-6
    12095.545880651902    15927.892825136814                   0.0                1.0e-6
    18044.886872100127     8624.503334865642                   0.0                1.0e-6
      19658.2319742108     3681.564293627924                   0.0                1.0e-6
      19992.0501149986     563.8547679893873                   0.0                1.0e-6
    19924.287705099243   -1738.6084793394882                   0.0                1.0e-6
    19611.771289739783    -3921.533740634952                   0.0                1.0e-6
      18836.7360212598    -6721.411761332102                   0.0                1.0e-6
    16155.115509286059   -11790.345324952319                   0.0                1.0e-6
     1509.168829013577    -19942.97895113801                   0.0                1.0e-6
    -17913.73104126853     -8893.71914224259                   0.0                1.0e-6
   -19982.115064439884    -845.6225821752178                   0.0                1.0e-6
   -19860.152526196336    2361.0043702241073                   0.0                1.0e-6
    -19641.12403294462     3771.769706979113                   0.0                1.0e-6
   -19577.315702056447     4090.074559468813                   0.0                1.0e-6
   -19751.129798597904     3145.293575954062                   0.0                1.0e-6
   -19992.457455102314     -549.222091620363                   0.0                1.0e-6
    -16071.13330562138   -11904.565270220799                   0.0                1.0e-6
    1004.5509632041361   -19974.756002572987                   0.0                1.0e-6
     8858.429555344752   -17931.208152631396                   0.0                1.0e-6
    11209.440303874995   -16563.467272098038                   0.0                1.0e-6
    11990.468127414595    -16007.14447006257                   0.0                1.0e-6
    12248.751727042583    -15810.37890530367                   0.0                1.0e-6
     12539.95693221476   -15580.419767714828                   0.0                1.0e-6
     13546.39595418225   -14713.774384994314                   0.0                1.0e-6
    16276.683306157218    -11621.94392307341                   0.0                1.0e-6
    19804.556378958856    -2789.183864975564                   0.0                1.0e-6
     18115.32723840614     8475.548303529433                   0.0                1.0e-6
     15198.45418363965    13000.268859827724                   0.0                1.0e-6
     14973.87662173497    13258.318857119817                   0.0                1.0e-6
    16055.780873495925    11925.263122559702                   0.0                1.0e-6
    17203.462677079006    10200.042741006022                   0.0                1.0e-6
    18001.840847955857     8713.995988343579                   0.0                1.0e-6
    18469.416142634138      7673.37392221997                   0.0                1.0e-6
     18684.77162653646     7132.973381709618                   0.0                1.0e-6
    18707.076693387622     7074.268979033352                   0.0                1.0e-6
    18539.635651660992     7502.127025294945                   0.0                1.0e-6
     18145.77905279927     8410.154729075517                   0.0                1.0e-6
    17457.543701219023     9758.799512236534                   0.0                1.0e-6
     16430.36632619218    11403.642505231832                   0.0                1.0e-6
    15382.433504918568    12782.047545943436                   0.0                1.0e-6
    15396.564508607085    12765.022574688252                   0.0                1.0e-6
    17988.390545535807     8741.727837291552                   0.0                1.0e-6
     19818.35304584676    -2689.401894506735                   0.0                1.0e-6
     15867.54414419403    -12174.60647544937                   0.0                1.0e-6
    12907.902436386621   -15276.977930622415                   0.0                1.0e-6
    11971.986822660276   -16020.971615917952                   0.0                1.0e-6
    11837.964043733276   -16120.254566826114                   0.0                1.0e-6
    11742.659347374218   -16189.810111657422                   0.0                1.0e-6
    11151.167234229935   -16602.754871232566                   0.0                1.0e-6
     9123.915545786658   -17797.588744359517                   0.0                1.0e-6
    2207.0309979816607   -19877.852353157978                   0.0                1.0e-6
   -15179.168613818278   -13022.781584334209                   0.0                1.0e-6
   -19993.722536287656   -501.05802253148505                   0.0                1.0e-6
    -19682.28403645685     3550.731629993431                   0.0                1.0e-6
    -19456.69391105684     4630.017500122846                   0.0                1.0e-6
   -19503.424101814267    4429.0459813339485                   0.0                1.0e-6
   -19740.544583275845    3211.0589461575873                   0.0                1.0e-6
   -19996.512434289878    373.48422361632714                   0.0                1.0e-6
   -18757.366430597962    -6939.827417758794                   0.0                1.0e-6
   -294.49706776693023   -19997.831669385476                   0.0                1.0e-6
    16152.438740290967   -11794.012156223494                   0.0                1.0e-6
    18840.867689885818    -6709.821509713706                   0.0                1.0e-6
     19592.01737779995   -4019.0614660620377                   0.0                1.0e-6
     19901.63134004123   -1981.1789432276653                   0.0                1.0e-6
     19999.45964613286    147.01653887685652                   0.0                1.0e-6
     19772.07343415594    3010.8324620185917                   0.0                1.0e-6
    18478.847930351843     7650.632599133967                   0.0                1.0e-6
    13248.556395767271     14982.51492334228                   0.0                1.0e-6
     1218.733952615959    19962.832653527432                   0.0                1.0e-6
    -8198.035633617472    18242.593339488172                   0.0                1.0e-6
    -12159.53644686154    15879.095484234793                   0.0                1.0e-6
   -13622.060443055432    14643.751885556667                   0.0                1.0e-6
   -13843.711628354115    14434.391166619154                   0.0                1.0e-6
    -13030.36729032963    15172.657258341655                   0.0                1.0e-6
   -10608.652552424315     16954.54189950118                   0.0                1.0e-6
    -4799.832677204105     19415.49912494767                   0.0                1.0e-6
     6056.215799410638     19061.01388150612                   0.0                1.0e-6
     15209.45736963144    12987.394138985846                   0.0                1.0e-6
    18618.532353956853    7304.1257508795625                   0.0                1.0e-6
     19604.23103384837    3959.0561465450896                   0.0                1.0e-6
    19890.433356256814     2090.612565806092                   0.0                1.0e-6
    19967.770555369883    1134.9621350967914                   0.0                1.0e-6
     19979.29941999813     909.7223126110358                   0.0                1.0e-6
    19933.435154821247    1630.3873553657336                   0.0                1.0e-6
    19491.648167527008     4480.586090383827                   0.0                1.0e-6
    14208.920634678843    14075.033726332515                   0.0                1.0e-6
    -6927.303297831585     18761.99533684655                   0.0                1.0e-6
   -13941.816349274071    14339.656790980534                   0.0                1.0e-6
   -15407.987304048189    12751.232381157903                   0.0                1.0e-6
    -15600.86561841872    12514.511255180552                   0.0                1.0e-6
   -15189.281103222791    13010.985341905473                   0.0                1.0e-6
   -14219.709585152064    14064.133791810093                   0.0                1.0e-6
    -12523.19258281627    15593.897765911368                   0.0                1.0e-6
    -9827.584474467758    17418.914529820748                   0.0                1.0e-6
    -5886.321003202255    19114.162943934007                   0.0                1.0e-6
   -1090.3054579547022    19970.258736640197                   0.0                1.0e-6
     3533.575930343482     19685.37124731198                   0.0                1.0e-6
     7055.538003041061    18714.149285704745                   0.0                1.0e-6
     9263.224308342427     17725.48096423152                   0.0                1.0e-6
    10322.223810591771    17130.431856904608                   0.0                1.0e-6
     10363.24859458561     17105.64464049278                   0.0                1.0e-6
     9333.275597269954    17688.696012578348                   0.0                1.0e-6
    6877.8370343744555    18780.185242126532                   0.0                1.0e-6
     2088.646698299418     19890.63988336431                   0.0                1.0e-6
      -6154.7105366812    19029.438725555345                   0.0                1.0e-6
   -15770.165123788087     12300.48340385279                   0.0                1.0e-6
    -19907.90834273041    1917.0773112852937                   0.0                1.0e-6
   -19129.784280926902    -5835.353748077491                   0.0                1.0e-6
   -17000.103485775315   -10535.486769624365                   0.0                1.0e-6
     -14999.7467717523    -13229.04368362681                   0.0                1.0e-6
   -13551.063703080463   -14709.475602993303                   0.0                1.0e-6
   -12769.686365776066   -15392.696648726396                   0.0                1.0e-6
   -12633.967334628356   -15504.285516835134                   0.0                1.0e-6
   -13071.971317172933    -15136.82813151448                   0.0                1.0e-6
   -13965.600927480104   -14316.493660612812                   0.0                1.0e-6
    -15149.01639425036   -13057.844473217383                   0.0                1.0e-6
   -16428.779230357522   -11405.928853020838                   0.0                1.0e-6
   -17604.216524023068    -9491.657419824694                   0.0                1.0e-6
     -18494.3464890072    -7613.090564583285                   0.0                1.0e-6
    -19055.64897147422    -6073.075191034064                   0.0                1.0e-6
   -19214.320099276356    -5550.666907907975                   0.0                1.0e-6
   -17729.079063401463    -9256.335968603336                   0.0                1.0e-6
    19651.863551146787     3715.408317683036                   0.0                1.0e-6
    10076.606541168221    17276.052807701355                   0.0                1.0e-6
    -18848.31592380282     6688.870370736833                   0.0                1.0e-6
   -12529.235579759437   -15589.042811760131                   0.0                1.0e-6
   -13424.221109943232   -14825.325884828113                   0.0                1.0e-6
   -18127.159666525753    -8450.211975109376                   0.0                1.0e-6
    -19977.61248659376    -946.0440452183387                   0.0                1.0e-6
   -19524.541768964813     4335.005041744289                   0.0                1.0e-6
    -18473.39725845699     7663.784556681759                   0.0                1.0e-6
     -17332.5341093168     9979.141313227792                   0.0                1.0e-6
   -16192.970760023694    11738.300471747076                   0.0                1.0e-6
   -15018.246367491089    13208.038311775928                   0.0                1.0e-6
   -13770.357301600263    14504.387604661713                   0.0                1.0e-6
   -12409.099045949837    15684.841754630705                   0.0                1.0e-6
   -10912.901278170606    16760.327732264137                   0.0                1.0e-6
    -9263.809538070347    17725.175114575224                   0.0                1.0e-6
    -7451.401323617312    18560.081312170863                   0.0                1.0e-6
    -5463.823393735331    19239.195251415025                   0.0                1.0e-6
     -3248.74596319879      19734.3773569525                   0.0                1.0e-6
    -565.0219687014556    19992.017161229247                   0.0                1.0e-6
    3571.8444972812704    19678.463529636698                   0.0                1.0e-6
    17430.567566487905     9806.901361291439                   0.0                1.0e-6
    11157.969206410853   -16598.184334100737                   0.0                1.0e-6
     7205.890148012984    -18656.77215315579                   0.0                1.0e-6
     5371.495109808767   -19265.176881754825                   0.0                1.0e-6
    4281.3600094113535   -19536.375213171283                   0.0                1.0e-6
     3780.937425733051   -19639.361297727864                   0.0                1.0e-6
     4035.412490091879    -19588.65605483976                   0.0                1.0e-6
     5467.466605125394    -19238.16022705494                   0.0                1.0e-6
     9073.610082598358   -17823.288138527343                   0.0                1.0e-6
     16210.11808829356   -11714.609321850128                   0.0                1.0e-6
    19334.477285176657     5116.442915638539                   0.0                1.0e-6
    12195.414276357042    15851.557356551022                   0.0                1.0e-6
     7400.436673476403    18580.461163325996                   0.0                1.0e-6
     5203.273227259143    19311.290679871407                   0.0                1.0e-6
     4314.056747840479    19529.181098459096                   0.0                1.0e-6
    4088.9164208759994     19577.55762354157                   0.0                1.0e-6
     4211.759484122925    19551.498204687552                   0.0                1.0e-6
     4456.884476356688     19497.08133963673                   0.0                1.0e-6
      4608.55872905367    19461.787853146052                   0.0                1.0e-6
     4439.726734277507     19500.99552650945                   0.0                1.0e-6
     3628.859624211594    19668.029332593716                   0.0                1.0e-6
     1733.845507936518    19924.702751976212                   0.0                1.0e-6
   -1726.4913382574334     19925.34134359866                   0.0                1.0e-6
    -6761.090520259243    18822.530514701273                   0.0                1.0e-6
   -11986.645920656289    16010.006857363112                   0.0                1.0e-6
   -15608.007266428896    12505.603111049973                   0.0                1.0e-6
   -17467.146866176354     9741.600502762652                   0.0                1.0e-6
   -18291.286632140265     8088.809142320441                   0.0                1.0e-6
   -18614.453003173872     7314.515663571393                   0.0                1.0e-6
    -18694.40053761584     7107.699243720757                   0.0                1.0e-6
    -18644.75642067787     7236.923242206692                   0.0                1.0e-6
    -18518.28120079749     7554.684729900396                   0.0                1.0e-6
    -18346.57474654176     7962.612326966338                   0.0                1.0e-6
    -18146.58182338968     8408.422451745831                   0.0                1.0e-6
    -17945.13701997458      8830.17878269392                   0.0                1.0e-6
   -17740.723241035434     9233.999073261013                   0.0                1.0e-6
   -19073.169484260376     6017.824010776555                   0.0                1.0e-6
    19256.474374168745     5402.609987495157                   0.0                1.0e-6
    16684.771409867193    11028.073403839777                   0.0                1.0e-6
      15607.8593897113    12505.787670954629                   0.0                1.0e-6
     14977.87406036144      13253.8027988933                   0.0                1.0e-6
    14461.992893319231    13814.874648493344                   0.0                1.0e-6
    13881.421210628496    14398.129919302482                   0.0                1.0e-6
     13046.30746804612    15158.953177881516                   0.0                1.0e-6
    11601.788320691085    16291.056066500903                   0.0                1.0e-6
     8464.247338480187    18120.610282025027                   0.0                1.0e-6
    -626.2283051905221     19990.19354858222                   0.0                1.0e-6
        -18489.6461589    7624.4989946011865                   0.0                1.0e-6
   -18705.103524654976    -7079.484595077519                   0.0                1.0e-6
   -16380.366823515424   -11475.346736681868                   0.0                1.0e-6
   -15168.750766789773   -13034.914659291586                   0.0                1.0e-6
   -14585.794305956812   -13684.100425834278                   0.0                1.0e-6
   -14382.895064500659   -13897.205818565204                   0.0                1.0e-6
   -14397.387065955822    -13882.19167397742                   0.0                1.0e-6
   -14592.398829365517   -13677.057300630568                   0.0                1.0e-6
   -14942.243319572588    -13293.95970276307                   0.0                1.0e-6
   -15456.962383858256    -12691.82074660649                   0.0                1.0e-6
   -16184.806747587847    -11749.55448275529                   0.0                1.0e-6
   -17291.555211833507   -10049.981012724027                   0.0                1.0e-6
   -19352.718992451348    -5047.005805347649                   0.0                1.0e-6
    -7155.382914734109    18676.201309247317                   0.0                1.0e-6
     4388.186382165051    19512.657950043125                   0.0                1.0e-6
     7563.805534178223     18514.55767338596                   0.0                1.0e-6
     9442.254309976543    17630.763838975592                   0.0                1.0e-6
    10934.540357231841    16746.218294769365                   0.0                1.0e-6
    12232.156503568529    15823.221772831415                   0.0                1.0e-6
    13415.654906514634    14833.078016019126                   0.0                1.0e-6
    14476.689069561171    13799.473670515414                   0.0                1.0e-6
    15290.930336601326    12891.371123398987                   0.0                1.0e-6
    15532.893883508694    12598.778020254911                   0.0                1.0e-6
    13791.986967653398    14483.821853505338                   0.0                1.0e-6
   -276.45242118544235    19998.089260197354                   0.0                1.0e-6
   -17575.081854351753     9545.496205689662                   0.0                1.0e-6
    -19288.71107742146     5286.362168047016                   0.0                1.0e-6
     -19189.9087310133     5634.483374310336                   0.0                1.0e-6
   -18604.514694669382     7339.757010680324                   0.0                1.0e-6
   -17635.092748887193      9434.16682797937                   0.0                1.0e-6
   -16394.081308290366    11455.745198683693                   0.0                1.0e-6
   -15001.198287561938    13227.397700880123                   0.0                1.0e-6
   -13563.014671128782     14698.45682480802                   0.0                1.0e-6
   -12144.288707602609    15890.759949933035                   0.0                1.0e-6
    -10801.65740123744    16832.236850350357                   0.0                1.0e-6
     -9542.67996535664    17576.611137496926                   0.0                1.0e-6
    -8328.638200165838     18183.33813497231                   0.0                1.0e-6
    -7317.563971972177    18613.254887743165                   0.0                1.0e-6
    -6150.554705684484    19030.782348930967                   0.0                1.0e-6
    12086.007207725948    15935.131934652954                   0.0                1.0e-6
    19802.140740131043    2806.2826137155976                   0.0                1.0e-6
    19003.774793303364     6233.501712954581                   0.0                1.0e-6
    17725.082372452835     9263.986986700804                   0.0                1.0e-6
    16209.364670913155    11715.651794302887                   0.0                1.0e-6
    14762.076959409671    13493.742395809479                   0.0                1.0e-6
    13780.341335662662     14494.90229951989                   0.0                1.0e-6
    13399.422143912943     14847.74347196285                   0.0                1.0e-6
    13848.165971629398    14430.117782686515                   0.0                1.0e-6
    15730.025774021928    12351.772712797378                   0.0                1.0e-6
    19536.342195545636     4281.510670142395                   0.0                1.0e-6
     16407.96598438844   -11435.849433039588                   0.0                1.0e-6
     10202.49938931295   -17202.005877544307                   0.0                1.0e-6
    6673.0098853087475   -18853.936964744837                   0.0                1.0e-6
     4488.513099908462    -19489.82427196177                   0.0                1.0e-6
    2961.4130533518055   -19779.535705557842                   0.0                1.0e-6
     1752.495780092316    -19923.07101178828                   0.0                1.0e-6
     747.3396162581181   -19986.032209970323                   0.0                1.0e-6
     -148.825008254443   -19999.446270257537                   0.0                1.0e-6
   -1030.2613881038628   -19973.446409475313                   0.0                1.0e-6
   -2281.6349883639255   -19869.427313837547                   0.0                1.0e-6
     4512.690650804854    -19484.24037754971                   0.0                1.0e-6
      395.876538182866    19996.081660328266                   0.0                1.0e-6
     634.7866590839815    19989.923609094883                   0.0                1.0e-6
     511.2434236006323    19993.464686287494                   0.0                1.0e-6
      -41.342814767809    19999.957269246028                   0.0                1.0e-6
   -1153.6454232257868     19966.69983340938                   0.0                1.0e-6
   -3024.4546580384117    19769.994284811255                   0.0                1.0e-6
    -5928.918910178119    19100.992658930903                   0.0                1.0e-6
   -10034.299606402246    17300.659854726804                   0.0                1.0e-6
   -14760.508828639468     13495.45772175425                   0.0                1.0e-6
   -18420.005052164644     7791.239559802341                   0.0                1.0e-6
    -19904.50682487129    1952.0778823223902                   0.0                1.0e-6
    -19820.96611234381   -2670.0753497454543                   0.0                1.0e-6
   -19088.309474307098    -5969.626572330787                   0.0                1.0e-6
   -18163.296986591246    -8372.254330637916                   0.0                1.0e-6
    -17177.87646761789   -10243.073760510539                   0.0                1.0e-6
   -16133.716443291478   -11819.610557351974                   0.0                1.0e-6
   -15033.867639934666   -13190.254879452681                   0.0                1.0e-6
   -13839.905031959739   -14438.041027311685                   0.0                1.0e-6
   -12572.095423120087   -15554.498277731847                   0.0                1.0e-6
   -11159.947508903791   -16596.854268159135                   0.0                1.0e-6
    -10080.36853685347    -17273.85799875681                   0.0                1.0e-6
    -9577.905234538423   -17557.440910286485                   0.0                1.0e-6
   -10167.726370052154   -17222.582282101197                   0.0                1.0e-6
   -12918.071369129082   -15268.380140083213                   0.0                1.0e-6
    -17762.41290690879    -9192.207989622513                   0.0                1.0e-6
    -17776.90587663304     9164.148484901889                   0.0                1.0e-6
     9384.754134219265   -17661.437932406705                   0.0                1.0e-6
   -10741.735193780582   -16870.540152191206                   0.0                1.0e-6
   -12168.281623094212   -15872.394978107988                   0.0                1.0e-6
   -12339.973995299073    -15739.28339522936                   0.0                1.0e-6
   -13338.324599933148   -14902.654020905746                   0.0                1.0e-6
   -15465.776717082717   -12681.078445358742                   0.0                1.0e-6
   -18523.992798481348    -7540.669121623834                   0.0                1.0e-6
   -19963.957771000158    1200.1625380432286                   0.0                1.0e-6
    -16844.79677628755    10782.060172600251                   0.0                1.0e-6
    -9733.939424800777      17471.4173229967                   0.0                1.0e-6
    -1939.954528278098    19905.692061021473                   0.0                1.0e-6
     1030.334494472372     19973.44263840113                   0.0                1.0e-6
    -10142.11943572687    17237.674244266578                   0.0                1.0e-6
   -16712.224958096176   -10986.425121484566                   0.0                1.0e-6
      19997.8793504447    -291.2412832301355                   0.0                1.0e-6
    18251.385573750722    8178.4426780582135                   0.0                1.0e-6
    16697.700102223167    11008.488147616657                   0.0                1.0e-6
    15099.385770419218    13115.202985697995                   0.0                1.0e-6
    13277.878321931226    14956.535269506398                   0.0                1.0e-6
    11218.473530176509    16557.350381408523                   0.0                1.0e-6
     8682.592046359989    18017.008501870845                   0.0                1.0e-6
     5578.466339328207    19206.267552572055                   0.0                1.0e-6
    1998.7998916514323    19899.869321006463                   0.0                1.0e-6
   -2212.3774285916015    19877.258012951846                   0.0                1.0e-6
    -6730.161754776311    18833.611516502784                   0.0                1.0e-6
   -10330.748058614867    17125.292539090395                   0.0                1.0e-6
   -12705.127073507496    15446.026869264044                   0.0                1.0e-6
   -14350.815328995612    13930.330196842593                   0.0                1.0e-6
   -15187.806839710467     13012.70622889966                   0.0                1.0e-6
   -15247.674479356823    12942.504509235088                   0.0                1.0e-6
   -10188.454649902053    17210.328057503415                   0.0                1.0e-6
    -19594.20576791592   -4008.3787651082307                   0.0                1.0e-6
    -8082.117268259409    18294.244462729337                   0.0                1.0e-6
    19080.013516109164    -5996.089077481393                   0.0                1.0e-6
     18189.44867117128     8315.284543467249                   0.0                1.0e-6
     18627.64694663878     7280.849485559978                   0.0                1.0e-6
    17615.007540862676     9471.615983313039                   0.0                1.0e-6
    16019.805530549724    11973.547125366335                   0.0                1.0e-6
     13712.52943616538    14559.070590607698                   0.0                1.0e-6
    10813.995295871518    16824.312935180107                   0.0                1.0e-6
     7646.029032242629     18480.75323243354                   0.0                1.0e-6
     4454.146544348344    19497.707007786063                   0.0                1.0e-6
    1521.0275392457486    19942.078006688673                   0.0                1.0e-6
   -1037.8636472186613    19973.052822485148                   0.0                1.0e-6
    -3196.932101441782     19742.83731227027                   0.0                1.0e-6
    -4988.296124264271    19367.934886730956                   0.0                1.0e-6
    -6464.010630293687    18926.610012663394                   0.0                1.0e-6
    -7613.627851452609    18494.125308853756                   0.0                1.0e-6
    -8315.106035877216    18189.530274642013                   0.0                1.0e-6
    -8038.595738582224    18313.409801335405                   0.0                1.0e-6
     1020.118446561455    19973.967015968185                   0.0                1.0e-6
     17132.92966151856   -10318.077399082522                   0.0                1.0e-6
    12480.144979057426   -15628.371038009935                   0.0                1.0e-6
    11570.061225673975   -16313.604238001964                   0.0                1.0e-6
    11310.362475882586   -16494.717356297653                   0.0                1.0e-6
    11183.640609583961    -16580.89812753412                   0.0                1.0e-6
    11003.318716118762    -16701.10706604537                   0.0                1.0e-6
    10753.809909550282   -16862.845917260172                   0.0                1.0e-6
    10278.094707221027   -17156.945217298886                   0.0                1.0e-6
     9532.881367249409    -17581.92744945642                   0.0                1.0e-6
     8012.915003155833    -18324.66079228208                   0.0                1.0e-6
   -19228.075284354763    -5502.828441736621                   0.0                1.0e-6
    -19662.47089156563     3658.857531844384                   0.0                1.0e-6
   -19376.906580657174     4953.331340066473                   0.0                1.0e-6
   -19218.278717012858     5536.945290971421                   0.0                1.0e-6
   -19083.526134974727      5984.90018761687                   0.0                1.0e-6
   -18950.464790819853     6393.737890459464                   0.0                1.0e-6
   -18089.255098041263     8531.052103813936                   0.0                1.0e-6
    19942.883672948738    -1510.427359138696                   0.0                1.0e-6
     18658.40062639902    -7201.672449146286                   0.0                1.0e-6
     18703.99531627312     -7082.41196266026                   0.0                1.0e-6
    18808.635865494125    -6799.648290849174                   0.0                1.0e-6
     18887.07170828413     -6578.64137084042                   0.0                1.0e-6
    18935.867543578956    -6436.840868938203                   0.0                1.0e-6
    18875.115306172458    -6612.867923881001                   0.0                1.0e-6
    17361.709271800522    -9928.295481172776                   0.0                1.0e-6
    -16840.20818014523    10789.225572272077                   0.0                1.0e-6
   -15732.142644255695    12349.076395455308                   0.0                1.0e-6
    -16282.91032609648    11613.217956806831                   0.0                1.0e-6
    -16880.00411170847    10726.857004207017                   0.0                1.0e-6
    -17423.01277489759     9820.316993140055                   0.0                1.0e-6
   -17907.562895605526     8906.132221112159                   0.0                1.0e-6
   -18362.825413043658     7925.064217410356                   0.0                1.0e-6
    -18799.91166969764     6823.732205440548                   0.0                1.0e-6
   -19219.775650663596     5531.746915591734                   0.0                1.0e-6
     -19623.9689699118     3860.031329916746                   0.0                1.0e-6
    -19941.29839833787    1531.2146121453845                   0.0                1.0e-6
   -19895.744080721222   -2039.4527389587709                   0.0                1.0e-6
   -18378.610015026632   -7888.3898176727225                   0.0                1.0e-6
   -11963.564922102316    -16027.26159874615                   0.0                1.0e-6
     90.78559158376564    -19999.79394834759                   0.0                1.0e-6
     8955.545432482684    -17882.90261693382                   0.0                1.0e-6
    13407.537199146267   -14840.415973061843                   0.0                1.0e-6
    15820.599130684252   -12235.548338598996                   0.0                1.0e-6
     17367.02869378491     -9918.98756674549                   0.0                1.0e-6
    18532.860364801436    -7518.848761530719                   0.0                1.0e-6
    19491.981217258635    -4479.136995676353                   0.0                1.0e-6
     19999.16462402703    182.79590002428554                   0.0                1.0e-6
    18185.563232558154     8323.778583950261                   0.0                1.0e-6
     7670.042133439219    18470.800027916146                   0.0                1.0e-6
   -7732.7487594578215    18444.635985106986                   0.0                1.0e-6
   -15390.267657419141    12772.613727542155                   0.0                1.0e-6
    -18488.94279966287     7626.204439352154                   0.0                1.0e-6
   -19866.352531225148    2308.2541248926927                   0.0                1.0e-6
    -18835.23352898584    -6725.621005421557                   0.0                1.0e-6
     5106.518061808407   -19337.100953463123                   0.0                1.0e-6
    19683.564469944256   -3543.6266391294907                   0.0                1.0e-6
