# Supplementary material for: Single spin exact gradients for the optimization of complex pulses and pulse sequences
Source: J Biomol NMR. 2026 Feb 17;80(1):6. doi: 10.1007/s10858-025-00486-7 (PMC12913341; doi:10.1007/s10858-025-00486-7)
Supplement: Supplementary file 1 — (zip 804 KB) [file 10858_2025_486_MOESM1_ESM.zip › SUPPINFO/01_XACT_examplepulseshapes/19F_120kHz_XYZT/BURBOP90_BW120_RF20_pm10_600u_ppp.xyzt]

# File Format xyzt (x-rf-component, y-rf-component, z-component, time)
# ----------------------------------------------
# Pulse optimized using PulseOptimizer
# Optimization Date:   2024-08-23T11:27:57.544
# No. iterations   :   2587
# using            :   L-BFGS
# converged        :   true
# computation time :   2833.2840349 [s]
# max. amplitude   :   20000.000000000004  [Hz]
# sqrt rf-power    :   20000.0  [Hz]
# rf-energy        :   240000.0  [Hz]
# pulse length     :   600.0  [µs]
# cost             :   0.0016819098807982454
# tr. efficiency   :   0.9991590450596001
# ----------------------------------------------
     18078.46905919559     8553.885460754524                   0.0                1.0e-6
    16016.233377344515    11978.324941427976                   0.0                1.0e-6
    11054.814602351833    16667.065551788917                   0.0                1.0e-6
     4289.561934566727      19534.5759720941                   0.0                1.0e-6
    1196.1907250877216    19964.196145831018                   0.0                1.0e-6
     4524.156761681494    19481.581188284785                   0.0                1.0e-6
    13645.244693637822    14622.150910544895                   0.0                1.0e-6
    19946.512937964104   -1461.7187197373548                   0.0                1.0e-6
    14125.381948728926   -14158.869474732897                   0.0                1.0e-6
     8830.854897503772   -17944.804311533564                   0.0                1.0e-6
     6620.227053130389   -18872.535435521124                   0.0                1.0e-6
     6096.172853127762   -19048.272271909285                   0.0                1.0e-6
     5891.971158801534   -19112.422030288337                   0.0                1.0e-6
     5365.433285758943   -19266.866005037507                   0.0                1.0e-6
     4202.869140000032   -19553.411236713542                   0.0                1.0e-6
    2130.6010069131253   -19886.189663918547                   0.0                1.0e-6
    -1072.202328720527    -19971.23887409808                   0.0                1.0e-6
    -5196.812768721036    -19313.03023988877                   0.0                1.0e-6
    -9330.989603434184    -17689.90200709442                   0.0                1.0e-6
   -12441.199035330863   -15659.392279500582                   0.0                1.0e-6
    -14179.77431105336   -14104.396494979543                   0.0                1.0e-6
   -14670.586394572534   -13593.156176524393                   0.0                1.0e-6
   -14163.781007014326   -14120.457060072109                   0.0                1.0e-6
   -12621.819316594205   -15514.176650381722                   0.0                1.0e-6
   -10005.514224076907   -17317.323266365234                   0.0                1.0e-6
    -7206.158134467866   -18656.668645314003                   0.0                1.0e-6
   -4574.2842480048375    -19469.87220344435                   0.0                1.0e-6
   -2459.3916721669866   -19848.208800868546                   0.0                1.0e-6
   -1058.5145944513818   -19971.969027948482                   0.0                1.0e-6
   -215.24766522528614   -19998.841677522603                   0.0                1.0e-6
     86.12141577556635   -19999.814576684075                   0.0                1.0e-6
   -1017.2730731369921    -19974.11213282509                   0.0                1.0e-6
    -3180.198882608449   -19745.539624610312                   0.0                1.0e-6
    -6270.035046286947     18991.75243410501                   0.0                1.0e-6
     18679.37750443296    7147.0872421486365                   0.0                1.0e-6
     18491.72320735388    7619.4601398399545                   0.0                1.0e-6
    18856.011539880175     6667.145476731826                   0.0                1.0e-6
    19410.646707128664     4819.418472288444                   0.0                1.0e-6
     19908.94746589551    1906.2557016866256                   0.0                1.0e-6
    19864.268297721224     -2326.12230893981                   0.0                1.0e-6
    18563.645279129752    -7442.517984569717                   0.0                1.0e-6
    15898.050955289897   -12134.742511607157                   0.0                1.0e-6
    12994.983417387415   -15202.973590118021                   0.0                1.0e-6
     11387.54619391328   -16441.526440129917                   0.0                1.0e-6
    12846.525787764522   -15328.626004450012                   0.0                1.0e-6
     19155.87227512704    -5749.135359253528                   0.0                1.0e-6
    17035.413537360677    10478.295930689714                   0.0                1.0e-6
    11831.376582712895    16125.090020152846                   0.0                1.0e-6
      9552.01513373083     17571.53968452899                   0.0                1.0e-6
     8523.253114415733    18092.931115427444                   0.0                1.0e-6
     8235.260432228131     18225.81920280616                   0.0                1.0e-6
     8370.378154326978    18164.161680451034                   0.0                1.0e-6
     8839.659609373059    17940.468722706733                   0.0                1.0e-6
     9717.997264158474    17480.289733691727                   0.0                1.0e-6
    11299.170715407068     16502.38592277151                   0.0                1.0e-6
    15360.752661632476    12808.094224674911                   0.0                1.0e-6
     12270.32106499968   -15793.644954912246                   0.0                1.0e-6
    113.26005543947649   -19999.679301424858                   0.0                1.0e-6
   -3123.2872534449334   -19754.621655006922                   0.0                1.0e-6
    -4558.862868936719   -19473.488884692186                   0.0                1.0e-6
    -5539.486504786702    -19217.54639029879                   0.0                1.0e-6
    -6132.748540416571   -19036.527922392215                   0.0                1.0e-6
    -6356.465912121192    -18962.99926456892                   0.0                1.0e-6
    -6186.283297152353    -19019.19816836067                   0.0                1.0e-6
    -4379.930264340139    -19514.51282711196                   0.0                1.0e-6
    3030.8051803630383    -19769.02172487765                   0.0                1.0e-6
    17402.060314569768     9857.398074952436                   0.0                1.0e-6
     9619.503529126541    17534.684253020412                   0.0                1.0e-6
     7763.528230627409     18431.70175030649                   0.0                1.0e-6
     7448.391690102906    18561.289320270993                   0.0                1.0e-6
     7640.901526854867     18482.87379865228                   0.0                1.0e-6
     8146.357341135067    18265.729168870723                   0.0                1.0e-6
     8927.247976257051     17897.04566598673                   0.0                1.0e-6
    10168.487448143083    17222.132940404234                   0.0                1.0e-6
    11758.836584519519    16178.064228410189                   0.0                1.0e-6
    13749.817891057859     14523.85995397729                   0.0                1.0e-6
    15964.529998333699     12047.14829045876                   0.0                1.0e-6
    18328.225691527598     8004.757522900223                   0.0                1.0e-6
     19806.57894928614     2774.784735019101                   0.0                1.0e-6
     19627.56710764667    3841.6935633684247                   0.0                1.0e-6
    -6437.589674900708     18935.61298658197                   0.0                1.0e-6
    -6610.269443387775    -18876.02547905183                   0.0                1.0e-6
     -8314.98592090723   -18189.585183151223                   0.0                1.0e-6
     -6947.79949718355   -18754.415004124658                   0.0                1.0e-6
    -894.7970526183667   -19979.973429277266                   0.0                1.0e-6
    2344.1020273045333    -19862.15460833962                   0.0                1.0e-6
     3798.089911457611   -19636.051360303678                   0.0                1.0e-6
     5992.201434804435   -19081.234812368086                   0.0                1.0e-6
      8595.00872465554    -18058.95415086641                   0.0                1.0e-6
     9400.279912605003   -17653.179248075256                   0.0                1.0e-6
     11372.08418100938   -16452.224815508576                   0.0                1.0e-6
    12439.815360847353   -15660.491492543464                   0.0                1.0e-6
    13173.760147458328     -15048.3236135205                   0.0                1.0e-6
    13806.749664608047   -14469.749952879132                   0.0                1.0e-6
    13962.290232220501   -14319.722464881783                   0.0                1.0e-6
    13263.160027975287   -14969.588707520275                   0.0                1.0e-6
    11259.087289914763   -16529.759629168228                   0.0                1.0e-6
     7858.287461024774    -18391.50124867192                   0.0                1.0e-6
     4274.779637731408   -19537.816127930902                   0.0                1.0e-6
    1527.7606649595882   -19941.563312604212                   0.0                1.0e-6
    110.33987227986023   -19999.695625498534                   0.0                1.0e-6
    -629.0531528399076     -19990.1048554254                   0.0                1.0e-6
     -762.176362643555   -19985.471903165744                   0.0                1.0e-6
     -578.637539822094    -19991.62771255779                   0.0                1.0e-6
   -193.50289844693648   -19999.063893799943                   0.0                1.0e-6
     329.1777234148986    -19997.29086717517                   0.0                1.0e-6
    1012.0317873406095   -19974.378379849826                   0.0                1.0e-6
     2230.178089452112   -19875.268694770588                   0.0                1.0e-6
    2946.6914466252288   -19781.734239403424                   0.0                1.0e-6
     9458.833969992027    17621.874472601514                   0.0                1.0e-6
   -1663.2174336165615     19930.72271064233                   0.0                1.0e-6
   -2969.2634417299787    19778.358744183144                   0.0                1.0e-6
    -3987.208138147774    19598.524721598005                   0.0                1.0e-6
      -4902.5091269221     19389.82733962439                   0.0                1.0e-6
    -5803.227744306586     19139.55453367999                   0.0                1.0e-6
    -6740.156619133479    18830.036875947724                   0.0                1.0e-6
    -7771.242206449703     18428.45068280822                   0.0                1.0e-6
     -8994.45391542978    17863.364710020614                   0.0                1.0e-6
   -10414.579772953783    17074.440785946164                   0.0                1.0e-6
   -13271.066644009336    14962.579661617938                   0.0                1.0e-6
   -12774.331570415878   -15388.841831959811                   0.0                1.0e-6
     6568.898053308506   -18890.462629730373                   0.0                1.0e-6
     9287.413555596399   -17712.818788869383                   0.0                1.0e-6
    11143.513069000008   -16607.893198146056                   0.0                1.0e-6
    12633.625159211835   -15504.564338817449                   0.0                1.0e-6
    14075.193345545713   -14208.762517739033                   0.0                1.0e-6
    15481.416928857692   -12661.979698091387                   0.0                1.0e-6
    16753.746366434603   -10923.002457620312                   0.0                1.0e-6
     17897.66680164335    -8926.002635970566                   0.0                1.0e-6
    18801.503359774262    -6819.345380049111                   0.0                1.0e-6
     19431.18825806149   -4735.9183776510745                   0.0                1.0e-6
    19646.154469385474   -3745.4792170088513                   0.0                1.0e-6
    19140.705054709484     -5799.43186946953                   0.0                1.0e-6
    12726.506497342276    -15428.41639226479                   0.0                1.0e-6
   -3144.4393222015583    -19751.26581637219                   0.0                1.0e-6
   -12379.027650582719   -15708.586009762574                   0.0                1.0e-6
   -19618.251765886875   -3888.9841411706007                   0.0                1.0e-6
    19433.715668605506    4725.5365104712555                   0.0                1.0e-6
    19703.917565846874     3428.648794833184                   0.0                1.0e-6
    19292.714768602422     5271.731865084747                   0.0                1.0e-6
     18644.65374610398     7237.187760994652                   0.0                1.0e-6
     17966.89111393333      8785.83084859159                   0.0                1.0e-6
    17375.287239617952     9904.513786187059                   0.0                1.0e-6
    16757.417825393222    10917.369088988129                   0.0                1.0e-6
    16154.120834910455    11791.708105745833                   0.0                1.0e-6
    15608.255085456309    12505.293806517595                   0.0                1.0e-6
    15105.371338723586    13108.308690264661                   0.0                1.0e-6
      14540.6345599328    13732.077286211577                   0.0                1.0e-6
     13920.58412016892    14360.269417852189                   0.0                1.0e-6
    12612.817392443625    15521.495978960005                   0.0                1.0e-6
   -14955.659701554807    13278.864518146482                   0.0                1.0e-6
   -15568.018299103376    -12555.34970595333                   0.0                1.0e-6
    -14694.39800124809    -13567.41196326389                   0.0                1.0e-6
   -14539.997483345354   -13732.751843105256                   0.0                1.0e-6
   -14647.780657290523   -13617.728217874874                   0.0                1.0e-6
   -14948.846267253659   -13286.534359193007                   0.0                1.0e-6
   -15421.579642511097   -12734.790195746742                   0.0                1.0e-6
   -16075.359727576732   -11898.857492591636                   0.0                1.0e-6
   -16954.645056827507   -10608.487686611821                   0.0                1.0e-6
   -17970.813173197526     -8777.80575622577                   0.0                1.0e-6
   -19171.702604056052    -5696.123178235387                   0.0                1.0e-6
   -19997.744850084797    -300.3346648440711                   0.0                1.0e-6
   -17472.137559877952     9732.646561377955                   0.0                1.0e-6
    -4438.794362828068    19501.207772969494                   0.0                1.0e-6
    5781.1347683941585     19146.23933804402                   0.0                1.0e-6
     10442.85114661209      17057.1644750733                   0.0                1.0e-6
    12649.470679696513    15491.639407225377                   0.0                1.0e-6
   -19983.321403380156    -816.6184477517885                   0.0                1.0e-6
   -19999.511529913834    139.78041652375842                   0.0                1.0e-6
   -19776.025859171652    2984.7615009199844                   0.0                1.0e-6
   -18989.573237614313     6276.631919531549                   0.0                1.0e-6
    -17541.99893952458     9606.158087691381                   0.0                1.0e-6
   -15914.060073480703    12113.739801467069                   0.0                1.0e-6
   -14190.204897036163    14093.902404236056                   0.0                1.0e-6
    -12553.14526905783     15569.79588350249                   0.0                1.0e-6
   -11042.250836332263     16675.39194344527                   0.0                1.0e-6
    -9665.775904348617    17509.219747519124                   0.0                1.0e-6
    -8461.483813664501    18121.900884595238                   0.0                1.0e-6
    -7311.697262022876    18615.560242671378                   0.0                1.0e-6
     -6258.05458476719    18995.703535643905                   0.0                1.0e-6
    18929.471483958205    -6455.626177065487                   0.0                1.0e-6
    10348.996199307157    -17114.27116960363                   0.0                1.0e-6
     8792.674953465586      -17963.542723046                   0.0                1.0e-6
     7770.888704220354   -18428.599750024972                   0.0                1.0e-6
     6754.194040874581   -18825.006317614192                   0.0                1.0e-6
     5854.980062581189   -19123.786457361857                   0.0                1.0e-6
     4933.474267284501    -19381.97182058734                   0.0                1.0e-6
    3877.6345533293465    -19620.49821668212                   0.0                1.0e-6
     2510.274416102912    -19841.83767587718                   0.0                1.0e-6
   -231.23103256023646    -19998.66326056772                   0.0                1.0e-6
   -12231.609361656894   -15823.644726289434                   0.0                1.0e-6
    -9913.096325829056     17370.39208638753                   0.0                1.0e-6
    -4812.735913185113     19412.30468105058                   0.0                1.0e-6
   -2918.7666290472353      19785.8737832111                   0.0                1.0e-6
   -1837.7830494702746    19915.384843459084                   0.0                1.0e-6
   -1105.9943432858345     19969.39599769156                   0.0                1.0e-6
    -589.1208494395902    19991.321532724032                   0.0                1.0e-6
    -314.6270651975043    19997.525092116903                   0.0                1.0e-6
   -360.24254113014734     19996.75536959834                   0.0                1.0e-6
    -953.4553140971858    19977.260146577155                   0.0                1.0e-6
    -2456.154690586417    19848.609627273905                   0.0                1.0e-6
     -5217.08240483898    19307.564610305453                   0.0                1.0e-6
    -8852.430312856943    17934.170668196828                   0.0                1.0e-6
   -11785.386121145202    16158.733674874342                   0.0                1.0e-6
   -13233.203852921597    14996.076679819324                   0.0                1.0e-6
    -13682.30320277971    14587.480216514574                   0.0                1.0e-6
   -13683.535340500563     14586.32443713193                   0.0                1.0e-6
   -13387.295385076523    14858.678348786907                   0.0                1.0e-6
   -13036.036510920463       15167.786657451                   0.0                1.0e-6
   -12680.396147707377    15466.336138116483                   0.0                1.0e-6
    -12267.33433545864    15795.964937352752                   0.0                1.0e-6
   -11687.217827364322    16229.877986471049                   0.0                1.0e-6
   -10822.405134973735    16818.904455834636                   0.0                1.0e-6
    -9377.516119819458     17665.28209292244                   0.0                1.0e-6
    -7054.650611496985     18714.48382268945                   0.0                1.0e-6
   -3691.6391715576124    19656.342493633485                   0.0                1.0e-6
     656.8935466953889     19989.20936076037                   0.0                1.0e-6
    5325.6212089224655     19277.90856755668                   0.0                1.0e-6
     9100.858623561402    17809.390003982397                   0.0                1.0e-6
    13103.562201129553    15109.488993381901                   0.0                1.0e-6
    19909.720193339766    1898.1680175681856                   0.0                1.0e-6
   -10812.487930010475    -16825.28171423521                   0.0                1.0e-6
   -14346.195814615432   -13935.087572337341                   0.0                1.0e-6
   -14734.730845078479   -13523.598150015137                   0.0                1.0e-6
   -14362.192471284876   -13918.600052367623                   0.0                1.0e-6
   -13719.496458131121    -14552.50552088291                   0.0                1.0e-6
   -12778.772087964737   -15385.154660381331                   0.0                1.0e-6
   -11692.952556775683   -16225.746839667905                   0.0                1.0e-6
   -10453.931040512478   -17050.376119024753                   0.0                1.0e-6
    -9137.732237795775    -17790.49885614082                   0.0                1.0e-6
    -7760.626935279159   -18432.923522095447                   0.0                1.0e-6
    -6272.873360729619   -18990.815143122443                   0.0                1.0e-6
     -4644.02695065946   -19453.354818168216                   0.0                1.0e-6
   -2507.4066801704244   -19842.200274673087                   0.0                1.0e-6
    1587.4673752055983   -19936.899140354246                   0.0                1.0e-6
    19754.040801405336   -3126.9589086544174                   0.0                1.0e-6
     9904.604386051395    17375.235594253434                   0.0                1.0e-6
     6706.753750111885    18841.959933493123                   0.0                1.0e-6
     4918.919935434535    19385.670653056724                   0.0                1.0e-6
    3640.2399357095755     19665.92619762581                   0.0                1.0e-6
    2454.8274468323057    19848.773821228322                   0.0                1.0e-6
    1219.1943324168983     19962.80454194256                   0.0                1.0e-6
    -375.8736122959176    19996.467663754505                   0.0                1.0e-6
    -3319.798970894601     19722.54889188634                   0.0                1.0e-6
   -16430.733357012414    11403.113669115099                   0.0                1.0e-6
    -10786.04158465626   -16842.247680581884                   0.0                1.0e-6
    -7035.969585166871   -18721.515216365548                   0.0                1.0e-6
     -5541.87805617502    -19216.85686085229                   0.0                1.0e-6
     -4936.92439425691   -19381.093300569784                   0.0                1.0e-6
    -4865.689266135296   -19399.099668938652                   0.0                1.0e-6
    -5587.436687365136   -19203.659840371212                   0.0                1.0e-6
    -7986.791364349958    -18336.06183732878                   0.0                1.0e-6
    -13840.40617010552   -14437.560633517875                   0.0                1.0e-6
   -19892.543702825766   -2070.4359519596287                   0.0                1.0e-6
   -18754.130439742017      6948.56758254116                   0.0                1.0e-6
    -17612.74992293261     9475.813429581509                   0.0                1.0e-6
   -17666.199217590398     9375.788244430885                   0.0                1.0e-6
   -18322.177428282044     8018.591789494714                   0.0                1.0e-6
   -19183.524727985736     5656.180602735372                   0.0                1.0e-6
   -19844.094494826168     2492.371096046858                   0.0                1.0e-6
   -19965.080135791562   -1181.3446454871525                   0.0                1.0e-6
   -19399.613153191007    -4863.641589029616                   0.0                1.0e-6
   -18320.346762081255    -8022.773492820222                   0.0                1.0e-6
   -17132.056729760316   -10319.526743425511                   0.0                1.0e-6
   -16326.062121331057   -11552.475735115795                   0.0                1.0e-6
   -16570.455110805953    -11199.10788503999                   0.0                1.0e-6
   -18665.128530306563    -7184.217211856551                   0.0                1.0e-6
   -17220.328063912635    10171.543706400857                   0.0                1.0e-6
   -1776.1298698334704     19920.97795504742                   0.0                1.0e-6
     4489.068989648951     19489.69624201907                   0.0                1.0e-6
     6775.702587174548     18817.27542579308                   0.0                1.0e-6
     7904.217117692516     18371.80861418866                   0.0                1.0e-6
      8721.25487356053     17998.32529516001                   0.0                1.0e-6
      9603.23898408091     17543.59715151453                   0.0                1.0e-6
     10712.34143321857     16889.21966871616                   0.0                1.0e-6
    12042.568731925649    15967.984792604439                   0.0                1.0e-6
     13474.43536857858    14779.702009783505                   0.0                1.0e-6
    14805.576930750725     13445.99909815637                   0.0                1.0e-6
    15790.815655522507    12273.961908581323                   0.0                1.0e-6
    16243.125847956111    11668.798682274886                   0.0                1.0e-6
    16044.706383750372    11940.159004772093                   0.0                1.0e-6
    14927.772878815926    13310.206492706553                   0.0                1.0e-6
    12297.152263559414    15772.762795618133                   0.0                1.0e-6
     7324.505059046686    18610.524593358445                   0.0                1.0e-6
     393.3900636289611     19996.13073216511                   0.0                1.0e-6
    -6068.134636297463    19057.222831141138                   0.0                1.0e-6
   -10424.446662272003     17068.41854963271                   0.0                1.0e-6
    -13041.40810843612    15163.168354576052                   0.0                1.0e-6
   -14560.565153660338    13710.942433181326                   0.0                1.0e-6
   -15507.118390703139    12630.490062413117                   0.0                1.0e-6
   -16026.792802849739    11964.192929509445                   0.0                1.0e-6
   -16189.472343405167     11743.12502028822                   0.0                1.0e-6
   -15699.767978316448    12390.209256789389                   0.0                1.0e-6
   -12426.728392096358    15670.878133310407                   0.0                1.0e-6
    19004.293181843113     6231.921104968465                   0.0                1.0e-6
    19318.073300545235    -5178.034757971542                   0.0                1.0e-6
     18767.84026211014    -6911.452227710007                   0.0                1.0e-6
     18567.79957193428    -7432.147674560645                   0.0                1.0e-6
      18474.5993938119     -7660.88619143797                   0.0                1.0e-6
    18443.503694563893    -7735.449015319536                   0.0                1.0e-6
    18444.696781352497    -7732.603742851744                   0.0                1.0e-6
     18475.47605392454    -7658.771741007884                   0.0                1.0e-6
    18564.998992206507    -7439.140569942966                   0.0                1.0e-6
    18772.261948671694    -6899.433406480037                   0.0                1.0e-6
     19324.07395656859   -5155.5955738466855                   0.0                1.0e-6
    18988.678340644332     6279.338729161284                   0.0                1.0e-6
   -12455.107053751624    15648.332444052512                   0.0                1.0e-6
   -15695.346637905743    12395.809530481698                   0.0                1.0e-6
   -16193.324062019212    11737.813076652295                   0.0                1.0e-6
   -16033.363043858848    11955.386631298099                   0.0                1.0e-6
   -15510.794462843938    12625.975413068481                   0.0                1.0e-6
    -14556.14388287415    13715.636159546719                   0.0                1.0e-6
    -13050.81656218272    15155.071331414354                   0.0                1.0e-6
   -10406.990119303297     17079.06779238034                   0.0                1.0e-6
    -6057.929502972855    19060.469305266623                   0.0                1.0e-6
    392.40247875215636     19996.15013683057                   0.0                1.0e-6
     7306.854023183156    18617.461810995937                   0.0                1.0e-6
    12292.095138369668    15776.704253717531                   0.0                1.0e-6
    14918.783094212116    13320.281941004507                   0.0                1.0e-6
    16042.170894649797    11943.565338158072                   0.0                1.0e-6
    16251.740174185525     11656.79807283133                   0.0                1.0e-6
    15805.027417022086    12255.656177748304                   0.0                1.0e-6
    14817.607685177518    13432.739947165215                   0.0                1.0e-6
     13477.06174928819    14777.307150014618                   0.0                1.0e-6
     12033.25766545238    15975.002659055539                   0.0                1.0e-6
     10693.42664123663    16901.201929699873                   0.0                1.0e-6
     9578.280953738473     17557.23594337249                   0.0                1.0e-6
     8700.425027784699     18008.40371426345                   0.0                1.0e-6
     7885.361614601342    18379.909472219162                   0.0                1.0e-6
    6762.9744042441935    18821.853713371005                   0.0                1.0e-6
     4496.384213186949    19488.009878061002                   0.0                1.0e-6
   -1749.4797104489144    19923.336084670347                   0.0                1.0e-6
   -17224.973772167417    10163.674460948887                   0.0                1.0e-6
   -18650.010685124882     -7223.37188885687                   0.0                1.0e-6
    -16534.99349392786   -11251.399475432527                   0.0                1.0e-6
    -16302.37372051771    -11585.87981452309                   0.0                1.0e-6
    -17119.45325628294   -10340.421664803784                   0.0                1.0e-6
   -18312.914498829563    -8039.724034975202                   0.0                1.0e-6
    -19397.71170710792    -4871.219614011299                   0.0                1.0e-6
    -19965.53586035538   -1173.6174031017408                   0.0                1.0e-6
    -19842.08677374936    2508.3046989950626                   0.0                1.0e-6
    -19179.78960087793     5668.833289668594                   0.0                1.0e-6
   -18317.548367547228     8029.160715950815                   0.0                1.0e-6
    -17659.68362815056     9388.054865286582                   0.0                1.0e-6
   -17609.156364690592     9482.489763974268                   0.0                1.0e-6
   -18766.949146405364     6913.871544672713                   0.0                1.0e-6
   -19884.691552760483    -2144.537677816795                   0.0                1.0e-6
   -13809.251658660147   -14467.362186238097                   0.0                1.0e-6
   -7945.4637599303505   -18354.007890366436                   0.0                1.0e-6
    -5553.427229451659   -19213.522477858787                   0.0                1.0e-6
    -4851.576486679793    -19402.63398597973                   0.0                1.0e-6
    -4934.735254272273   -19381.650806116653                   0.0                1.0e-6
    -5558.626000793665   -19212.019076174704                   0.0                1.0e-6
    -7036.956620520581   -18721.144236421864                   0.0                1.0e-6
    -10877.57278726434   -16783.277697093803                   0.0                1.0e-6
     -16416.6472872371     11423.38355507906                   0.0                1.0e-6
   -3304.1637515216053    19725.174318700727                   0.0                1.0e-6
       -361.6355253832    19996.730226384032                   0.0                1.0e-6
     1210.257895077753    19963.348312029273                   0.0                1.0e-6
      2448.10932097419    19849.603541445336                   0.0                1.0e-6
    3636.5541934803923    19666.608085734566                   0.0                1.0e-6
     4919.420614337687    19385.543603913444                   0.0                1.0e-6
       6685.2917260278    18849.585526952687                   0.0                1.0e-6
     9903.333950977147    17375.959733362164                   0.0                1.0e-6
    19744.950692596645   -3183.8533488411817                   0.0                1.0e-6
     1526.882276547027    -19941.63058813312                   0.0                1.0e-6
   -2488.7207726623224    -19844.55262573886                   0.0                1.0e-6
    -4607.447521536727   -19462.050954004953                   0.0                1.0e-6
    -6270.918115087635    -18991.46087045085                   0.0                1.0e-6
    -7766.402818765943   -18430.490694950702                   0.0                1.0e-6
    -9143.300028481457   -17787.637971050877                   0.0                1.0e-6
   -10451.932095310282   -17051.601551614523                   0.0                1.0e-6
    -11681.15891733902   -16234.239321504136                   0.0                1.0e-6
   -12774.553978336307   -15388.657207650447                   0.0                1.0e-6
   -13700.515879356539   -14570.376269660963                   0.0                1.0e-6
    -14338.98184250206   -13942.510524306454                   0.0                1.0e-6
   -14715.596019236003   -13544.417071201162                   0.0                1.0e-6
   -14339.239424055722     -13942.2456132291                   0.0                1.0e-6
   -10721.056467679038   -16883.688821369502                   0.0                1.0e-6
     19892.89677933727     2067.040813973669                   0.0                1.0e-6
    13098.476893173205    15113.897679917236                   0.0                1.0e-6
     9109.951548115789    17804.740458399912                   0.0                1.0e-6
      5342.47828612788     19273.24377893488                   0.0                1.0e-6
     654.0627702245118    19989.302186234672                   0.0                1.0e-6
   -3725.5327771722064    19649.946705429396                   0.0                1.0e-6
    -7060.367695198161    18712.327701507427                   0.0                1.0e-6
     -9373.62175870295    17667.348842561823                   0.0                1.0e-6
   -10814.652352224044    16823.890587510814                   0.0                1.0e-6
   -11674.137810112898    16239.288974289868                   0.0                1.0e-6
   -12258.984275650902    15802.446156508298                   0.0                1.0e-6
   -12675.077672100135    15470.695071852091                   0.0                1.0e-6
   -13033.899849198235    15169.622761330296                   0.0                1.0e-6
   -13379.853025973689    14865.380351788604                   0.0                1.0e-6
    -13677.21365266358    14592.252283297223                   0.0                1.0e-6
    -13681.16071863369    14588.551723557568                   0.0                1.0e-6
   -13228.599943167623    15000.138117484972                   0.0                1.0e-6
   -11799.735158649635     16148.25842577854                   0.0                1.0e-6
    -8866.289563785682    17927.322983956783                   0.0                1.0e-6
    -5213.006682951465     19308.66544646479                   0.0                1.0e-6
   -2482.6550285564713     19845.31239384211                   0.0                1.0e-6
    -978.4401997206033    19976.052031759697                   0.0                1.0e-6
    -390.3715260011051    19996.189888868517                   0.0                1.0e-6
   -336.81522860435365    19997.163686427637                   0.0                1.0e-6
    -606.5959825697097    19990.798916349748                   0.0                1.0e-6
   -1122.7804812797422     19968.45922926597                   0.0                1.0e-6
   -1865.8029292913754     19912.77929946113                   0.0                1.0e-6
   -2935.6981239992288    19783.368684952202                   0.0                1.0e-6
    -4832.283905814619     19407.44785523344                   0.0                1.0e-6
    -9933.272027030025     17358.86248684005                   0.0                1.0e-6
   -12173.890680840948   -15868.093322479986                   0.0                1.0e-6
    -269.1597899747452   -19998.188743170234                   0.0                1.0e-6
    2527.9293327485134     -19839.5960969126                   0.0                1.0e-6
    3897.6193946218623   -19616.537998705775                   0.0                1.0e-6
    4947.7180352285195    -19378.34064732774                   0.0                1.0e-6
        5869.477488899   -19119.341882170207                   0.0                1.0e-6
     6772.299667956373   -18818.500397412063                   0.0                1.0e-6
     7768.767160599433   -18429.494209130968                   0.0                1.0e-6
     8806.290739696617   -17956.871760079306                   0.0                1.0e-6
    10347.476248099634     -17115.1901916109                   0.0                1.0e-6
    19004.373477711342    -6231.676236748963                   0.0                1.0e-6
    -6331.176145155106    18971.457735741315                   0.0                1.0e-6
    -7354.729349952913     18598.60092020207                   0.0                1.0e-6
    -8472.007705306038    18116.983342743217                   0.0                1.0e-6
    -9673.121596914192    17505.162626245787                   0.0                1.0e-6
   -11048.179075489028    16671.464816143973                   0.0                1.0e-6
    -12556.42413905105     15567.15172535606                   0.0                1.0e-6
   -14186.623437115642     14097.50741987679                   0.0                1.0e-6
    -15917.26673666527    12109.525987166027                   0.0                1.0e-6
    -17542.68118189998     9604.912126105697                   0.0                1.0e-6
   -18988.146221256895     6280.947625969151                   0.0                1.0e-6
   -19785.894430351877    2918.6266618001296                   0.0                1.0e-6
   -19999.253090646016    172.84622149703398                   0.0                1.0e-6
    -19981.42666340547     -861.735745428336                   0.0                1.0e-6
    12557.348988389971    15566.405698933244                   0.0                1.0e-6
    10539.820513920533    16997.416966537592                   0.0                1.0e-6
     5826.814270866044     19132.38708193078                   0.0                1.0e-6
    -4474.478693074986    19493.051080454745                   0.0                1.0e-6
   -17500.869427022513      9680.88680330003                   0.0                1.0e-6
   -19998.060893026515   -278.49689190981695                   0.0                1.0e-6
    -19174.61172331609    -5686.322648255999                   0.0                1.0e-6
   -17973.374380752768    -8772.560251676816                   0.0                1.0e-6
   -16962.374751123734   -10596.123951825028                   0.0                1.0e-6
   -16078.067740359216   -11895.198095719983                   0.0                1.0e-6
   -15422.036866811519   -12734.236485895271                   0.0                1.0e-6
    -14942.31523587019   -13293.878869309801                   0.0                1.0e-6
   -14642.354276327054   -13623.562722229704                   0.0                1.0e-6
   -14547.614551258439   -13724.682541611435                   0.0                1.0e-6
   -14708.351383671561    -13552.28392465443                   0.0                1.0e-6
   -15600.417505694983   -12515.069861890724                   0.0                1.0e-6
   -14768.743305111588    13486.445832305917                   0.0                1.0e-6
    12580.848182434425    15547.419689792143                   0.0                1.0e-6
    13897.142183864114    14382.956550079143                   0.0                1.0e-6
    14520.563207674042     13753.29939076231                   0.0                1.0e-6
    15090.806385340364    13125.073814656074                   0.0                1.0e-6
    15599.957211166682     12515.64361148753                   0.0                1.0e-6
    16149.997031717146     11797.35546109921                   0.0                1.0e-6
    16753.360494190732      10923.5942872156                   0.0                1.0e-6
    17377.017698940657     9901.477459990667                   0.0                1.0e-6
    17965.430961496153     8788.816209690327                   0.0                1.0e-6
    18653.403920535962     7214.604783169592                   0.0                1.0e-6
     19289.51121757863     5283.441774724897                   0.0                1.0e-6
    19709.299120899905     3397.576807504769                   0.0                1.0e-6
    19392.798907962868     4890.741305294547                   0.0                1.0e-6
    -19573.73967599106    -4107.154135960019                   0.0                1.0e-6
   -12426.673073980734   -15670.921999435841                   0.0                1.0e-6
   -3137.2691383949264   -19752.405988974475                   0.0                1.0e-6
    12745.030062697751    -15413.11807198435                   0.0                1.0e-6
     19136.07208542984     -5814.70077830603                   0.0                1.0e-6
     19643.41211718926    -3759.835155197927                   0.0                1.0e-6
    19434.632502298144    -4721.764447811496                   0.0                1.0e-6
     18804.42868528967    -6811.274610515642                   0.0                1.0e-6
    17897.851911177193    -8925.631460326544                   0.0                1.0e-6
    16749.596640714102   -10929.364682971227                   0.0                1.0e-6
     15474.75259940921   -12670.123597940074                   0.0                1.0e-6
    14066.964949072642   -14216.908845510745                   0.0                1.0e-6
    12626.862613889803   -15510.072228392488                   0.0                1.0e-6
    11136.820313703973   -16612.381927353785                   0.0                1.0e-6
     9274.483155339825    -17719.59260822093                   0.0                1.0e-6
     6584.547276503628   -18885.013560055726                   0.0                1.0e-6
   -12891.463394122702   -15290.852545165502                   0.0                1.0e-6
   -13176.536039584902    15045.893060816305                   0.0                1.0e-6
   -10357.294182335301    17109.250632934316                   0.0                1.0e-6
    -8965.064299036543    17878.132511930333                   0.0                1.0e-6
    -7764.012980719134     18431.49756355204                   0.0                1.0e-6
    -6726.163380824141    18835.039850620447                   0.0                1.0e-6
    -5793.941964663507     19142.36757849225                   0.0                1.0e-6
   -4902.3024153883325    19389.879603238325                   0.0                1.0e-6
   -3985.4668807852113     19598.87888993052                   0.0                1.0e-6
    -2976.050039183668     19777.33870277482                   0.0                1.0e-6
   -1715.0498381188963     19926.32941745088                   0.0                1.0e-6
     9537.252946707733    17579.556485603232                   0.0                1.0e-6
    3048.8517902765493   -19766.246552163804                   0.0                1.0e-6
     2216.282500807416    -19876.82298247421                   0.0                1.0e-6
     978.0878118112759   -19976.069288836236                   0.0                1.0e-6
    321.63186710397036   -19997.413656322242                   0.0                1.0e-6
   -217.08373811201366    -19998.82183156416                   0.0                1.0e-6
    -605.6982557150783    -19990.82613658134                   0.0                1.0e-6
    -786.9428487041774   -19984.512026889057                   0.0                1.0e-6
    -650.4461852469063   -19989.420195695966                   0.0                1.0e-6
    62.805305879966966    -19999.90138709572                   0.0                1.0e-6
    1525.0859790786158    -19941.76804489556                   0.0                1.0e-6
     4284.633762218747    -19535.65748890104                   0.0                1.0e-6
     7847.007665502524   -18396.316769873927                   0.0                1.0e-6
     11245.12156988035    -16539.26361355341                   0.0                1.0e-6
    13255.166830451008    -14976.66692882336                   0.0                1.0e-6
    13967.505364881103   -14314.635653135485                   0.0                1.0e-6
    13816.977761171289   -14459.983594295605                   0.0                1.0e-6
    13182.144153464938   -15040.979872244698                   0.0                1.0e-6
     12484.88833703304   -15624.582017187417                   0.0                1.0e-6
    11472.067365173047   -16382.663714089096                   0.0                1.0e-6
     9421.282979020409    -17641.97911316132                   0.0                1.0e-6
      8406.33131620208     -18147.5506281768                   0.0                1.0e-6
     6022.537751328508    -19071.68159952926                   0.0                1.0e-6
    3877.8094807725947    -19620.46364464485                   0.0                1.0e-6
    2525.1739029627033   -19839.946994883736                   0.0                1.0e-6
    -988.1276300482281   -19975.575180373038                   0.0                1.0e-6
    -7108.442804311036   -18694.117815447687                   0.0                1.0e-6
     -8118.03173545158    -18278.33583076427                   0.0                1.0e-6
    -6833.509944790721   -18796.359802750274                   0.0                1.0e-6
    -6219.900301306105    19008.230855127265                   0.0                1.0e-6
    19629.174696407295    3833.4711082677413                   0.0                1.0e-6
      19816.1221819724    2705.7903963798317                   0.0                1.0e-6
     18326.26656338226     8009.241777338058                   0.0                1.0e-6
    15977.488806375233    12029.956418963207                   0.0                1.0e-6
    13670.473721591643     14598.56664975272                   0.0                1.0e-6
    11744.978178695717    16188.127982628548                   0.0                1.0e-6
    10177.141223869348    17217.020546814107                   0.0                1.0e-6
     8922.158003169356    17899.583698133345                   0.0                1.0e-6
     8169.004984557274     18255.61167318911                   0.0                1.0e-6
     7679.031159398632     18467.06474924981                   0.0                1.0e-6
     7484.490841701742    18546.762435543373                   0.0                1.0e-6
     7783.636484320573    18423.219129130328                   0.0                1.0e-6
     9642.212992703286     17522.20672755986                   0.0                1.0e-6
    17372.317555833146     9909.721627739675                   0.0                1.0e-6
    2796.6386094771915   -19803.505055620368                   0.0                1.0e-6
    -4293.173403442159   -19533.782586277983                   0.0                1.0e-6
    -6199.339011591419    -19014.94664255887                   0.0                1.0e-6
    -6331.545721283804    -18971.33439638058                   0.0                1.0e-6
    -6121.241284832044   -19040.231225824642                   0.0                1.0e-6
    -5534.633144765492    -19218.94471486047                   0.0                1.0e-6
    -4549.408194578025    -19475.69986108603                   0.0                1.0e-6
   -3125.7296893833586   -19754.235341032752                   0.0                1.0e-6
      70.0927486562031   -19999.877174787496                   0.0                1.0e-6
    12322.890412623581    -15752.66237429311                   0.0                1.0e-6
    15342.662863130634    12829.758231093529                   0.0                1.0e-6
     11273.69716315961    16519.798796394796                   0.0                1.0e-6
     9728.664275398527      17474.3552503829                   0.0                1.0e-6
      8835.84656746723    17942.346987954992                   0.0                1.0e-6
      8367.79186100943    18165.353268539104                   0.0                1.0e-6
      8236.19597592331    18225.396452373392                   0.0                1.0e-6
     8518.303368894347    18095.262023952106                   0.0                1.0e-6
      9550.05730828299     17572.60383120585                   0.0                1.0e-6
     11832.74318999893     16124.08721756162                   0.0                1.0e-6
    17056.093661235893    10444.599993257225                   0.0                1.0e-6
     19155.43928445956   -5750.5778683001445                   0.0                1.0e-6
    12839.235840316664    -15334.73257141213                   0.0                1.0e-6
    11383.741200947059    -16444.16116041984                   0.0                1.0e-6
     13014.40985776426   -15186.347027976426                   0.0                1.0e-6
    15917.240102798556   -12109.560995752961                   0.0                1.0e-6
     18574.64201865457    -7415.030268234382                   0.0                1.0e-6
    19866.422448025172   -2307.6522954296033                   0.0                1.0e-6
    19907.949049294893    1916.6545465154963                   0.0                1.0e-6
    19406.732786505916     4835.154863409892                   0.0                1.0e-6
    18855.967845678977     6667.269051322322                   0.0                1.0e-6
    18490.750218751222     7621.821065057329                   0.0                1.0e-6
    18704.635556279227     7080.720917164785                   0.0                1.0e-6
    -6463.084609607763     18926.92625148234                   0.0                1.0e-6
   -3085.5812069342014   -19760.546263082266                   0.0                1.0e-6
    -933.7583322015797    -19978.19049306128                   0.0                1.0e-6
    130.83741814549973   -19999.572034671466                   0.0                1.0e-6
   -164.07356752054815   -19999.326985287305                   0.0                1.0e-6
   -1024.6814357430774    -19973.73345059064                   0.0                1.0e-6
   -2445.2978918304934   -19849.950081050818                   0.0                1.0e-6
    -4571.666988843756    -19470.48692105866                   0.0                1.0e-6
     -7216.12941459382   -18652.814164941276                   0.0                1.0e-6
   -10070.316835946354   -17279.719871099052                   0.0                1.0e-6
   -12652.708024829615   -15488.995436709647                   0.0                1.0e-6
   -14184.157526824813   -14099.988484187463                   0.0                1.0e-6
   -14683.102934077897    -13579.63505501061                   0.0                1.0e-6
   -14158.851428158812    -14125.40003806353                   0.0                1.0e-6
   -12401.660276418843   -15690.724087443985                   0.0                1.0e-6
    -9287.357568407011   -17712.848144681673                   0.0                1.0e-6
     -5167.24416556251    -19320.96239149231                   0.0                1.0e-6
   -1064.5123976821033    -19971.65024115887                   0.0                1.0e-6
    2123.7591636208426    -19886.92150673242                   0.0                1.0e-6
     4196.094004176568   -19554.866276917197                   0.0                1.0e-6
     5372.117148168551   -19265.003434890776                   0.0                1.0e-6
     5899.170201254759   -19110.201227005116                   0.0                1.0e-6
     6087.136566587446   -19051.161865348633                   0.0                1.0e-6
    6621.9725138858275   -18871.923061133453                   0.0                1.0e-6
     8868.589003491996    -17926.18556991813                   0.0                1.0e-6
    14157.339965127858   -14126.914918402868                   0.0                1.0e-6
     19947.78484151969   -1444.2575658231042                   0.0                1.0e-6
    13624.488134347086    14641.493198339966                   0.0                1.0e-6
    4470.9179712185905     19493.86807420822                   0.0                1.0e-6
     1175.629555787906    19965.417479921576                   0.0                1.0e-6
    4322.0430251084945    19527.415192214023                   0.0                1.0e-6
    11026.514344565941    16685.801791016263                   0.0                1.0e-6
     16048.72727165484    11934.753996628595                   0.0                1.0e-6
    18028.847838053374     8657.981614228469                   0.0                1.0e-6
