# Supplementary material for: Single spin exact gradients for the optimization of complex pulses and pulse sequences
Source: J Biomol NMR. 2026 Feb 17;80(1):6. doi: 10.1007/s10858-025-00486-7 (PMC12913341; doi:10.1007/s10858-025-00486-7)
Supplement: Supplementary file 1 — (zip 804 KB) [file 10858_2025_486_MOESM1_ESM.zip › SUPPINFO/01_XACT_examplepulseshapes/19F_120kHz_XYZT/ppaptanha_120kHz_inv.xyzt]

# File Format xyzt (x-rf-component, y-rf-component, z-component, time)
# ------------------------------------
# Pulse optimized using PulseOptimizer
# No. iterations :   4577
# using          :   BFGS
# converged      :   true
# max. amplitude :   10000.000000000002  [Hz]
# sqrt rf-power  :   9999.925050482803  [Hz]
# rf-energy      :   119998.20121832818  [Hz]
# pulse length   :   1200.0  [µs]
# cost           :   0.0018860230280410145
# tr. efficiency :   0.9990569884859759
# ------------------------------------
    -2255.880171933101    -9742.227909974139                   0.0                2.0e-6
      9934.76262102621   -1140.3910135828128                   0.0                2.0e-6
    -1352.864801755787     9908.065241416725                   0.0                2.0e-6
   -2885.3918166782187     9574.680885765663                   0.0                2.0e-6
   -1972.2699220507575     9803.578497394403                   0.0                2.0e-6
     700.1858930249564     9975.456867492778                   0.0                2.0e-6
     5630.299684540972     8264.364794844056                   0.0                2.0e-6
      8997.74202721853     4363.557999113266                   0.0                2.0e-6
      9968.27124350779     795.9701099009186                   0.0                2.0e-6
     9893.332887521337   -1456.6963913900242                   0.0                2.0e-6
     9456.784115294071    -3251.035865185387                   0.0                2.0e-6
     8538.601922482949    -5205.024227548847                   0.0                2.0e-6
     2398.834202674278    -9708.017020384752                   0.0                2.0e-6
   -7479.6129265502495    -6637.423481214861                   0.0                2.0e-6
    -9905.495878843067   -1371.5507260845256                   0.0                2.0e-6
     6926.626107629663    -7211.696393908469                   0.0                2.0e-6
     8940.983592906405     4478.706553380672                   0.0                2.0e-6
    1961.8346918478558    -9805.672064770344                   0.0                2.0e-6
    -9104.855919003618     -4135.40607311649                   0.0                2.0e-6
    -9452.061582661727   -3264.7406990121035                   0.0                2.0e-6
      -9629.2792635142    -2697.587971534142                   0.0                2.0e-6
    -9795.992997944433    -2007.749358513656                   0.0                2.0e-6
    -9880.882672807567    -1538.881933811421                   0.0                2.0e-6
    -9984.587915695507    -554.9812192743394                   0.0                2.0e-6
    -9944.730059403344    1049.9257333733508                   0.0                2.0e-6
     -9405.53489144073    3396.4560067651432                   0.0                2.0e-6
    -8031.755307359115     5957.424500798032                   0.0                2.0e-6
    -5975.623472552429     8018.224498870085                   0.0                2.0e-6
    -3723.055459182765     9281.102200054118                   0.0                2.0e-6
    -1670.344088496454     9859.510668690658                   0.0                2.0e-6
    3296.7322777628983      9440.95102671104                   0.0                2.0e-6
     4163.930613293427     -9091.84699869492                   0.0                2.0e-6
    1850.8456997066983    -9827.225966460586                   0.0                2.0e-6
    295.82528381705225    -9995.623412346753                   0.0                2.0e-6
    -1384.313356277193    -9903.720337915069                   0.0                2.0e-6
    -4900.293435717946    -8717.059380539953                   0.0                2.0e-6
    -9999.268325808918   -120.96672465818538                   0.0                2.0e-6
     -8888.34799579704     4582.277807554965                   0.0                2.0e-6
    -9610.369780028017    2764.1983812896306                   0.0                2.0e-6
   -2451.1602262690863    -9694.937521467402                   0.0                2.0e-6
    3207.5349152188523    -9471.627091880886                   0.0                2.0e-6
     4876.377016723909    -8730.460880776387                   0.0                2.0e-6
     6281.910527425296    -7780.591245234725                   0.0                2.0e-6
     7372.237977284612    -6756.486306230664                   0.0                2.0e-6
     8194.403211710482    -5731.645139391272                   0.0                2.0e-6
     7402.587891837382    -6723.099268831918                   0.0                2.0e-6
    -5068.463022510423     -8619.44239876171                   0.0                2.0e-6
    -8573.540598457896    -5145.999327587223                   0.0                2.0e-6
      -8938.8410929161    -4482.981141540823                   0.0                2.0e-6
    -8715.689098865832    -4902.730212025876                   0.0                2.0e-6
    -7476.033937434774   -6641.4544014337325                   0.0                2.0e-6
     2314.041511469377    -9728.577073919589                   0.0                2.0e-6
      9475.40441736264   -3196.3590423194114                   0.0                2.0e-6
      9821.77550274987   -1879.5547274342457                   0.0                2.0e-6
     9872.205409738011   -1593.5998079629433                   0.0                2.0e-6
     9816.233132369709   -1908.2890480656133                   0.0                2.0e-6
     9742.042336784043   -2256.6812516687987                   0.0                2.0e-6
     9741.775416821343   -2257.8329053721686                   0.0                2.0e-6
     9945.685003285329    1040.4719164018122                   0.0                2.0e-6
   -6388.6756294372635      7691.42946023077                   0.0                2.0e-6
   -7392.0737377038695     6734.693053949915                   0.0                2.0e-6
    -6233.037919907587     7819.797841951796                   0.0                2.0e-6
    -7401.012348338718    6724.9547373746545                   0.0                2.0e-6
    6769.1784510850575    -7360.585784933539                   0.0                2.0e-6
     6257.238576366455    -7800.446487120552                   0.0                2.0e-6
     5993.184960455131   -8005.1005225869085                   0.0                2.0e-6
     6759.675543628068    -7369.313844914576                   0.0                2.0e-6
     9042.119899782614     -4270.13870590303                   0.0                2.0e-6
     9476.236128188353     3193.431896699872                   0.0                2.0e-6
     8193.431734667785     5733.033742292618                   0.0                2.0e-6
     8661.493369996313     4997.852799103472                   0.0                2.0e-6
     9978.228871540334     659.5063207872865                   0.0                2.0e-6
     3529.738636167458    -9356.331821563226                   0.0                2.0e-6
   -4687.1029068828875    -8832.125833673572                   0.0                2.0e-6
    -8067.323996974341    -5908.294089633077                   0.0                2.0e-6
    -9678.016526467636   -2516.7157893987305                   0.0                2.0e-6
    -9810.629641517204    1935.4467793712492                   0.0                2.0e-6
    -6932.105878285246     7207.291902239133                   0.0                2.0e-6
     62.10669973605373     9999.793706986247                   0.0                2.0e-6
     6101.850336021219     7922.589156155661                   0.0                2.0e-6
     9134.952931835423    4068.4662068676307                   0.0                2.0e-6
      9979.25074733698    -639.9769822442418                   0.0                2.0e-6
     3106.633897494206    -9503.499502433871                   0.0                2.0e-6
    -9169.891050672695   -3988.9526796053497                   0.0                2.0e-6
    -9955.119677392144     942.5943479878027                   0.0                2.0e-6
    -8832.502367723087    4689.0192923644545                   0.0                2.0e-6
    -5623.666545524382     8268.448492898311                   0.0                2.0e-6
    2000.9401605333624     9797.765295106576                   0.0                2.0e-6
      8409.18430877171      5411.61478142474                   0.0                2.0e-6
     9998.942126858441    125.03294710080571                   0.0                2.0e-6
      9162.56661013379   -4005.9172626080745                   0.0                2.0e-6
     6830.847481299745   -7303.3911771920575                   0.0                2.0e-6
     4196.278187350042    -9076.962563235029                   0.0                2.0e-6
     4513.960761614724    -8922.253624539191                   0.0                2.0e-6
     8905.329235976325     -4549.18726326997                   0.0                2.0e-6
      9999.83475709684    -57.48762309582549                   0.0                2.0e-6
     9951.757676282929     981.0806042468167                   0.0                2.0e-6
      9938.77417129773    1104.8836852954992                   0.0                2.0e-6
     9907.292366002897    1358.5114659979017                   0.0                2.0e-6
     9899.382853370375    1414.9053902143173                   0.0                2.0e-6
    -5046.412032747782      8633.28539233929                   0.0                2.0e-6
    -9999.311992152607    117.30054745544831                   0.0                2.0e-6
    -9622.464103397244   -2721.7980415106485                   0.0                2.0e-6
     6141.698023737252    -7891.739059625695                   0.0                2.0e-6
      9354.81387487002   -3533.7596645130416                   0.0                2.0e-6
     9655.528268196627    -2602.071071676506                   0.0                2.0e-6
     9713.312122481715   -2377.3025914323075                   0.0                2.0e-6
     9758.050918888772   -2186.4222513585582                   0.0                2.0e-6
     9700.572599479474    -2428.763312554071                   0.0                2.0e-6
     9432.566761689923   -3320.6451610410945                   0.0                2.0e-6
     8053.846588180118    -5927.525211591811                   0.0                2.0e-6
    -485.8658120309916     -9988.18974653062                   0.0                2.0e-6
    -7090.948428561281    -7051.131142127787                   0.0                2.0e-6
      -8886.9048836581    -4585.075963254433                   0.0                2.0e-6
    -9832.882098155453    -1820.557509015619                   0.0                2.0e-6
    -9930.464879015159    1177.2285969277543                   0.0                2.0e-6
    -9486.794111315661    3162.3932214692118                   0.0                2.0e-6
    -9165.922289027354    3998.2322053100515                   0.0                2.0e-6
    -8874.480928844087     4609.076652051963                   0.0                2.0e-6
    -8545.708818723251     5193.347737890806                   0.0                2.0e-6
    -7335.528795014993       6796.3238022434                   0.0                2.0e-6
     7271.048077465676     6865.264467256894                   0.0                2.0e-6
     9979.040922387954     645.3250909022006                   0.0                2.0e-6
     9987.870592445783   -488.26542867003303                   0.0                2.0e-6
     9997.501701187168   -223.51674380156044                   0.0                2.0e-6
      9962.86400623178     861.0114943084054                   0.0                2.0e-6
    -889.6749746541449     9960.345297201004                   0.0                2.0e-6
    -8603.503734367529     5097.030850674143                   0.0                2.0e-6
    -8102.563656137681     5860.756111478856                   0.0                2.0e-6
    3694.8772312500837     9292.356119197633                   0.0                2.0e-6
      9606.39906524572    2775.5701775442353                   0.0                2.0e-6
      9983.30518941672     577.2272520203704                   0.0                2.0e-6
     9919.825178038436   -1263.7480450933053                   0.0                2.0e-6
     8861.518648060062    -4633.949035860355                   0.0                2.0e-6
      3594.77057721655    -9331.538330514266                   0.0                2.0e-6
   -2896.7069667382116    -9571.254332568857                   0.0                2.0e-6
    -5723.791407202725    -8199.850616440013                   0.0                2.0e-6
     -7101.56084189253    -7040.418583762404                   0.0                2.0e-6
    -8252.519207263394    -5647.645178367264                   0.0                2.0e-6
     -9754.73951484225   -2201.1485980382226                   0.0                2.0e-6
    -6304.297944945981     7762.462688990415                   0.0                2.0e-6
    2991.8569180079016      9541.94902247455                   0.0                2.0e-6
     7459.812939952623     6659.667375538957                   0.0                2.0e-6
     9994.115370438916     341.6525351611121                   0.0                2.0e-6
     8733.831813062012    -4869.891767263565                   0.0                2.0e-6
     7752.925616790624    -6315.725074907227                   0.0                2.0e-6
     8209.054082803154    -5710.314081606385                   0.0                2.0e-6
     9618.024827345735     -2736.63569181679                   0.0                2.0e-6
     9563.612788641345     2920.847684304748                   0.0                2.0e-6
     6376.989747524833    7702.6274856207465                   0.0                2.0e-6
     2614.359512787311     9652.208262252658                   0.0                2.0e-6
   -1226.2359087251693     9924.532503093378                   0.0                2.0e-6
    -8337.040423149188     5521.547811572481                   0.0                2.0e-6
    -7698.373051416575   -6381.9407709587895                   0.0                2.0e-6
   -4076.3120978368856    -9131.208547805412                   0.0                2.0e-6
   -2071.8936696996852    -9782.766592396729                   0.0                2.0e-6
   -245.59869252422115    -9996.724558643487                   0.0                2.0e-6
     6594.804950775751    -7517.090721697551                   0.0                2.0e-6
     652.3278342128436     9978.694618746365                   0.0                2.0e-6
   -1026.8987627290705     9947.133949410314                   0.0                2.0e-6
    -2608.901275691258     9653.684982993753                   0.0                2.0e-6
    -4897.144492510159      8718.82880385403                   0.0                2.0e-6
    -9525.023591512969     3045.312044579656                   0.0                2.0e-6
    -6225.526832344522    -7825.778891199745                   0.0                2.0e-6
   -2724.6646007705403     -9621.65274384275                   0.0                2.0e-6
   -2292.1673458368286    -9733.753995622847                   0.0                2.0e-6
    -8304.019232164148    -5571.648168640542                   0.0                2.0e-6
    -5677.269087928822      8232.16953031533                   0.0                2.0e-6
    -4568.036138767054     8895.675663438216                   0.0                2.0e-6
    -4488.115449277342     8936.264269709009                   0.0                2.0e-6
      -4685.6422495132     8834.294103240489                   0.0                2.0e-6
    -4510.952932513562     8924.753464305715                   0.0                2.0e-6
    -4350.053945094121     9004.201987232544                   0.0                2.0e-6
   -3542.9376732907263     9351.010998969632                   0.0                2.0e-6
   -2004.8815258752213     9796.519091338134                   0.0                2.0e-6
   -1714.4184982443196     9851.527925136927                   0.0                2.0e-6
    -500.6946975411902    -9987.069911880402                   0.0                2.0e-6
    3190.8648767239997    -9476.831153454708                   0.0                2.0e-6
     5202.552721144122    -8539.684548408219                   0.0                2.0e-6
     7081.782268131276    -7060.337008736246                   0.0                2.0e-6
     9013.194301451316    -4331.549600549395                   0.0                2.0e-6
       9996.2075984886    -265.9360639134355                   0.0                2.0e-6
      9021.63505462181     4313.366492680041                   0.0                2.0e-6
     5753.322087973487      8178.90788529783                   0.0                2.0e-6
    2315.9811227564714     9727.871234321772                   0.0                2.0e-6
   -150.33108926413053     9998.631979388458                   0.0                2.0e-6
     -923.778014138779     9957.185906571513                   0.0                2.0e-6
   -187.49842911082146     9998.152090088617                   0.0                2.0e-6
     2547.189428063087     9669.877966887843                   0.0                2.0e-6
     6803.182217566043     7328.730987637062                   0.0                2.0e-6
     9261.215017344573      3771.57789642827                   0.0                2.0e-6
     9905.373739244495     1371.138813831335                   0.0                2.0e-6
     9999.759651904025    -39.49317424600861                   0.0                2.0e-6
     9982.230541859713    -595.8803647919682                   0.0                2.0e-6
     9999.218298704453    -125.0336548853211                   0.0                2.0e-6
     9835.035213172516    1808.8898130225095                   0.0                2.0e-6
     8960.705470682453     4439.116744092406                   0.0                2.0e-6
    7715.1469367890495     6362.115036979018                   0.0                2.0e-6
     6800.740766316568     7331.434036350592                   0.0                2.0e-6
     6415.770942424125     7670.585195797978                   0.0                2.0e-6
     5775.735167807178     8163.198867154985                   0.0                2.0e-6
    3842.9600151282602     9231.894111249489                   0.0                2.0e-6
    -7082.666405193761     7059.282090089721                   0.0                2.0e-6
    -9941.158970388275   -1082.4107731900942                   0.0                2.0e-6
    -9733.887598580332    -2291.097368965583                   0.0                2.0e-6
    -9806.170559390059   -1958.6617444345393                   0.0                2.0e-6
    -9935.837439207653   -1129.7021889903922                   0.0                2.0e-6
    -9998.633467588183     153.6575511838487                   0.0                2.0e-6
    -9920.854052569184    1254.2118823991277                   0.0                2.0e-6
    -9972.474922752108     740.7574093802982                   0.0                2.0e-6
    -9949.066099292895   -1007.8440222273242                   0.0                2.0e-6
     -9672.88067878258   -2536.7079351567313                   0.0                2.0e-6
      -9399.9070994676   -3411.6417047689592                   0.0                2.0e-6
    -9453.041524092414   -3261.3648957679898                   0.0                2.0e-6
    -9810.014771086544    -1939.256444887147                   0.0                2.0e-6
    -9885.230887961088     1510.667210166347                   0.0                2.0e-6
    -6869.388934430619     7267.039667328187                   0.0                2.0e-6
   -2736.5993325361324     9618.098919993587                   0.0                2.0e-6
   -1380.9293620195972      9904.05839007331                   0.0                2.0e-6
    -2146.848065860238     9766.705865213446                   0.0                2.0e-6
    -4508.221067022047     8926.041053531459                   0.0                2.0e-6
    -7541.449501467021     6567.079976429617                   0.0                2.0e-6
    -9593.239911461846     2821.698596472764                   0.0                2.0e-6
    -9923.179859937514   -1236.0351056691131                   0.0                2.0e-6
    -8626.177355724798    -5058.300179021635                   0.0                2.0e-6
    -5913.445556864544    -8064.028733878335                   0.0                2.0e-6
    -3397.349989442451    -9405.109486659716                   0.0                2.0e-6
   -2957.1422648954067    -9552.710695849946                   0.0                2.0e-6
    -5002.741773541565    -8658.442202183774                   0.0                2.0e-6
    -8088.698367916882   -5879.4950053541115                   0.0                2.0e-6
    -9718.389891385921    -2355.436375618649                   0.0                2.0e-6
    -9996.114047392068    277.93080977394726                   0.0                2.0e-6
    -9772.790405157291    2119.5344060341927                   0.0                2.0e-6
    -9049.938089818015     4254.169480419713                   0.0                2.0e-6
     8003.896017305129     5994.295485534594                   0.0                2.0e-6
     9843.327514225308   -1762.0938031409862                   0.0                2.0e-6
     9283.844167847828   -3715.6222773847503                   0.0                2.0e-6
     8398.209744637405     -5428.36396864098                   0.0                2.0e-6
     5249.271776576642    -8511.265803071341                   0.0                2.0e-6
    -7890.395777006992    -6143.368314771723                   0.0                2.0e-6
    -9988.907547341285   -470.72385866390687                   0.0                2.0e-6
    -9917.133962511327    1284.5249379563427                   0.0                2.0e-6
    -9780.828316074647     2081.540523666179                   0.0                2.0e-6
    -9683.152232677388     2496.829258787393                   0.0                2.0e-6
    -9524.986204790079    3045.0153010245913                   0.0                2.0e-6
    -9124.156227903839    4092.6486488189885                   0.0                2.0e-6
   -7973.6456801072045       6034.1598306872                   0.0                2.0e-6
    -4490.138858457968     8934.939631007263                   0.0                2.0e-6
     70.03858444185879     9999.410655857237                   0.0                2.0e-6
    3713.8869623287565     9284.508848208983                   0.0                2.0e-6
     6826.789401899904     7307.182403654236                   0.0                2.0e-6
     9471.229929882153      3208.70746801644                   0.0                2.0e-6
     9620.110112497054   -2729.7495708585566                   0.0                2.0e-6
     7012.970928883835    -7128.421136249525                   0.0                2.0e-6
     4433.571942553617    -8963.102027300738                   0.0                2.0e-6
    3132.0631321507735    -9496.676637139351                   0.0                2.0e-6
      3139.80854836074    -9494.110874546523                   0.0                2.0e-6
    4925.4692771301225    -8702.682801661857                   0.0                2.0e-6
     8287.565582236522    -5596.032420927437                   0.0                2.0e-6
     9965.535651644965    -829.5174354967728                   0.0                2.0e-6
      9780.53687291511     2083.130759860737                   0.0                2.0e-6
     9158.423897335953    4015.3793988118564                   0.0                2.0e-6
     7945.305987824691     6072.129890881315                   0.0                2.0e-6
    3799.9732618324956     9249.538654122602                   0.0                2.0e-6
    -7034.095885789531     7107.844629919274                   0.0                2.0e-6
    -9830.116289263546    1835.4323493732545                   0.0                2.0e-6
    -9945.187652078726    -1045.581349713778                   0.0                2.0e-6
    -8885.344727218024    -4588.097650395646                   0.0                2.0e-6
   -2086.7050704311673    -9779.859736801493                   0.0                2.0e-6
     5891.554213549991    -8080.197330481071                   0.0                2.0e-6
     7804.607672788416    -6252.047590497489                   0.0                2.0e-6
     7967.334773432059    -6043.308415765351                   0.0                2.0e-6
     6707.495522850746    -7416.839206221017                   0.0                2.0e-6
    1719.6087481437335    -9851.037800826241                   0.0                2.0e-6
    -4595.710248226838    -8881.410209777656                   0.0                2.0e-6
    -6616.351574485866    -7498.259254173491                   0.0                2.0e-6
   -6586.4212745341265    -7524.563428821915                   0.0                2.0e-6
    -5722.698882608566    -8200.653479997229                   0.0                2.0e-6
    -4120.414853659201    -9111.650862151415                   0.0                2.0e-6
      -2507.3220554754    -9680.564865240385                   0.0                2.0e-6
   -1376.9904184444624    -9904.741157017286                   0.0                2.0e-6
   -1266.3324988620757    -9919.496055865224                   0.0                2.0e-6
    -2407.366867236922    -9705.904634114735                   0.0                2.0e-6
    -3694.139268881561    -9292.649517877406                   0.0                2.0e-6
    -3804.683592709553    -9247.939379092331                   0.0                2.0e-6
    -2808.004420535328    -9597.661755565841                   0.0                2.0e-6
    -731.2500412877397     -9973.22783140258                   0.0                2.0e-6
      2982.19564741435      -9544.9729762602                   0.0                2.0e-6
     9085.838244040184     -4177.02454287452                   0.0                2.0e-6
     8366.892919875223      5476.33314528453                   0.0                2.0e-6
     4901.910286369844     8715.851713503798                   0.0                2.0e-6
     2436.927435150613     9698.524868975363                   0.0                2.0e-6
    -77.02785858027352     9999.703331049303                   0.0                2.0e-6
    -3714.288225746893      9284.61431488018                   0.0                2.0e-6
    -8083.676875225365     5886.779100403434                   0.0                2.0e-6
    -9795.142542694479    2013.7483875342364                   0.0                2.0e-6
    -9982.736148435022     587.3491216718461                   0.0                2.0e-6
    -9976.358626386189     687.2179841431955                   0.0                2.0e-6
    -9879.092101057937    1550.3352085322247                   0.0                2.0e-6
    -9743.777571680705    2249.1773237368507                   0.0                2.0e-6
    -9830.398525316383    1833.9206180905146                   0.0                2.0e-6
    -9857.657406674356   -1681.2466959486399                   0.0                2.0e-6
    -2170.856832204589    -9761.525526989655                   0.0                2.0e-6
     2736.780581964603    -9618.213557942114                   0.0                2.0e-6
    3454.3399546717533     -9384.43048232328                   0.0                2.0e-6
    3033.4926627334567    -9528.794376265145                   0.0                2.0e-6
     885.7090335075496    -9960.698745969738                   0.0                2.0e-6
    -3962.952812877419    -9181.231126755656                   0.0                2.0e-6
    -8423.967055496507    -5388.578573975649                   0.0                2.0e-6
    -9262.583159299687    -3768.892837031221                   0.0                2.0e-6
    -8916.559508859777     -4527.13667922509                   0.0                2.0e-6
    -7973.007896538107    -6035.821786118874                   0.0                2.0e-6
    -7439.368119235794    -6682.499436792796                   0.0                2.0e-6
    -8725.342602987774    -4885.525802777174                   0.0                2.0e-6
    -8549.593116686727     5186.760975411528                   0.0                2.0e-6
   -3857.3129228657167     9225.807437138417                   0.0                2.0e-6
   -2341.5483082925784     9721.935107720921                   0.0                2.0e-6
   -1761.1742199531611     9843.615982527976                   0.0                2.0e-6
   -1896.5254110760397     9818.509749900342                   0.0                2.0e-6
    -5948.685034897162     8038.228702682431                   0.0                2.0e-6
   -2593.5288459071644    -9657.821462400996                   0.0                2.0e-6
    -2459.906562658342    -9692.709648671831                   0.0                2.0e-6
    -3760.971540574291     -9265.79804321052                   0.0                2.0e-6
    -6513.868981783086     -7587.45728446599                   0.0                2.0e-6
    -9912.127731204106   -1322.7712487944495                   0.0                2.0e-6
    -8075.900944249641     5897.442151072186                   0.0                2.0e-6
   -5437.6463605449935      8392.37760434149                   0.0                2.0e-6
   -3719.2412224867653     9282.619460541004                   0.0                2.0e-6
   -2510.1150935142487     9679.751549807352                   0.0                2.0e-6
     3783.592874879943     9256.588192047502                   0.0                2.0e-6
    2148.0323235135834    -9766.248698992324                   0.0                2.0e-6
     1477.226956476335    -9890.258889772025                   0.0                2.0e-6
    1022.3788192787947    -9947.594441971836                   0.0                2.0e-6
    1635.4764027257063    -9865.354113609788                   0.0                2.0e-6
     9386.615273146243   -3448.3987162078274                   0.0                2.0e-6
    4158.0389155690555     9094.542999877069                   0.0                2.0e-6
     3264.480318113129     9452.151514478172                   0.0                2.0e-6
     2804.704252378288     9598.626675555786                   0.0                2.0e-6
   -1735.0941378178688     9848.322107491716                   0.0                2.0e-6
   -7286.2763873428385    -6849.100408612081                   0.0                2.0e-6
    -6131.757242395952    -7899.465369271821                   0.0                2.0e-6
    -5322.892445803885    -8465.625553401469                   0.0                2.0e-6
   -3705.8473387093036     -9287.98662263147                   0.0                2.0e-6
    -855.4789159415365    -9963.340595622509                   0.0                2.0e-6
    2890.5087875801946    -9573.137361853827                   0.0                2.0e-6
     6172.069568859444    -7868.008467023862                   0.0                2.0e-6
     8714.046889223247    -4905.648459930514                   0.0                2.0e-6
     9993.986522297584     346.7468704029148                   0.0                2.0e-6
       7915.5783577783      6110.94258374858                   0.0                2.0e-6
      4913.29753650102     8709.736351796935                   0.0                2.0e-6
    3892.5070279995784      9211.31852868925                   0.0                2.0e-6
     5113.926554467313     8593.471661413336                   0.0                2.0e-6
     9902.362294161212    1393.9946180578584                   0.0                2.0e-6
     6486.004196256583    -7611.290926389688                   0.0                2.0e-6
    3860.6890194319594    -9224.699469101282                   0.0                2.0e-6
     2423.629535818945    -9701.856516827387                   0.0                2.0e-6
     915.2291278193286    -9958.029706904419                   0.0                2.0e-6
    -2939.148662075949    -9558.316019235453                   0.0                2.0e-6
    -9997.768538322534   -198.05072738079818                   0.0                2.0e-6
    -7245.990511903145     6891.706719050775                   0.0                2.0e-6
    -5766.131259489031     8169.911153226135                   0.0                2.0e-6
    -5837.629383109762    8118.9973308723875                   0.0                2.0e-6
   -6653.3633584664985     7465.129996983177                   0.0                2.0e-6
     -9218.12832298144    3875.7919549973185                   0.0                2.0e-6
    -9208.227983425566    -3899.459728698305                   0.0                2.0e-6
    -6732.692661553234     -7393.64688466928                   0.0                2.0e-6
     -5080.97630646227    -8612.979688391168                   0.0                2.0e-6
    -4012.774086529809    -9159.565652186653                   0.0                2.0e-6
     9589.190915857285     2836.797056924505                   0.0                2.0e-6
     9001.532036335757     4355.734258558242                   0.0                2.0e-6
      9596.05324042683     2813.493805284074                   0.0                2.0e-6
     9992.547297054401    -380.8271975916692                   0.0                2.0e-6
     8955.169129156879    -4450.223840414822                   0.0                2.0e-6
     6647.298382036054    -7470.667466347375                   0.0                2.0e-6
      4195.59857747926    -9077.275827512705                   0.0                2.0e-6
     1973.551113371998    -9803.320534424118                   0.0                2.0e-6
    -79.95901370190722    -9999.680163627245                   0.0                2.0e-6
    -2317.916040144145    -9727.654551690044                   0.0                2.0e-6
   -4259.9659481831195    -9047.247651234356                   0.0                2.0e-6
    -4847.424004109336    -8746.569643258184                   0.0                2.0e-6
    -4423.290544095862    -8968.528349875029                   0.0                2.0e-6
   -3732.7216504899225    -9277.218822468498                   0.0                2.0e-6
    -2693.102124939977     -9630.53482131931                   0.0                2.0e-6
   -1452.7824045999962    -9893.908392788193                   0.0                2.0e-6
     256.1157037182398     -9996.71969929681                   0.0                2.0e-6
    2073.6026501983724    -9782.646474706642                   0.0                2.0e-6
     4882.390389529264    -8727.099408407828                   0.0                2.0e-6
     3249.694479303329     9457.245148096006                   0.0                2.0e-6
    -5667.686112017353      8238.77018344641                   0.0                2.0e-6
    -7352.552383021719     6777.903322925285                   0.0                2.0e-6
    -8742.444932080598     4854.859072057422                   0.0                2.0e-6
    -9682.041085688053     2501.615561002229                   0.0                2.0e-6
    -9933.082581960987   -1154.9330802878721                   0.0                2.0e-6
     -7510.44674652564   -6602.5138899969315                   0.0                2.0e-6
    -731.2097069057323    -9973.230788692641                   0.0                2.0e-6
     4431.401338733747    -8964.523533073874                   0.0                2.0e-6
     7112.560860271324     -7029.32983582288                   0.0                2.0e-6
    -9980.132846278113     630.0371760490463                   0.0                2.0e-6
     -8299.90332155729     5577.777591467306                   0.0                2.0e-6
    -9339.112348032642     3575.049258847074                   0.0                2.0e-6
     -9987.51031440163      499.512446304655                   0.0                2.0e-6
    -7451.789869985655    -6667.769029776648                   0.0                2.0e-6
    2236.1701245867694    -9746.590527564947                   0.0                2.0e-6
     6343.753282812199    -7730.249075293067                   0.0                2.0e-6
     7762.741414602757    -6303.954768681925                   0.0                2.0e-6
     8514.421944132906    -5244.484622650458                   0.0                2.0e-6
     9017.590637054242    -4322.390438454635                   0.0                2.0e-6
     9345.638514407754   -3557.9545748397745                   0.0                2.0e-6
     9384.156648347716    -3455.083786923721                   0.0                2.0e-6
     8935.134885136313    -4490.363520564284                   0.0                2.0e-6
     7814.318297452342    -6239.906212708934                   0.0                2.0e-6
    6785.7252641466175   -7345.3340726947035                   0.0                2.0e-6
      6512.07158705858    -7589.000174266932                   0.0                2.0e-6
     6779.620654763112     -7350.96890059459                   0.0                2.0e-6
     7450.344373765567    -6670.260018340582                   0.0                2.0e-6
       8722.6650459008    -4890.308214411469                   0.0                2.0e-6
     9989.361192909728    460.24581955895286                   0.0                2.0e-6
     8049.251172227832    5933.7473583708015                   0.0                2.0e-6
     6479.905686178379     7613.409473878831                   0.0                2.0e-6
     6924.790254501014     7213.840265551616                   0.0                2.0e-6
     7756.860846607461     6310.521515710743                   0.0                2.0e-6
     8305.551488282405      5568.57706452667                   0.0                2.0e-6
     8199.808177645866     5723.889508362573                   0.0                2.0e-6
    -616.3438446847947     9980.987937017799                   0.0                2.0e-6
     -9408.96452450944    3386.9435449267676                   0.0                2.0e-6
    -9316.538559955841    3633.4706907935706                   0.0                2.0e-6
    -8789.640112877512     4768.881072756436                   0.0                2.0e-6
    -7934.152226592358     6086.807738483247                   0.0                2.0e-6
     -7386.13003008127     6741.296846952494                   0.0                2.0e-6
    -7479.508154609478     6637.541545265861                   0.0                2.0e-6
    -8173.048232928139     5762.055412978099                   0.0                2.0e-6
    -9003.636757097867     4351.381981191283                   0.0                2.0e-6
    -9556.485240406446     2945.095898250808                   0.0                2.0e-6
    -9753.573557600364     2206.309782528051                   0.0                2.0e-6
     4909.195394500667    -8712.049160709174                   0.0                2.0e-6
      9995.08030498091    313.63943786252315                   0.0                2.0e-6
     9970.459688587702     768.0713497114789                   0.0                2.0e-6
     9881.089758412778    1537.5516856971328                   0.0                2.0e-6
     9824.458102132356    1865.4819751061345                   0.0                2.0e-6
      9262.04477563077   -3770.2157198508917                   0.0                2.0e-6
    -9695.075083970283   -2450.6160687016177                   0.0                2.0e-6
    -9701.245875035753   -2426.0726436159657                   0.0                2.0e-6
    -9773.584726377052    -2115.902076261843                   0.0                2.0e-6
    -9918.356320265262   -1275.2285694157426                   0.0                2.0e-6
    -9934.120622312352     1145.970096184221                   0.0                2.0e-6
    -7355.223985385864     6775.004068250032                   0.0                2.0e-6
   -489.03478962799227     9988.035090774036                   0.0                2.0e-6
      2795.14078763786      9601.41593606293                   0.0                2.0e-6
     4157.992244710423     9094.564337719976                   0.0                2.0e-6
     4801.753650919582     8771.725136817755                   0.0                2.0e-6
   -2669.4601301467324     -9637.11484903843                   0.0                2.0e-6
    -3479.121070312167     -9375.27154689985                   0.0                2.0e-6
   -1582.3811022248976    -9874.009826171003                   0.0                2.0e-6
     7692.434558617643     6389.557931608804                   0.0                2.0e-6
     5103.936023129039     8599.409111782374                   0.0                2.0e-6
     4351.820599275031     9003.424763484476                   0.0                2.0e-6
     3654.350629667233      9308.36835731433                   0.0                2.0e-6
     3040.243761022927     9526.642528906035                   0.0                2.0e-6
     2095.203086390624     9778.042954844246                   0.0                2.0e-6
    1818.8919897885198     9833.190323058083                   0.0                2.0e-6
     9513.159729553512   -3082.1732527554864                   0.0                2.0e-6
     5372.617103788544    -8434.155882842027                   0.0                2.0e-6
     7166.619970918753   -6974.2066353405735                   0.0                2.0e-6
      8234.80512792599   -5673.4455584841735                   0.0                2.0e-6
     8777.252741467999    -4791.642131085372                   0.0                2.0e-6
     8979.843039351224    -4400.274876483867                   0.0                2.0e-6
     9124.953804142184    -4090.870087435071                   0.0                2.0e-6
     9316.009498264042    -3634.826959877751                   0.0                2.0e-6
     9838.987736711146    -1787.266157249025                   0.0                2.0e-6
     6946.803330920621     7193.185906224735                   0.0                2.0e-6
    2210.0062258479943     9752.736666275423                   0.0                2.0e-6
     723.9702743189578     9973.758922387407                   0.0                2.0e-6
     72.75938913077758     9999.735300061358                   0.0                2.0e-6
   -226.98651262641636     9997.423524242915                   0.0                2.0e-6
    -1294.822694062902     9915.817373819451                   0.0                2.0e-6
   -1886.9423129040836     9820.358888949639                   0.0                2.0e-6
    -9994.982527692611    316.74006869896215                   0.0                2.0e-6
   -2198.8613153624005    -9755.255451078803                   0.0                2.0e-6
    -44.32422071334517    -9999.901767690428                   0.0                2.0e-6
    2515.1366056475354     -9678.53748532968                   0.0                2.0e-6
      8698.07690203836    -4933.909018843654                   0.0                2.0e-6
     7689.594518251867    -6392.975531383709                   0.0                2.0e-6
     7060.238993634795    -7081.880071898897                   0.0                2.0e-6
   -336.74016701949125    -9994.328694810658                   0.0                2.0e-6
   -6047.0116200988905      -7964.5244971931                   0.0                2.0e-6
    -6936.222694629487     7203.389114195266                   0.0                2.0e-6
   -3455.3198421215857     9384.069734856026                   0.0                2.0e-6
    -2152.843710855921     9765.514013948681                   0.0                2.0e-6
   -1144.5391180189306     9934.285591189959                   0.0                2.0e-6
    -573.1521681088639     9983.561318096468                   0.0                2.0e-6
    10.904360983652062     9999.994054743807                   0.0                2.0e-6
    1408.8078023579035      9900.26568209235                   0.0                2.0e-6
     3517.311182593395     9361.010738419407                   0.0                2.0e-6
     6845.468099461325     7289.689053674168                   0.0                2.0e-6
     9373.768230260392     3483.169412122299                   0.0                2.0e-6
     9886.605807452448    1501.6631954190336                   0.0                2.0e-6
     7670.126511372389      6416.29192277974                   0.0                2.0e-6
    123.30928987041776     9999.238785527677                   0.0                2.0e-6
   -1212.0789221924886     9926.271432639678                   0.0                2.0e-6
     577.5829335736944     9983.305962289021                   0.0                2.0e-6
     8791.715501774293     4765.053719594814                   0.0                2.0e-6
     8522.095316164507    -5230.594515106391                   0.0                2.0e-6
     7604.135264114053    -6493.736386551085                   0.0                2.0e-6
     7569.189827857855    -6535.076963788492                   0.0                2.0e-6
     8068.042715539248    -5908.186540900876                   0.0                2.0e-6
     9248.757315437058    -3801.885376759789                   0.0                2.0e-6
     9795.149697436871    2013.7022357165606                   0.0                2.0e-6
    5865.7661460422005      8098.44331275921                   0.0                2.0e-6
     2364.345923082529      9716.43675307358                   0.0                2.0e-6
    1033.9613149526444     9945.878740848553                   0.0                2.0e-6
    1176.3092459967959     9930.573828222736                   0.0                2.0e-6
    3363.3524955828952     9416.252705855119                   0.0                2.0e-6
     9317.175513324351     3631.836560745283                   0.0                2.0e-6
      9997.42069404068      89.2465535109662                   0.0                2.0e-6
   -330.88311176965493     9994.524318664453                   0.0                2.0e-6
    -9204.572863628442     3908.431705704332                   0.0                2.0e-6
    -9531.737515576395    3024.2321230609164                   0.0                2.0e-6
    -9712.826401102764    2379.2863009821094                   0.0                2.0e-6
     -9995.76763676835    290.91124374015993                   0.0                2.0e-6
     -8659.79422301049    -5000.796338095975                   0.0                2.0e-6
     -3142.43961553692    -9493.422631627867                   0.0                2.0e-6
    310.55175689864114    -9995.176717111468                   0.0                2.0e-6
     2441.650918095167    -9697.336788735607                   0.0                2.0e-6
    3532.4962738360705    -9355.291020344277                   0.0                2.0e-6
     4440.799341230592    -8959.871718441393                   0.0                2.0e-6
     2414.832942249671     -9704.04976600109                   0.0                2.0e-6
    -3208.320607355658     9471.360983534363                   0.0                2.0e-6
    -4196.655365122024     9076.788184506264                   0.0                2.0e-6
   -2493.1075241532376      9684.23537885209                   0.0                2.0e-6
     7955.308492059488     6059.130861449204                   0.0                2.0e-6
      5258.64363588757     -8505.68439990217                   0.0                2.0e-6
     4861.323966485411    -8738.851714777778                   0.0                2.0e-6
     4537.046220131581    -8911.521284067592                   0.0                2.0e-6
     4301.759601919956    -9027.450599548549                   0.0                2.0e-6
     3168.108238609899    -9484.887463141145                   0.0                2.0e-6
     -9426.95445727561    -3336.544568929286                   0.0                2.0e-6
    -9643.281410518162    2647.0972096911773                   0.0                2.0e-6
    -9645.554274147125     2638.803278852389                   0.0                2.0e-6
    -9909.400000822978    1343.0530978667855                   0.0                2.0e-6
    -9965.974467228474    -824.2286809800393                   0.0                2.0e-6
   -3764.4895162234907    -9264.373626006425                   0.0                2.0e-6
     4400.263477079093     -8979.84862524329                   0.0                2.0e-6
    1327.8555491692716    -9911.447908380509                   0.0                2.0e-6
    -7897.530685776967    -6134.248859250101                   0.0                2.0e-6
     -9967.52332859467     805.2817481608456                   0.0                2.0e-6
    -9996.340549105109    -270.5099375567148                   0.0                2.0e-6
    -6513.140572459345    -7588.082754120696                   0.0                2.0e-6
   -1641.5574527003573    -9864.344333481262                   0.0                2.0e-6
    -169.9966813505877    -9998.554952008304                   0.0                2.0e-6
    1224.9377474778096    -9924.692817150764                   0.0                2.0e-6
    1990.9392018999197    -9799.804135508939                   0.0                2.0e-6
    3237.5367277238183    -9461.414055871319                   0.0                2.0e-6
      4780.88754224727    -8783.115296316271                   0.0                2.0e-6
     4770.536855775998    -8788.741554266051                   0.0                2.0e-6
     7485.751366643012     -6630.49971546657                   0.0                2.0e-6
    -9978.240468496615    -659.3308371719359                   0.0                2.0e-6
    -3938.973760413119     9191.544249347084                   0.0                2.0e-6
   -3618.6420860748067     9322.308132208382                   0.0                2.0e-6
    -5131.919024703622    -8582.738905532382                   0.0                2.0e-6
     9879.561894517108    1547.3386094858065                   0.0                2.0e-6
     9192.449241192146    -3936.861306689118                   0.0                2.0e-6
      8272.35187223134    -5618.558044729148                   0.0                2.0e-6
     6062.136464196802    -7953.018388602877                   0.0                2.0e-6
      5343.07996102947    -8452.898705772199                   0.0                2.0e-6
     5717.965421455569     8203.952165242306                   0.0                2.0e-6
    -5358.051353432654     8443.416707351267                   0.0                2.0e-6
    -9402.271793650514    -3394.686837844077                   0.0                2.0e-6
     9182.407101159088    3960.2272445635144                   0.0                2.0e-6
    3576.3955267376123    -9338.597045246514                   0.0                2.0e-6
    4190.4337513410355    -9079.662161976095                   0.0                2.0e-6
     9924.623384979457     1225.500169507918                   0.0                2.0e-6
    3837.1066548865615    -9234.533088744367                   0.0                2.0e-6
    -9919.491534661487    1266.3679140672568                   0.0                2.0e-6
     85.58976508071815      9999.63371289736                   0.0                2.0e-6
    -5551.165953147863    -8317.725443930689                   0.0                2.0e-6
    -9731.054386940225    -2303.601640564489                   0.0                2.0e-6
     -6581.31416225995    -7529.030740914571                   0.0                2.0e-6
    -9342.403217401508   -3566.4411005210704                   0.0                2.0e-6
     9155.057666616345   -4023.0484860276356                   0.0                2.0e-6
    1011.7779220233698    -9948.683603196256                   0.0                2.0e-6
     6193.122683496491    -7851.447728104748                   0.0                2.0e-6
     9996.987460129929   -245.44189130001556                   0.0                2.0e-6
    7090.6517255613435    -7051.429508035511                   0.0                2.0e-6
     597.2026653965517      9982.15152041098                   0.0                2.0e-6
     7861.832188858735    -6179.934840613181                   0.0                2.0e-6
      9923.02509775487    1238.3751084897265                   0.0                2.0e-6
    -8079.953493900469    -5891.888622099496                   0.0                2.0e-6
     7771.960841315648     6292.584896610942                   0.0                2.0e-6
    4054.1601782058606     9141.322948537034                   0.0                2.0e-6
     9994.961411501916    317.40570660849176                   0.0                2.0e-6
     9904.794216453272   -1376.6087061012324                   0.0                2.0e-6
     9482.260136330451    3175.9632722936817                   0.0                2.0e-6
    -1269.791273525805     9919.053892467653                   0.0                2.0e-6
   -3152.3592105415355     9490.133371439726                   0.0                2.0e-6
    -5033.823671877087     8640.637663995052                   0.0                2.0e-6
    -2060.220061146033     9785.473585864478                   0.0                2.0e-6
    -5425.867747024018    -8399.997570940392                   0.0                2.0e-6
     9376.217977815015     3476.569635790214                   0.0                2.0e-6
     5060.698582672457     8624.924918823177                   0.0                2.0e-6
     471.4010979480584      9988.88287071449                   0.0                2.0e-6
