# Supplementary material for: Single spin exact gradients for the optimization of complex pulses and pulse sequences
Source: J Biomol NMR. 2026 Feb 17;80(1):6. doi: 10.1007/s10858-025-00486-7 (PMC12913341; doi:10.1007/s10858-025-00486-7)
Supplement: Supplementary file 1 — (zip 804 KB) [file 10858_2025_486_MOESM1_ESM.zip › SUPPINFO/01_XACT_examplepulseshapes/19F_120kHz_XYZT/ppp_inv_120kHz_700u.xyzt]

# File Format xyzt (x-rf-component, y-rf-component, z-component, time)
# ------------------------------------
# Pulse optimized using PulseOptimizer
# No. iterations :   4191
# using          :   BFGS
# converged      :   true
# max. amplitude :   20000.000000000004  [Hz]
# sqrt rf-power  :   20000.0  [Hz]
# rf-energy      :   280000.0  [Hz]
# pulse length   :   700.0  [µs]
# cost           :   0.0035765905347333224
# tr. efficiency :   0.9982117047326355
# ------------------------------------
    19998.716018784813   -226.62215249098682                   0.0                1.0e-6
    -4381.002589485459   -19514.272118398927                   0.0                1.0e-6
   -13829.283434679663   -14448.215103717645                   0.0                1.0e-6
   -19383.676030642822     -4926.77415141824                   0.0                1.0e-6
   -18858.799897300752    6659.2541949957995                   0.0                1.0e-6
   -11327.624227627533     16482.86775284161                   0.0                1.0e-6
   -2706.5898756036986     19816.01300073452                   0.0                1.0e-6
     3285.740803264558     19728.25150320632                   0.0                1.0e-6
     7109.120176792214    18693.860230351725                   0.0                1.0e-6
     10039.66921519758    17297.544393624605                   0.0                1.0e-6
    12296.516779611382    15773.258226781672                   0.0                1.0e-6
    1799.0761421019338     19918.91877173356                   0.0                1.0e-6
     -8660.88185159146   -18027.454771896493                   0.0                1.0e-6
    -3958.476290366847   -19604.348126336758                   0.0                1.0e-6
    -5742.044451286782   -19157.998995705337                   0.0                1.0e-6
    -7368.416850372457   -18593.182436558494                   0.0                1.0e-6
    -7689.775267822946   -18462.593434574097                   0.0                1.0e-6
    -8267.347598179054    -18211.28671156662                   0.0                1.0e-6
    -9150.059504104227   -17784.161804014042                   0.0                1.0e-6
   -10041.802969822102   -17296.305764968194                   0.0                1.0e-6
   -11588.000192395413   -16300.866588652392                   0.0                1.0e-6
   -10735.445085181495   -16874.543514508845                   0.0                1.0e-6
    -7678.359900606787   -18467.343859817895                   0.0                1.0e-6
     6694.876341869197   -18846.183453608854                   0.0                1.0e-6
    19495.015542483892     4465.911888776078                   0.0                1.0e-6
    18445.040607376584      7731.78355828904                   0.0                1.0e-6
     18808.21497628847     6800.812407772921                   0.0                1.0e-6
     19467.98873021835     4582.293617839361                   0.0                1.0e-6
     19981.48577407418     860.3640278807355                   0.0                1.0e-6
    19566.581358316264   -4141.1223054131815                   0.0                1.0e-6
     17578.76263012582     -9538.71607679419                   0.0                1.0e-6
    14042.051653675993   -14241.516259004702                   0.0                1.0e-6
      9719.79513347981    -17479.29010466907                   0.0                1.0e-6
    3150.1692504263283   -19750.352748588277                   0.0                1.0e-6
   -3189.4098899088835   -19744.053903749136                   0.0                1.0e-6
    -9320.565304711268   -17695.396644342632                   0.0                1.0e-6
   -14397.062201448374   -13882.528586955134                   0.0                1.0e-6
    -17646.90820871055     -9412.04710322596                   0.0                1.0e-6
   -19564.951130815465    -4148.817572369583                   0.0                1.0e-6
   -19929.214416218707    1681.1938473538464                   0.0                1.0e-6
    -18746.77570947901     6968.385788580289                   0.0                1.0e-6
   -16570.968896717615    11198.347638112393                   0.0                1.0e-6
   -14482.405933586879    13793.473760253708                   0.0                1.0e-6
   -14073.228318042015    14210.708803865497                   0.0                1.0e-6
    -17768.23443130367     9180.950124809238                   0.0                1.0e-6
    -9003.561298391687    -17858.77610437242                   0.0                1.0e-6
     4831.371514539043    -19407.67500986403                   0.0                1.0e-6
     6072.803684538196    -19055.73549903176                   0.0                1.0e-6
     4680.459936807417   -19444.621230045617                   0.0                1.0e-6
     3105.741637051785    -19757.38770394211                   0.0                1.0e-6
    1880.1254019898656   -19911.432105019278                   0.0                1.0e-6
    158.54196516179903    -19999.37160125994                   0.0                1.0e-6
    -619.2672039915543    -19990.41040424284                   0.0                1.0e-6
   -1720.6539616464686    -19925.84627924923                   0.0                1.0e-6
    -2648.376135795442   -19823.877114312156                   0.0                1.0e-6
    -3632.338101127606    -19667.38721638176                   0.0                1.0e-6
    -4162.980754681105   -19561.942419814928                   0.0                1.0e-6
    -5268.062833176299   -19293.716956193446                   0.0                1.0e-6
    -3097.251802380578   -19758.720385507007                   0.0                1.0e-6
   -1989.7879851452028    -19900.77244164587                   0.0                1.0e-6
    2413.3027856596314   -19853.865358280425                   0.0                1.0e-6
    17305.811410730883   -10025.412281608013                   0.0                1.0e-6
    -16870.44379921447     10741.88652041838                   0.0                1.0e-6
   -19777.721794629066     2973.503087984673                   0.0                1.0e-6
    -19578.68509702875   -4083.5144020052503                   0.0                1.0e-6
   -18169.344986719218    -8359.120931867252                   0.0                1.0e-6
    -17819.62341713347     -9080.80510040539                   0.0                1.0e-6
   -17522.403401911502    -9641.855579746061                   0.0                1.0e-6
   -16930.434461093555   -10647.083589350454                   0.0                1.0e-6
    -16620.46250098286    -11124.75735705829                   0.0                1.0e-6
   -16218.291925353826   -11703.290435770741                   0.0                1.0e-6
   -15519.017375026773   -12615.866982241732                   0.0                1.0e-6
   -14722.702639688656   -13536.691877386611                   0.0                1.0e-6
    -13446.54856787992   -14805.077899546712                   0.0                1.0e-6
    -8874.672632415013    -17923.17454212462                   0.0                1.0e-6
    19903.729912498133    1959.9835637900464                   0.0                1.0e-6
    16923.859029850653     10657.53233810447                   0.0                1.0e-6
    15579.889706937884    12540.615484084143                   0.0                1.0e-6
    14794.930415231629     13457.71280747416                   0.0                1.0e-6
    13170.119467750445    15051.509997511237                   0.0                1.0e-6
    11876.901125073367    16091.588475512013                   0.0                1.0e-6
    10667.149462007008    16917.798980813182                   0.0                1.0e-6
     9392.998032161095     17657.05490640548                   0.0                1.0e-6
     8168.529079243128    18255.824623433462                   0.0                1.0e-6
     7114.298687160118    18691.890064674353                   0.0                1.0e-6
     5837.317443137703    19129.185164769573                   0.0                1.0e-6
    2017.4868073955997    19897.983490343555                   0.0                1.0e-6
    -17686.23019139487    -9337.947398491418                   0.0                1.0e-6
   -13896.702760519138   -14383.381118004896                   0.0                1.0e-6
   -13246.163860438919   -14984.630225080693                   0.0                1.0e-6
    -14084.81199299799   -14199.227835410627                   0.0                1.0e-6
   -15531.106408644682   -12600.981458733924                   0.0                1.0e-6
   -17122.529811035773   -10335.326452037754                   0.0                1.0e-6
    -18539.43767222966    -7502.616263511798                   0.0                1.0e-6
   -19559.170641147233    -4175.984175075883                   0.0                1.0e-6
   -19990.914402937215     -602.778014228661                   0.0                1.0e-6
    -19809.10939165617     2756.661950511759                   0.0                1.0e-6
     -19263.5454360101     5377.342953055389                   0.0                1.0e-6
     -18615.8862712929     7310.867139696115                   0.0                1.0e-6
   -17961.493110491592     8796.861101652288                   0.0                1.0e-6
   -17427.218556192507     9812.851440570143                   0.0                1.0e-6
    -17136.49737079843    10312.150981275363                   0.0                1.0e-6
   -17267.690891417307    10090.929158331443                   0.0                1.0e-6
    -19284.21706671344     5302.732514834033                   0.0                1.0e-6
   -10642.433001845153   -16933.358196212503                   0.0                1.0e-6
     5272.247287477895   -19292.573922099717                   0.0                1.0e-6
     6007.807959813196    -19076.32678263835                   0.0                1.0e-6
     6717.503769515216   -18838.130032106394                   0.0                1.0e-6
     5700.217900804446   -19170.485541147584                   0.0                1.0e-6
      3972.18500672654    -19601.57509671957                   0.0                1.0e-6
      1085.26701720818   -19970.533180197268                   0.0                1.0e-6
    -3828.246770680225   -19630.194259425363                   0.0                1.0e-6
    -8207.213905372764    -18238.46594183447                   0.0                1.0e-6
    -19892.21882162833      2073.55500347971                   0.0                1.0e-6
     18832.57574263061    -6733.059549571877                   0.0                1.0e-6
    16137.753478320676   -11814.098047373269                   0.0                1.0e-6
    14292.675229345306   -13989.976225442955                   0.0                1.0e-6
    13816.162977656779   -14460.762102144761                   0.0                1.0e-6
    12206.336313725296   -15843.148481164693                   0.0                1.0e-6
    11577.947741190206   -16308.008036000858                   0.0                1.0e-6
    10936.402898556977   -16745.001989860575                   0.0                1.0e-6
     9199.760980067787    -17758.50213023672                   0.0                1.0e-6
        7951.719858111   -18351.298354561273                   0.0                1.0e-6
     6566.114423722198   -18891.430368677415                   0.0                1.0e-6
     4569.905131730496   -19470.900520699684                   0.0                1.0e-6
    1878.1892862392401    -19911.61482665472                   0.0                1.0e-6
   -1027.4678982633704   -19973.590306152728                   0.0                1.0e-6
    -4790.240010139773   -19417.868076729126                   0.0                1.0e-6
    -8917.521115984424   -17901.894233459538                   0.0                1.0e-6
   -12016.996865843452   -15987.238233238055                   0.0                1.0e-6
   -13067.297631585074   -15140.863007357644                   0.0                1.0e-6
   -11190.442800889636   -16576.308090766695                   0.0                1.0e-6
    15455.404175860967   -12693.718200778658                   0.0                1.0e-6
     19923.60685009159    -1746.393450223479                   0.0                1.0e-6
     19971.98441293949     1058.224271741107                   0.0                1.0e-6
    19900.706563635507    1990.4467508764624                   0.0                1.0e-6
    19796.067503522536    2848.8087678850948                   0.0                1.0e-6
    19516.900740564968     4369.277455476444                   0.0                1.0e-6
     18665.08732817806     7184.324257123062                   0.0                1.0e-6
    16048.076554961346    11935.628969019604                   0.0                1.0e-6
     8256.289878886359     18216.30251823346                   0.0                1.0e-6
   -6356.6937280174925    18962.922898334607                   0.0                1.0e-6
   -15809.720993506393     12249.60089584486                   0.0                1.0e-6
   -18807.733556342224     6802.143667524128                   0.0                1.0e-6
   -19922.688196919054    1756.8423402064936                   0.0                1.0e-6
    -19948.15642647526    -1439.116112366813                   0.0                1.0e-6
    -19213.66183830334    -5552.945053152056                   0.0                1.0e-6
   -17495.708277002068    -9690.211137330356                   0.0                1.0e-6
   -14555.981446211106   -13715.808548443581                   0.0                1.0e-6
   -10778.021862419868   -16847.380945808738                   0.0                1.0e-6
    -7268.758028094708    -18632.36852171534                   0.0                1.0e-6
    -5294.803195364201   -19286.395700658042                   0.0                1.0e-6
    -5075.097357510369   -19345.371198604364                   0.0                1.0e-6
    -6079.609637818067   -19053.565195305306                   0.0                1.0e-6
     -7827.89237138367    -18404.45872667907                   0.0                1.0e-6
    -9907.354465453482   -17373.667646638663                   0.0                1.0e-6
   -11979.722583446648    -16015.18800463043                   0.0                1.0e-6
   -13832.495464070322   -14445.139986738584                   0.0                1.0e-6
    -15385.37887136762   -12778.502141662566                   0.0                1.0e-6
   -16636.596475968552   -11100.615194474167                   0.0                1.0e-6
   -17781.193837223058    -9155.825780512683                   0.0                1.0e-6
     -18988.5699569597    -6279.666471210663                   0.0                1.0e-6
   -19769.236379716174    3029.4047208827265                   0.0                1.0e-6
    -1904.239159445495    19909.140444118482                   0.0                1.0e-6
     7248.070967738099     18640.42561870925                   0.0                1.0e-6
     9759.592720097013    17457.100272892672                   0.0                1.0e-6
    11325.733046015253    16484.167281679656                   0.0                1.0e-6
    11760.802205944114    16176.635356978906                   0.0                1.0e-6
    12085.868392075403    15935.237218486353                   0.0                1.0e-6
    11785.083032396344    16158.954728556046                   0.0                1.0e-6
    10482.913135696914     17032.57268264055                   0.0                1.0e-6
     8055.498346836074     18305.98116420208                   0.0                1.0e-6
    1955.6445713830417    19904.156709351442                   0.0                1.0e-6
    -9580.040963966878    17556.275662244443                   0.0                1.0e-6
    -17505.72892190445     9672.096717506403                   0.0                1.0e-6
   -19340.893066078734     5092.136624886211                   0.0                1.0e-6
    -19532.35495119104     4299.663947412966                   0.0                1.0e-6
    -18987.53509307626     6282.794846976733                   0.0                1.0e-6
   -16869.949432230023    10742.662898648638                   0.0                1.0e-6
   -11899.659196862282    16074.766281303468                   0.0                1.0e-6
    -5789.055267997069    19143.845985174332                   0.0                1.0e-6
    -907.3354393959886      19979.4079592068                   0.0                1.0e-6
    2065.1188704083856    19893.096391740608                   0.0                1.0e-6
    3705.5815335860448      19653.7188719577                   0.0                1.0e-6
    4403.2002340514855    19509.275427315308                   0.0                1.0e-6
     4469.108837510396    19494.282910599366                   0.0                1.0e-6
    4286.5588463113445    19535.235172812994                   0.0                1.0e-6
        1788.260751617    19919.892657447384                   0.0                1.0e-6
    -5280.553048506315    19290.302213856336                   0.0                1.0e-6
   -19183.566372838282     5656.039357970234                   0.0                1.0e-6
   -15327.957130951452    -12847.32385330558                   0.0                1.0e-6
   -11566.554352634119   -16316.090843322758                   0.0                1.0e-6
   -10159.252047280053   -17227.582472298196                   0.0                1.0e-6
    -9538.849312035354   -17578.690332396287                   0.0                1.0e-6
    -8941.193605072778    -17890.08264141353                   0.0                1.0e-6
    -8576.090936371638   -18067.945767327405                   0.0                1.0e-6
     -8377.73053337011    -18160.77176527028                   0.0                1.0e-6
   -8182.1072940949625   -18249.743018133653                   0.0                1.0e-6
    -8110.406626088391     -18281.7204977951                   0.0                1.0e-6
    -7020.303167176007    -18727.39553277333                   0.0                1.0e-6
    -5047.833310985055    -19352.50316792403                   0.0                1.0e-6
     7851.757879278277    -18394.28982606264                   0.0                1.0e-6
    16792.476998435155    10863.365788604666                   0.0                1.0e-6
    11549.277603905539    16328.324679155725                   0.0                1.0e-6
     9010.773339406402    17855.138303184405                   0.0                1.0e-6
     7112.493062969565    18692.577201370863                   0.0                1.0e-6
     4892.804035316777    19392.278583807212                   0.0                1.0e-6
     2092.781541731413    19890.205263359858                   0.0                1.0e-6
   -1506.0290134097618     19943.21630557037                   0.0                1.0e-6
    -5679.016416868552    19176.776906898027                   0.0                1.0e-6
    -9805.208942146211    17431.519658390545                   0.0                1.0e-6
   -12934.808598496757    15254.203568861089                   0.0                1.0e-6
   -14392.773633667106    13886.974729220794                   0.0                1.0e-6
   -13477.634239653358    14776.785012380855                   0.0                1.0e-6
    -6051.331705998348    19062.565005370583                   0.0                1.0e-6
      6349.36676057584     18965.37744785731                   0.0                1.0e-6
    13143.097656893862    15075.111408588364                   0.0                1.0e-6
    15178.535982614683    13023.518934008249                   0.0                1.0e-6
    15764.974911357434    12307.134761766065                   0.0                1.0e-6
    16561.647646047924    11212.128577935378                   0.0                1.0e-6
     16903.18269393397    10690.295356793988                   0.0                1.0e-6
    17175.250015536458     10247.47709945306                   0.0                1.0e-6
    17514.997436870904     9655.302418174468                   0.0                1.0e-6
     18161.94650054031      8375.18353897463                   0.0                1.0e-6
     18844.68094649456     6699.104419608998                   0.0                1.0e-6
    19444.645212906427     4680.360300681467                   0.0                1.0e-6
     19999.79273604932    -91.05226558949808                   0.0                1.0e-6
      16920.6812351653   -10662.576918265346                   0.0                1.0e-6
    -8314.130142923723    -18189.97635970226                   0.0                1.0e-6
   -18190.803995985592    -8312.319169740455                   0.0                1.0e-6
   -1373.6871836471469     19952.76881842426                   0.0                1.0e-6
    10538.549590413664    16998.204979655704                   0.0                1.0e-6
    10626.764204294157    16943.195759547027                   0.0                1.0e-6
    10554.857370282429    16988.083643925074                   0.0                1.0e-6
    11164.283949944236     16593.93756421355                   0.0                1.0e-6
    11406.479864866338     16428.39666834225                   0.0                1.0e-6
    11595.254210236075    16295.707404098866                   0.0                1.0e-6
    11562.100681331669    16319.247158945469                   0.0                1.0e-6
    11689.871879842176    16227.966460184567                   0.0                1.0e-6
    12045.095309360944    15966.079011091326                   0.0                1.0e-6
    13833.698960706344     14443.98743645785                   0.0                1.0e-6
     16728.26998925879    10961.978980387788                   0.0                1.0e-6
    18220.071907933907     -8247.96821464036                   0.0                1.0e-6
     1376.309881476642    -19952.58808050098                   0.0                1.0e-6
    -4084.169383362675   -19578.548476534284                   0.0                1.0e-6
    -5702.416292910137   -19169.831726500706                   0.0                1.0e-6
    -6094.037375918013   -19048.955574018077                   0.0                1.0e-6
    -6034.811359415806    -19067.80144264844                   0.0                1.0e-6
    -5847.040269937878   -19126.215519065052                   0.0                1.0e-6
    -6057.275818231821   -19060.677051507486                   0.0                1.0e-6
    -7103.050923681016   -18696.167189442713                   0.0                1.0e-6
    -9412.989357384282    -17646.40562147913                   0.0                1.0e-6
    -13695.92488307029   -14574.691818261406                   0.0                1.0e-6
    -18540.57844148049    -7499.796734266124                   0.0                1.0e-6
    -19879.65931499511    2190.6952137912845                   0.0                1.0e-6
     -17604.1877851611     9491.710721718435                   0.0                1.0e-6
   -14489.732923023128    13785.776721659886                   0.0                1.0e-6
   -11735.510980672687    16194.992498377725                   0.0                1.0e-6
     -9583.57760086513    17554.345341487282                   0.0                1.0e-6
    -8047.970311231872    18309.292008964476                   0.0                1.0e-6
    -6952.883164875243     18752.53091440178                   0.0                1.0e-6
   -6050.9802023244765     19062.67658517757                   0.0                1.0e-6
    -5460.218532083278    19240.218646935755                   0.0                1.0e-6
    -5574.534811462802    19207.409029741346                   0.0                1.0e-6
    -6518.764728627309     18907.82130264628                   0.0                1.0e-6
    -8056.877324941156    18305.374286554455                   0.0                1.0e-6
   -10371.674406622915    17100.537126154934                   0.0                1.0e-6
   -12588.577472424628    15541.162029293793                   0.0                1.0e-6
   -14572.499051475466    13698.257969345832                   0.0                1.0e-6
   -16077.923038925719    11895.393677990718                   0.0                1.0e-6
   -17341.433800430885     9963.667685409491                   0.0                1.0e-6
    -17865.99753707414     8989.223103542416                   0.0                1.0e-6
   -17959.281872435047     8801.374587325881                   0.0                1.0e-6
    -17728.26020756767     9257.904191164042                   0.0                1.0e-6
    -16707.26135817153     10993.97188961971                   0.0                1.0e-6
   -14069.953464816872     14213.95122750489                   0.0                1.0e-6
    -7116.777900782583    18690.946265797582                   0.0                1.0e-6
    2962.4353388610343     19779.38262087741                   0.0                1.0e-6
     9481.230750833505    17609.834282282416                   0.0                1.0e-6
      11698.3450009419    16221.859456885259                   0.0                1.0e-6
    10744.384073919664     16868.85327673762                   0.0                1.0e-6
     4670.152005379252    19447.099533006254                   0.0                1.0e-6
    -8454.060356205611    18125.365196145227                   0.0                1.0e-6
   -16439.352957992032    11390.683663527776                   0.0                1.0e-6
   -18447.017254369865     7727.066352567475                   0.0                1.0e-6
   -19069.761698173723    6028.6141670259885                   0.0                1.0e-6
   -19330.994380301236     5129.586364295084                   0.0                1.0e-6
    -19412.28960081906     4812.796739312012                   0.0                1.0e-6
   -19484.392009168776    4512.0359077737785                   0.0                1.0e-6
   -19514.953708630408     4377.965480678467                   0.0                1.0e-6
   -19170.821746873826     5699.087080365549                   0.0                1.0e-6
   -17980.285348906305     8758.386767659062                   0.0                1.0e-6
     559.0578693373166    -19992.18483054646                   0.0                1.0e-6
    19979.311095904526     909.4658504123695                   0.0                1.0e-6
     19522.35489565054     -4344.84284275846                   0.0                1.0e-6
    18963.714476883586    -6354.331848372092                   0.0                1.0e-6
    18024.845097122678    -8666.311742877271                   0.0                1.0e-6
    16461.897090666298   -11358.078366357247                   0.0                1.0e-6
    13685.685366778978    -14584.30718414597                   0.0                1.0e-6
     8745.598657381908   -17986.508947652954                   0.0                1.0e-6
    1843.5913204177878   -19914.848004523665                   0.0                1.0e-6
   -4413.4244112736715    -19506.96503728793                   0.0                1.0e-6
     -8157.23935503436   -18260.871997379494                   0.0                1.0e-6
    -9701.958028664245   -17489.196962983675                   0.0                1.0e-6
    -9633.271426282385   -17527.124168772563                   0.0                1.0e-6
    -7831.039167024649   -18403.119995384637                   0.0                1.0e-6
      -4080.8053528894   -19579.249926180248                   0.0                1.0e-6
     726.7285775111659   -19986.792278267883                   0.0                1.0e-6
     5188.339684940098   -19315.308211718384                   0.0                1.0e-6
     9517.073821349431   -17590.489074468205                   0.0                1.0e-6
    11958.475696444104   -16031.059198242509                   0.0                1.0e-6
    13935.634948015924    -14345.66410437792                   0.0                1.0e-6
    15340.717588905836   -12832.084158757496                   0.0                1.0e-6
    16278.646848882925   -11619.193464666729                   0.0                1.0e-6
     16977.67569066756   -10571.590615537274                   0.0                1.0e-6
     17792.80677133972    -9133.237498158442                   0.0                1.0e-6
    18764.636767586828   -6920.1450115245825                   0.0                1.0e-6
     19908.05528410308    -1915.550783742219                   0.0                1.0e-6
     17765.19881618711     9186.822683678189                   0.0                1.0e-6
     4880.951194278595    19395.265284060188                   0.0                1.0e-6
   -3907.4224512992296    19614.587678232816                   0.0                1.0e-6
    -7157.298973735043     18675.46709993009                   0.0                1.0e-6
    -9420.215782271753     17642.54898294003                   0.0                1.0e-6
   -11455.789042771272    16394.050671128283                   0.0                1.0e-6
    -13432.72686964563    14817.619540449143                   0.0                1.0e-6
   -15754.621240107726    12320.385934732176                   0.0                1.0e-6
   -18740.235113857765     6985.956475482256                   0.0                1.0e-6
    -19136.10549708396    -5814.590820038244                   0.0                1.0e-6
     -9552.77854484757    -17571.12466728012                   0.0                1.0e-6
   -2230.4465705811367   -19875.238567015564                   0.0                1.0e-6
    1040.8174605536246   -19972.899113894477                   0.0                1.0e-6
    2302.0202662924066   -19867.075846575382                   0.0                1.0e-6
     1285.438926229197   -19958.648420344867                   0.0                1.0e-6
     -2254.44116792641   -19872.531167930236                   0.0                1.0e-6
    -8009.659067321991   -18326.084186897828                   0.0                1.0e-6
   -13880.900208256919   -14398.632206165037                   0.0                1.0e-6
   -17450.893237002943    -9770.687039851646                   0.0                1.0e-6
   -18813.949121214497    -6784.933195275565                   0.0                1.0e-6
    -19280.09302879119   -5317.7074760800115                   0.0                1.0e-6
    -19544.15940383084    -4245.684067102792                   0.0                1.0e-6
     -19699.8576731511   -3451.8991378065843                   0.0                1.0e-6
   -19855.453087331167    -2400.204719766893                   0.0                1.0e-6
   -19897.245027842582     2024.756850091787                   0.0                1.0e-6
       3823.5085341362      19631.1177086122                   0.0                1.0e-6
     9407.446438854295    17649.361220737923                   0.0                1.0e-6
    11049.918400953336     16670.31203464029                   0.0                1.0e-6
    10995.417818489994    16706.309795907433                   0.0                1.0e-6
     11438.50545787194    16406.114497047554                   0.0                1.0e-6
    11067.506094601074    16658.640666211875                   0.0                1.0e-6
    11087.338681405987    16645.447454598467                   0.0                1.0e-6
    10790.926209308254    16839.118490742447                   0.0                1.0e-6
    10561.275072589691    16984.094584083534                   0.0                1.0e-6
      10062.9352948086    17284.019591880107                   0.0                1.0e-6
      9816.43347772537     17425.20111153362                   0.0                1.0e-6
     9298.997181093146     17706.74028233378                   0.0                1.0e-6
     9282.201606134926     17715.55060795645                   0.0                1.0e-6
    11094.059565250378     16640.96879279198                   0.0                1.0e-6
    -7310.195069264019   -18616.150194100497                   0.0                1.0e-6
    -7788.701260175121   -18421.078488507304                   0.0                1.0e-6
    -8457.772776559887   -18123.633180465844                   0.0                1.0e-6
    -8153.872212350633   -18262.375747548733                   0.0                1.0e-6
    -8623.306308338428   -18045.458938818116                   0.0                1.0e-6
    -9783.502708778402    -17443.71161041496                   0.0                1.0e-6
   -11290.037501955785   -16508.635716025474                   0.0                1.0e-6
   -15121.802405757137   -13089.350327699143                   0.0                1.0e-6
   -19920.559558521298    -1780.816350836254                   0.0                1.0e-6
   -15603.129691608292     12511.68828843061                   0.0                1.0e-6
    -10581.67634617633    16971.391389770386                   0.0                1.0e-6
    -8708.280239632191    18004.606501338247                   0.0                1.0e-6
    -7557.375372790435     18517.18330294164                   0.0                1.0e-6
    -8024.603405137383    18319.545305226806                   0.0                1.0e-6
    -8689.590636350958     18013.63413008718                   0.0                1.0e-6
    -9622.113863536068    17533.251974381335                   0.0                1.0e-6
   -10878.406563211749     16782.73728107163                   0.0                1.0e-6
   -11935.043456609754      16048.5120085582                   0.0                1.0e-6
   -13066.714835486697    15141.365969029077                   0.0                1.0e-6
       -14234.97464909    14048.683096282195                   0.0                1.0e-6
   -15023.480548664093    13202.084388607418                   0.0                1.0e-6
   -15554.775199160038    12571.752801562548                   0.0                1.0e-6
   -15902.988903438842    12128.270442940375                   0.0                1.0e-6
   -15908.726677057597    12120.743191515774                   0.0                1.0e-6
   -15449.940987595306    12700.367060830275                   0.0                1.0e-6
   -14586.204285596998     13683.66341806286                   0.0                1.0e-6
    -13442.59164347094    14808.670767725414                   0.0                1.0e-6
   -11994.690037569111    16003.981095422487                   0.0                1.0e-6
    -9697.463143254708    17491.689700689767                   0.0                1.0e-6
    -6437.893526558063      18935.5096826228                   0.0                1.0e-6
   -1936.3089859068675    19906.047008662877                   0.0                1.0e-6
     4281.024398521803     19536.44875864754                   0.0                1.0e-6
    10203.322216656388    17201.517832536938                   0.0                1.0e-6
    15518.983228421086    12615.908986513221                   0.0                1.0e-6
    18231.350867391564      8223.00708683027                   0.0                1.0e-6
    19395.096745170227     4881.620862529908                   0.0                1.0e-6
    19871.030868448728    2267.6270030932615                   0.0                1.0e-6
    19998.763742162882    222.37082801307255                   0.0                1.0e-6
     19835.46073413068   -2560.1752800853205                   0.0                1.0e-6
    18130.819922574643    -8442.355650834095                   0.0                1.0e-6
   -5695.4739905490915   -19171.895472878492                   0.0                1.0e-6
   -14785.187666878392   -13468.415855444438                   0.0                1.0e-6
   -16329.146964905498    -11548.11497165306                   0.0                1.0e-6
    -16483.82875332951   -11326.225745185697                   0.0                1.0e-6
    -16459.21071813506   -11361.970891356308                   0.0                1.0e-6
    -16446.29170488708    -11380.66294895699                   0.0                1.0e-6
   -16242.256977261033   -11670.008067032999                   0.0                1.0e-6
   -16013.778244961632   -11981.607000782222                   0.0                1.0e-6
    -15578.53056579649   -12542.303831854199                   0.0                1.0e-6
   -15044.052658718789   -13178.637243725017                   0.0                1.0e-6
   -14234.058968295874    -14049.61085891975                   0.0                1.0e-6
    -12899.57109146122   -15284.013401470766                   0.0                1.0e-6
   -11163.334906369939    -16594.57603460307                   0.0                1.0e-6
   -7469.2073975266585   -18552.922703788023                   0.0                1.0e-6
   -1835.4537103743196    -19915.59965647716                   0.0                1.0e-6
       6814.1504579334   -18803.386757088363                   0.0                1.0e-6
    14889.074827669301    -13353.48084868003                   0.0                1.0e-6
    19011.144128756972    -6210.990171915367                   0.0                1.0e-6
    19991.048640039004       598.30951153617                   0.0                1.0e-6
     18924.90816387006     6468.991497063855                   0.0                1.0e-6
    16253.548306970973    11654.276787212539                   0.0                1.0e-6
     11683.30048312623    16232.698168233846                   0.0                1.0e-6
     4918.938434920346     19385.66595898793                   0.0                1.0e-6
    -3361.775489885157    19715.437239777548                   0.0                1.0e-6
   -10887.843091535973    16776.616846494777                   0.0                1.0e-6
   -16036.949743674315    11950.575003691843                   0.0                1.0e-6
    -18260.42035758069     8158.250324944232                   0.0                1.0e-6
    -18913.79301778481     6501.417820782983                   0.0                1.0e-6
   -18571.085473419396     7423.933212182819                   0.0                1.0e-6
   -12518.144597369866    15597.950373024645                   0.0                1.0e-6
     728.3632185261823     19986.73277506602                   0.0                1.0e-6
     6381.517983357197     18954.58330399507                   0.0                1.0e-6
     7717.784807167212    18450.902353821584                   0.0                1.0e-6
     8044.560843770398     18310.79028417059                   0.0                1.0e-6
     7422.121989597046     18571.80942104296                   0.0                1.0e-6
     6328.239315070392    18972.437565352466                   0.0                1.0e-6
     4873.231653929547     19397.20632583824                   0.0                1.0e-6
    2883.2389671223777    19791.082159863494                   0.0                1.0e-6
    1164.0532828188582     19966.09576143415                   0.0                1.0e-6
    -7285.108436558202     18625.98172090772                   0.0                1.0e-6
   -16952.957999370934     10611.18349061805                   0.0                1.0e-6
    -19340.77282019438     5092.593319481769                   0.0                1.0e-6
   -19423.721007783784     4766.451742310929                   0.0                1.0e-6
    -18757.51264871567      6939.43219818968                   0.0                1.0e-6
   -16903.249220270594    10690.190166569611                   0.0                1.0e-6
   -11653.834969525178    16253.865094280562                   0.0                1.0e-6
    -4172.235718015724    19559.970580584057                   0.0                1.0e-6
    -772.3127923071796    19985.082760670237                   0.0                1.0e-6
    -4678.804514007257    19445.019627650297                   0.0                1.0e-6
   -19975.951572314687      980.489051717804                   0.0                1.0e-6
   -1664.0951521584902    -19930.64944562928                   0.0                1.0e-6
    1709.7975942992643   -19926.780778302564                   0.0                1.0e-6
   -194.75476464547395    -19999.05174206137                   0.0                1.0e-6
   -1831.0120016141532     -19916.0085119972                   0.0                1.0e-6
   -3616.9937953077037   -19670.214942514114                   0.0                1.0e-6
    -5637.551736255042    -19189.00754132552                   0.0                1.0e-6
    -7159.075804715602   -18674.786039532974                   0.0                1.0e-6
    -8693.305674479361    -18011.84156187437                   0.0                1.0e-6
   -10431.564397791895    -17064.06939199207                   0.0                1.0e-6
   -12028.036821458978   -15978.933951350667                   0.0                1.0e-6
   -13587.526873237428   -14675.800266733351                   0.0                1.0e-6
   -15304.169257303232    -12875.65156968045                   0.0                1.0e-6
    -16818.48933523319   -10823.050239218492                   0.0                1.0e-6
   -17877.112198788964     -8967.09871875574                   0.0                1.0e-6
    -18520.74253938544    -7548.648606856636                   0.0                1.0e-6
    -18704.02737928979    -7082.327286618289                   0.0                1.0e-6
   -18445.725378820633    -7730.149755931796                   0.0                1.0e-6
   -17738.489091245465    -9238.290142649003                   0.0                1.0e-6
    -16729.42777164218   -10960.211970277187                   0.0                1.0e-6
   -15333.666322871797   -12840.509222722723                   0.0                1.0e-6
   -13490.341250012372    -14765.18516505007                   0.0                1.0e-6
    -11328.35161854451    -16482.36783980445                   0.0                1.0e-6
    -8798.973637740291   -17960.458316043925                   0.0                1.0e-6
      -5870.8100500402   -19118.932746268736                   0.0                1.0e-6
    -2194.313791388441   -19879.260222274934                   0.0                1.0e-6
    4504.5020582452535    -19486.13510184265                   0.0                1.0e-6
    16605.662361813396   -11146.837108590667                   0.0                1.0e-6
    16891.187614785198     10709.23811305581                   0.0                1.0e-6
     9003.281696330007    17858.917063935573                   0.0                1.0e-6
     5429.283257076952     19248.97096767575                   0.0                1.0e-6
    1521.3567980833648     19942.05289063605                   0.0                1.0e-6
   -2132.8870727813455    19885.944602526735                   0.0                1.0e-6
    -6159.232409789367    19027.975618078774                   0.0                1.0e-6
    -11757.42141413492    16179.092733847641                   0.0                1.0e-6
   -15697.973093487462     12392.48323606466                   0.0                1.0e-6
   -18528.456942170018     7529.693442773853                   0.0                1.0e-6
   -19605.514379238444    3952.6960325168693                   0.0                1.0e-6
     -19816.9442126507      2699.76333642227                   0.0                1.0e-6
   -19832.665273345483     2581.741302965152                   0.0                1.0e-6
   -19614.159857415994    3909.5694248511427                   0.0                1.0e-6
   -19268.605892014537     5359.181558617203                   0.0                1.0e-6
    -18711.04213591476     7063.773933813461                   0.0                1.0e-6
    -17641.22362223876     9422.697549543082                   0.0                1.0e-6
   -15613.853728192144    12498.302754959182                   0.0                1.0e-6
   -12373.354556933016    15713.054986488942                   0.0                1.0e-6
   -5911.5309881255025     19106.38116903439                   0.0                1.0e-6
     6303.991539167918     18980.50817744613                   0.0                1.0e-6
    18482.122011732557     7642.719800138614                   0.0                1.0e-6
    19899.085879824976    -2006.584448098377                   0.0                1.0e-6
     18380.07732241746    -7884.970362782311                   0.0                1.0e-6
     16901.94062270255   -10692.259031029755                   0.0                1.0e-6
    15617.790840894984   -12493.382618412705                   0.0                1.0e-6
    14714.277936873368   -13545.848987658233                   0.0                1.0e-6
    13922.893259106586   -14358.030620371457                   0.0                1.0e-6
    13871.108357151583   -14408.065551772019                   0.0                1.0e-6
     14281.76858244498   -14001.110175892749                   0.0                1.0e-6
    15906.521971208978   -12123.636367833129                   0.0                1.0e-6
     19994.86605984197   -453.13491255881985                   0.0                1.0e-6
      9355.05403023001    17677.187674838926                   0.0                1.0e-6
    3107.8737632316847    19757.052428735824                   0.0                1.0e-6
     685.1254365153893     19988.26163367489                   0.0                1.0e-6
    100.91448224499754    19999.745405061367                   0.0                1.0e-6
      -509.52198187351     19993.50863030268                   0.0                1.0e-6
    109.76370895558416    19999.698795936813                   0.0                1.0e-6
    -48.26140595610741     19999.94177083261                   0.0                1.0e-6
     525.1084533167049    19993.105339397764                   0.0                1.0e-6
     2056.805848348832    19893.957617884833                   0.0                1.0e-6
     4320.781238087925     19527.69442337183                   0.0                1.0e-6
     8804.144152253883    17957.924316199067                   0.0                1.0e-6
    14282.042710851862    14000.830546985531                   0.0                1.0e-6
     18429.88856163469     7767.831589686201                   0.0                1.0e-6
    19630.476581481034     3826.798816755944                   0.0                1.0e-6
    19532.638365940384     4298.376259169708                   0.0                1.0e-6
    17939.018729647505     8842.601823974432                   0.0                1.0e-6
    13165.289325645534    15055.735019322165                   0.0                1.0e-6
      7842.73928644604    18398.136875369633                   0.0                1.0e-6
     4227.527641055255    19548.094793204626                   0.0                1.0e-6
    1583.3985047122117    19937.222704661628                   0.0                1.0e-6
   -222.48693697658317    19998.762450783666                   0.0                1.0e-6
   -1411.3150301727314     19950.14260313967                   0.0                1.0e-6
     -2133.61757576741    19885.866238119386                   0.0                1.0e-6
    -4518.135974385212    19482.978399540614                   0.0                1.0e-6
    -18768.86981069189     6908.655877180349                   0.0                1.0e-6
     321.6598733179315    -19997.41320585983                   0.0                1.0e-6
     596.6704770811075   -19991.097627238476                   0.0                1.0e-6
    2467.3548891955725    -19847.22045654662                   0.0                1.0e-6
    3224.1041728417813   -19738.418180864042                   0.0                1.0e-6
     4668.395648007082   -19447.521232117695                   0.0                1.0e-6
     6135.282686226447   -19035.711343684794                   0.0                1.0e-6
     8283.467003679212   -18203.960404235055                   0.0                1.0e-6
    11030.107218041336   -16683.426948876913                   0.0                1.0e-6
     14089.72718502216   -14194.350561108722                   0.0                1.0e-6
    17690.213142491593    -9330.399722049306                   0.0                1.0e-6
    19811.484201582032    -2739.542613369168                   0.0                1.0e-6
    19723.665206208512    3313.1602486749152                   0.0                1.0e-6
     18645.14854003057     7235.912929285149                   0.0                1.0e-6
    17588.570493557905     9520.619097156663                   0.0                1.0e-6
     17241.48890943719    10135.633191160498                   0.0                1.0e-6
     17574.71556315161     9546.170586906384                   0.0                1.0e-6
    18299.654572630385     8069.860130287754                   0.0                1.0e-6
    19401.881408077552     4854.585237370408                   0.0                1.0e-6
    19975.355360677444    -992.5614412492828                   0.0                1.0e-6
     18254.11877041257    -8172.340418489158                   0.0                1.0e-6
    13854.453440383664   -14424.081248670267                   0.0                1.0e-6
      8723.80391144492   -17997.089912390235                   0.0                1.0e-6
     4456.274981732071   -19497.220655446992                   0.0                1.0e-6
      835.684384671527   -19982.533162970507                   0.0                1.0e-6
     -2303.87388574365   -19866.860977985136                   0.0                1.0e-6
    -5356.305549626193    -19269.40556579376                   0.0                1.0e-6
    -9832.368781015579    -17416.21440365587                   0.0                1.0e-6
   -16335.188789667482   -11539.567028529358                   0.0                1.0e-6
   -19990.662990344237     -611.059085916625                   0.0                1.0e-6
   -17904.867051132736     8911.550700145362                   0.0                1.0e-6
   -14630.589342495048    13636.196518504357                   0.0                1.0e-6
   -12308.711299291608    15763.744039748015                   0.0                1.0e-6
   -11125.491127195859    16619.971335074144                   0.0                1.0e-6
    -11794.05122458351     16152.41021370805                   0.0                1.0e-6
   -12506.674466785878    15607.148803732416                   0.0                1.0e-6
    -13603.76388643372    14660.750598866407                   0.0                1.0e-6
     6327.364370725273    18972.729379825043                   0.0                1.0e-6
     11239.84889418216   -16542.847301355112                   0.0                1.0e-6
    19878.802709331925     2198.454648942679                   0.0                1.0e-6
    12185.501673244646     15859.17869788193                   0.0                1.0e-6
     13115.68189580168    15098.969779694906                   0.0                1.0e-6
    13776.743468362325    14498.321951416861                   0.0                1.0e-6
    12968.028354263328    15225.972566736826                   0.0                1.0e-6
    12178.321528892999    15864.693023784017                   0.0                1.0e-6
    11913.981695933877     16064.15388836127                   0.0                1.0e-6
    11314.766374468965     16491.69675597955                   0.0                1.0e-6
    10729.302669306768    16878.449698666245                   0.0                1.0e-6
    10323.408610930426    17129.717880098535                   0.0                1.0e-6
       9931.0116316913    17360.155758840763                   0.0                1.0e-6
     9762.560805251966    17455.440599531084                   0.0                1.0e-6
     7246.994809349833    18640.844032212077                   0.0                1.0e-6
    -114.8475504610988     19999.67024828542                   0.0                1.0e-6
   -19327.397968400503     5143.120431320664                   0.0                1.0e-6
   -12695.160144360829   -15454.219776780463                   0.0                1.0e-6
   -19328.277681733573     -5139.81340690495                   0.0                1.0e-6
    19851.726779931723     2430.831926510284                   0.0                1.0e-6
    1330.4308166972114    -19955.69978331961                   0.0                1.0e-6
     8250.152410919978   -18219.082995491055                   0.0                1.0e-6
     19971.85121544341   -1060.7351357391558                   0.0                1.0e-6
    19581.550635106483    4069.7511870826847                   0.0                1.0e-6
    19635.831835017485     3799.224677077406                   0.0                1.0e-6
     19946.08107862299    1467.5999471920325                   0.0                1.0e-6
    19894.473357379975   -2051.8113540231716                   0.0                1.0e-6
    19280.743247894996     -5315.34945311703                   0.0                1.0e-6
     18678.43036885101    -7149.562151347754                   0.0                1.0e-6
    18248.338704600017    -8185.238818885924                   0.0                1.0e-6
    18483.387243304376   -7639.6594174120755                   0.0                1.0e-6
    18406.139414594534   -7823.9396630156625                   0.0                1.0e-6
    18374.175882237796    7898.7125943783285                   0.0                1.0e-6
    10595.679133659323    16962.652613802373                   0.0                1.0e-6
     7523.990134717101     18530.77366039205                   0.0                1.0e-6
     5827.168712719122    19132.279132228534                   0.0                1.0e-6
     5668.013193980023    19180.031971633114                   0.0                1.0e-6
     7054.973404339048     18714.36213885124                   0.0                1.0e-6
     9863.074055206129     17398.84393232837                   0.0                1.0e-6
    13819.930568323301    14457.161515550803                   0.0                1.0e-6
    17942.203677339636     8836.137572540398                   0.0                1.0e-6
    19999.315275211364    165.49478148070168                   0.0                1.0e-6
     18217.29509240461     -8254.09955817416                   0.0                1.0e-6
    15799.611424029614    -12262.63751603516                   0.0                1.0e-6
    14136.227323059984   -14148.041457062965                   0.0                1.0e-6
    13259.549824172886   -14972.786596364647                   0.0                1.0e-6
    12519.181341651372   -15597.118276619181                   0.0                1.0e-6
     11896.70328177887   -16076.954034434257                   0.0                1.0e-6
    11247.518684324412   -16537.633550353366                   0.0                1.0e-6
    10941.427160499203    -16741.71949626114                   0.0                1.0e-6
    7860.4594308222195   -18390.573061663905                   0.0                1.0e-6
     -2280.04396757125    19869.609948510362                   0.0                1.0e-6
    -3520.015662740671    19687.800530634708                   0.0                1.0e-6
    -4501.425422395011    19486.846054880607                   0.0                1.0e-6
   -4705.2614084856405    19438.634599112553                   0.0                1.0e-6
    -6213.679743226904    19010.265228255277                   0.0                1.0e-6
    -8636.873029772572    18038.969601049477                   0.0                1.0e-6
   -11930.242097354465    16052.081593940124                   0.0                1.0e-6
   -16076.682622656648    11897.070053184094                   0.0                1.0e-6
     -19390.4408075395    4900.0821716892515                   0.0                1.0e-6
   -19967.674192877148   -1136.6562044470536                   0.0                1.0e-6
   -19715.900991218874    -3359.054644457957                   0.0                1.0e-6
    -19830.61266746647   -2597.4605353918832                   0.0                1.0e-6
   -19999.130232441505    186.52063114890302                   0.0                1.0e-6
    -19482.31071815422     4521.014165128588                   0.0                1.0e-6
    -17703.78414695368     9304.623951459382                   0.0                1.0e-6
   -14772.367969922167    13482.475461176171                   0.0                1.0e-6
   -12542.125489603513    15578.674147790556                   0.0                1.0e-6
   -10694.175966951188     16900.72780645507                   0.0                1.0e-6
    -9645.968378483649    17520.139669571516                   0.0                1.0e-6
    -9800.344074614666    17434.255247046407                   0.0                1.0e-6
   -11169.475278637497    16590.443695088623                   0.0                1.0e-6
   -13846.000698289054    14432.195420759068                   0.0                1.0e-6
     -17114.1579914265    10349.183361236412                   0.0                1.0e-6
    -19897.10282330499    2026.1538043368253                   0.0                1.0e-6
   -18401.828175781444    -7834.074277731617                   0.0                1.0e-6
   -14211.103183283527   -14072.830074795504                   0.0                1.0e-6
   -11096.021435547125   -16639.660702727047                   0.0                1.0e-6
    -8798.572547413214   -17960.654807882325                   0.0                1.0e-6
    -7370.604640825598    -18592.31527348437                   0.0                1.0e-6
    -6552.726257923631   -18896.078391791194                   0.0                1.0e-6
    -6397.857743066432   -18949.074286082814                   0.0                1.0e-6
    -7010.135389888531    -18731.20396064899                   0.0                1.0e-6
    -9695.530486511067   -17492.761033785788                   0.0                1.0e-6
     -16467.9509825413    -11349.29911653654                   0.0                1.0e-6
   -15743.675038021836    12334.370526993593                   0.0                1.0e-6
   -3485.1887754336376     19693.99551131236                   0.0                1.0e-6
     404.6443469284067    19995.906154823264                   0.0                1.0e-6
    2297.9465790740464     19867.54744601663                   0.0                1.0e-6
     2844.426342224417    19796.697673694467                   0.0                1.0e-6
     3208.452173993385       19740.968432354                   0.0                1.0e-6
    3448.9260329083254    19700.378402952752                   0.0                1.0e-6
    3766.1653158319336     19642.19943931495                   0.0                1.0e-6
    4443.4590923600545    19500.145417266067                   0.0                1.0e-6
    4089.8155673914566    19577.369808652093                   0.0                1.0e-6
     5032.220151198132     19356.56891987512                   0.0                1.0e-6
     8884.239303544353    17918.434418144843                   0.0                1.0e-6
     -7725.60974543774    18447.627328770424                   0.0                1.0e-6
      -19999.937269381     50.09212338158721                   0.0                1.0e-6
   -17047.905259392934    10457.959947655316                   0.0                1.0e-6
   -12660.703337188655    15482.460754276113                   0.0                1.0e-6
    -7499.543166365462     18540.68100949426                   0.0                1.0e-6
    1074.5088530758383    19971.114909405074                   0.0                1.0e-6
     13185.82431986597    15037.753722070032                   0.0                1.0e-6
     19987.96942051733     693.5981866067393                   0.0                1.0e-6
    15623.734569994065   -12485.948826035303                   0.0                1.0e-6
       7564.0823683041    -18514.44457512866                   0.0                1.0e-6
    -601.2522539166633   -19990.960350297337                   0.0                1.0e-6
   -10240.274183878213    -17179.54553063024                   0.0                1.0e-6
    -19038.90586104572      6125.36232513954                   0.0                1.0e-6
     4998.771642351073    19365.233850063025                   0.0                1.0e-6
     13405.97081453312    14841.830969253293                   0.0                1.0e-6
    15746.701928473316    12330.506006479001                   0.0                1.0e-6
    16247.904147347199    11662.144349073102                   0.0                1.0e-6
    15910.181611664737    12118.833321893873                   0.0                1.0e-6
    14889.700068421485    13352.783675041292                   0.0                1.0e-6
     13124.37675063897    15091.412621331618                   0.0                1.0e-6
    10397.575552052236    17084.800924780062                   0.0                1.0e-6
     6642.215314663303    18864.807863152284                   0.0                1.0e-6
    2134.3058225521468    19885.792381894666                   0.0                1.0e-6
    -2589.545297802207    19831.647817330522                   0.0                1.0e-6
    -6956.447463290451    18751.208992768436                   0.0                1.0e-6
    -10553.23378434948     16989.09228572453                   0.0                1.0e-6
   -13244.561121839848     14986.04686666395                   0.0                1.0e-6
   -15665.407487576536     12433.62409952066                   0.0                1.0e-6
   -18040.094460477783     8634.523255920898                   0.0                1.0e-6
   -19969.484391725055    1104.3971788488564                   0.0                1.0e-6
   -11168.508811897324   -16591.094325528135                   0.0                1.0e-6
     19330.87325298946    -5130.042814329794                   0.0                1.0e-6
    19189.952652488948     5634.333784506591                   0.0                1.0e-6
    17189.353951996836    10223.801187081583                   0.0                1.0e-6
     13071.28185481603    15137.423514982896                   0.0                1.0e-6
    3212.3046370130924    19740.341914947272                   0.0                1.0e-6
    -11706.32111043026   -16216.104527891242                   0.0                1.0e-6
