# Supplementary material for: Single spin exact gradients for the optimization of complex pulses and pulse sequences
Source: J Biomol NMR. 2026 Feb 17;80(1):6. doi: 10.1007/s10858-025-00486-7 (PMC12913341; doi:10.1007/s10858-025-00486-7)
Supplement: Supplementary file 1 — (zip 804 KB) [file 10858_2025_486_MOESM1_ESM.zip › SUPPINFO/01_XACT_examplepulseshapes/19F_120kHz_XYZT/ppp_sat_120kHz.xyzt]

# File Format xyzt (x-rf-component, y-rf-component, z-component, time)
# ------------------------------------
# Pulse optimized using PulseOptimizer
# No. iterations :   244
# using          :   L-BFGS
# converged      :   true
# max. amplitude :   10000.0  [Hz]
# sqrt rf-power  :   10000.0  [Hz]
# rf-energy      :   11999.999999999998  [Hz]
# pulse length   :   119.99999999999999  [µs]
# cost           :   1.1674014819635776e-9
# tr. efficiency :   0.0
# ------------------------------------
    -9999.986879616097   -16.198997064757332                   0.0                2.0e-6
     7344.700353281825   -6786.4111812136625                   0.0                2.0e-6
      7030.69490818109    -7111.211507758471                   0.0                2.0e-6
     9681.078628068164     2505.337621391938                   0.0                2.0e-6
     2151.123913406743     9765.892990872348                   0.0                2.0e-6
   -1432.1393497718038      9896.91754451027                   0.0                2.0e-6
    -4370.423804273254        8994.409139629                   0.0                2.0e-6
    -9256.891792986959    3782.8500278137794                   0.0                2.0e-6
     -8748.44114290506   -4844.0455787622395                   0.0                2.0e-6
     -6524.11267078723   -7578.6511899462375                   0.0                2.0e-6
    -3802.348112835738    -9248.899871271962                   0.0                2.0e-6
     3161.438488892957    -9487.112663025891                   0.0                2.0e-6
     9103.185112087198    -4139.084538285486                   0.0                2.0e-6
     9999.081438947274   -135.53736495929115                   0.0                2.0e-6
     9895.976082295936    1438.6303829082622                   0.0                2.0e-6
     9139.662399754505     4057.902317517476                   0.0                2.0e-6
    2972.2704389249893     9548.068309238924                   0.0                2.0e-6
   -2032.2562643025713     9791.319342979421                   0.0                2.0e-6
   -3891.2801883125435     9211.836868727447                   0.0                2.0e-6
     9300.924140508505   -3673.2560668303713                   0.0                2.0e-6
    144.65867873832244     9998.953638589674                   0.0                2.0e-6
   -3767.2687842912105     9263.243811263148                   0.0                2.0e-6
   -6500.2475066122515     7599.130368192218                   0.0                2.0e-6
    -8345.108924343363     5509.914431354153                   0.0                2.0e-6
   -2137.2546303872978     9768.937641570246                   0.0                2.0e-6
    -9794.097767049134    2018.8236499216982                   0.0                2.0e-6
     -9542.10588916215   -2991.3567490383007                   0.0                2.0e-6
    -9193.380991377671    -3934.684987057504                   0.0                2.0e-6
    -9910.000277597928   -1338.6166359376234                   0.0                2.0e-6
    -6671.303889095126     7449.409669184816                   0.0                2.0e-6
    -6671.480608876444     7449.251404361756                   0.0                2.0e-6
    -9909.513486345151   -1342.2155057752666                   0.0                2.0e-6
    -9192.712530799818    -3936.246476794359                   0.0                2.0e-6
    -9543.943865017727    -2985.487481365563                   0.0                2.0e-6
     -9794.25922581647    2018.0401922431993                   0.0                2.0e-6
    -2141.174119064464     9768.079309252587                   0.0                2.0e-6
     -8344.57292786212     5510.726145581053                   0.0                2.0e-6
    -6500.504186680698     7598.910798196456                   0.0                2.0e-6
   -3768.6878815716814     9262.666551878825                   0.0                2.0e-6
     142.5877559043304     9998.983384917998                   0.0                2.0e-6
     9301.596862484648   -3671.5522341123997                   0.0                2.0e-6
   -3889.5162795025685     9212.581783163962                   0.0                2.0e-6
    -2036.859080702716     9790.362867910408                   0.0                2.0e-6
    2970.6377074439706     9548.576418038032                   0.0                2.0e-6
     9140.062038628954    4057.0020865183096                   0.0                2.0e-6
     9896.150233477556    1437.4319310639091                   0.0                2.0e-6
     9999.118307413319   -132.78958675965197                   0.0                2.0e-6
     9103.186644550255     -4139.08116790211                   0.0                2.0e-6
     3159.804391880477    -9487.657045079826                   0.0                2.0e-6
    -3803.484280106349     -9248.43269592118                   0.0                2.0e-6
    -6524.900798184762    -7577.972655918459                   0.0                2.0e-6
    -8748.599280993465    -4843.759967277551                   0.0                2.0e-6
    -9256.483431787181     3783.849161508608                   0.0                2.0e-6
    -4368.293337604417     8995.444031099347                   0.0                2.0e-6
   -1431.2365636594707     9897.048140675292                   0.0                2.0e-6
    2149.0049915467434     9766.359482750324                   0.0                2.0e-6
     9681.411203005848    2504.0521396953463                   0.0                2.0e-6
     7031.244238211887    -7110.668355549437                   0.0                2.0e-6
     7345.344347516717   -6785.7141419606105                   0.0                2.0e-6
    -9999.986258894267   -16.577753944311812                   0.0                2.0e-6
