# Supplementary material for: Single spin exact gradients for the optimization of complex pulses and pulse sequences
Source: J Biomol NMR. 2026 Feb 17;80(1):6. doi: 10.1007/s10858-025-00486-7 (PMC12913341; doi:10.1007/s10858-025-00486-7)
Supplement: Supplementary file 1 — (zip 804 KB) [file 10858_2025_486_MOESM1_ESM.zip › SUPPINFO/02_XACT_runtimecalculations/xact_test_pp_kart_output.txt]

LAPTOP BULU (Lenovo ThinkPad X1)
12th Gen Intel Core i7-1260P 2.10 GHz
Baujahr 2023

derivative_x_diff
  (0.000002 0.000000*i)  (0.005406 0.000000*i)  (0.000379 0.000000*i)
  (0.005209 0.000000*i)  (-0.156433 0.000000*i)  (-0.987669 0.000000*i)
  (0.001495 0.000000*i)  (0.987669 0.000000*i)  (-0.156431 0.000000*i)
derivative_x_xact
  (0.000002 0.000000*i)  (0.005406 0.000000*i)  (0.000379 0.000000*i)
  (0.005209 0.000000*i)  (-0.156433 0.000000*i)  (-0.987669 0.000000*i)
  (0.001495 0.000000*i)  (0.987669 0.000000*i)  (-0.156431 0.000000*i)

derivative_y_diff
  (-0.010659 0.000000*i)  (0.078383 0.000000*i)  (0.995835 0.000000*i)
  (0.078370 0.000000*i)  (0.000022 0.000000*i)  (0.001498 0.000000*i)
  (-0.995836 0.000000*i)  (0.000383 0.000000*i)  (-0.010637 0.000000*i)
derivative_y_xact
  (-0.010659 0.000000*i)  (0.078383 0.000000*i)  (0.995835 0.000000*i)
  (0.078370 0.000000*i)  (0.000022 0.000000*i)  (0.001498 0.000000*i)
  (-0.995836 0.000000*i)  (0.000383 0.000000*i)  (-0.010637 0.000000*i)

derivative_z_diff
  (-0.001881 0.000000*i)  (-0.995872 0.000000*i)  (0.078371 0.000000*i)  
  (0.995872 0.000000*i)  (-0.001877 0.000000*i)  (0.005428 0.000000*i)
  (0.078384 0.000000*i)  (0.005231 0.000000*i)  (0.000004 0.000000*i)
derivative_z_xact
  (-0.001881 0.000000*i)  (-0.995872 0.000000*i)  (0.078371 0.000000*i)
  (0.995872 0.000000*i)  (-0.001877 0.000000*i)  (0.005428 0.000000*i)
  (0.078384 0.000000*i)  (0.005231 0.000000*i)  (0.000004 0.000000*i)
btime runs for xact solutions x,y,z
  325.900 μs (7957 allocations: 436.84 KiB)
  298.200 μs (7957 allocations: 436.84 KiB)
  326.000 μs (7957 allocations: 436.84 KiB)
btime runs for rotation matrix exponentiation x,y,z
  45.788 ms (47957 allocations: 4.20 MiB)
  49.442 ms (47957 allocations: 4.20 MiB)
  51.196 ms (47957 allocations: 4.20 MiB)
btime runs for finite difference calculations rx,ry,rz,x,y,z
  490.800 μs (5957 allocations: 233.72 KiB)
  505.400 μs (5957 allocations: 233.72 KiB)
  501.500 μs (5957 allocations: 233.72 KiB)
  411.200 μs (9957 allocations: 733.72 KiB)
  406.200 μs (9957 allocations: 733.72 KiB)
  401.800 μs (9957 allocations: 733.72 KiB)


BULU PC CN (AMD Ryzen 9 5900X 12-Core Processor 3.70 GHz) 
Baujahr 2021

derivative_x_diff
  (0.000002 0.000000*i)  (0.005406 0.000000*i)  (0.000379 0.000000*i)  
  (0.005209 0.000000*i)  (-0.156433 0.000000*i)  (-0.987669 0.000000*i)
  (0.001495 0.000000*i)  (0.987669 0.000000*i)  (-0.156431 0.000000*i)
derivative_x_xact
  (0.000002 0.000000*i)  (0.005406 0.000000*i)  (0.000379 0.000000*i)
  (0.005209 0.000000*i)  (-0.156433 0.000000*i)  (-0.987669 0.000000*i)
  (0.001495 0.000000*i)  (0.987669 0.000000*i)  (-0.156431 0.000000*i)

derivative_y_diff
  (-0.010659 0.000000*i)  (0.078383 0.000000*i)  (0.995835 0.000000*i)
  (0.078370 0.000000*i)  (0.000022 0.000000*i)  (0.001498 0.000000*i)
  (-0.995836 0.000000*i)  (0.000383 0.000000*i)  (-0.010637 0.000000*i)
derivative_y_xact
  (-0.010659 0.000000*i)  (0.078383 0.000000*i)  (0.995835 0.000000*i)
  (0.078370 0.000000*i)  (0.000022 0.000000*i)  (0.001498 0.000000*i)
  (-0.995836 0.000000*i)  (0.000383 0.000000*i)  (-0.010637 0.000000*i)

derivative_z_diff
  (-0.001881 0.000000*i)  (-0.995872 0.000000*i)  (0.078371 0.000000*i)
  (0.995872 0.000000*i)  (-0.001877 0.000000*i)  (0.005428 0.000000*i)
  (0.078384 0.000000*i)  (0.005231 0.000000*i)  (0.000004 0.000000*i)
derivative_z_xact
  (-0.001881 0.000000*i)  (-0.995872 0.000000*i)  (0.078371 0.000000*i)
  (0.995872 0.000000*i)  (-0.001877 0.000000*i)  (0.005428 0.000000*i)
  (0.078384 0.000000*i)  (0.005231 0.000000*i)  (0.000004 0.000000*i)
btime runs for xact solutions x,y,z
  368.063 μs (7957 allocations: 436.84 KiB)
  361.778 μs (7957 allocations: 436.84 KiB)
  362.686 μs (7957 allocations: 436.84 KiB)
btime runs for rotation matrix exponentiation x,y,z
  33.467 ms (47957 allocations: 4.20 MiB)
  33.990 ms (47957 allocations: 4.20 MiB)
  33.152 ms (47957 allocations: 4.20 MiB)
btime runs for finite difference calculations rx,ry,rz,x,y,z
  915.549 μs (5957 allocations: 233.72 KiB)
  907.518 μs (5957 allocations: 233.72 KiB)
  908.007 μs (5957 allocations: 233.72 KiB)
  407.175 μs (9957 allocations: 733.72 KiB)
  416.254 μs (9957 allocations: 733.72 KiB)
  411.156 μs (9957 allocations: 733.72 KiB)
