# Supplementary material for: Single spin exact gradients for the optimization of complex pulses and pulse sequences
Source: J Biomol NMR. 2026 Feb 17;80(1):6. doi: 10.1007/s10858-025-00486-7 (PMC12913341; doi:10.1007/s10858-025-00486-7)
Supplement: Supplementary file 1 — (zip 804 KB) [file 10858_2025_486_MOESM1_ESM.zip › SUPPINFO/02_XACT_runtimecalculations/xact_test_pp_polar.jl]

#Packages 
using LinearAlgebra
using Plots
using FFTW
using Printf
using BenchmarkTools
using Rotations
using StaticArrays

#%Complex definition
i=sqrt(Complex(-1));

#Definition of individual spin operators
nspins=1
include("basis.jl")
iu,ix,iy,iz,ip,im,ia,ib=basis(nspins)

#General Setup
timestep = 0.000001
w = StaticVector{3,Float64}
w = [1.0, 1000, 0.0]
# z can't be zero!

eps = 0.000000001
th = w * timestep
ham =  2 * pi * th[1] * ix[:,:,1] +
       2 * pi * th[2] * iy[:,:,1] +
       2 * pi * th[3] * iz[:,:,1] 
uham = exp(- i * ham)

rho = iy[:,:,1]
rho = uham * rho * uham'

function derivative_x_expm(w::Vector{Float64},timestep::Float64)
    local ham = Array{ComplexF64,2}(undef,2,2)
    local ctrl= Array{ComplexF64,2}(undef,2,2)
    local res = Array{ComplexF64,2}(undef,4,4)
    local i   = sqrt(ComplexF64(-1));

    local ham =  2 * pi * w[1] * ix[:,:,1] +
                 2 * pi * w[2] * iy[:,:,1] +
                 2 * pi * w[3] * iz[:,:,1]
    local ctrl = - 2 * pi * ix[:,:,1] ./(-timestep*2*pi)
    local mnull = zeros(2,2)
    res = exp(-i * timestep * [ham  ctrl; mnull  ham])
    return res
end

function derivative_x_xact(w::Vector{Float64},timestep::Float64)
    dQdx = Vector{Float64}(undef,4)
    x    = Float64
    y    = Float64
    z    = Float64
    r    = Float64
    si   = Float64
    co   = Float64
    local x,y,z = w[1:3] .* (2 * pi * timestep ) 
    local r = sqrt(x^2 + y^2 + z^2) 
    local si,co = sincos(r)
    local dRdx = zeros(3, 3)

    dRdx[1, 1] = (x^3 / r^3 - x / r) * si - (x / r^2 - x^3 / r^4) * 2 * (co - 1)
    dRdx[2, 2] = (x * y^2 / r^3 - x / r) * si + (x * y^2 / r^4) * 2 * (co - 1)
    dRdx[3, 3] = (x * z^2 / r^3 - x / r) * si + (x * z^2 / r^4) * 2 * (co - 1) 
    dRdx[1, 2] = (x^2 * y + x * z) / r^3 * si + (2 * x^2 * y / r^4 - y / r^2) * (co - 1) - (x * z / r^2) * co
    dRdx[2, 1] = (x^2 * y - x * z) / r^3 * si + (2 * x^2 * y / r^4 - y / r^2) * (co - 1) + (x * z / r^2) * co  
    dRdx[1, 3] = (x^2 * y - x * y) / r^3 * si + (2 * x^2 * z / r^4 - y / r^2) * (co - 1) + (x * y / r^2) * co
    dRdx[3, 1] = (x^2 * y + x * y) / r^3 * si + (2 * x^2 * z / r^4 - y / r^2) * (co - 1) - (x * y / r^2) * co   
    dRdx[2, 3] = (x * y * z - z^2 - y^2) / r^3 * si + 2 * x * y * z / r^4 * (co - 1) - x^2 / r^2 * co
    dRdx[3, 2] = (x * y * z + z^2 + y^2) / r^3 * si + 2 * x * y * z / r^4 * (co - 1) + x^2 / r^2 * co

    return dRdx
end

function derivative_alpha_xact(w::Vector{Float64},timestep::Float64)
    dRdalpha = Array{Float64,2}(undef,3,3)
    x    = Float64
    y    = Float64
    z    = Float64
    r    = Float64
    si   = Float64
    co   = Float64
    sinalpha    = Float64
    cosalpha    = Float64
    local txy, z = w[2:3] .* (2 * pi * timestep ) 
    local r = sqrt(txy^2 + z^2) 
    local si,co = sincos(r)
    local sinalpha, cosalpha = sincos(w[1])
    local nx = txy * cosalpha/r
    local ny = txy * sinalpha/r
    local nz = z/r
    local dRdalpha = zeros(3, 3)

    dRdalpha[1,1] = -2 * nx * ny * (1 - co)
    dRdalpha[2,2] = 2 * nx * ny * (1 - co)
    dRdalpha[3,3] = 0
    dRdalpha[1,2] = (nx^2 - ny^2) * (1 - co)
    dRdalpha[2,1] = (nx^2 - ny^2) * (1 - co)
    dRdalpha[1,3] = -ny * nz * (1 - co) + nx * si
    dRdalpha[3,1] = -ny * nz * (1 - co) - nx * si
    dRdalpha[2,3] = nx * nz * (1 - co) + ny * si
    dRdalpha[3,2] = nx * nz * (1 - co) - ny * si

    return dRdalpha
end

function derivative_thetaxy_xact(w::Vector{Float64},timestep::Float64)
    dRdtxy = Array{Float64,2}(undef,3,3)
    x    = Float64
    y    = Float64
    z    = Float64
    r    = Float64
    si   = Float64
    co   = Float64
    sinalpha    = Float64
    cosalpha    = Float64
    nx          = Float64
    ny          = Float64
    nz          = Float64
    local txy, z = w[2:3] .* (2 * pi * timestep ) 
    local r = sqrt(txy^2 + z^2) 
    local si,co = sincos(r)
    local sinalpha, cosalpha = sincos(w[1])
    local nx = txy * cosalpha/r
    local ny = txy * sinalpha/r
    local nz = z/r
    local dRdtxy = zeros(3, 3)

    dRdtxy[1,1] = -txy * (ny^2 + nz^2) / r * si + 2 * nx^2 * nz^2 / txy * (1 - co)
    dRdtxy[2,2] = -txy * (nx^2 + nz^2) / r * si + 2 * ny^2 * nz^2 / txy * (1 - co)
    dRdtxy[3,3] = -txy * nz^2 / r^3 * (txy^2 * si + 2 * (1 + co)) - txy^5 / r^5 * si
    dRdtxy[1,2] = txy * nz / r^2 * (si - r * co) + nx * ny / (txy * r^2) * (txy^2 * r * si + (1 - co) * (r^2 - txy^2))
    dRdtxy[2,1] = txy * nz / r^2 * (r * co - si) + nx * ny / (txy * r^2) * (txy^2 * r * si + (1 - co) * (r^2 - txy^2))
    dRdtxy[1,3] = ny / (txy * r^2) * ((r^2 - txy^2) * si + txy^2 * r * co) + nx / (txy * r^3) * ((r^2 * z - 2 * z * txy^2) * (1 - co) + txy^2 * z * si)
    dRdtxy[3,1] = ny / (txy * r^2) * ((txy^2 - r^2) * si - txy^2 * r * co) + nx / (txy * r^3) * ((r^2 * z - 2 * z * txy^2) * (1 - co) + txy^2 * z * si)
    dRdtxy[2,3] = nx / (txy * r^2) * ((txy^2 - r^2) * si - txy^2 * r * co) + ny / (txy * r^3) * ((r^2 * z - 2 * z * txy^2) * (1 - co) + txy^2 * z * si)
    dRdtxy[3,2] = nx / (txy * r^2) * ((r^2 - txy^2) * si + txy^2 * r * co) + ny / (txy * r^3) * ((r^2 * z - 2 * z * txy^2) * (1 - co) + txy^2 * z * si)

    
    return dRdtxy
end

function derivative_z_xact(w::Vector{Float64},timestep::Float64)
    dRdz = Array{Float64,2}(undef,3,3)
    r    = Float64
    si   = Float64
    co   = Float64
    sinalpha    = Float64
    cosalpha    = Float64
    nx          = Float64
    ny          = Float64
    nz          = Float64
    local txy, z = w[2:3] .* (2 * pi * timestep ) 
    local r = sqrt(txy^2 + z^2) 
    local si,co = sincos(r)
    local sinalpha, cosalpha = sincos(w[1])
    local nx = txy * cosalpha/r
    local ny = txy * sinalpha/r
    local nz = z/r
    local dRdz = zeros(3, 3)

    dRdz[1,1] = (nx^2 * nz - (nz) ) * si + 2 * nx^2 * nz * (co - 1) / r
    dRdz[1,2] = (nx * ny * nz - txy^2 / r^3) * si + 2 * nx * ny * nz / r * (co - 1) - nz^2 * co
    dRdz[1,3] = (nx * nz^2 - ny * nz / r) * si + (2 * nx * nz^2 - nx) * (co - 1) / r + ny * nz * co
    dRdz[2,1] = (nx * ny * nz + txy^2 / r^3) * si + 2 * nx * ny * nz / r * (co - 1) + nz^2 * co
    dRdz[2,2] = (ny^2 * nz - nz) * si - 2 * ny^2 * nz * (1 - co) / r
    dRdz[2,3] = (ny * nz^2 + nx * nz / r) * si + (2 * ny * nz^2 - ny) * (co - 1) / r - nx * nz * co
    dRdz[3,1] = (nx * nz^2 + ny * nz / r) * si + (2 * nx * nz^2 - nx) * (co - 1) / r - ny * nz * co
    dRdz[3,2] = (ny * nz^2 - nx * nz / r) * si + (2 * ny * nz^2 - ny) * (co - 1) / r + nx * nz * co
    dRdz[3,3] = (nz^3 - nz) * si + (nz - nz^3) * 2 * (1 - co) / r

    return dRdz
end

function derivative_alpha_diff(w::Vector{Float64},timestep::Float64,eps::Float64)
    R = Array{Float64,2}(undef,3,3)
    Re = Array{Float64,2}(undef,3,3)
    dR = Array{Float64,2}(undef,3,3)
    r    = Float64
    alpha = Float64
    txy  = Float64
    si   = Float64
    co   = Float64
    sinalpha    = Float64
    cosalpha    = Float64
    nx          = Float64
    ny          = Float64
    nz          = Float64
    local txy, z = w[2:3] .* (2 * pi * timestep ) 
    local alpha = w[1]
    local r = sqrt(txy^2 + z^2) 
    local si,co = sincos(r)
    local sinalpha, cosalpha = sincos(alpha)
    local nx = txy * cosalpha/r
    local ny = txy * sinalpha/r
    local nz = z/r
    local R = zeros(3,3)
    R[1,1] = co + nx^2 * (1 - co)    
    R[1,2] = - nz * si + nx * ny * (1 - co)  
    R[1,3] = ny * si + nx * nz * (1 - co)
    R[2,1] = nz * si + nx * ny * (1 - co)    
    R[2,2] = co + ny^2 * (1 - co)    
    R[2,3] = - nx * si + ny * nz * (1 - co)
    R[3,1] = -ny * si + nx * nz * (1 - co)   
    R[3,2] = nx * si + ny * nz * (1 - co)    
    R[3,3] = co + nz^2 * (1 - co)

    alpha = alpha + eps
    local sinalpha, cosalpha = sincos(alpha)
    local nx = txy * cosalpha/r
    local ny = txy * sinalpha/r
    # local si,co = sincos(r)

    local Re = zeros(3,3)
    Re[1,1] = co + nx^2 * (1 - co)    
    Re[1,2] = - nz * si + nx * ny * (1 - co)  
    Re[1,3] = ny * si + nx * nz * (1 - co)
    Re[2,1] = nz * si + nx * ny * (1 - co)    
    Re[2,2] = co + ny^2 * (1 - co)    
    Re[2,3] = - nx * si + ny * nz * (1 - co)
    Re[3,1] = -ny * si + nx * nz * (1 - co)   
    Re[3,2] = nx * si + ny * nz * (1 - co)    
    Re[3,3] = co + nz^2 * (1 - co)

    local dR = (Re-R)/eps
    return dR
end

function derivative_thetaxy_diff(w::Vector{Float64},timestep::Float64,eps::Float64)
    R = Array{Float64,2}(undef,3,3)
    Re = Array{Float64,2}(undef,3,3)
    dR = Array{Float64,2}(undef,3,3)
    r    = Float64
    alpha = Float64
    txy  = Float64
    si   = Float64
    co   = Float64
    sinalpha    = Float64
    cosalpha    = Float64
    nx          = Float64
    ny          = Float64
    nz          = Float64
    local txy, z = w[2:3] .* (2 * pi * timestep ) 
    local alpha = w[1]
    local r = sqrt(txy^2 + z^2) 
    local si,co = sincos(r)
    local sinalpha, cosalpha = sincos(alpha)
    local nx = txy * cosalpha/r
    local ny = txy * sinalpha/r
    local nz = z/r
    local R = zeros(3,3)
    R[1,1] = co + nx^2 * (1 - co)    
    R[1,2] = - nz * si + nx * ny * (1 - co)  
    R[1,3] = ny * si + nx * nz * (1 - co)
    R[2,1] = nz * si + nx * ny * (1 - co)    
    R[2,2] = co + ny^2 * (1 - co)    
    R[2,3] = - nx * si + ny * nz * (1 - co)
    R[3,1] = -ny * si + nx * nz * (1 - co)   
    R[3,2] = nx * si + ny * nz * (1 - co)    
    R[3,3] = co + nz^2 * (1 - co)

    txy = txy + eps
    local r = sqrt(txy^2 + z^2) 
    local si,co = sincos(r)
    local nx = txy * cosalpha/r
    local ny = txy * sinalpha/r
    local nz = z/r

    local Re = zeros(3,3)
    Re[1,1] = co + nx^2 * (1 - co)    
    Re[1,2] = - nz * si + nx * ny * (1 - co)  
    Re[1,3] = ny * si + nx * nz * (1 - co)
    Re[2,1] = nz * si + nx * ny * (1 - co)    
    Re[2,2] = co + ny^2 * (1 - co)    
    Re[2,3] = - nx * si + ny * nz * (1 - co)
    Re[3,1] = -ny * si + nx * nz * (1 - co)   
    Re[3,2] = nx * si + ny * nz * (1 - co)    
    Re[3,3] = co + nz^2 * (1 - co)

    local dR = (Re-R)/eps
    return dR
end

function derivative_z_diff(w::Vector{Float64},timestep::Float64,eps::Float64)
    R = Array{Float64,2}(undef,3,3)
    Re = Array{Float64,2}(undef,3,3)
    dR = Array{Float64,2}(undef,3,3)
    r    = Float64
    alpha = Float64
    txy  = Float64
    si   = Float64
    co   = Float64
    sinalpha    = Float64
    cosalpha    = Float64
    nx          = Float64
    ny          = Float64
    nz          = Float64
    local txy, z = w[2:3] .* (2 * pi * timestep ) 
    local alpha = w[1]
    local r = sqrt(txy^2 + z^2) 
    local si,co = sincos(r)
    local sinalpha, cosalpha = sincos(alpha)
    local nx = txy * cosalpha/r
    local ny = txy * sinalpha/r
    local nz = z/r
    local R = zeros(3,3)
    R[1,1] = co + nx^2 * (1 - co)    
    R[1,2] = - nz * si + nx * ny * (1 - co)  
    R[1,3] = ny * si + nx * nz * (1 - co)
    R[2,1] = nz * si + nx * ny * (1 - co)    
    R[2,2] = co + ny^2 * (1 - co)    
    R[2,3] = - nx * si + ny * nz * (1 - co)
    R[3,1] = -ny * si + nx * nz * (1 - co)   
    R[3,2] = nx * si + ny * nz * (1 - co)    
    R[3,3] = co + nz^2 * (1 - co)

    z = z + eps
    local r = sqrt(txy^2 + z^2) 
    local nx = txy * cosalpha/r
    local ny = txy * sinalpha/r
    local nz = z/r

    local Re = zeros(3,3)
    Re[1,1] = co + nx^2 * (1 - co)    
    Re[1,2] = - nz * si + nx * ny * (1 - co)  
    Re[1,3] = ny * si + nx * nz * (1 - co)
    Re[2,1] = nz * si + nx * ny * (1 - co)    
    Re[2,2] = co + ny^2 * (1 - co)    
    Re[2,3] = - nx * si + ny * nz * (1 - co)
    Re[3,1] = -ny * si + nx * nz * (1 - co)   
    Re[3,2] = nx * si + ny * nz * (1 - co)    
    Re[3,3] = co + nz^2 * (1 - co)

    local dR = (Re-R)/eps
    return dR
end

function printcmat(mat)
    nrow,ncol = size(mat)
    for irow = 1:nrow
        @printf("  ")
        for icol = 1:ncol
            @printf("(%f %f*i)  ",real(mat[irow,icol]), imag(mat[irow,icol]))
        end
        @printf("\n")
    end
end
    

testxact1 = derivative_alpha_xact(w,timestep)
testdiff1 = derivative_alpha_diff(w,timestep,eps)
testxact2 = derivative_thetaxy_xact(w,timestep)
testdiff2 = derivative_thetaxy_diff(w,timestep,eps)
testxact3 = derivative_z_xact(w,timestep)
testdiff3 = derivative_z_diff(w,timestep,eps)

println("dRdalpha xact: ")
printcmat(testxact1[1:3,1:3])
println("dRdalpha diff: ")
printcmat(testdiff1[1:3,1:3])
println("dRdxy xact: ")
printcmat(testxact2[1:3,1:3])
println("dRdxy diff: ")
printcmat(testdiff2[1:3,1:3])
println("dRdz  xact: ")
printcmat(testxact3[1:3,1:3])
println("dRdz  diff: ")
printcmat(testdiff3[1:3,1:3])


ntest = 1000
wtest = rand(Float64,ntest,3)
println("Benchmark for xact solution alpha,txy,z: ")
@btime begin
    for itest = 1:ntest
        testxact1 = derivative_alpha_xact(wtest[itest,:],timestep)
    end
end

@btime begin
    for itest = 1:ntest
        testxact2 = derivative_thetaxy_xact(wtest[itest,:],timestep)
    end
end

@btime begin
    for itest = 1:ntest
        testxact2 = derivative_z_xact(wtest[itest,:],timestep)
    end
end

println("Benchmark for finite difference solution alpha,txy,z: ")

@btime begin
    for itest = 1:ntest
        testdiff1 = derivative_alpha_diff(wtest[itest,:],timestep,eps)
    end
end

@btime begin
    for itest = 1:ntest
        testdiff1 = derivative_thetaxy_diff(wtest[itest,:],timestep,eps)
    end
end

@btime begin
    for itest = 1:ntest
        testdiff1 = derivative_z_diff(wtest[itest,:],timestep,eps)
    end
end
