# Supplementary material for: Single spin exact gradients for the optimization of complex pulses and pulse sequences
Source: J Biomol NMR. 2026 Feb 17;80(1):6. doi: 10.1007/s10858-025-00486-7 (PMC12913341; doi:10.1007/s10858-025-00486-7)
Supplement: Supplementary file 1 — (zip 804 KB) [file 10858_2025_486_MOESM1_ESM.zip › SUPPINFO/02_XACT_runtimecalculations/xact_test_pp_polar_output.txt]

LAPTOP BULU (Lenovo ThinkPad X1)
12th Gen Intel Core i7-1260P 2.10 GHz
Baujahr 2023

dRdalpha xact: 
  (-0.000018 0.000000*i)  (-0.000008 0.000000*i)  (0.003395 0.000000*i)
  (-0.000008 0.000000*i)  (0.000018 0.000000*i)  (0.005287 0.000000*i)
  (-0.003395 0.000000*i)  (-0.005287 0.000000*i)  (0.000000 0.000000*i)
dRdalpha diff: 
  (-0.000018 0.000000*i)  (-0.000008 0.000000*i)  (0.003395 0.000000*i)
  (-0.000008 0.000000*i)  (0.000018 0.000000*i)  (0.005287 0.000000*i)
  (-0.003395 0.000000*i)  (-0.005287 0.000000*i)  (0.000000 0.000000*i)
dRdxy xact:
  (-0.004449 0.000000*i)  (0.002857 0.000000*i)  (0.841454 0.000000*i)
  (0.002857 0.000000*i)  (-0.001834 0.000000*i)  (-0.540292 0.000000*i)
  (-0.841454 0.000000*i)  (0.540292 0.000000*i)  (-0.006283 0.000000*i)
dRdxy diff:
  (-0.004449 0.000000*i)  (0.002857 0.000000*i)  (0.841454 0.000000*i)
  (0.002857 0.000000*i)  (-0.001834 0.000000*i)  (-0.540292 0.000000*i)
  (-0.841454 0.000000*i)  (0.540292 0.000000*i)  (-0.006283 0.000000*i)
dRdz  xact:
  (0.000000 0.000000*i)  (-0.999993 0.000000*i)  (0.001697 0.000000*i)
  (0.999993 0.000000*i)  (0.000000 0.000000*i)  (0.002644 0.000000*i)
  (0.001697 0.000000*i)  (0.002644 0.000000*i)  (0.000000 0.000000*i)
dRdz  diff:
  (0.000000 0.000000*i)  (-0.999993 0.000000*i)  (0.001697 0.000000*i)
  (0.999993 0.000000*i)  (0.000000 0.000000*i)  (0.002644 0.000000*i)
  (0.001697 0.000000*i)  (0.002644 0.000000*i)  (0.000000 0.000000*i)
Benchmark for xact solution alpha,txy,z:
  286.600 μs (7957 allocations: 436.84 KiB)
  293.500 μs (7957 allocations: 436.84 KiB)
  276.100 μs (7957 allocations: 436.84 KiB)
Benchmark for finite difference solution alpha,txy,z:
  453.100 μs (10957 allocations: 811.84 KiB)
  451.600 μs (10957 allocations: 811.84 KiB)
  457.300 μs (10957 allocations: 811.84 KiB)


BULU PC CN (AMD Ryzen 9 5900X 12-Core Processor 3.70 GHz) 
Baujahr 2021

dRdalpha xact: 
  (-0.000018 0.000000*i)  (-0.000008 0.000000*i)  (0.003395 0.000000*i)
  (-0.000008 0.000000*i)  (0.000018 0.000000*i)  (0.005287 0.000000*i)
  (-0.003395 0.000000*i)  (-0.005287 0.000000*i)  (0.000000 0.000000*i)
dRdalpha diff:
  (-0.000018 0.000000*i)  (-0.000008 0.000000*i)  (0.003395 0.000000*i)
  (-0.000008 0.000000*i)  (0.000018 0.000000*i)  (0.005287 0.000000*i)
  (-0.003395 0.000000*i)  (-0.005287 0.000000*i)  (0.000000 0.000000*i)
dRdxy xact:
  (-0.004449 0.000000*i)  (0.002857 0.000000*i)  (0.841454 0.000000*i)
  (0.002857 0.000000*i)  (-0.001834 0.000000*i)  (-0.540292 0.000000*i)
  (-0.841454 0.000000*i)  (0.540292 0.000000*i)  (-0.006283 0.000000*i)
dRdxy diff:
  (-0.004449 0.000000*i)  (0.002857 0.000000*i)  (0.841454 0.000000*i)
  (0.002857 0.000000*i)  (-0.001834 0.000000*i)  (-0.540292 0.000000*i)
  (-0.841454 0.000000*i)  (0.540292 0.000000*i)  (-0.006283 0.000000*i)
dRdz  xact:
  (0.000000 0.000000*i)  (-0.999993 0.000000*i)  (0.001697 0.000000*i)
  (0.999993 0.000000*i)  (0.000000 0.000000*i)  (0.002644 0.000000*i)
  (0.001697 0.000000*i)  (0.002644 0.000000*i)  (0.000000 0.000000*i)
dRdz  diff:
  (0.000000 0.000000*i)  (-0.999993 0.000000*i)  (0.001697 0.000000*i)
  (0.999993 0.000000*i)  (0.000000 0.000000*i)  (0.002644 0.000000*i)
  (0.001697 0.000000*i)  (0.002644 0.000000*i)  (0.000000 0.000000*i)
Benchmark for xact solution alpha,txy,z:
  337.403 μs (7957 allocations: 436.84 KiB)
  349.206 μs (7957 allocations: 436.84 KiB)
  335.588 μs (7957 allocations: 436.84 KiB)
Benchmark for finite difference solution alpha,txy,z:
  435.879 μs (10957 allocations: 811.84 KiB)
  433.993 μs (10957 allocations: 811.84 KiB)
  443.632 μs (10957 allocations: 811.84 KiB)
