# Supplementary material for: Single spin exact gradients for the optimization of complex pulses and pulse sequences
Source: J Biomol NMR. 2026 Feb 17;80(1):6. doi: 10.1007/s10858-025-00486-7 (PMC12913341; doi:10.1007/s10858-025-00486-7)
Supplement: Supplementary file 1 — (zip 804 KB) [file 10858_2025_486_MOESM1_ESM.zip › SUPPINFO/02_XACT_runtimecalculations/xact_test_q_kart_output.txt]

LAPTOP BULU (Lenovo ThinkPad X1)
12th Gen Intel Core i7-1260P 2.10 GHz
Baujahr 2023

Analytische Quaternionen dABCDdx:
[0.4999993070717994, -3.7010992307787235e-7, -4.934798974371632e-8, -0.00047123838449717934]
testdiff (Ableitung aus finiten Differenzen) x:
[0.4999993069316338, -3.703634621210483e-7, -4.933119884809045e-8, -0.0004712896739533789]
Analytische Quaternionen dABCDDdy:
[-3.7010992307787235e-7, 0.49999852984096094, -1.233699743592908e-7, -0.0011780959612429484]
testdiff (Ableitung aus finiten Differenzen) y:
[-3.699297812520541e-7, 0.499998529992357, -1.2332799712022613e-7, -0.0011781686737322161]
Analytische Quaternionen dABCDdz:
[-4.934798974371632e-8, -1.233699743592908e-7, 0.49999943866643864, -0.00015707946149905977]
testdiff (Ableitung aus finiten Differenzen) z:
[-4.933119884809045e-8, -1.231653667943533e-7, 0.4999994387164079, -0.00015709655798445965]
  271.400 μs (7957 allocations: 405.59 KiB)
  278.400 μs (7957 allocations: 405.59 KiB)
  288.700 μs (7957 allocations: 405.59 KiB)
  43.774 ms (47957 allocations: 4.56 MiB)
  49.276 ms (47957 allocations: 4.56 MiB)
  48.715 ms (47957 allocations: 4.56 MiB)
  311.300 μs (6957 allocations: 327.47 KiB)
  302.700 μs (6957 allocations: 327.47 KiB)
  307.300 μs (6957 allocations: 327.47 KiB)


BULU PC CN (AMD Ryzen 9 5900X 12-Core Processor 3.70 GHz) 
Baujahr 2021

Analytische Quaternionen dABCDdx:
[0.4999993070717994, -3.7010992307787235e-7, -4.934798974371632e-8, -0.00047123838449717934]
testdiff (Ableitung aus finiten Differenzen) x:
[0.4999993069316338, -3.703634621210483e-7, -4.933119884809045e-8, -0.0004712896739533789]
Analytische Quaternionen dABCDDdy:
[-3.7010992307787235e-7, 0.49999852984096094, -1.233699743592908e-7, -0.0011780959612429484]
testdiff (Ableitung aus finiten Differenzen) y:
[-3.699297812520541e-7, 0.499998529992357, -1.2332799712022613e-7, -0.0011781686737322161]
Analytische Quaternionen dABCDdz:
[-4.934798974371632e-8, -1.233699743592908e-7, 0.49999943866643864, -0.00015707946149905977]
testdiff (Ableitung aus finiten Differenzen) z:
[-4.933119884809045e-8, -1.231653667943533e-7, 0.4999994387164079, -0.00015709655798445965]
  331.396 μs (7957 allocations: 405.59 KiB)
  329.791 μs (7957 allocations: 405.59 KiB)
  333.492 μs (7957 allocations: 405.59 KiB)
  32.058 ms (47957 allocations: 4.58 MiB)
  32.492 ms (47957 allocations: 4.58 MiB)
  32.651 ms (47957 allocations: 4.58 MiB)
  328.953 μs (6957 allocations: 327.47 KiB)
  325.321 μs (6957 allocations: 327.47 KiB)
  325.391 μs (6957 allocations: 327.47 KiB)
