# Supplementary material for: Single spin exact gradients for the optimization of complex pulses and pulse sequences
Source: J Biomol NMR. 2026 Feb 17;80(1):6. doi: 10.1007/s10858-025-00486-7 (PMC12913341; doi:10.1007/s10858-025-00486-7)
Supplement: Supplementary file 1 — (zip 804 KB) [file 10858_2025_486_MOESM1_ESM.zip › SUPPINFO/02_XACT_runtimecalculations/xact_test_q_polar_output.txt]

LAPTOP BULU (Lenovo ThinkPad X1)
12th Gen Intel Core i7-1260P 2.10 GHz
Baujahr 2023

Analytische Quaternionen alpha :
[0.000555360301038787, 0.0005553603010387871, 0.0, 0.0]
testdiff (Ableitung aus finiten Differenzen) alpha:
[-0.0005553603041850985, 0.0005553603041850985, 0.0, 0.0]

Analytische Quaternionen txy :
[0.3535532757328072, 0.35355327573280715, -4.112334873174929e-8, -0.0003926990348663288]
testdiff (Ableitung aus finiten Differenzen) txy :
[0.35355327574013856, 0.3535532757292965, -4.112378840237518e-8, -0.0003926969860401641]

Analytische Quaternionen z :
[-2.9078598753319134e-8, -2.9078598753319127e-8, 0.49999992392180276, -0.0001570796139465315]
testdiff (Ableitung aus finiten Differenzen) z :
[-2.907830226606123e-8, -2.907830226606123e-8, 0.4999999239239852, -0.00015707435352396715]

  0.000344 seconds (7.96 k allocations: 405.594 KiB)
  0.000332 seconds (7.96 k allocations: 405.594 KiB)
  0.000469 seconds (7.96 k allocations: 405.594 KiB)
  0.000534 seconds (10.96 k allocations: 686.844 KiB)

Analytische Quaternionen alpha :
[0.000555360301038787, 0.0005553603010387871, 0.0, 0.0]
testdiff (Ableitung aus finiten Differenzen) alpha:
[-0.0005553603041850985, 0.0005553603041850985, 0.0, 0.0]

Analytische Quaternionen txy :
[0.3535532757328072, 0.35355327573280715, -4.112334873174929e-8, -0.0003926990348663288]
testdiff (Ableitung aus finiten Differenzen) txy :
[0.35355327574013856, 0.3535532757292965, -4.112378840237518e-8, -0.0003926969860401641]

Analytische Quaternionen z :
[-2.9078598753319134e-8, -2.9078598753319127e-8, 0.49999992392180276, -0.0001570796139465315]
testdiff (Ableitung aus finiten Differenzen) z :
[-2.907830226606123e-8, -2.907830226606123e-8, 0.4999999239239852, -0.00015707435352396715]

  287.400 μs (7957 allocations: 405.59 KiB)
  281.900 μs (7957 allocations: 405.59 KiB)
  277.000 μs (7957 allocations: 405.59 KiB)
  342.300 μs (10957 allocations: 686.84 KiB)
  410.900 μs (10957 allocations: 686.84 KiB)
  412.700 μs (10957 allocations: 686.84 KiB)


BULU PC CN (AMD Ryzen 9 5900X 12-Core Processor 3.70 GHz) 
Baujahr 2021

Analytische Quaternionen alpha :
[0.000555360301038787, 0.0005553603010387871, 0.0, 0.0]
testdiff (Ableitung aus finiten Differenzen) alpha:
[-0.0005553603041850985, 0.0005553603041850985, 0.0, 0.0]

Analytische Quaternionen txy :
[0.3535532757328072, 0.35355327573280715, -4.112334873174929e-8, -0.0003926990348663288]
testdiff (Ableitung aus finiten Differenzen) txy :
[0.35355327574013856, 0.3535532757292965, -4.112378840237518e-8, -0.0003926969860401641]

Analytische Quaternionen z :
[-2.9078598753319134e-8, -2.9078598753319127e-8, 0.49999992392180276, -0.0001570796139465315]
testdiff (Ableitung aus finiten Differenzen) z :
[-2.907830226606123e-8, -2.907830226606123e-8, 0.4999999239239852, -0.00015707435352396715]

  330.210 μs (7957 allocations: 405.59 KiB)
  354.025 μs (7957 allocations: 405.59 KiB)
  332.584 μs (7957 allocations: 405.59 KiB)
  407.315 μs (10957 allocations: 686.84 KiB)
  412.902 μs (10957 allocations: 686.84 KiB)
  416.044 μs (10957 allocations: 686.84 KiB)
